# Supplementary material for: Comparison of the Proteomes of Porcine Macrophages and a Stable Porcine Cell Line after Infection with African Swine Fever Virus
Source: Viruses. 2021 Nov 1;13(11):2198. doi: 10.3390/v13112198 (PMC8620826; doi:10.3390/v13112198)
Supplement: Supplementary file 1 [file viruses-13-02198-s001.zip]

Archive with 5 entries (5 files):
- S4_MS-statistics.xlsx
- S5_Gene_lists.xlsx
- S6_MS-identification.xlsx
- S7_MS-quantification.xlsx
- Supplementary_information.pdf
