# Supplementary material for: Comparison of the Proteomes of Porcine Macrophages and a Stable Porcine Cell Line after Infection with African Swine Fever Virus
Source: Viruses. 2021 Nov 1;13(11):2198. doi: 10.3390/v13112198 (PMC8620826; doi:10.3390/v13112198)
Supplement: Supplementary file 1 [file viruses-13-02198-s001.zip › S4_MS-statistics.xlsx]

## Sheet: Overview
Table of Contents
Table Sheet	Table Title	Content
#2	MS_Data_Viral Proteins	Nr.Peptides=Number of identified peptides; Scores=MASCOT-Score; SC=Sequence coverage (in %) of viral genes identifed by LC-MALDI-TOF/TOF analysis
		Additional information about viral proteins regarding their function (description, Protein.classification) and kinetic class (temporal.class) and references
#3	MS_Data_Host Proteins	same as for #2
#4	Q_Viral proteins	Fold change and p-value of t-test comparing the expression of viral genes expressed in macrophages and WSL cells
#5	Q_Effect infection	Fold change and p-value of t-test comparing the expression of host genes in infected and naive cell populations of macrophages and WSL cells (column: cells)
		Additional information about host genes regarding gene names (hgnc_symbol), description and references for previous mentioning in ASFV-related literature
#6	Q_Cell type	Fold change and p-value of t-test comparing the expression of host genes in macrophages and WSL cells in naive or ASFV infected conditions (column: Infection Status) performed in R
		Additional information about host genes regarding gene names (hgnc_symbol), description and references for previous mentioning in ASFV-related literature

## Sheet: #2_MS_Data_Viral proteins
Primary Data of identified viral proteins by MS analysis (HPLC-MADI-TOF/TOF)
Data based on 3 replicates per sample
Viral Gene	Pig1			Pig2			Pig3			Macrophages			WSL cells			Description	Protein.classification	Temporal.Class	Reference
	Nr.Peptides	SC	Scores	Nr.Peptides	SC	Scores	Nr.Peptides	SC	Scores	Nr.Peptides	SC	Scores	Nr.Peptides	SC	Scores
285L	4	41.9	186.2	3	34.4	171.1	4	40.9	178.3	5	41.9	216.9	3	34.4	153.3		Structural	early	Huebner et al 2019
A104R	7	62.5	501.1	7	62.5	491.9	7	62.5	494.8	7	62.5	535.2	7	62.5	527.7	histone-like protein	Structural	late	Neilan et al 1993, Borca et al 1996, Frouco et al 2017
A137R	11	64.2	794.9	9	64.2	644.3	11	64.2	913.1	11	64.2	961.1	7	62.8	544.4	structural protein p11.5	Structural	late	Alcami et al 1993
A151R	9	74	746.3	8	62.7	692.4	8	62.7	699.4	9	74	826.5	7	62.7	611.7	Component of Redox Pathway	Morphogenesis	ambivalent	Rodriguez et al 2006
A179L	NA	NA	NA	2	17.9	54.7	3	27.4	91.5	4	39.1	118.3	3	23.5	170	Bcl-2 homolog	Immune_evasion	early	Neilan et al 1993, Galindo et al 2008
A224L	7	30.4	284	6	30.4	300.3	7	30.4	332.2	7	30.4	364.4	8	36.2	404.5	IAP	Immune_evasion	late	Chacon et al 1995, Nogal et al 2001
A238L	NA	NA	NA	2	8.8	97.1	4	18.4	148.9	5	25.9	184.7	NA	NA	NA	IkB-like protein	Immune_evasion	early	Powell et al 1996, Miskin et al 1998, Silk et al 2007
A240L	9	61.9	560.8	10	61.9	588.7	11	58.5	612.3	14	77.8	846.8	6	42.6	379.8	Thymidylate kinase	Morphogenesis	early	Yanez et al 1993a, Yanez et al 1993
B117L	NA	NA	NA	NA	NA	NA	NA	NA	NA	2	29.6	70.9	NA	NA	NA		Unassigned	late	Alejo et al 2018, Wang et al 2019, Cackett et al 2020
B119L	3	34.5	113.8	2	14.3	68.7	3	21.8	133.4	4	42	175.8	2	14.3	81.4	ERV 1-like	Morphogenesis	late	Lewis et al 2000
B125R	4	32	202	3	26.4	197.2	6	47.2	329.3	7	47.2	372.3	4	37.6	257		Unassigned	late	Kessler et al 2018, Cackett et al 2020
B169L	NA	NA	NA	NA	NA	NA	2	24.5	80.2	2	24.5	80.2	2	24.5	83.2		Unassigned	late	Alejo et al 2018, Cackett et al 2020
B175L	2	15.4	103.9	2	15.4	51.6	2	15.4	110	2	15.4	117.1	4	24.6	166.4	TF VV VLTF2-like	Morphogenesis	late	Iyer et al 2001, Cackett et al 2020
B263R	NA	NA	NA	3	12.9	112.7	NA	NA	NA	3	12.9	136.4	NA	NA	NA	TATA binding protein	Morphogenesis	early	Kinyanyi et al 2018, Cackett et al 2020
B318L	4	21.4	187.8	3	11.3	85.4	6	29.6	322.9	6	29.6	329.1	3	12.3	149.2	Prenyltransferase	Morphogenesis	late	Alejo et al 1997, Alejo et al 1999, Alejo et al 1999
B354L	7	20.9	271.6	7	20.9	236.7	7	24.3	272.7	9	29.4	387.2	5	17.5	149.6	ATPase VV A32-like	Morphogenesis	late	Iyer et al 2001, Cackett et al 2020
B385R	NA	NA	NA	NA	NA	NA	2	6	61.2	3	8.3	94.2	3	10.1	96.9	TF VV A2L-like	Morphogenesis	late	Iyer et al 2006, Cackett et al 2020
B407L	14	46.8	806.1	17	52.2	924.6	14	49.4	1006.8	17	52.2	1219.2	11	39.7	770		Unassigned	late	Kessler et al 2018, Cackett et al 2020
B438L	8	24.4	308.8	10	29.9	469.4	11	34.7	488.8	14	40.9	723.4	13	37.7	626.1	capsid protein p49	Structural	late	Galindo et al 2000, Epifano et al 2006
B475L	26	42.5	1527.6	25	41	1569.4	25	42.7	1717.9	28	44.4	1915.3	20	40	1448.3		Unassigned	late	Kessler et al 2018, Wang et al 2019, Cackett et al 2020
B602L	26	46.5	1786.8	27	44.8	1723.5	28	49.7	1942.1	32	53.9	2323.5	20	43.1	1788.3	chaperone	Morphogenesis	late	Cobbold et al 2001, Epifano et al 2006, Epifano et al 2006
B646L	28	53.6	2492.9	30	55	2623.2	24	48.9	2425.5	30	55	2934.5	19	43.2	1568.3	capsid protein p72	Structural	late	Carrascosa et al 1985, Garcia, Escudero et al 1998, Cobbold et al 1996
B962L	NA	NA	NA	4	5.2	191.1	7	10.7	217.6	11	17.7	421.4	7	10.3	454.4	helicase VV I8R-like	Morphogenesis	late	Yanez et al 1993
C122R	NA	NA	NA	NA	NA	NA	2	21	76.8	2	21	76.8	NA	NA	NA	RNA polymerase SU 9	Morphogenesis	early	Rodriguez et al 2015, Cackett et al 2020, Cackett et al 2020
C129R	10	81.4	739.5	11	87.6	811.7	11	84.5	773.6	12	87.6	937.6	10	78.3	816.1		Unassigned	ambivalent	Alejo et al 2018, Kessler et al 2018, Wang et al 2019, Cackett et al 2020
C147L	NA	NA	NA	3	18.4	116.9	2	14.3	61	3	18.4	134.9	NA	NA	NA	RNA polymerase SU 6	Morphogenesis	late	Lu et al 1993, Yanez et al 1995, Cackett et al 2020
C257L	NA	NA	NA	NA	NA	NA	NA	NA	NA	2	8.9	59	NA	NA	NA		Unassigned	late	Alejo et al 2018, Kessler et al 2018, Wang et al 2019, Cackett et al 2020
C315R	4	15.8	159.4	4	16.1	228.2	7	26.9	314	7	26.9	348.4	7	30.1	329.7	TFIIB like	Morphogenesis	ambivalent	Dixon et al 2013, Kessler et al 2018, Cackett et al 2020
C475L	7	17.9	267.4	7	18.3	334.2	11	28.8	509.5	12	29.3	580.3	9	23.4	474	Poly(A) polymerase (large SU)	Morphogenesis	late	Salas et al 1981, Cackett et al 2020
C717R	4	5.2	88.8	5	7	116.8	10	16	343.7	13	20.1	417.8	10	16	368.9		Unassigned	late	Alejo et al 2018, Kessler et al 2018, Wang et al 2019, Cackett et al 2020
C962R	NA	NA	NA	6	7.1	137.1	10	13.6	309	13	17.4	380.5	4	5.7	143.4	DNA primase	Morphogenesis	late	Iyer et al 2001, Ramirez, Medina et al 2020, Ramirez, Cackett et al 2020
CP123L	5	31.7	289.3	6	32.5	421.2	5	32.5	405.3	6	32.5	478.5	4	31.7	354		Unassigned	late	Alejo et al 2018, Kessler et al 2018, Wang et al 2019, Cackett et al 2020
CP204L	8	39.3	765.6	8	39.3	773.1	8	39.3	774.2	8	39.3	842.7	7	37.8	637.5	Phosphoprotein p30	Structural	early	Afonso et al 1992, Prados et al 1993
CP2475L	114	54.9	7748.8	120	59.5	8300.5	132	58	10027.9	141	62.8	11184.6	99	46.1	7938.9	pp220	Structural	late	Andres et al 1993, Simon, Mateo et al 1993
CP2475L_p150	70	55.1	4881.8	76	61.1	5178.5	80	56.2	6127.1	86	62.9	6948.7	56	43.2	4610.6	pp220 derived p150	Structural	late	Carrascosa et al 1985, Simon, Mateo et al 1993, Andres et al 1995
CP2475L_p37	20	58	1341.4	21	61.5	1406.3	21	60.1	1708.5	23	63.6	1842.9	NA	NA	NA	pp220 derived p37	Structural	late	Carrascosa et al 1985, Simon, Mateo et al 1993, Andres et al 1997
CP312R	24	65.4	1904.2	24	60.5	1834.1	22	53.6	1750.3	27	68.6	2170.9	18	54.2	1461.4	EF-G like GTPase	Unassigned	early	Iyer et al 2006, Cackett et al 2020
CP530R	25	52.1	1703.7	25	48.9	1681.9	29	61.8	2098.7	31	63.1	2310.2	23	49.8	1707.8	pp62	Structural	late	Simon, Mateo et al 1997
CP530R_p8	3	59.2	223.8	3	59.2	223.1	3	59.2	266.1	3	59.2	275.8	3	59.2	201.3	pp62 derived p8	Structural	late	Alejo et al 2018, Simon, Mateo et al 1997
CP80R	NA	NA	NA	3	26.2	101.6	4	51.2	129	4	51.2	154.5	4	51.2	187	RNA polymerase SU 10	Morphogenesis	late	Yanez et al 1995, Cackett et al 2020
D1133L	10	12.8	353.5	10	13.7	488.5	22	24.1	913.9	24	26.6	1123.8	19	20.4	957.2	helicase VV D11L/D6R like	Morphogenesis	late	Yanez et al 1993, Baylis et al 1993
D117L	4	49.6	413.3	6	49.6	396.4	7	50.4	429.9	8	50.4	551.6	4	49.6	424.6	capsid protein p17	Structural	late	Carrascosa et al 1985, Simon, Mateo et al 1995, Simon
D129L	1	8.4	77.4	2	14.8	86.1	2	14.8	103.2	2	14.8	103.2	1	8.4	108.2		Unassigned	ambivalent	Jaing et al 2017, Cackett et al 2020
D205R	3	17.1	128.7	3	17.1	165.3	4	20	200.1	5	25.9	264.5	3	19	168.5	RNA polymerase SU 5	Morphogenesis	ambivalent	Yanez et al 1995, Cackett et al 2020
D250R	3	15.2	124.5	5	22.8	140.1	4	19.2	179	6	29.6	247.4	6	27.2	224.8	decapping enzyme	Morphogenesis	early	Cartwright et al 2002, Parrish et al 2009, Quintas et al, 2017, Quintas et al 2017
D339L	2	6.9	164.9	4	16.1	172.5	5	22.7	341.5	5	22.7	359.3	4	13.1	230.7	RNA polymerase SU 7	Morphogenesis	early	Yanez et al 1995, Cackett et al 2020, Cackett et al 2020
D345L	NA	NA	NA	2	4.3	56.6	3	7.2	83.3	5	14.2	150.8	3	8.4	171.3	Lambda-like exonuclease	Nonstructural	ambivalent	Iyer et al 2001, Cackett et al 2020
D79L	1	22.8	56.8	2	38	112.5	3	50.6	97.2	3	50.6	142.9	2	26.6	64.2		Unassigned	ambivalent	Kessler et al 2018, Cackett et al 2020
DP238L	2	11.7	105.4	4	18.7	206.7	5	18.7	175.5	5	18.7	247	2	12.1	182.7		Unassigned	early	Kessler et al 2018, Cackett et al 2020
E120R	4	45.5	429.9	4	45.5	424.7	4	45.5	436.7	4	45.5	480.8	3	42.1	345.5	structural protein p14.5	Structural	late	Martinez, Pomres et al, , 1997, Pomres et al 1997
E146L	6	56.8	265	7	57.5	352.8	6	57.5	313	7	57.5	413.7	5	34.9	297		Unassigned	late	Alejo et al 2018, Kessler et al 2018, Wang et al 2019, Cackett et al 2020
E165R	8	64.2	615.9	8	64.2	565.4	7	50.9	516.6	8	64.2	732.7	6	50.3	395.9	dUTPase	Morphogenesis	ambivalent	Oliveros et al 1999
E183L	2	6.5	159	2	6.5	137.2	3	6.5	157	3	6.5	178.1	2	6.5	153.3	envelope protein p54	Structural	late	Rodriguez et al 1994, Sun et al 1995, Sun et al 1995
E184L	7	23.4	358.1	8	23.4	392.3	8	23.4	412	8	23.4	442.3	9	23.4	471.9		Unassigned	late	Alejo et al 2018, Kessler et al 2018, Cackett et al 2020
E199L	2	12.6	109.2	2	12.6	113.5	1	7	116.7	2	12.6	160.4	1	7	124.7	EFC protein	Structural	late	Sun et al 1996, Matamoros et al 2020
E248R	4	27.3	228.4	2	15.3	162.5	4	30.5	375.2	6	41	456.5	3	21.7	332.9	EFC protein	Structural	late	Rodriguez et al 2006, Rodriguez et al 2009
E296R	9	40.9	398.5	6	24	238.7	9	38.9	472.6	11	45.6	559	6	24	236.3	AP endonuclease class II	Morphogenesis	early	Redrejo, Rodriguez et al 2006, Lamarache , Tsai, 2006
E301R	10	35.5	431.8	10	36.2	439.6	13	42.5	595.5	14	42.5	723.4	7	24.9	183.7	PCNA-like	Morphogenesis	late	Iyer et al 2001, Cackett et al 2020
E423R	NA	NA	NA	NA	NA	NA	1	2.8	61.3	1	2.8	61.3	4	15.8	165.2	histidine kinase	Unassigned	late	Rodriguez et al 1995, Cackett et al 2020
EP1242L	15	14.2	516.7	17	15.5	762.3	23	26.4	938.6	28	28.7	1233.1	14	14.8	681.3	RNA polymerase SU 2	Morphogenesis	late	Yanez et al 1993, Iyer et al 2001
EP152R	NA	NA	NA	NA	NA	NA	NA	NA	NA	2	17.3	57.7	2	17.3	57.2	BAG6 interactor	Unassigned	early	Borca et al 2016
EP424R	4	13.4	139.9	4	14.4	110.7	7	24.5	359.8	9	30.4	418.4	7	23.1	417.5	FTS J-like RNA methyl transferase	Morphogenesis	early	Iyer et al 2006, Cackett et al 2020
EP84R	1	21.4	168.6	1	21.4	137.1	1	21.4	137.4	1	21.4	168.6	1	21.4	159.5		Unassigned	late	Alejo et al 2018, Kessler et al 2018, Wang et al 2019, Cackett et al 2020
F165R	4	26.1	154	4	26.1	215.5	5	34.5	293.8	5	34.5	310.1	5	34.5	355		Unassigned	late	Kessler et al 2018, Wang et al 2019, Cackett et al 2020
F317L	8	40.5	353.5	7	34.8	437.4	8	35.4	424.1	11	48.4	616.5	8	30.1	418.1		Unassigned	late	Alejo et al 2018, Kessler et al 2018, Wang et al 2019, Cackett et al 2020
F334L	12	40.4	549.9	15	40.7	734	12	36.1	620.4	17	47.4	835.7	6	15.6	318.5	Ribonucleotide reductase (small SU)	Morphogenesis	early	Boursnell et al 1991, Cackett et al 2020
F778R	12	21	457.6	12	16.8	370.8	18	26.8	618.7	22	32.1	830.9	11	16.9	403.8	Ribonucleotide reductase (large SU)	Morphogenesis	early	Boursnell et al 1991, Cackett et al 2020
G1211R	17	19.4	615.1	22	23.6	811.2	25	24.9	1111.9	29	28.2	1298.1	13	14.3	604.9	DNA polymerase family B	Morphogenesis	ambivalent	Rodriguez et al 1993, Martins et al 1994
G1340L	3	2.9	83.8	11	9.1	412.4	18	17.2	654.9	21	19.7	804.5	20	18.6	922.5	TF VV A7L-like	Morphogenesis	late	Iyer et al 2006, Cackett et al 2020
H108R	NA	NA	NA	NA	NA	NA	NA	NA	NA	NA	NA	NA	2	16.2	57.3	envelope protein	Structural	late	Brookes et al 1998
H124R	4	33.6	123.4	4	36.8	190.6	5	41.6	182	6	59.2	251.4	4	27.2	212.7		Unassigned	late	Alejo et al 2018, Kessler et al 2018, Cackett et al 2020
H171R	8	41.7	424.6	9	42.3	496.3	10	49.7	599.1	10	49.7	670.4	7	41.7	559.1		Unassigned	late	Alejo et al 2018, Kessler et al, 2018, Wang et al 2019, Cackett et al 2020
H233R	1	5.2	50.8	2	5.6	66.8	3	13.3	82.7	4	13.7	121.7	4	17.6	144.2		Unassigned	late	Kessler et al 2018, Cackett et al 2020
H240R	2	5.4	51.2	5	16.6	114.4	3	10	103.7	6	19.1	168.1	6	19.5	205.3	capsid protein	Structural	late	Wang et al 2018, Cackett et al 2020
H339R	16	56.9	848	18	59	967.4	19	56.9	1131.5	22	63.4	1364.2	16	47.8	929.1	alpha-NAC binding protein	Nonstructural	late	Goatley et al 2002
H359L	12	45.4	693.8	10	41.5	616.9	15	51.5	937.8	15	51.5	1083.8	9	32.3	611.8	RNA polymerase SU 3/11	Morphogenesis	early	Yanez et al 1995, Cackett et al 2020
I10L	NA	NA	NA	NA	NA	NA	2	19.3	70.5	3	26.9	105.6	2	19.3	88.2	p22 homologue	Structural	unassigned	Dixon et al 1994, Chapman et al 2011,
I215L	13	71.9	869.2	13	71.9	869.9	12	67.7	915.4	13	71.9	1039.4	8	45.6	547.9	ubiquitin-conjugating enzyme	Nonstructural	early	Hingamp et al 1992, Hingamp et al 1995, Bulimo et al 2000, Hingamp et al 1995, Freitas et al 2018
I226R	6	34.5	272	5	21.7	272.6	11	56.6	589.5	11	56.6	614.1	8	41.2	474.4	DpiA-like	Unassigned	intermediate	Rodriguez et al 2015, Rodriguez et al 1996
I243L	3	13.6	72.1	2	7.4	80.1	3	13.6	91.1	3	13.6	124.5	1	3.7	36.5	TF SII-like	Morphogenesis	ambivalent	Rodriguez et al 1992, Rodriguez et al 1996
I267L	NA	NA	NA	NA	NA	NA	NA	NA	NA	NA	NA	NA	3	10	104.7	mRNA cappping enzyme	Structural	early	Dixon et al 1994, Cackett et al 2020
I329L	3	12.1	133.4	2	6.7	126.5	3	12.1	225.5	3	12.1	234.4	3	12.1	144.3	TLR3 antagonist	Immune_evasion	late	de Oliveros et al 2011, Henriques et al 2011, Rodriguez et al 1992
I73R	5	65.8	303	5	65.8	365.8	5	65.8	340.7	5	65.8	375.6	2	43.8	220.6		Unassigned	early	Alejo et al 2018, Kessler et al 2018, Rodriguez et al 1992
I7L	NA	NA	NA	NA	NA	NA	3	26.1	89.2	3	26.1	93.5	3	26.1	144.2		Unassigned	unassigned	Jaing et al 2017,
I9R	3	32.7	90	4	32.7	113.8	3	22.4	70.4	4	32.7	126.8	3	22.4	114.5		Unassigned	unassigned	Jaing et al 2017,
K145R	9	54.5	756	14	73.1	893	13	69	978.6	15	73.1	1053.2	13	70.3	892.3		Nonstructural	late	Hbner et al 2019
K196R	NA	NA	NA	1	3.8	44.9	NA	NA	NA	1	3.8	44.9	NA	NA	NA	Thymidine kinase	Morphogenesis	ambivalent	Polatnik, Hess, 1970, Moore et al 1998, Cackett et al 2020
K205R	17	63.2	1417.1	16	63.2	1304.9	18	63.2	1520.6	18	63.2	1678.2	16	59.3	1224.7		Morphogenesis	early	Gutierrez, Castaneda et al 2008
K421R	7	22.1	327.9	8	24	339.7	7	19.2	330	9	26.1	477.3	6	17	300.7		Unassigned	late	Alejo et al 2018, Kessler et al 2018, Wang et al 2019, Cackett et al 2020
K78R	5	41.6	321	6	41.6	401.7	4	39	347.9	6	41.6	427.1	4	39	330.6	Nucleocapsid protein p10	Structural	late	Carrascosa et al 1985, Munoz et al 1993, Nunes, Correia et al 2008
KP177R	2	15.5	149.6	2	15.5	118	3	20.7	212.8	3	20.7	216.2	2	15.5	120.9	envelope protein p22	Structural	early	Camacho , Vinuela, 1991
L83L	NA	NA	NA	2	31.3	83	NA	NA	NA	2	31.3	83	1	16.9	62.4	IL1?-binding protein	Immune_evasion	early	Borca et al 2018
M1249L	14	15.4	571.2	21	21.3	869.5	17	19.2	910.7	26	27.3	1266.9	16	15.3	925.3	capsid protein	Structural	late	Wang et al 2018, Cackett et al 2020
M448R	10	31.9	676.5	9	26.8	591.2	12	28.6	715.2	14	37.9	1010.2	8	19.4	457.2		Morphogenesis	early	Alejo et al 2018, Kessler et al 2018, Wang et al 2019, Cackett et al 2020
MGF_100-2L	3	19.1	118.9	3	19.1	125.5	3	19.1	142.1	3	19.1	164.5	3	19.1	178.8		Unassigned	unassigned	Jaing et al 2017,
MGF_100-3L	7	49.3	357.1	7	48.6	389.2	8	54.1	484.1	9	54.1	517.6	6	48.6	401.2		Nonstructural	early	Iyer et al 2006, Cackett et al 2020
MGF_110-1L	NA	NA	NA	NA	NA	NA	1	4.9	75.7	1	4.9	75.7	NA	NA	NA		Nonstructural	early	Almendral et al 1990, Cackett et al 2020
MGF_110-4L	3	29.2	184.2	2	9.4	140.7	1	9.4	81.9	3	29.2	184.2	1	9.4	88.4	KDEL like motif	Structural	early	Rouiller et al 1998, Netherton et al 2004
MGF_110-9L	NA	NA	NA	2	5.9	69.7	2	5.9	75.8	2	5.9	78.6	1	3	57		Unassigned	unassigned	Chapman et al 2011,
MGF_360-16R	4	18.2	176.9	3	13.4	90.9	5	21.3	239	6	24.7	279.3	3	10.5	158.4	Interactor of SERTAD3 and SFCBP	Nonstructural	early	Ramirez, Medina et al 2020, Gonzalez et al 1990, Cackett et al 2020
MGF_360-18R	NA	NA	NA	2	10.3	68.6	4	15.4	97.9	4	15.4	125.2	NA	NA	NA	IFN signalling antagonist	Immune_evasion	early	Reis et al 2017
MGF_505-3R	NA	NA	NA	NA	NA	NA	NA	NA	NA	NA	NA	NA	1	6	63.4	IFN inhibitor	Nonstructural	early	O, Donnel et al 2015, Reis et al 2016, Rodriguez et al 1994
MGF_505-9R	NA	NA	NA	NA	NA	NA	4	9.3	138.9	5	11	182.9	3	6.3	86.7		Nonstructural	early	Rodriguez et al 1994, Rodriguet et al 1994
NP1450L	13	11.7	516.6	12	10.3	455.5	19	19.5	819.1	23	21.9	1038.8	13	11.7	576.1	RNA polymerase SU 1	Morphogenesis	late	Yanez et al 1993, Iyer et al 2001
NP419L	7	23.2	268.8	9	22.4	320.8	9	25.3	416	14	36.5	593.2	10	26	453.7	ATP-dependent DNA ligase	Morphogenesis	ambivalent	Hammond et al 1992, Yanez , Vinuela, 1993, Yanez
NP868R	7	9.8	194.6	6	8.6	208.6	8	12.8	306.9	10	15	380.4	9	11.5	343.1	mRNA capping enzyme	Morphogenesis	early	Salas et al 1981, Pena et al 1993, Cackett et al 2020
O174L	3	14.9	74.8	NA	NA	NA	4	20.1	122.3	4	20.1	140.3	4	20.1	159.4	DNA PolX	Morphogenesis	late	Oliveros et al 1997, Redrejo, Rodriguez et al 2013, Redrejo
P1192R	6	8.7	139.5	5	6	135.6	5	6.3	193.3	9	12.2	307.2	4	4.2	139.9	DNA topoisomerase II	Morphogenesis	late	Garcia, Beato et al 1992, Coelho et al 2015
Q706L	2	2.8	54.1	NA	NA	NA	6	9.6	209.2	7	11.3	240.6	8	13.6	306	helicase superfamily II	Morphogenesis	late	Baylis et al 1993, Freije et al 1993, Freitas et al 2019
QP383R	NA	NA	NA	NA	NA	NA	2	6.7	67.7	2	6.7	67.7	2	6.7	90.5	Nif S-like	Immune_evasion	late	Iyer et al 2006, Cackett et al 2020
QP509L	NA	NA	NA	NA	NA	NA	3	7.3	184.7	3	7.3	189.6	3	7.3	101.1	helicase superfamily II	Morphogenesis	late	Baylis et al 1993, Freitas et al 2019, Freitas et al 2019
R298L	NA	NA	NA	NA	NA	NA	NA	NA	NA	NA	NA	NA	2	6.4	64	S/T- kinase 1	Nonstructural	late	Polatnick, 1974, Baylis et al 1993, Cackett et al 2020
S183L	3	26.2	79.2	4	29	153.7	5	31.7	206.1	7	48.1	272.4	4	22.4	244.8		Unassigned	late	Kessler et al 2018, Cackett et al 2020
S273R	NA	NA	NA	2	11	94.7	5	21.2	205.9	5	21.2	207.1	3	12.8	82.2	SUMO-1 protease	Morphogenesis	late	Andres et al 2001

## Sheet: #3_MS_Data_Host proteins
Primary Data of identified host proteins by MS analysis
Data based on 3 replicates per sample
Identified host proteins have at least 2 unique peptides
ensembl_gene_id	Description	Pig1			Pig2			Pig3			Macrophages (ASFV)			Macrophages (Naive)			WSL cells (ASFV)			WSL cells (Naive)
		Nr.Peptides	SC	Scores	Nr.Peptides	SC	Scores	Nr.Peptides	SC	Scores	Nr.Peptides	SC	Scores	Nr.Peptides	SC	Scores	Nr.Peptides	SC	Scores	Nr.Peptides	SC	Scores
ENSSSCG00000000010	fibulin 1 - NCBI gene 100519144	0	0	0	0	0	0	0	0	0	0	0	0	4	7.1	176.6	0	0	0	0	0	0
ENSSSCG00000000034	tubulin tyrosine ligase like 12 - NCBI gene 100621422	11	26.4	355.2	11	23.6	425.7	11	26	507.6	14	32.1	627	13	30.3	446.4	11	24.1	541.5	4	8.3	161
ENSSSCG00000000036	protein kinase C and casein kinase substrate in neurons 2 - NCBI gene 100523786	0	0	0	0	0	0	0	0	0	0	0	0	3	7.2	88.5	0	0	0	0	0	0
ENSSSCG00000000037	ADP ribosylation factor GTPase activating protein 3 - NCBI gene 100523962	0	0	0	0	0	0	2	3.6	48.8	3	4.9	68.8	0	0	0	0	0	0	0	0	0
ENSSSCG00000000038	NADH-cytochrome b5 reductase 3-like - NCBI gene 100524254	5	25.7	133.9	8	30.7	332.4	8	35.7	351.5	9	38.3	446.2	10	47.3	526.6	3	13	95.6	2	8.3	78.1
ENSSSCG00000000039	DNA polymerase delta interacting protein 3 - NCBI gene 100525164	0	0	0	0	0	0	0	0	0	0	0	0	2	6.4	119.3	0	0	0	0	0	0
ENSSSCG00000000050	alpha-N-acetylgalactosaminidase - NCBI gene 100142667	3	9.2	101.1	5	13	114.3	3	8.1	102.2	5	13	152.6	4	11.1	160.6	0	0	0	0	0	0
ENSSSCG00000000058	small nuclear ribonucleoprotein 13 - NCBI gene 100155420	2	16.4	58	3	26.2	96.9	4	35.2	135.9	4	35.2	137.7	2	16.4	85	3	25.4	98.8	4	35.2	139.1
ENSSSCG00000000064	aconitase 2 - NCBI gene 396999	14	24.2	750.7	19	31.7	1045.6	22	36.2	1124.9	26	41.3	1390.2	14	24.1	927.7	19	28.6	935.7	15	23.5	601.7
ENSSSCG00000000071	ST13 Hsp70 interacting protein - NCBI gene 100624451	3	9.4	85	4	12.2	163.9	3	10.2	130.1	5	16.1	210.4	4	12.2	137	4	13.6	201.7	3	10.2	110.1
ENSSSCG00000000094	Sad1 and UNC84 domain containing 2 - NCBI gene 100521622	6	13.5	146.6	8	15	338.9	9	19.3	308.1	11	23.8	459.1	7	14.7	215.3	3	4.3	73.7	3	6.6	93.9
ENSSSCG00000000097	translocase of outer mitochondrial membrane 22 - NCBI gene 100520786	2	22.7	52.1	3	22.7	130.3	0	0	0	3	22.7	145.1	2	16.3	82.4	2	8.5	91.2	3	40.4	153.9
ENSSSCG00000000104	DEAD-box helicase 17 - NCBI gene 100514347	14	29	498.3	14	25.4	614.6	15	26.5	740.9	18	32	863.7	15	24.8	828.4	15	24	789.1	17	30.6	622.1
ENSSSCG00000000107	casein kinase I - NCBI gene 100523244	0	0	0	0	0	0	0	0	0	0	0	0	0	0	0	4	13.6	109.6	0	0	0
ENSSSCG00000000119	eukaryotic translation initiation factor 3 subunit L - NCBI gene 100515608	4	9.7	151	6	16.2	296.7	10	21.5	455.7	11	25.6	541.3	7	16.7	342	9	20.7	399.9	3	9.2	90.7
ENSSSCG00000000133	thiosulfate sulfurtransferase - NCBI gene 100153230	2	10.8	73.9	3	16.8	123.8	3	18.2	126	4	24.9	182	2	12.6	126.5	2	10.8	63.4	0	0	0
ENSSSCG00000000137	neutrophil cytosolic factor 4 - NCBI gene 100152055	0	0	0	5	14.1	119.3	4	10.9	92.8	6	17.2	178	6	19.9	247.4	0	0	0	0	0	0
ENSSSCG00000000141	eukaryotic translation initiation factor 3 subunit D - NCBI gene 100512835	5	20.1	183.1	4	13.7	203.6	3	12.2	260.2	6	22.6	371.4	6	15.5	253.6	4	10	170.6	0	0	0
ENSSSCG00000000145	myosin heavy chain 9 - NCBI gene 396904	63	37.8	3685.2	74	43.3	4178.8	71	42.2	4405.4	95	47.8	5712	60	34.7	3940.7	37	23.2	2192.5	55	34.2	3185.8
ENSSSCG00000000158	RNA 2' 3'-cyclic phosphate and 5'-OH ligase - NCBI gene 733658	4	10.9	105.5	3	7.5	108	7	20	204.3	7	20	242.1	3	9.5	172.4	2	7.3	61.3	0	0	0
ENSSSCG00000000171	cytoskeleton associated protein 4 - NCBI gene 100523493	3	8.8	139.3	5	11.3	219.9	8	20.3	349.1	9	21.7	449	4	11.5	233.6	4	11	293.1	4	10	108.1
ENSSSCG00000000180	FKBP prolyl isomerase 11 - NCBI gene 100524935	0	0	0	0	0	0	2	7.8	46.8	2	7.8	46.8	2	7.8	82.3	0	0	0	0	0	0
ENSSSCG00000000190	tubulin alpha 1a - NCBI gene 100135051	16	52.8	1257.7	18	49.2	1326.8	41	116.8	2977.4	43	114.2	3240.8	36	94.5	3141	36	107.2	3239.3	52	130.3	4177.7
ENSSSCG00000000207	descr. not available	0	0	0	0	0	0	0	0	0	0	0	0	4	21.6	259.4	0	0	0	0	0	0
ENSSSCG00000000223	bridging integrator 2 - NCBI gene 100519772	2	8.3	89.6	4	12.9	135.8	6	17.7	217.6	7	20.3	271.5	3	12.8	238.2	0	0	0	0	0	0
ENSSSCG00000000236	keratin type II cytoskeletal 75 - NCBI gene 100525745	0	0	0	2	3.6	87.6	0	0	0	0	0	0	0	0	0	3	5.7	132.6	4	7	229.3
ENSSSCG00000000248	keratin 6A - NCBI gene 102164968	0	0	0	2	3	86.2	0	0	0	5	8.5	187.8	0	0	0	0	0	0	0	0	0
ENSSSCG00000000251	keratin 1 - NCBI gene 100049664	5	8	254	4	6.7	228.2	5	8	252.6	5	8	306.9	3	5.8	128.1	4	7.1	156.7	0	0	0
ENSSSCG00000000252	keratin 8 - NCBI gene 100152077	0	0	0	0	0	0	0	0	0	0	0	0	0	0	0	27	57.5	1672.5	44	78.1	2688.5
ENSSSCG00000000253	keratin 18 - NCBI gene 100126286	2	3.5	49.2	0	0	0	0	0	0	2	3.5	49.2	0	0	0	4	11.3	200.7	14	40.7	872.4
ENSSSCG00000000274	poly(rC) binding protein 2 - NCBI gene 397665	5	20.2	269.9	5	20.2	385.2	6	23.9	414.1	6	23.9	477.7	4	14.8	286	8	34.3	534.6	6	23.9	324.2
ENSSSCG00000000288	heterogeneous nuclear ribonucleoprotein A1 - NCBI gene 768103	15	49.9	806.5	12	38.3	828.5	14	46.4	1008	18	50.1	1171.4	13	42.4	922.8	10	39.4	795.3	15	46.4	969.3
ENSSSCG00000000290	coatomer protein complex subunit zeta 1 - NCBI gene 100156765	2	20.9	53.5	3	27.1	83.2	2	14.1	90.2	3	27.1	112.4	0	0	0	4	33.3	197.2	0	0	0
ENSSSCG00000000295	NCK associated protein 1 like - NCBI gene 102162203	0	0	0	3	3.9	179.1	3	3.9	144	3	3.9	180.4	7	7.6	311.5	0	0	0	0	0	0
ENSSSCG00000000361	CD63 molecule - NCBI gene 100155929	3	6.8	139.2	3	6.8	142.9	3	6.8	136.7	3	6.8	161.6	5	9.3	237.5	0	0	0	2	4.6	49.6
ENSSSCG00000000365	ORMDL sphingolipid biosynthesis regulator 2 - NCBI gene 100157122	0	0	0	0	0	0	3	22.2	110.2	3	22.2	115.5	0	0	0	0	0	0	0	0	0
ENSSSCG00000000374	ribosomal protein S26 - NCBI gene 100037997	4	33.9	184.2	4	33.9	192.2	4	33.9	178.5	4	33.6	224.9	4	33.9	223.2	4	33.9	229.3	6	50.4	238.1
ENSSSCG00000000377	proliferation-associated 2G4 - NCBI gene 100737962	12	35.8	459.4	10	27.9	430.1	13	35.3	511.3	16	42.9	666.8	7	23.2	245.7	7	23.5	299.8	9	32.7	548.2
ENSSSCG00000000379	extended synaptotagmin 1 - NCBI gene 100519485	15	23.5	774	15	18.8	816.3	21	26.9	1131.6	27	35.8	1464.4	18	25.2	941.1	13	15.2	504.3	10	12.5	355.6
ENSSSCG00000000382	SWI/SNF related matrix associated actin dependent regulator of chromatin subfamily c member 2 - NCBI gene 100157539	0	0	0	0	0	0	2	2.2	51.3	2	2.2	51.3	3	2.4	107.2	2	2.3	102.7	0	0	0
ENSSSCG00000000394	canopy FGF signaling regulator 2 - NCBI gene 100151912	0	0	0	3	25.3	118.3	2	17.3	56.8	3	25.3	125.2	2	17.3	120.6	2	17.3	128.3	3	26.5	121.7
ENSSSCG00000000396	signal transducer and activator of transcription 2 - NCBI gene 396923	2	3.8	49.2	0	0	0	3	6	83.4	4	8.8	112.8	2	4.7	61.3	0	0	0	0	0	0
ENSSSCG00000000405	ATP synthase F1 subunit beta - NCBI gene 100157156	28	68.9	2163.4	28	71.3	2213.6	29	67.1	2449.4	32	71.8	2781.1	29	54.4	2541.7	21	53.3	1374.2	17	42	774.3
ENSSSCG00000000406	prostaglandin E synthase 3 - NCBI gene 100155956	2	15.6	116.9	2	15.6	90.1	4	31.2	117.7	4	31.2	148.4	0	0	0	2	12.5	95	3	25	177.7
ENSSSCG00000000423	LDL receptor related protein 1 - NCBI gene 100514839	0	0	0	0	0	0	0	0	0	0	0	0	36	10.6	1644.4	0	0	0	0	0	0
ENSSSCG00000000436	phosphatidylinositol-5-phosphate 4-kinase type 2 gamma - NCBI gene 100520306	0	0	0	0	0	0	0	0	0	0	0	0	0	0	0	2	7.4	50.2	0	0	0
ENSSSCG00000000437	Rho GTPase activating protein 9 - NCBI gene 100518732	0	0	0	0	0	0	0	0	0	2	3.8	54.8	0	0	0	0	0	0	0	0	0
ENSSSCG00000000444	dynactin subunit 2 - NCBI gene 100515661	0	0	0	5	15.8	154.9	4	13.6	190.6	5	15.8	210.1	4	13.6	180.5	3	9.9	152.9	0	0	0
ENSSSCG00000000457	ubiquitin specific peptidase 15 - NCBI gene 100524085	0	0	0	0	0	0	0	0	0	0	0	0	3	3.4	96.5	0	0	0	0	0	0
ENSSSCG00000000466	exportin for tRNA - NCBI gene 100511016	0	0	0	0	0	0	0	0	0	3	8.1	65.3	2	5.3	60.7	3	4.1	125.5	0	0	0
ENSSSCG00000000492	lysozyme - NCBI gene 100157211	0	0	0	0	0	0	0	0	0	0	0	0	2	11.7	73.1	0	0	0	0	0	0
ENSSSCG00000000496	chaperonin containing TCP1 subunit 2 - NCBI gene 100157776	9	31.4	457.4	9	25	487.9	10	26.7	783	16	45.8	1025.8	12	37	945.3	9	24.9	620.4	6	18.5	365.1
ENSSSCG00000000512	TBC1 domain family member 15 - NCBI gene 100157246	0	0	0	0	0	0	0	0	0	0	0	0	4	6.8	112.7	0	0	0	0	0	0
ENSSSCG00000000522	nucleosome assembly protein 1 like 1 - NCBI gene 100524086	4	14.6	177	6	17.6	261.3	7	22.3	366.8	7	22.3	405.4	7	22.3	450.9	5	17.1	389.6	3	11.4	141.1
ENSSSCG00000000529	dynamin 1 like - NCBI gene 100624497	4	8.1	133	2	5.1	122.3	2	4.8	137.9	3	7.5	214.3	3	6.1	166.5	4	8	212.7	0	0	0
ENSSSCG00000000576	lactate dehydrogenase B - NCBI gene 102161427	12	35	544.9	13	42.4	596.8	14	36.1	676.7	16	46.4	797.2	12	34	623.1	10	30.2	579.2	9	26	568.1
ENSSSCG00000000579	golgi transport 1B - NCBI gene 100154676	0	0	0	2	10.9	66	0	0	0	2	10.9	83.1	0	0	0	0	0	0	0	0	0
ENSSSCG00000000599	deoxyribose-phosphate aldolase - NCBI gene 100153841	0	0	0	0	0	0	2	9.9	63.3	3	13.6	98.7	6	24.2	145.4	0	0	0	0	0	0
ENSSSCG00000000600	epidermal growth factor receptor pathway substrate 8 - NCBI gene 100525921	0	0	0	0	0	0	0	0	0	0	0	0	3	6.7	142.1	0	0	0	0	0	0
ENSSSCG00000000633	Y-box binding protein 3 - NCBI gene 100518125	0	0	0	0	0	0	0	0	0	0	0	0	5	15.1	205.8	5	18.6	199.8	6	23.7	301.6
ENSSSCG00000000660	alpha-2-macroglobulin - NCBI gene 403166	0	0	0	0	0	0	0	0	0	0	0	0	3	2	169.8	0	0	0	0	0	0
ENSSSCG00000000684	ubiquitin specific peptidase 5 - NCBI gene 100155342	7	12.9	293.4	13	20	567.4	13	21.1	675	17	28.8	878.7	13	20.9	723.4	11	16.2	479.3	9	12.2	285.4
ENSSSCG00000000685	triosephosphate isomerase 1 - NCBI gene 100157582	14	79.4	879.6	14	62.8	985.8	16	79.8	1199.4	16	79.8	1273	13	55.1	904.6	12	71.4	1063.2	16	61.4	1082.7
ENSSSCG00000000694	glyceraldehyde-3-phosphate dehydrogenase - NCBI gene 396823	17	50.2	1419	19	49.2	1317.6	20	52.9	1609.8	21	52.9	1822.4	19	43.6	1546.2	24	71.4	1660.3	16	46.8	1275.4
ENSSSCG00000000696	NOP2 nucleolar protein - NCBI gene 100516080	0	0	0	0	0	0	0	0	0	0	0	0	0	0	0	2	3.7	98.6	0	0	0
ENSSSCG00000000719	NADH:ubiquinone oxidoreductase subunit A9 - NCBI gene 100524622	0	0	0	2	6.2	56.8	3	9	135.2	3	9	135.9	8	21	261.7	5	16	182	0	0	0
ENSSSCG00000000743	FKBP prolyl isomerase 4 - NCBI gene 100337672	0	0	0	0	0	0	2	7.5	80.2	3	9.2	95.3	0	0	0	3	6.8	94.1	2	7.9	109.5
ENSSSCG00000000767	ATPase H+ transporting V1 subunit E1 - NCBI gene 100156112	6	32.7	234.3	9	40.7	411.4	9	41.6	402.8	10	44.7	532.8	8	37.2	268.2	0	0	0	0	0	0
ENSSSCG00000000798	twinfilin actin binding protein 1 - NCBI gene 100523377	0	0	0	0	0	0	0	0	0	0	0	0	0	0	0	5	19.5	332	5	18.2	256.4
ENSSSCG00000000840	WASH complex subunit 4 - NCBI gene 100520136	0	0	0	0	0	0	0	0	0	0	0	0	5	8.6	126.8	0	0	0	0	0	0
ENSSSCG00000000843	thioredoxin reductase 1 - NCBI gene 396681	11	33.3	493.2	10	29.9	440	13	28.7	719.7	16	38.9	864	11	28.7	750.5	2	7.2	150.1	0	0	0
ENSSSCG00000000849	heat shock protein 90 beta family member 1 - NCBI gene 397191	21	45.8	1053.4	24	56.2	1203.5	25	51.5	1406.3	28	57.7	1602	21	41.7	1234.9	15	30.6	901.7	18	41.2	943.8
ENSSSCG00000000886	solute carrier family 25 member 3 - NCBI gene 100302698	8	22.8	291.9	7	18.3	263.3	8	19.2	312.2	10	27.5	447.6	9	23.6	377.4	7	18.3	262.4	8	23.3	319.3
ENSSSCG00000000887	lamina-associated polypeptide 2 isoforms beta/gamma - NCBI gene 100622780	10	32.4	600.4	11	32.4	615.6	10	29.1	570.7	14	39.4	826.5	6	18.9	448.1	0	0	0	5	18.7	149.7
ENSSSCG00000000891	leukotriene A4 hydrolase - NCBI gene 100154219	0	0	0	5	10.8	177.7	5	12.1	195.5	9	20.7	335.8	7	16.7	414.9	4	10.3	150.6	5	10.7	265.6
ENSSSCG00000000895	small nuclear ribonucleoprotein polypeptide F - NCBI gene 100155855	2	24.4	39.5	2	24.4	56.8	0	0	0	2	24.4	56.8	0	0	0	2	24.4	57.2	0	0	0
ENSSSCG00000000905	NADH:ubiquinone oxidoreductase subunit A12 - NCBI gene 100518016	0	0	0	2	20	80.8	3	25.5	95.4	3	25.5	99.2	0	0	0	2	17.5	103.3	0	0	0
ENSSSCG00000000907	plexin C1 - NCBI gene 100519487	0	0	0	0	0	0	0	0	0	0	0	0	2	1.4	68.3	0	0	0	0	0	0
ENSSSCG00000000908	descr. not available	4	38.1	121.2	3	30.6	162.9	3	27.9	131.7	4	38.1	199.7	4	38.1	200.4	3	27.9	198.3	4	38.1	203.1
ENSSSCG00000000964	lipase maturation factor 2 - NCBI gene 100518488	0	0	0	0	0	0	2	4.8	49.5	2	4.8	64.8	2	3.6	45.4	0	0	0	0	0	0
ENSSSCG00000000985	exocyst complex component 2 - NCBI gene 100520314	0	0	0	0	0	0	0	0	0	0	0	0	2	3	81.6	0	0	0	0	0	0
ENSSSCG00000001000	enoyl-CoA delta isomerase 2 - NCBI gene 100134957	4	14.5	118.7	5	16.4	215	0	0	0	6	19.3	276.3	0	0	0	0	0	0	0	0	0
ENSSSCG00000001008	biphenyl hydrolase like - NCBI gene 100154272	0	0	0	0	0	0	2	9.2	61.2	3	11.8	77.7	4	19.9	120.1	2	9.2	79.8	0	0	0
ENSSSCG00000001009	receptor interacting serine/threonine kinase 1 - NCBI gene 100524751	0	0	0	0	0	0	0	0	0	0	0	0	2	5	52	0	0	0	0	0	0
ENSSSCG00000001011	serpin family B member 1 - NCBI gene 100155145	22	55	1224	20	48.7	1253.8	23	55	1468.5	24	55	1625	25	55	1851.8	2	6.9	58.5	0	0	0
ENSSSCG00000001022	signal sequence receptor subunit 1 - NCBI gene 100152689	2	7.2	66.2	2	7.2	55.1	2	7.2	79.3	2	7.2	82.4	0	0	0	0	0	0	2	7.2	106.6
ENSSSCG00000001073	thiopurine S-methyltransferase - NCBI gene 100157630	0	0	0	0	0	0	2	9.4	45	2	9.4	45	0	0	0	9	46.1	470.7	10	53.5	374.7
ENSSSCG00000001075	DEK proto-oncogene - NCBI gene 100156871	3	14.4	154.8	5	20.5	208.7	2	6.9	122.1	5	20.5	230.2	4	12.3	134.1	4	13.9	166.4	0	0	0
ENSSSCG00000001085	doublecortin domain containing 2 - NCBI gene 100153025	0	0	0	0	0	0	0	0	0	0	0	0	0	0	0	0	0	0	3	13.3	117.8
ENSSSCG00000001137	histone cluster 1 H1 family member d - HGNC:4717	7	19.8	359.9	7	19.8	475.4	7	16.5	439.4	8	19.8	526.4	4	14.7	307.7	3	14.3	221.2	4	15	289.3
ENSSSCG00000001229	patr class I histocompatibility antigen A-126 alpha chain-like - NCBI gene 100513601	15	66.4	846.3	24	116.3	1146.4	25	95.3	1641.3	29	123.3	2096.1	15	55.3	1048.4	0	0	0	0	0	0
ENSSSCG00000001346	ATP binding cassette subfamily F member 1 - NCBI gene 100144452	3	6.2	84.4	3	4.8	111	5	8.8	158.9	6	10.2	217.1	4	6.4	141.5	6	9.8	246.8	0	0	0
ENSSSCG00000001379	tubulin beta class I - NCBI gene 733686	24	59.3	1608.8	26	63.3	1776.1	27	61.3	2040.5	28	63.3	2175.9	26	59.3	1815.6	26	62.4	1877.6	27	62.8	1846.7
ENSSSCG00000001400	DExD-box helicase 39B - NCBI gene 448813	8	25.9	405	12	30.1	542.8	14	34.4	730.6	16	45.1	847.2	10	23.3	582.5	8	23.4	400.9	7	17.8	366.5
ENSSSCG00000001410	BCL2 associated athanogene 6 - NCBI gene 100153950	0	0	0	0	0	0	2	2.5	46.9	2	2.5	64.7	6	8.4	157.5	3	4.5	69.2	0	0	0
ENSSSCG00000001414	casein kinase 2 beta - NCBI gene 397211	0	0	0	4	18.6	135.8	4	21.4	135.2	6	31.6	196.6	0	0	0	4	21.4	199.2	4	18.6	142.4
ENSSSCG00000001418	neuraminidase 1 - NCBI gene 100124381	0	0	0	0	0	0	0	0	0	0	0	0	3	7.9	89.5	0	0	0	0	0	0
ENSSSCG00000001453	MHC class II DR-alpha - NCBI gene 100135040	3	17.5	160.1	2	7.4	62.9	2	16.7	169.3	3	17.5	188	3	17.5	270.2	2	7.4	60.2	3	17.5	149
ENSSSCG00000001455	MHC class II histocompatibility antigen SLA-DRB1 - NCBI gene 100153386	0	0	0	2	10.1	141	4	19.8	214.9	4	17.7	214.9	5	24.9	237.8	4	18.1	180.5	3	13.9	94.3
ENSSSCG00000001456	MHC class II histocompatibility antigen SLA-DQA - NCBI gene 100153387	2	8.9	91.3	0	0	0	2	12.4	87.6	3	16.4	132.6	2	10.2	155.7	0	0	0	2	11.6	123.4
ENSSSCG00000001457	SLA-DQ beta1 domain - NCBI gene 100037921	10	43.6	616.8	6	35	394.6	8	35.8	396.6	10	43.6	618.8	8	26.2	528.6	4	19.2	273.2	8	42.8	374.4
ENSSSCG00000001463	proteasome subunit beta 9 - NCBI gene 654294	0	0	0	0	0	0	0	0	0	2	20.6	54.4	0	0	0	0	0	0	0	0	0
ENSSSCG00000001488	glutamate-cysteine ligase catalytic subunit - NCBI gene 100522018	0	0	0	0	0	0	0	0	0	0	0	0	3	6	91.8	0	0	0	0	0	0
ENSSSCG00000001489	descr. not available	0	0	0	0	0	0	2	33.7	128.5	0	0	0	2	33.7	88.7	0	0	0	0	0	0
ENSSSCG00000001493	DNA primase subunit 2 - NCBI gene 100156829	0	0	0	0	0	0	0	0	0	0	0	0	0	0	0	2	4.9	48.7	0	0	0
ENSSSCG00000001502	ribosomal protein S18 - NCBI gene 396980	7	37.5	269.8	12	55.9	436.4	10	47.4	447.4	12	55.9	534.8	10	51.3	433.4	8	47.4	382.5	8	42.1	242.5
ENSSSCG00000001505	prefoldin subunit 6 - NCBI gene 100152995	0	0	0	0	0	0	0	0	0	0	0	0	0	0	0	2	20.2	107.7	0	0	0
ENSSSCG00000001507	TAP binding protein - NCBI gene 100155428	3	9.7	91.3	2	6.6	70.3	3	8.9	130.5	4	12.4	185.1	5	16.3	176.3	0	0	0	0	0	0
ENSSSCG00000001512	cutA divalent cation tolerance homolog - NCBI gene 100152220	0	0	0	0	0	0	0	0	0	0	0	0	2	23.2	96.6	0	0	0	0	0	0
ENSSSCG00000001516	BCL2 antagonist/killer 1 - NCBI gene 397543	0	0	0	2	8.1	63	0	0	0	2	8.1	63	0	0	0	0	0	0	0	0	0
ENSSSCG00000001520	LEM domain containing 2 - NCBI gene 100511389	0	0	0	2	6.1	52.1	3	7	105	4	7.2	126.7	0	0	0	0	0	0	0	0	0
ENSSSCG00000001528	ribosomal protein S10 - NCBI gene 100155444	5	27.3	296.9	5	32.7	363.8	5	32.7	465.5	6	36.4	493.2	5	32.7	370.4	4	23.6	400.4	4	23.6	178
ENSSSCG00000001538	DEF6 guanine nucleotide exchange factor - NCBI gene 100154998	0	0	0	0	0	0	3	5.9	93.4	4	7.8	116.5	0	0	0	0	0	0	0	0	0
ENSSSCG00000001543	ribosomal protein L10a - NCBI gene 100037993	3	16.1	104.2	6	19.8	258.8	6	26.3	302	8	30	374.9	5	25.3	201.4	5	22.1	269.9	8	39.2	382.4
ENSSSCG00000001549	FKBP prolyl isomerase 5 - NCBI gene 100155423	6	17.7	221.2	8	21.7	462.2	11	28.4	666.6	11	28.9	698	11	26.7	621.4	6	14.7	231	3	9	115.7
ENSSSCG00000001554	SRSF protein kinase 1 - NCBI gene 100155422	0	0	0	0	0	0	0	0	0	0	0	0	0	0	0	2	3.8	64.7	0	0	0
ENSSSCG00000001556	mitogen-activated protein kinase 14 - NCBI gene 100156630	0	0	0	0	0	0	0	0	0	0	0	0	9	33.9	410.5	0	0	0	0	0	0
ENSSSCG00000001564	serine and arginine rich splicing factor 3 - NCBI gene 100739153	5	24.4	186.5	5	33.5	209	4	23.2	159.9	6	34.8	237	5	30.5	228.6	2	14	131.3	3	18.3	136.4
ENSSSCG00000001679	exportin 5 - NCBI gene 100155084	6	7.9	115.4	6	6.9	165.7	5	7	256.1	9	11.3	378.7	7	9.1	399.7	12	14.9	657	5	5.7	234.8
ENSSSCG00000001701	heat shock protein 90 alpha family class B member 1 - NCBI gene 396742	30	42.2	1508.5	28	41.7	1426.5	28	40.6	1638.1	34	45.1	2055.8	23	32.7	1436	28	43	2020.3	27	46	1582.2
ENSSSCG00000001708	cell division cycle 5 like - NCBI gene 100153900	0	0	0	0	0	0	0	0	0	0	0	0	0	0	0	2	3.9	67.2	0	0	0
ENSSSCG00000001723	phospholipase A2 group VII - NCBI gene 396593	0	0	0	0	0	0	0	0	0	0	0	0	4	16.6	121.4	0	0	0	0	0	0
ENSSSCG00000001770	cathepsin H - NCBI gene 396969	3	18.2	103.6	4	13.4	179.8	5	12.5	254.3	7	21.1	309.5	7	24.8	473.2	0	0	0	0	0	0
ENSSSCG00000001780	fumarylacetoacetate hydrolase - NCBI gene 100623036	2	8.1	95.5	4	12.2	127.1	4	12.4	158.1	6	16.5	212.4	3	9.7	175	5	15.3	163.4	0	0	0
ENSSSCG00000001787	interleukin 16 - NCBI gene 396589	0	0	0	3	2.9	113.4	3	4.3	75.4	5	6.1	159.3	5	5.9	216.7	0	0	0	0	0	0
ENSSSCG00000001792	elongation factor like GTPase 1 - NCBI gene 100155652	0	0	0	0	0	0	0	0	0	0	0	0	3	3.6	128.5	0	0	0	0	0	0
ENSSSCG00000001814	IQ motif containing GTPase activating protein 1 - NCBI gene 100157656	50	40.5	2641.8	48	39.8	2920.3	55	43.9	3510.5	64	48	4153.8	58	43	4091	28	24.7	1546.8	19	18.2	877.2
ENSSSCG00000001818	FES proto-oncogene tyrosine kinase - NCBI gene 100155631	0	0	0	0	0	0	4	6	139.4	5	6.9	160.3	6	10.1	231.9	0	0	0	0	0	0
ENSSSCG00000001852	isocitrate dehydrogenase (NADP(+)) 2 mitochondrial - NCBI gene 397603	7	20.4	317.4	8	23.7	286.1	18	39.6	863.4	19	46.4	922.2	11	26.8	669.9	17	38.6	963.7	14	34.1	680.9
ENSSSCG00000001862	electron transfer flavoprotein subunit alpha - NCBI gene 396615	5	23.2	180.8	2	8.7	93.1	5	24.9	309.2	7	33.6	362.3	4	18	247.1	4	16.2	245.5	3	14.8	140.5
ENSSSCG00000001866	reticulocalbin 2 - NCBI gene 100153840	2	12.2	62.9	0	0	0	4	17.7	109.7	5	21.4	143.2	0	0	0	2	10.8	66.7	0	0	0
ENSSSCG00000001892	secretory carrier membrane protein 2 - NCBI gene 100154517	3	15.8	107.1	3	14.6	190.4	3	15.8	277.7	3	15.8	277.7	3	15.8	311.4	3	15.8	77.7	2	11.4	69.3
ENSSSCG00000001900	CSK non-receptor tyrosine kinase - NCBI gene 100154110	0	0	0	0	0	0	0	0	0	0	0	0	4	15.1	163.2	0	0	0	0	0	0
ENSSSCG00000001925	ADP dependent glucokinase - NCBI gene 100623786	0	0	0	0	0	0	0	0	0	4	12.5	94.6	4	11.9	222.6	0	0	0	0	0	0
ENSSSCG00000001927	hexosaminidase subunit alpha - NCBI gene 100142664	22	37	773.8	22	50.4	750.2	22	44	980	32	67.8	1364.8	30	57	1862.8	0	0	0	0	0	0
ENSSSCG00000001930	pyruvate kinase muscle - NCBI gene 100158154	28	60.8	2140.2	31	57.6	1943.6	32	65.5	2613.1	35	67.4	2938.2	22	46	2183.9	23	55	1854.2	30	57.4	1932.6
ENSSSCG00000001934	Sec23 homolog A coat complex II component - NCBI gene 100155766	3	7	132.8	4	7.6	167.7	0	0	0	4	7.6	211.6	0	0	0	3	5.9	143.8	2	4.7	81.7
ENSSSCG00000001951	proteasome subunit alpha 6 - NCBI gene 100156790	4	17.9	120.4	3	13	118.9	4	20.3	221.5	5	25.2	240.1	4	20.3	195.9	5	24	205.6	3	17.1	85.9
ENSSSCG00000001959	cofilin 2 - NCBI gene 497233	0	0	0	0	0	0	0	0	0	0	0	0	0	0	0	2	18.7	148.7	5	34.9	189.2
ENSSSCG00000001973	sec1 family domain containing 1 - NCBI gene 100157840	0	0	0	0	0	0	2	4.7	74.9	2	4.9	93.1	0	0	0	0	0	0	0	0	0
ENSSSCG00000001979	mast cell protease 3 - NCBI gene 100739080	0	0	0	0	0	0	3	15.1	234.8	3	15.1	234.8	0	0	0	0	0	0	0	0	0
ENSSSCG00000001991	dehydrogenase/reductase 1 - NCBI gene 100519262	0	0	0	0	0	0	0	0	0	0	0	0	2	12.1	138.6	0	0	0	0	0	0
ENSSSCG00000002004	proteasome activator subunit 2 - NCBI gene 397522	5	32.2	327.2	6	32.6	278.1	7	37.2	494.2	8	40.6	520.1	6	35.6	460	6	33.1	243.5	0	0	0
ENSSSCG00000002006	proteasome activator subunit 1 - NCBI gene 397572	5	28.1	235.6	6	24.5	291.9	8	37.8	463.2	10	43.4	573.8	7	29.7	291.1	7	32.9	397.6	5	26.1	147.8
ENSSSCG00000002009	phosphoenolpyruvate carboxykinase 2 mitochondrial - NCBI gene 403165	7	15.3	176.1	4	6.2	119.7	10	19.2	317.3	15	27.2	437.2	6	11.2	184.2	2	3.6	67.8	2	3.1	55.8
ENSSSCG00000002013	dehydrogenase/reductase (SDR family) member 4 - NCBI gene 397082	0	0	0	4	18	143.2	0	0	0	4	18	143.2	0	0	0	0	0	0	0	0	0
ENSSSCG00000002023	poly(A) binding protein nuclear 1 - NCBI gene 100155260	0	0	0	0	0	0	0	0	0	0	0	0	2	8.9	59.3	0	0	0	0	0	0
ENSSSCG00000002034	apoptotic chromatin condensation inducer 1 - NCBI gene 100156353	0	0	0	0	0	0	3	3.6	103.7	3	3.6	103.7	3	2.8	120.5	2	2.7	87.1	3	3.6	110.9
ENSSSCG00000002036	proteasome subunit beta 5 - NCBI gene 100155139	0	0	0	0	0	0	0	0	0	3	17	128.4	3	16.6	136.6	6	24.7	260.2	3	14.7	91.3
ENSSSCG00000002041	solute carrier family 7 member 7 - NCBI gene 100037972	0	0	0	2	4	62.9	3	5.8	79.9	4	6.8	99.5	2	4	58.5	0	0	0	0	0	0
ENSSSCG00000002050	defender against cell death 1 - NCBI gene 396984	3	28.3	95.5	3	28.3	141.7	3	28.3	167	3	28.3	167	3	28.3	146.6	3	28.3	144.2	3	28.3	144.6
ENSSSCG00000002135	purine nucleoside phosphorylase - NCBI gene 100157138	2	11.1	64.4	0	0	0	3	17	136.1	4	22.2	170.8	3	12.3	119.9	3	11.5	136.3	6	31.6	234
ENSSSCG00000002269	methylenetetrahydrofolate dehydrogenase cyclohydrolase and formyltetrahydrofolate synthetase 1 - NCBI gene 414382	4	6.8	166.1	5	5.9	196	7	10.8	245.9	9	13.3	383.3	5	7.8	269.8	14	20.2	638.7	5	6.2	165.5
ENSSSCG00000002274	heat shock protein family A (Hsp70) member 2 - NCBI gene 100621324	0	0	0	9	16.1	665.8	9	15.6	647.8	10	17	729	9	16.4	666.2	0	0	0	8	13.7	510.4
ENSSSCG00000002307	ERH mRNA splicing and mitosis factor - NCBI gene 100152505	2	21.2	65.6	4	33.7	156.5	4	43.3	189.2	5	50	221.3	4	30.8	176.7	3	26.9	135.1	4	37.5	279.5
ENSSSCG00000002344	ribosomal oxygenase 1 - NCBI gene 100523074	0	0	0	0	0	0	0	0	0	0	0	0	0	0	0	2	4.2	65.4	0	0	0
ENSSSCG00000002348	acyl-CoA thioesterase 6 - NCBI gene 100152868	2	7.8	66.9	0	0	0	2	4.5	80.2	0	0	0	0	0	0	0	0	0	0	0	0
ENSSSCG00000002349	acyl-coenzyme A thioesterase 4 - NCBI gene 100158115	0	0	0	0	0	0	3	19.9	121.2	4	30.1	163.6	0	0	0	14	48.3	472.6	5	23.3	184.1
ENSSSCG00000002357	aldehyde dehydrogenase 6 family member A1 - NCBI gene 100153301	0	0	0	0	0	0	2	5.6	56.6	2	5.6	56.6	0	0	0	3	9	83.5	0	0	0
ENSSSCG00000002366	NPC intracellular cholesterol transporter 2 - NCBI gene 397410	3	23.8	84.7	2	11.5	73.7	3	16.2	108.8	4	28.5	158.8	3	16.9	158.3	0	0	0	0	0	0
ENSSSCG00000002372	YLP motif containing 1 - NCBI gene 100152380	0	0	0	2	1.7	57.7	0	0	0	4	1.7	118.8	0	0	0	0	0	0	0	0	0
ENSSSCG00000002374	dihydrolipoamide S-succinyltransferase - NCBI gene 397690	2	5.5	141.2	3	7	153.8	4	11.2	189	5	12.7	219.2	5	12.7	156	2	5.5	111.3	3	7	118.7
ENSSSCG00000002377	eukaryotic translation initiation factor 2B subunit beta - NCBI gene 100515216	0	0	0	0	0	0	2	10.1	53.5	3	14.8	70.2	0	0	0	0	0	0	0	0	0
ENSSSCG00000002379	acylphosphatase 1 - NCBI gene 100155997	0	0	0	0	0	0	0	0	0	0	0	0	0	0	0	2	11.8	54.8	0	0	0
ENSSSCG00000002404	serine palmitoyltransferase long chain base subunit 2 - NCBI gene 100158010	0	0	0	0	0	0	4	13.4	153.9	4	13.4	176.1	5	13.9	317.3	0	0	0	0	0	0
ENSSSCG00000002406	activator of HSP90 ATPase activity 1 - NCBI gene 100626607	0	0	0	2	6.2	82.9	3	11.8	136.1	3	11.8	144.9	4	16.9	163.7	4	18.3	194	0	0	0
ENSSSCG00000002414	SEL1L adaptor subunit of ERAD E3 ubiquitin ligase - NCBI gene 100520751	0	0	0	4	10.4	151.3	4	11.4	201.7	6	16.5	264	4	10.8	124.2	0	0	0	0	0	0
ENSSSCG00000002433	proteasome 26S subunit ATPase 1 - NCBI gene 100155274	5	16.6	126.7	6	17.3	176.5	6	18.4	273.6	9	29.5	373.8	5	13.9	158.3	7	21.1	252.7	4	12.7	205.8
ENSSSCG00000002452	legumain - NCBI gene 100154477	6	24	555.1	7	24.5	559.1	8	25.5	641.4	8	25.2	677.2	8	25.5	904.1	0	0	0	3	10.1	112.9
ENSSSCG00000002506	VRK serine/threonine kinase 1 - NCBI gene 100157930	0	0	0	2	7.3	66.5	0	0	0	3	12.2	86.4	2	7.8	63.8	0	0	0	0	0	0
ENSSSCG00000002508	SET domain containing 3 actin histidine methyltransferase - NCBI gene 100152552	0	0	0	2	5.4	76.2	2	5.4	61.5	2	5.4	78.9	0	0	0	0	0	0	0	0	0
ENSSSCG00000002516	tryptophanyl-tRNA synthetase - NCBI gene 100515390	3	9.7	140.1	5	14.7	188.8	5	14.7	232.8	6	18.1	305.5	5	14.3	297.6	0	0	0	0	0	0
ENSSSCG00000002529	40S ribosomal protein S21 - NCBI gene 100518848	3	28.9	224.4	4	50.6	296.5	3	39.8	285.7	4	50.6	329.3	3	39.8	330.1	4	45.8	349.6	5	42.2	231.7
ENSSSCG00000002535	heat shock protein 90 alpha family class A member 1 - NCBI gene 397028	28	35.6	1582	29	37.3	1796.4	32	39.5	2017.6	35	43.5	2394.7	23	27	1621.8	27	40.5	1797.8	26	42.3	1439.1
ENSSSCG00000002554	phospholipase D family member 4 - NCBI gene 100524095	0	0	0	0	0	0	0	0	0	0	0	0	3	6.6	140.4	0	0	0	0	0	0
ENSSSCG00000002623	glutathione S-transferase A1-like - NCBI gene 100526118	0	0	0	0	0	0	0	0	0	0	0	0	0	0	0	0	0	0	9	39	467.6
ENSSSCG00000002628	intestinal cell kinase - NCBI gene 100511822	0	0	0	0	0	0	0	0	0	2	2.9	88.6	0	0	0	0	0	0	0	0	0
ENSSSCG00000002639	of 2 Hsap:novel protein (MC1R-TUBB3 readthrough)	0	0	0	0	0	0	0	0	0	0	0	0	0	0	0	30	68	2287.4	36	67.2	2481
ENSSSCG00000002645	galactosamine (N-acetyl)-6-sulfatase - NCBI gene 397000	0	0	0	0	0	0	2	3.9	39.1	2	3.9	39.1	7	17.4	248.8	0	0	0	0	0	0
ENSSSCG00000002650	adenine phosphoribosyltransferase - NCBI gene 100622001	2	12.8	84.7	4	28.3	144.8	2	12.8	89.2	4	28.3	144.8	3	18.3	135.1	2	12.8	78.4	0	0	0
ENSSSCG00000002688	phospholipase C gamma 2 - NCBI gene 100518663	0	0	0	0	0	0	3	3.7	65	5	6	157.6	7	7	235.1	0	0	0	0	0	0
ENSSSCG00000002704	lysyl-tRNA synthetase - NCBI gene 100521452	4	9	147.2	7	13.1	264.7	7	10.7	251	9	14.2	307.3	5	9	272.2	5	11.6	215.8	3	8.2	104.2
ENSSSCG00000002708	transmembrane protein 231 - NCBI gene 100522137	0	0	0	0	0	0	0	0	0	0	0	0	0	0	0	2	8.5	63.8	0	0	0
ENSSSCG00000002722	DEAD-box helicase 19B - NCBI gene 100524746	0	0	0	0	0	0	3	13.2	118.9	3	13.2	120.9	3	10.2	102.5	3	9.2	160.8	0	0	0
ENSSSCG00000002723	alanyl-tRNA synthetase - NCBI gene 100525399	7	11.3	241.1	7	10.7	310.9	15	19.1	554.3	16	22.2	663	21	24.8	978.6	9	10.7	350.6	7	9.7	166.9
ENSSSCG00000002729	Vac14 PIKFYVE complex component - NCBI gene 100513600	0	0	0	0	0	0	2	4.9	85	4	8.3	131	3	5	154.6	0	0	0	0	0	0
ENSSSCG00000002740	adaptor related protein complex 1 subunit gamma 1 - NCBI gene 100514713	0	0	0	0	0	0	0	0	0	0	0	0	4	8.9	128.4	0	0	0	0	0	0
ENSSSCG00000002743	IST1 factor associated with ESCRT-III - NCBI gene 100626669	0	0	0	0	0	0	0	0	0	0	0	0	2	10.2	100.2	0	0	0	0	0	0
ENSSSCG00000002748	DEAH-box helicase 38 - NCBI gene 100518664	0	0	0	0	0	0	0	0	0	0	0	0	2	1.9	89	0	0	0	0	0	0
ENSSSCG00000002754	NAD(P)H quinone dehydrogenase 1 - NCBI gene 100286873	0	0	0	0	0	0	0	0	0	0	0	0	0	0	0	0	0	0	2	10.2	90.8
ENSSSCG00000002776	ATPase H+ transporting V0 subunit d1 - NCBI gene 100525048	4	16.8	180.2	7	27.4	378.1	8	32.8	381.8	10	42.2	498.5	6	23.6	344.1	0	0	0	0	0	0
ENSSSCG00000002804	casein kinase 2 alpha 2 - NCBI gene 100737256	0	0	0	0	0	0	2	10.2	72.4	2	10.2	72.4	5	19.1	175.1	3	12.7	69	0	0	0
ENSSSCG00000002860	programmed cell death 5 - NCBI gene 100523791	0	0	0	2	19.2	61.2	0	0	0	2	19.2	68	2	19.2	79.3	3	28.8	161.3	0	0	0
ENSSSCG00000002867	CCAAT enhancer binding protein gamma - NCBI gene 100525580	0	0	0	0	0	0	0	0	0	2	13.4	40.2	0	0	0	0	0	0	0	0	0
ENSSSCG00000002868	peptidase D - NCBI gene 100511084	4	12.2	146.9	0	0	0	8	22.3	404.7	9	22.3	424.4	9	22.5	778.9	0	0	0	0	0	0
ENSSSCG00000002869	LSM14A mRNA processing body assembly factor - NCBI gene 100511455	0	0	0	0	0	0	0	0	0	0	0	0	2	6.6	58.4	0	0	0	0	0	0
ENSSSCG00000002873	glucose-6-phosphate isomerase - NCBI gene 397602	21	47	1323.2	20	48.2	1325.7	24	50.9	1487.2	28	58.4	1915.9	24	49.3	1965.8	15	31.4	856.6	13	24.9	494.9
ENSSSCG00000002876	of 1 Hsap:ubiquitin like modifier activating enzyme 2 - HGNC:30661	0	0	0	0	0	0	2	12.9	93.5	2	12.9	112	0	0	0	0	0	0	0	0	0
ENSSSCG00000002907	COX6B protein - NCBI gene 100038022	2	14.5	89	2	14.5	94.8	3	24.1	140.8	3	24.1	146.6	0	0	0	0	0	0	4	32.5	145.7
ENSSSCG00000002919	TYRO protein tyrosine kinase binding protein - NCBI gene 397405	0	0	0	0	0	0	2	21.7	103.1	3	34.9	120.6	3	34.9	139.1	0	0	0	0	0	0
ENSSSCG00000002926	tubulin folding cofactor B - NCBI gene 100522808	0	0	0	0	0	0	0	0	0	3	14.3	74.8	0	0	0	3	14.3	82.8	2	13.9	61.6
ENSSSCG00000002963	eukaryotic translation initiation factor 3 subunit K - NCBI gene 100517098	2	10.1	71	3	13	92.9	0	0	0	3	16.5	112.6	0	0	0	2	7.3	67.6	0	0	0
ENSSSCG00000002965	actinin alpha 4 - NCBI gene 100517284	23	34.7	1164.8	30	35.4	1326.5	36	43.6	1496.4	38	49.2	1851.5	26	30.2	1451.7	31	35.5	1763.3	39	48.7	1477
ENSSSCG00000002972	seryl-tRNA synthetase 2 mitochondrial - NCBI gene 100620899	0	0	0	0	0	0	0	0	0	4	13	112.2	0	0	0	0	0	0	0	0	0
ENSSSCG00000002996	RAB4B member RAS oncogene family - NCBI gene 100523381	4	14.6	238.6	0	0	0	0	0	0	0	0	0	0	0	0	0	0	0	0	0	0
ENSSSCG00000002998	small nuclear ribonucleoprotein polypeptide A - NCBI gene 768109	0	0	0	2	9.6	66.2	3	16	89.8	3	16	111.7	0	0	0	3	12.1	77	3	11.7	100.8
ENSSSCG00000003040	Rho guanine nucleotide exchange factor 1 - NCBI gene 100518073	2	4.1	82.8	8	11.2	245.5	5	8.6	166	10	13.9	339.9	5	8.6	249.1	0	0	0	0	0	0
ENSSSCG00000003042	ribosomal protein S19 - NCBI gene 100518254	5	22.4	234.4	6	26.5	284.6	8	28.1	304.9	9	31.6	397.9	6	31	309.9	4	25.5	243	5	26.9	275.7
ENSSSCG00000003064	ETHE1 persulfide dioxygenase - NCBI gene 106504117	5	28.5	208.8	7	34.6	296.9	6	29.7	273.1	9	47.2	377.6	6	23.2	325.5	0	0	0	0	0	0
ENSSSCG00000003085	CLPTM1 regulator of GABA type A receptor forward trafficking - NCBI gene 100511021	2	2.5	75.3	2	2.5	84.9	3	4.1	103.3	3	4.1	119.1	4	5.4	210.4	2	2.5	90.5	0	0	0
ENSSSCG00000003088	apolipoprotein E - NCBI gene 397576	0	0	0	0	0	0	3	12.6	155.5	6	20.7	272.8	12	40.5	506.6	0	0	0	0	0	0
ENSSSCG00000003089	translocase of outer mitochondrial membrane 40 - NCBI gene 102165927	0	0	0	0	0	0	0	0	0	2	6.9	64.5	0	0	0	0	0	0	0	0	0
ENSSSCG00000003098	serine/threonine-protein phosphatase 5 - NCBI gene 100513542	0	0	0	0	0	0	0	0	0	0	0	0	0	0	0	2	6.4	97.2	0	0	0
ENSSSCG00000003105	solute carrier family 1 member 5 - NCBI gene 641348	2	4.4	91.2	2	4.4	66.7	3	6.8	107.4	3	6.8	108.8	2	4.4	153.2	2	4.4	94.6	4	10.5	112.1
ENSSSCG00000003106	adaptor related protein complex 2 subunit sigma 1 - NCBI gene 100514408	0	0	0	0	0	0	5	38	183.6	5	38	187.1	7	38	249.1	3	21.1	117.3	0	0	0
ENSSSCG00000003111	SUMO1 activating enzyme subunit 1 - NCBI gene 100515263	0	0	0	0	0	0	2	12.1	115	3	17.9	181.2	0	0	0	4	20.5	167.9	2	5.8	81.5
ENSSSCG00000003120	NSF attachment protein alpha - NCBI gene 100515953	4	20	120.3	8	32.9	330.3	9	41.4	311.3	12	56.9	484.7	7	32.9	424.1	4	18	146.8	4	19	115.5
ENSSSCG00000003132	KDEL endoplasmic reticulum protein retention receptor 1 - NCBI gene 100520962	0	0	0	0	0	0	0	0	0	2	20	63	2	20	54.7	0	0	0	2	10.8	67.6
ENSSSCG00000003138	hydroxysteroid 17-beta dehydrogenase 14 - NCBI gene 100523496	0	0	0	2	15.1	129.5	0	0	0	2	14.2	148.9	2	7.3	92.1	0	0	0	0	0	0
ENSSSCG00000003144	BCL2 associated X apoptosis regulator - NCBI gene 396633	2	15	67.9	2	15	89.1	2	15	149.4	2	15	171.2	0	0	0	0	0	0	0	0	0
ENSSSCG00000003150	nucleobindin 1 - NCBI gene 100512538	6	18.1	169.7	9	28.1	256.2	12	38.6	648.8	12	38.6	657.3	7	21	300.4	8	20.8	218	0	0	0
ENSSSCG00000003152	RuvB like AAA ATPase 2 - NCBI gene 100511637	0	0	0	4	9.9	188.9	4	11.7	210	6	15.8	308	3	9.7	220.1	4	10.6	238.4	0	0	0
ENSSSCG00000003153	ferritin light chain - NCBI gene 397035	10	57.5	813.5	9	56.9	831.7	10	57.5	851	11	57.5	990.4	9	57.5	789.5	0	0	0	0	0	0
ENSSSCG00000003154	glycogen synthase 1 - NCBI gene 574064	4	11.5	190.6	4	11.5	249.8	5	13	318	5	13	349.2	6	15.5	303.3	0	0	0	0	0	0
ENSSSCG00000003165	ribosomal protein S11 - NCBI gene 100513660	0	0	0	7	44.9	271.6	8	43.7	292.9	9	50.6	351.4	6	25.9	244.1	7	36.1	250.4	8	50.6	361.3
ENSSSCG00000003168	aldehyde dehydrogenase 16 family member A1 - NCBI gene 100514292	3	5.6	114.8	4	7.9	247.4	4	8.5	181.4	5	9.3	271.8	6	10.6	288.3	0	0	0	0	0	0
ENSSSCG00000003178	interferon regulatory factor 3 - NCBI gene 396656	2	9.8	91.9	2	9.8	83.4	2	9.8	155.5	2	9.8	164.3	2	9.8	120.4	0	0	0	0	0	0
ENSSSCG00000003183	RAS related - NCBI gene 100516558	0	0	0	0	0	0	0	0	0	0	0	0	0	0	0	2	12.8	110	0	0	0
ENSSSCG00000003187	Fc fragment of IgG receptor and transporter - NCBI gene 397399	0	0	0	0	0	0	0	0	0	0	0	0	3	13.3	106.2	0	0	0	0	0	0
ENSSSCG00000003189	protein arginine methyltransferase 1 - NCBI gene 100286877	0	0	0	2	7.1	57.9	0	0	0	2	7.1	69.7	0	0	0	4	16.4	179.8	4	16.3	217.7
ENSSSCG00000003193	TBC1 domain family member 17 - NCBI gene 100519431	0	0	0	0	0	0	0	0	0	0	0	0	3	3.1	75.2	0	0	0	0	0	0
ENSSSCG00000003199	adaptor related protein complex 2 subunit alpha 1 - NCBI gene 100520250	7	8.8	190.3	11	14.5	491.1	10	12	364.5	13	17.7	578.8	12	15.5	601.8	7	9.3	234.7	0	0	0
ENSSSCG00000003229	electron transfer flavoprotein subunit beta - NCBI gene 396614	4	25.1	127.4	6	29.8	198.2	4	25.9	193.1	6	29.8	242.1	3	16.1	206.7	4	20.8	166.1	2	11.4	105.7
ENSSSCG00000003253	myeloid associated differentiation marker - NCBI gene 100519316	0	0	0	0	0	0	0	0	0	2	10.2	94.7	3	12.1	135.9	0	0	0	0	0	0
ENSSSCG00000003288	HSPA (Hsp70) binding protein 1 - NCBI gene 100518376	0	0	0	0	0	0	3	14.2	131.7	3	14.2	131.7	0	0	0	4	17.5	263.8	2	10.4	126
ENSSSCG00000003343	ATPase family AAA domain-containing protein 3 - NCBI gene 100525876	0	0	0	2	4.9	133	0	0	0	2	4.9	161.2	2	4.9	64.3	0	0	0	0	0	0
ENSSSCG00000003366	chromodomain helicase DNA binding protein 5 - NCBI gene 100738053	0	0	0	0	0	0	4	2.5	158	5	2.8	229	0	0	0	0	0	0	0	0	0
ENSSSCG00000003384	DnaJ heat shock protein family (Hsp40) member C11 - NCBI gene 100518845	0	0	0	0	0	0	0	0	0	2	6.1	81.9	0	0	0	0	0	0	0	0	0
ENSSSCG00000003385	Parkinsonism associated deglycase - NCBI gene 780404	6	36.5	467	8	56.6	468.8	7	52.4	417.2	11	56.6	711.3	5	36.5	336	3	28.6	276.6	8	46.6	361
ENSSSCG00000003402	phosphogluconate dehydrogenase - NCBI gene 397546	21	47.6	1360	21	52.6	1444.9	21	44.6	1338.8	24	56.2	1783.9	18	37.3	1426.8	8	21.1	507	10	25.1	472.7
ENSSSCG00000003420	F-box protein 6 - NCBI gene 100524148	0	0	0	0	0	0	0	0	0	2	7.9	45	4	20.8	159.8	0	0	0	0	0	0
ENSSSCG00000003433	procollagen-lysine 2-oxoglutarate 5-dioxygenase 1 - NCBI gene 100525583	0	0	0	0	0	0	0	0	0	0	0	0	0	0	0	7	11.7	185.8	0	0	0
ENSSSCG00000003458	EF-hand domain family member D2 - NCBI gene 100520743	11	42.3	583.6	13	46	755.6	14	50.6	784.4	15	53.1	894.3	14	47.7	853.8	0	0	0	2	11.7	105.5
ENSSSCG00000003477	NECAP endocytosis associated 2 - NCBI gene 100523442	3	22.6	142.2	3	22.6	121.7	5	32	210.5	5	32	222	5	32	390.3	0	0	0	0	0	0
ENSSSCG00000003485	regulator of chromosome condensation 2 - NCBI gene 100525466	2	4.4	62.9	5	9.4	151	5	10.2	139	6	12.3	204.5	0	0	0	0	0	0	0	0	0
ENSSSCG00000003488	ubiquitin protein ligase E3 component n-recognin 4 - NCBI gene 102161705	0	0	0	0	0	0	0	0	0	0	0	0	12	2.8	401.1	0	0	0	0	0	0
ENSSSCG00000003489	ER membrane protein complex subunit 1 - NCBI gene 100512109	0	0	0	0	0	0	0	0	0	0	0	0	3	4.2	91.1	2	3.1	64	0	0	0
ENSSSCG00000003491	aldo-keto reductase family 7 member A2 - NCBI gene 100511331	8	27.4	348.2	8	27.4	407.2	6	24.7	407.8	9	29.3	534.7	9	30.4	566.9	3	12.2	85.1	0	0	0
ENSSSCG00000003493	capping actin protein of muscle Z-line subunit beta - NCBI gene 100134958	10	34.9	527	10	33.9	588.1	8	27.9	482.9	15	38.6	772	7	21.4	431.8	5	16.9	346.6	8	29.4	287.6
ENSSSCG00000003505	dolichyl-diphosphooligosaccharide--protein glycosyltransferase non-catalytic subunit - NCBI gene 397385	8	22.2	357.8	9	26.1	495.2	12	33.3	665.5	14	41.3	802.4	10	28.5	645.7	7	19.1	382.9	5	13.5	220.8
ENSSSCG00000003511	heterochromatin protein 1 binding protein 3 - NCBI gene 100625284	2	5	56.1	2	5	95	4	8.5	156.4	4	8.5	156.4	3	7.4	124.5	0	0	0	0	0	0
ENSSSCG00000003514	heparan sulfate proteoglycan 2 - NCBI gene 100517288	0	0	0	0	0	0	0	0	0	0	0	0	0	0	0	8	2.5	173	18	6.3	701.5
ENSSSCG00000003520	cell division cycle 42 - NCBI gene 780428	5	32.5	296.1	5	32.5	324.7	5	32.5	357.6	5	32.5	382.8	2	15.7	220.1	3	21.5	186.1	4	23.6	230.6
ENSSSCG00000003524	complement C1q A chain - NCBI gene 445461	0	0	0	0	0	0	0	0	0	0	0	0	3	17	173.1	0	0	0	0	0	0
ENSSSCG00000003558	ribosomal protein S6 kinase A1 - NCBI gene 100523972	0	0	0	2	3.9	54.8	3	5.7	120.8	3	5.7	120.8	5	11.8	282.7	0	0	0	0	0	0
ENSSSCG00000003566	nuclear distribution C dynein complex regulator - NCBI gene 100511023	3	11	127	4	14.7	173.7	4	14.7	172.9	4	14.7	221.1	3	11	159.9	10	29.8	562.2	5	14.4	139.6
ENSSSCG00000003577	WASP family member 2 - NCBI gene 100512789	2	5.8	91.4	2	7.6	91	0	0	0	3	9.6	139.9	2	6.4	167.7	0	0	0	0	0	0
ENSSSCG00000003584	thymocyte selection associated family member 2 - NCBI gene 100514466	0	0	0	0	0	0	0	0	0	0	0	0	5	12.5	217.1	0	0	0	0	0	0
ENSSSCG00000003596	small nuclear ribonucleoprotein U5 subunit 40 - NCBI gene 100624754	0	0	0	0	0	0	0	0	0	5	21.2	129.3	5	26.8	140.5	0	0	0	0	0	0
ENSSSCG00000003612	eukaryotic translation initiation factor 3 subunit I - NCBI gene 100521499	4	16.4	124.9	3	14.1	139.5	3	14.4	126.5	5	20.1	207.2	5	20.1	239.8	4	15.4	215.7	0	0	0
ENSSSCG00000003613	histone deacetylase 1 - NCBI gene 100622482	2	4.6	61.1	3	6	137.5	4	8.8	134.1	4	8.8	153.2	4	7.7	110.3	4	7.7	147.1	0	0	0
ENSSSCG00000003617	taxilin alpha - NCBI gene 100522017	0	0	0	0	0	0	0	0	0	0	0	0	0	0	0	2	5	76.5	0	0	0
ENSSSCG00000003643	splicing factor 3a subunit 3 - NCBI gene 100512288	2	8	101.3	2	7.8	70.5	5	12.2	126.2	6	12.4	177.2	2	7.8	118.3	3	7.4	78.5	2	8.2	66.2
ENSSSCG00000003648	Ras related GTP binding C - NCBI gene 100513798	2	11	88.2	2	7	87.9	4	18	186.6	4	18	220.7	3	11.8	158.4	3	38.1	95.8	0	0	0
ENSSSCG00000003654	microtubule actin crosslinking factor 1 - NCBI gene 106504077	0	0	0	0	0	0	0	0	0	0	0	0	4	1.3	202	0	0	0	0	0	0
ENSSSCG00000003663	hippocalcin like 1 - NCBI gene 100144506	0	0	0	0	0	0	2	11.9	55.4	2	11.9	55.4	0	0	0	0	0	0	0	0	0
ENSSSCG00000003672	cyclase associated actin cytoskeleton regulatory protein 1 - NCBI gene 100621359	15	41.1	1197.6	17	47.8	1333.2	19	45.9	1259.9	23	56.2	1752.7	18	41.3	1225.3	4	13.9	325.8	7	31.2	511.3
ENSSSCG00000003687	erythrocyte membrane protein band 4.1 like 3 - NCBI gene 100520913	0	0	0	0	0	0	0	0	0	0	0	0	6	7.3	251.8	0	0	0	0	0	0
ENSSSCG00000003691	myosin regulatory light chain 12B - NCBI gene 414399	9	55.1	565.3	8	57	501.2	9	57	741.9	10	57	805.7	8	45.3	530.7	8	57	519.1	8	46.5	430.4
ENSSSCG00000003701	small nuclear ribonucleoprotein D1 polypeptide - NCBI gene 100524872	2	29.5	150.7	3	29.5	161.9	2	11.6	104	3	29.5	187.7	0	0	0	2	11.6	86.3	0	0	0
ENSSSCG00000003707	NPC intracellular cholesterol transporter 1 - NCBI gene 397591	6	6.3	225.5	6	6.1	213.9	8	6.7	318.6	9	7.9	353	9	7.9	476	0	0	0	0	0	0
ENSSSCG00000003717	proteasome subunit alpha 8 - NCBI gene 100513739	4	20.4	164.4	0	0	0	0	0	0	0	0	0	0	0	0	0	0	0	0	0	0
ENSSSCG00000003771	far upstream element binding protein 1 - NCBI gene 100525995	9	24.2	309.6	8	20.3	252.4	9	20.2	313.9	12	29.2	441.6	9	20.2	409.6	11	23	512	6	11.3	275
ENSSSCG00000003776	acyl-CoA dehydrogenase medium chain - NCBI gene 397104	9	32.5	401	9	27.7	383.7	9	29.9	515.5	13	42.9	719.3	11	34.3	566.4	9	29.4	447.5	6	20.2	296.2
ENSSSCG00000003780	crystallin zeta - NCBI gene 733653	0	0	0	0	0	0	0	0	0	0	0	0	0	0	0	4	20.3	163.8	0	0	0
ENSSSCG00000003792	leucine rich repeat containing 40 - NCBI gene 100515841	0	0	0	0	0	0	0	0	0	0	0	0	0	0	0	2	5.5	84.9	0	0	0
ENSSSCG00000003798	SERPINE1 mRNA binding protein 1 - NCBI gene 100518613	4	12	252.7	6	18.9	287.5	8	25.1	384.1	10	29.5	561.7	6	10.6	240.9	9	24.3	474	6	19.4	330.8
ENSSSCG00000003812	phosphoglucomutase 1 - NCBI gene 397566	9	25.4	399.5	12	29.4	703	12	30.2	657	16	40.2	926.1	9	23.1	637.1	4	8.2	166.6	0	0	0
ENSSSCG00000003849	mago homolog exon junction complex subunit - NCBI gene 100519318	3	29.5	116.4	4	34.9	131.3	3	28.1	132.1	5	47.3	205.1	2	24	78	2	15.8	75.9	0	0	0
ENSSSCG00000003850	CXXC motif containing zinc binding protein - NCBI gene 100516273	0	0	0	0	0	0	0	0	0	0	0	0	0	0	0	2	20.6	84.6	0	0	0
ENSSSCG00000003854	enoyl-CoA hydratase domain containing 2 - NCBI gene 100519847	0	0	0	0	0	0	0	0	0	0	0	0	0	0	0	2	11.6	81.2	0	0	0
ENSSSCG00000003867	thioredoxin domain containing 12 - NCBI gene 100517534	0	0	0	0	0	0	0	0	0	0	0	0	0	0	0	2	14	96.9	0	0	0
ENSSSCG00000003872	epidermal growth factor receptor pathway substrate 15 - NCBI gene 100518076	2	3.4	52.1	0	0	0	0	0	0	2	3.4	96.3	6	8.3	227.6	0	0	0	0	0	0
ENSSSCG00000003885	cytidine/uridine monophosphate kinase 1 - NCBI gene 100521561	0	0	0	0	0	0	3	15.9	99.3	3	14.5	110.2	3	22.3	114.8	2	14.2	124.7	3	23	73.4
ENSSSCG00000003913	microtubule associated serine/threonine kinase 2 - NCBI gene 100512112	0	0	0	0	0	0	0	0	0	2	0.9	85.9	0	0	0	0	0	0	0	0	0
ENSSSCG00000003914	peroxiredoxin 1 - NCBI gene 100512476	11	47.3	674.4	13	49.2	849.7	13	56.8	768.8	15	56.8	984.3	10	48.7	621.4	7	40.2	424.9	11	68.8	577.8
ENSSSCG00000003922	uroporphyrinogen decarboxylase - NCBI gene 100514239	3	17.4	83.9	2	5.7	87	2	5.7	72.3	4	19.1	142.7	0	0	0	0	0	0	0	0	0
ENSSSCG00000003930	ribosomal protein S8 - NCBI gene 100516861	5	28.8	302.6	8	39.9	448.2	9	44.2	511.1	9	44.2	534.9	7	39.4	397.5	6	33.2	443.3	7	41.3	321.7
ENSSSCG00000003966	phosphopantothenoylcysteine synthetase - NCBI gene 100523850	0	0	0	2	8.7	107	0	0	0	2	8.7	107	3	11.3	90.9	2	8.7	83	0	0	0
ENSSSCG00000003973	CTP synthase 1 - NCBI gene 100525292	0	0	0	0	0	0	0	0	0	0	0	0	0	0	0	3	6.3	147.7	0	0	0
ENSSSCG00000003976	nuclear transcription factor Y subunit gamma - NCBI gene 100525647	0	0	0	0	0	0	2	11.9	75.1	2	11.9	75.1	0	0	0	0	0	0	0	0	0
ENSSSCG00000003983	small ArfGAP2 - NCBI gene 100145888	0	0	0	4	14.9	142.4	2	6.9	78.8	4	14.9	157	3	11.7	138.7	0	0	0	0	0	0
ENSSSCG00000004002	ribosomal protein S5 - NCBI gene 100517165	6	31.9	329.9	5	27.1	342.6	6	40.2	376	8	45.6	458.9	3	14.7	137	5	36.3	388.9	4	32.4	240.5
ENSSSCG00000004024	ribonuclease T2 - NCBI gene 100157985	0	0	0	0	0	0	0	0	0	0	0	0	6	37.6	369.8	0	0	0	0	0	0
ENSSSCG00000004029	QKI KH domain containing RNA binding - NCBI gene 492277	0	0	0	2	5.4	65	0	0	0	2	5.4	65	5	18.6	162.8	0	0	0	0	0	0
ENSSSCG00000004044	insulin like growth factor 2 receptor - NCBI gene 397214	0	0	0	0	0	0	0	0	0	0	0	0	13	6.8	522.5	0	0	0	9	4.9	229.9
ENSSSCG00000004048	t-complex 1 - NCBI gene 100153485	8	19.3	369.7	11	25.2	537.3	14	33.3	701.6	15	38.4	852	15	32.2	764.8	11	25.1	611.1	10	25.2	346.7
ENSSSCG00000004049	acetyl-CoA acetyltransferase 2 - NCBI gene 100152303	4	15.1	145.5	5	18.6	145.3	4	17.1	188.8	5	18.6	245.4	4	12.8	151.4	4	17.1	311.7	7	23.7	480.5
ENSSSCG00000004058	ezrin - NCBI gene 100152815	13	19	690.8	17	21	866.2	20	31.1	963.2	25	34.5	1306.1	19	27.9	942.1	23	32.8	1428.5	22	38.1	1071.9
ENSSSCG00000004103	protein-L-isoaspartate (D-aspartate) O-methyltransferase - NCBI gene 100502562	3	14.7	88.6	0	0	0	5	23.9	209.6	5	23.9	217.1	0	0	0	0	0	0	0	0	0
ENSSSCG00000004114	RAB32 member RAS oncogene family - NCBI gene 100144496	3	19.5	90.3	2	19.5	97.7	4	23.9	108.7	4	23.9	157.2	5	29.2	209.3	0	0	0	0	0	0
ENSSSCG00000004123	utrophin - NCBI gene 100523292	0	0	0	0	0	0	0	0	0	0	0	0	0	0	0	0	0	0	2	1.1	85.4
ENSSSCG00000004133	alpha-L-fucosidase 2 - NCBI gene 100154940	0	0	0	2	5.1	80.2	3	7.4	178.3	4	9.9	215	9	23.6	425	0	0	0	0	0	0
ENSSSCG00000004140	vesicle trafficking 1 - NCBI gene 100155445	0	0	0	0	0	0	0	0	0	2	6.1	46.4	0	0	0	0	0	0	2	6.1	49.6
ENSSSCG00000004145	ABRA C-terminal like - NCBI gene 100525723	3	41.2	119	0	0	0	3	25.9	163.8	4	41.2	210.6	3	25.9	188.5	4	41.2	205.7	0	0	0
ENSSSCG00000004150	heme binding protein 2 - NCBI gene 100155860	0	0	0	0	0	0	0	0	0	0	0	0	0	0	0	2	7.9	70.8	3	14.7	79
ENSSSCG00000004177	ribosomal protein S12 - NCBI gene 397650	5	48.5	235.1	5	48.5	291.6	6	48.5	453.9	6	48.5	453.9	3	30.3	243.9	6	48.5	469.9	5	48.5	258.4
ENSSSCG00000004190	syntaxin 7 - NCBI gene 100153196	4	18.8	108.8	0	0	0	3	14.6	130.1	5	22.6	184.5	3	16.1	153.6	2	8.4	66.8	3	13.4	95
ENSSSCG00000004195	arginase 1 - NCBI gene 397115	11	54.3	536	8	27	313.8	13	46.3	579.9	18	68	845.5	12	37.3	645.5	0	0	0	0	0	0
ENSSSCG00000004199	erythrocyte membrane protein band 4.1 like 2 - NCBI gene 100524836	5	7.9	169.1	4	6	101.5	6	11.2	209.6	8	12.6	294.2	10	15.1	601	3	6.1	93.1	0	0	0
ENSSSCG00000004205	Rho GTPase activating protein 18 - NCBI gene 100525547	0	0	0	0	0	0	4	7.6	118.7	7	13.2	189.9	9	18	242.7	0	0	0	0	0	0
ENSSSCG00000004216	ethylmalonyl-CoA decarboxylase 1 - NCBI gene 100512509	0	0	0	0	0	0	0	0	0	0	0	0	0	0	0	2	8.3	82.1	0	0	0
ENSSSCG00000004233	sphingomyelin phosphodiesterase acid like 3A - NCBI gene 100153442	0	0	0	0	0	0	3	9.3	211	3	9.3	211.4	8	18.8	494.2	0	0	0	0	0	0
ENSSSCG00000004279	opioid growth factor receptor like 1 - NCBI gene 100153138	0	0	0	0	0	0	3	9.1	111.8	3	9.1	115.5	6	17.3	212.6	0	0	0	0	0	0
ENSSSCG00000004294	synaptotagmin binding cytoplasmic RNA interacting protein - NCBI gene 100154370	9	17.6	308.3	10	22.6	405.2	19	36.5	905.2	20	38.4	974	11	25.1	719.4	14	31	724.4	13	25.7	587.8
ENSSSCG00000004317	ubiquitin conjugating enzyme E2 J1 - NCBI gene 768104	0	0	0	0	0	0	2	10.4	80.7	2	10.4	80.7	2	10.4	77.1	0	0	0	2	10.4	59.6
ENSSSCG00000004339	UFM1 specific ligase 1 - NCBI gene 100153617	0	0	0	2	3	92.1	0	0	0	4	7.7	139.1	0	0	0	3	4.8	90.1	0	0	0
ENSSSCG00000004368	prolyl endopeptidase - NCBI gene 445540	0	0	0	3	4.4	73.4	7	14.8	229.6	10	18.3	286.1	5	10.4	241.8	0	0	0	0	0	0
ENSSSCG00000004382	SEC63 homolog protein translocation regulator - NCBI gene 100152304	0	0	0	0	0	0	3	6.5	71.5	3	6.2	71.5	0	0	0	0	0	0	0	0	0
ENSSSCG00000004385	sorting nexin 3 - NCBI gene 100627262	4	24.7	162.8	6	35.2	270.2	6	35.2	258.3	6	35.2	301.6	6	33.3	316.3	2	13.6	110.1	3	19.8	119.5
ENSSSCG00000004408	sphingomyelin phosphodiesterase 2 - NCBI gene 100152155	0	0	0	0	0	0	0	0	0	0	0	0	0	0	0	3	8	106.9	0	0	0
ENSSSCG00000004421	FYN proto-oncogene Src family tyrosine kinase - NCBI gene 791125	0	0	0	0	0	0	0	0	0	0	0	0	0	0	0	2	4.8	74.4	0	0	0
ENSSSCG00000004454	malic enzyme 1 - NCBI gene 397538	0	0	0	0	0	0	0	0	0	0	0	0	0	0	0	5	11.7	210.4	3	7.2	132.3
ENSSSCG00000004456	phosphoglucomutase 3 - NCBI gene 100156015	0	0	0	0	0	0	0	0	0	0	0	0	0	0	0	2	6.3	145.3	2	5.5	87.6
ENSSSCG00000004478	myosin VI - NCBI gene 397085	0	0	0	0	0	0	0	0	0	0	0	0	0	0	0	10	11.3	484	18	21.8	748.4
ENSSSCG00000004480	COX7A2 protein - NCBI gene 100038000	0	0	0	2	27.7	101.5	2	27.7	135.4	2	27.7	154.4	2	27.7	89.2	2	27.7	132	0	0	0
ENSSSCG00000004484	collagen type XII alpha 1 chain - NCBI gene 100156689	0	0	0	0	0	0	0	0	0	0	0	0	0	0	0	0	0	0	3	1.4	124
ENSSSCG00000004489	eukaryotic translation elongation factor 1 alpha 1 - NCBI gene 574059	16	39.7	1258.5	17	42.2	1311.9	16	41.3	1437.1	19	41.8	1603.4	12	33.3	1001	13	39.7	1067	16	39	1419.5
ENSSSCG00000004499	ATP synthase F1 subunit alpha - NCBI gene 100157880	18	45.4	1323.1	23	54.5	1369.5	23	50	1755.4	25	57.1	1867.9	23	50.4	1763.7	13	32.5	794.2	11	25.3	394.8
ENSSSCG00000004510	acetyl-CoA acyltransferase 2 - NCBI gene 100312959	2	13.2	135	2	6.8	46.3	2	6.2	67.2	5	22.9	223.6	3	11.4	120.3	4	14	210.5	3	9.6	107.9
ENSSSCG00000004522	malic enzyme 2 - NCBI gene 100524659	0	0	0	4	8.8	104.5	0	0	0	5	11.5	140.5	0	0	0	0	0	0	0	0	0
ENSSSCG00000004537	thioredoxin like 1 - NCBI gene 100512385	6	34.7	321.5	5	30.7	391	6	35.5	366.3	7	42.9	484.7	5	31.6	340.5	3	20.5	198.7	4	31.1	358.9
ENSSSCG00000004542	asparaginyl-tRNA synthetase - NCBI gene 100513328	8	19.7	258.6	9	18.8	366.5	9	19.9	408.9	14	29.2	573.8	13	26.3	510.6	10	21.6	396	8	12.3	223.3
ENSSSCG00000004544	SPG21 abhydrolase domain containing maspardin - NCBI gene 100514084	0	0	0	0	0	0	0	0	0	0	0	0	3	9.7	80.6	0	0	0	0	0	0
ENSSSCG00000004547	pleckstrin homology domain containing O2 - NCBI gene 100154769	8	32.4	419.8	4	16.8	136	6	26.8	386.8	8	32.4	471.4	8	29.6	641.2	0	0	0	0	0	0
ENSSSCG00000004569	lactamase beta - NCBI gene 100152773	0	0	0	0	0	0	4	10.8	134.5	5	13.5	160.9	0	0	0	0	0	0	0	0	0
ENSSSCG00000004570	tropomyosin 1 - NCBI gene 100037999	0	0	0	0	0	0	0	0	0	0	0	0	0	0	0	0	0	0	9	19.4	384
ENSSSCG00000004575	descr. not available	0	0	0	0	0	0	0	0	0	0	0	0	4	27.2	138.1	0	0	0	0	0	0
ENSSSCG00000004578	annexin A2 - NCBI gene 406192	25	67.8	1836.2	25	66.1	1993	23	60.2	1828	30	70.5	2279.8	24	57.8	1848.9	18	52.8	1548.8	28	70.8	2038.5
ENSSSCG00000004626	tropomodulin 3 - NCBI gene 397556	4	16.5	159.9	5	20.5	165.8	5	22.2	181.2	6	24.4	264	7	27.6	299.8	4	16.5	163.3	0	0	0
ENSSSCG00000004651	fibroblast growth factor 7 - NCBI gene 397281	2	6.2	102.2	3	8.4	99.2	2	6.2	101.3	3	8.4	134.2	2	6.2	93.3	0	0	0	0	0	0
ENSSSCG00000004661	myelin expression factor 2 - NCBI gene 100153072	0	0	0	0	0	0	0	0	0	0	0	0	0	0	0	2	5.5	48	2	5.9	98.5
ENSSSCG00000004666	sulfide quinone oxidoreductase - NCBI gene 100154990	20	62.2	689.4	20	58.6	947.2	20	56	991	22	63.2	1276.6	28	75.6	1446.8	0	0	0	0	0	0
ENSSSCG00000004670	chromosome 1 C15orf48 homolog - NCBI gene 100152534	2	26.5	54.2	2	26.5	76	3	26.5	136	3	26.5	153.4	5	48.2	214.2	0	0	0	0	0	0
ENSSSCG00000004679	sorbitol dehydrogenase - NCBI gene 100158181	0	0	0	0	0	0	0	0	0	0	0	0	0	0	0	2	7.9	153.1	6	25.6	272.9
ENSSSCG00000004691	eukaryotic translation initiation factor 3 subunit J - NCBI gene 100517070	2	11.7	60.1	2	16	77	3	19.9	96.7	5	25.2	134.3	2	13.3	83.2	0	0	0	0	0	0
ENSSSCG00000004700	protein disulfide isomerase family A member 3 - NCBI gene 100156204	29	53.3	1898.5	28	48.8	1944.1	30	52.9	2316.1	32	60	2472.8	27	49.8	2032.9	20	44.8	1530.8	32	54.8	1999.2
ENSSSCG00000004717	ubiquitin protein ligase E3 component n-recognin 1 - NCBI gene 100511299	0	0	0	0	0	0	2	0.7	50.4	2	0.7	50.4	0	0	0	0	0	0	0	0	0
ENSSSCG00000004731	VPS39 subunit of HOPS complex - NCBI gene 100513254	0	0	0	2	3.9	56.2	0	0	0	2	3.9	56.2	0	0	0	0	0	0	0	0	0
ENSSSCG00000004751	calcineurin like EF-hand protein 1 - NCBI gene 100621371	0	0	0	0	0	0	0	0	0	2	14.4	66.6	0	0	0	3	17.4	165.4	0	0	0
ENSSSCG00000004757	VPS18 core subunit of CORVET and HOPS complexes - NCBI gene 100153351	0	0	0	0	0	0	0	0	0	0	0	0	5	9.5	156.1	0	0	0	0	0	0
ENSSSCG00000004789	thrombospondin 1 - NCBI gene 492313	0	0	0	3	3.1	75.5	0	0	0	4	3.9	91	2	1.8	59.7	9	10.2	298.2	27	28.2	1208.1
ENSSSCG00000004803	actin alpha cardiac muscle 1 - NCBI gene 100152267	22	48	1305.9	19	35.8	1237.4	20	48	1183.8	22	48	1496.6	17	44.6	928.1	15	35.8	819.2	19	45.4	1119.2
ENSSSCG00000004854	tight junction protein 1 - NCBI gene 100736682	0	0	0	0	0	0	0	0	0	0	0	0	0	0	0	5	3.7	165	0	0	0
ENSSSCG00000004870	carnosine dipeptidase 2 - NCBI gene 100158127	15	44.2	1158.1	16	44.4	1166.1	14	36.8	919.4	18	47.4	1402.2	17	39.6	1380.7	4	10.1	190.7	8	20.8	295.3
ENSSSCG00000004875	cytochrome b5 type A (microsomal) - NCBI gene 414799	3	46.9	102.2	3	46.9	153.8	2	34.7	120.1	3	46.9	153.8	3	35.7	107.8	2	25.5	72.7	0	0	0
ENSSSCG00000004884	thioredoxin related transmembrane protein 3 - NCBI gene 100518050	0	0	0	0	0	0	2	8.2	58.2	2	8.2	76.9	0	0	0	0	0	0	2	6.3	46.3
ENSSSCG00000004888	serpin B8 - NCBI gene 100156248	0	0	0	0	0	0	3	6.4	120.4	5	11.8	169.2	5	11.8	231.4	0	0	0	0	0	0
ENSSSCG00000004889	serpin family B member 10 - NCBI gene 100154994	17	65.5	1026.6	20	63	1426.7	20	64.7	1379.4	24	69.5	1783.2	16	58.1	1189.4	0	0	0	0	0	0
ENSSSCG00000004893	vacuolar protein sorting 4 homolog B - NCBI gene 100625338	0	0	0	3	9.1	81.4	3	8.1	123.5	4	10.6	176.9	4	12.6	110.7	0	0	0	0	0	0
ENSSSCG00000004908	lectin mannose binding 1 - NCBI gene 100153007	4	14.5	123.3	0	0	0	3	14.3	111.3	4	14.5	151.2	0	0	0	6	24.4	209.3	5	22.1	274.4
ENSSSCG00000004912	SEC11 homolog C signal peptidase complex subunit - NCBI gene 100524124	0	0	0	3	22.4	82.2	0	0	0	3	22.4	100.1	0	0	0	0	0	0	0	0	0
ENSSSCG00000004935	3-hydroxyacyl-CoA dehydratase 3 - NCBI gene 100154613	0	0	0	0	0	0	0	0	0	0	0	0	2	9.1	62.2	3	7.7	103.7	0	0	0
ENSSSCG00000004945	ribosomal protein L4 - NCBI gene 100038029	11	32.2	379.7	11	31.1	470.9	10	28.6	436.6	15	38.7	673.7	7	19.5	457.3	8	23	405.5	9	23.8	326.3
ENSSSCG00000004952	SMAD family member 3 - NCBI gene 397260	0	0	0	0	0	0	0	0	0	2	5.6	47.4	0	0	0	0	0	0	0	0	0
ENSSSCG00000004963	acidic nuclear phosphoprotein 32 family member A - NCBI gene 100155298	8	34.6	330.4	6	28.2	315.8	8	37	420.6	10	43.4	472.2	6	17.6	295.4	6	28.2	337.6	0	0	0
ENSSSCG00000004970	ribosomal protein lateral stalk subunit P1 - NCBI gene 100170119	2	36.5	197.6	3	51.8	201.5	0	0	0	3	51.8	231.3	0	0	0	0	0	0	0	0	0
ENSSSCG00000004983	MIA SH3 domain ER export factor 2 - NCBI gene 100155295	0	0	0	14	27.3	462.7	0	0	0	14	14	576.8	0	0	0	0	0	0	0	0	0
ENSSSCG00000005012	ADP ribosylation factor 6 - NCBI gene 780425	0	0	0	0	0	0	0	0	0	0	0	0	2	21.6	105.2	0	0	0	2	14.2	77.5
ENSSSCG00000005024	glycogen phosphorylase L - NCBI gene 100141306	19	26.2	782.6	28	36.5	1061.5	25	30.6	1198.1	33	40.2	1617.2	24	31.1	1211.2	9	12.3	232.5	0	0	0
ENSSSCG00000005029	RNA transcription translation and transport factor - NCBI gene 100154555	3	19.3	79.6	2	13.5	98.9	4	25	195.7	5	30.3	245.4	6	33.2	318.3	0	0	0	2	11.9	71.5
ENSSSCG00000005030	nidogen 2 - NCBI gene 100156994	0	0	0	0	0	0	0	0	0	0	0	0	0	0	0	8	7.6	284.1	3	4.4	142.1
ENSSSCG00000005037	endoplasmic reticulum oxidoreductase 1 alpha - NCBI gene 100192435	3	10.3	76.1	3	8.9	97.6	5	13.9	141.6	6	17.8	190.3	4	14.2	171.1	0	0	0	0	0	0
ENSSSCG00000005038	proteasome 26S subunit ATPase 6 - NCBI gene 100154148	6	21	194.6	6	20.8	253.9	10	28	365.7	12	34.2	472.8	2	7	144.7	7	23.1	324.3	4	13.2	97.5
ENSSSCG00000005041	fermitin family member 2 - NCBI gene 100517989	0	0	0	0	0	0	0	0	0	0	0	0	0	0	0	4	8.4	176.8	0	0	0
ENSSSCG00000005055	galectin 3 - NCBI gene 100038033	9	29.8	516.1	8	30	491.7	10	36.5	651.2	11	36.5	686.5	7	22.1	490.3	4	14.2	280.9	7	27.7	356.3
ENSSSCG00000005060	kinectin 1 - NCBI gene 100152397	0	0	0	0	0	0	0	0	0	0	0	0	3	2.5	106	0	0	0	2	3.4	78.8
ENSSSCG00000005072	proteasome subunit alpha 3 - NCBI gene 100154408	3	16.9	256.2	5	22	296.7	4	19.2	263.3	5	22	342.5	6	27.8	289.3	4	20.4	240	2	10.6	224.1
ENSSSCG00000005083	dehydrogenase/reductase 7 - NCBI gene 100152785	2	7.4	45.2	0	0	0	0	0	0	2	7.4	46.6	2	7.4	104.3	0	0	0	0	0	0
ENSSSCG00000005084	protein phosphatase Mg2+/Mn2+ dependent 1A - NCBI gene 100738389	0	0	0	0	0	0	2	4.4	93	2	4.5	93	0	0	0	0	0	0	0	0	0
ENSSSCG00000005126	phospholipase A2 activating protein - NCBI gene 100511733	0	0	0	2	4.8	54.4	0	0	0	5	10.5	135.1	0	0	0	0	0	0	0	0	0
ENSSSCG00000005135	methylthioadenosine phosphorylase - NCBI gene 100516774	3	15.9	89.8	2	9.5	87.6	3	15.9	148.7	3	15.9	172.1	3	15.9	155.8	3	15.9	219.3	0	0	0
ENSSSCG00000005169	ribosomal protein S6 - NCBI gene 100038023	2	13.7	103	4	19.8	160.6	3	16.8	159.5	4	19.8	197.3	4	17.9	150	4	19.8	141.2	3	15.2	170.3
ENSSSCG00000005174	Ras related GTP binding A - NCBI gene 100153321	0	0	0	0	0	0	2	7.3	60.5	4	15.3	108.2	4	15.3	165.9	0	0	0	0	0	0
ENSSSCG00000005177	SH3 domain containing GRB2 like 2 endophilin A1 - NCBI gene 100155580	0	0	0	0	0	0	0	0	0	0	0	0	0	0	0	4	11.6	103.8	0	0	0
ENSSSCG00000005183	PC4 and SFRS1 interacting protein 1 - NCBI gene 100157597	0	0	0	0	0	0	2	7.5	48.7	2	7.5	76.1	0	0	0	0	0	0	0	0	0
ENSSSCG00000005205	KIAA2026 ortholog - NCBI gene 100520352	2	0.9	79.9	0	0	0	0	0	0	2	0.9	84.5	0	0	0	0	0	0	0	0	0
ENSSSCG00000005207	endoplasmic reticulum metallopeptidase 1 - NCBI gene 100155278	0	0	0	0	0	0	0	0	0	0	0	0	0	0	0	3	3.8	146.1	2	3.5	148.1
ENSSSCG00000005222	solute carrier family 1 member 1 - NCBI gene 397003	0	0	0	0	0	0	0	0	0	0	0	0	0	0	0	2	5.5	65.4	0	0	0
ENSSSCG00000005247	tight junction protein 2 - NCBI gene 100513065	0	0	0	0	0	0	0	0	0	0	0	0	0	0	0	0	0	0	6	6.2	229.2
ENSSSCG00000005267	annexin A1 - NCBI gene 396942	22	66.8	1752.5	25	68.8	1854.5	24	68.2	1816.8	27	72.8	2170.9	19	52	1584.6	18	58.4	1456.2	25	69.1	1821.3
ENSSSCG00000005273	osteoclast stimulating factor 1 - NCBI gene 397066	7	45.3	305.5	5	30.8	246.5	6	39.7	379.7	7	45.3	409.9	7	45.3	400.2	0	0	0	0	0	0
ENSSSCG00000005287	phosphoserine aminotransferase 1 - NCBI gene 100154160	0	0	0	0	0	0	0	0	0	0	0	0	0	0	0	4	11.9	186.2	0	0	0
ENSSSCG00000005300	valosin containing protein - NCBI gene 397524	25	41.2	1145	28	40.7	1223.1	32	50.2	1601.3	39	52.7	1971.3	25	37.7	1218.1	17	22.9	947.2	48	77.1	2790.6
ENSSSCG00000005316	tropomyosin 2 - NCBI gene 396693	0	0	0	0	0	0	0	0	0	0	0	0	0	0	0	5	22.5	332	10	32.4	503.3
ENSSSCG00000005317	talin 1 - NCBI gene 100157220	25	18.3	1211.6	32	19.6	1370.2	38	23.1	1739.4	58	35.6	2688	62	35.7	4392.7	6	3.4	269.6	18	9.5	524
ENSSSCG00000005366	nuclear cap binding protein subunit 1 - NCBI gene 106509205	0	0	0	0	0	0	0	0	0	2	3.3	81.1	0	0	0	0	0	0	0	0	0
ENSSSCG00000005373	acidic nuclear phosphoprotein 32 family member B - NCBI gene 100152263	5	23.6	187	4	19.2	168.7	6	28.1	280.1	7	30.7	326.2	5	21.7	234.8	7	31	316.5	3	12.5	75.5
ENSSSCG00000005423	ATP binding cassette subfamily A member 1 - NCBI gene 100152112	0	0	0	0	0	0	0	0	0	0	0	0	5	3.5	280.4	0	0	0	0	0	0
ENSSSCG00000005424	protein NipSnap homolog 3A - NCBI gene 100154081	0	0	0	2	9.7	86.4	4	21.5	103.4	5	26.3	157.5	4	19	129.8	0	0	0	2	8.4	75.1
ENSSSCG00000005425	solute carrier family 44 member 1 - NCBI gene 100152140	0	0	0	0	0	0	0	0	0	0	0	0	2	3.8	54.2	0	0	0	0	0	0
ENSSSCG00000005430	of 1 Hsap:RNA binding motif protein 3 - HGNC:9900	0	0	0	0	0	0	0	0	0	0	0	0	0	0	0	0	0	0	2	8.7	63.6
ENSSSCG00000005436	RAD23 homolog B nucleotide excision repair protein - NCBI gene 100153668	2	5.4	83.4	4	12	116.2	4	12	110.6	5	14.2	173.3	6	16.2	177.1	2	7.8	94.8	3	11.3	123.8
ENSSSCG00000005453	thioredoxin - NCBI gene 397581	5	42.9	233.2	5	42.9	233.9	7	51.4	386.8	7	51.4	390.8	4	34.3	240.1	2	22.9	171.4	7	57.1	365.9
ENSSSCG00000005459	Ecm29 proteasome adaptor and scaffold - NCBI gene 100628178	0	0	0	0	0	0	0	0	0	0	0	0	2	1.9	93.3	2	1.5	44.9	0	0	0
ENSSSCG00000005466	polypyrimidine tract binding protein 3 - NCBI gene 768100	0	0	0	2	7.5	60.2	5	10.4	166.4	5	11	179.2	4	11.8	270.7	0	0	0	3	14.3	158.1
ENSSSCG00000005477	FKBP prolyl isomerase 15 - NCBI gene 100517260	2	3	98.8	3	3.8	134.2	6	7	191.3	8	9.6	320	3	4.1	136.3	0	0	0	0	0	0
ENSSSCG00000005478	DNA polymerase epsilon 3 accessory subunit - NCBI gene 100517450	0	0	0	0	0	0	0	0	0	3	11.6	64.5	0	0	0	0	0	0	0	0	0
ENSSSCG00000005494	tenascin C - NCBI gene 397460	0	0	0	0	0	0	0	0	0	0	0	0	0	0	0	5	3.8	259.4	0	0	0
ENSSSCG00000005507	proteasome 26S subunit non-ATPase 5 - NCBI gene 100155007	2	3.9	55.2	7	16.5	247	8	21.6	286.2	10	27.6	372.6	8	21.5	385.5	5	11.5	158.5	2	3.9	48
ENSSSCG00000005514	RAB14 member RAS oncogene family - NCBI gene 595112	6	43.7	336.7	5	37.2	278.8	6	41.9	377.2	7	47.9	405.8	5	37.2	379.5	5	38.1	247.3	6	37.2	299.7
ENSSSCG00000005528	NADH:ubiquinone oxidoreductase subunit A8 - NCBI gene 100154443	3	14.9	91.7	2	12	53.5	2	12	53.9	3	14.9	98.4	2	12	80.6	3	17.3	105.3	3	16.5	91
ENSSSCG00000005596	actin related protein 2/3 complex subunit 5 like - NCBI gene 100154462	0	0	0	0	0	0	0	0	0	0	0	0	3	28.8	172.4	3	20.9	79.8	0	0	0
ENSSSCG00000005600	protein phosphatase 6 catalytic subunit - NCBI gene 100153256	0	0	0	0	0	0	0	0	0	2	10.5	62.3	2	10.2	105.4	0	0	0	0	0	0
ENSSSCG00000005601	heat shock protein family A (Hsp70) member 5 - NCBI gene 407060	32	51.4	2231.7	35	55.2	2456	36	56	2587.1	40	54.7	2956.8	35	53.4	2488.1	28	47.2	2108.7	34	53.4	2418.4
ENSSSCG00000005602	GTPase activating protein and VPS9 domains 1 - NCBI gene 106504138	0	0	0	0	0	0	0	0	0	0	0	0	6	4.4	149.7	0	0	0	0	0	0
ENSSSCG00000005614	family with sequence similarity 129 member B - NCBI gene 100739641	0	0	0	4	7	118.4	2	3.5	83.6	5	9	143.9	5	10	170.3	0	0	0	2	4.7	68.1
ENSSSCG00000005643	golgin A2 - NCBI gene 100152721	0	0	0	114	167.2	4734.8	95	150.1	2878.5	152	203.3	6127.5	0	0	0	0	0	0	0	0	0
ENSSSCG00000005648	solute carrier family 27 member 4 - NCBI gene 100155567	0	0	0	0	0	0	4	8	115.4	5	10.7	138.6	3	7.3	116.2	0	0	0	0	0	0
ENSSSCG00000005654	spectrin alpha non-erythrocytic 1 - NCBI gene 100049693	2	1.5	57.1	4	3	122.8	2	1.5	97.9	6	4.4	218.7	0	0	0	44	25.2	1764.2	12	6.6	473.8
ENSSSCG00000005656	SET nuclear proto-oncogene - NCBI gene 100514028	5	24	201.2	4	21.3	222.5	5	24.4	267.3	6	27.1	290.7	3	17.4	182.8	5	23.6	367.2	3	14.3	161.2
ENSSSCG00000005660	TBC1 domain family member 13 - NCBI gene 100520169	0	0	0	0	0	0	2	7.3	61.2	2	7.3	61.2	2	4.9	51.9	0	0	0	0	0	0
ENSSSCG00000005668	SH3 domain containing GRB2 like endophilin B2 - NCBI gene 100156344	0	0	0	0	0	0	0	0	0	0	0	0	8	29	289.6	0	0	0	0	0	0
ENSSSCG00000005671	carnitine O-acetyltransferase - NCBI gene 100127351	0	0	0	0	0	0	0	0	0	0	0	0	0	0	0	2	4.3	59.9	0	0	0
ENSSSCG00000005672	protein phosphatase 2 phosphatase activator - NCBI gene 100157517	0	0	0	2	8.1	68.1	0	0	0	2	8.1	92.7	0	0	0	0	0	0	2	5.4	67
ENSSSCG00000005702	far upstream element binding protein 3 - NCBI gene 100524188	0	0	0	0	0	0	2	5.6	73.6	3	6.7	122.6	2	5.4	73.1	0	0	0	0	0	0
ENSSSCG00000005711	nucleoporin 214 - NCBI gene 100155564	0	0	0	0	0	0	2	0.9	43.2	2	0.9	59	2	1.8	46.6	0	0	0	0	0	0
ENSSSCG00000005786	small nuclear ribonucleoprotein polypeptide A' - NCBI gene 100156573	3	20.8	79	3	20.8	169.6	5	27.8	235.7	5	27.8	255.3	5	27.8	214	0	0	0	0	0	0
ENSSSCG00000005845	torsin family 4 member A - NCBI gene 100514387	0	0	0	2	7.5	81.3	2	8.9	60.8	3	12.3	113.1	2	8.9	60.5	0	0	0	0	0	0
ENSSSCG00000005906	cleavage and polyadenylation specific factor 1 - NCBI gene 100514403	0	0	0	0	0	0	2	2	80.4	2	2	95.7	2	2	99.3	4	4	137.3	0	0	0
ENSSSCG00000005920	BOP1 ribosomal biogenesis factor - NCBI gene 100515826	0	0	0	0	0	0	0	0	0	0	0	0	0	0	0	2	4.9	59.3	0	0	0
ENSSSCG00000005924	maestro heat like repeat family member 1 - NCBI gene 100625101	0	0	0	0	0	0	0	0	0	3	2.7	66.9	3	3.1	83.4	0	0	0	0	0	0
ENSSSCG00000005925	exosome component 4 - NCBI gene 100511875	2	8.6	50.6	0	0	0	0	0	0	2	8.6	87.1	0	0	0	0	0	0	0	0	0
ENSSSCG00000005935	argonaute RISC catalytic component 2 - NCBI gene 100155245	0	0	0	0	0	0	0	0	0	0	0	0	2	4	63.2	0	0	0	0	0	0
ENSSSCG00000005944	N-myc downstream regulated 1 - NCBI gene 100156071	5	20.2	103.6	5	18.8	155.6	3	11	98	7	27.2	195.6	2	11	92.4	4	12.4	260.9	2	8.1	92.5
ENSSSCG00000005959	family with sequence similarity 49 member B - NCBI gene 100157574	5	21	289.5	9	33	527.9	9	34.9	523.2	12	37.7	695.4	11	38.6	679.5	3	14.2	103.9	0	0	0
ENSSSCG00000005969	WASH complex subunit 5 - NCBI gene 100152185	0	0	0	3	4.1	91.7	6	7.3	138.1	7	7.9	188.2	7	7.4	322.8	0	0	0	0	0	0
ENSSSCG00000005976	NADH:ubiquinone oxidoreductase subunit B9 - NCBI gene 100154130	0	0	0	0	0	0	0	0	0	0	0	0	2	14.5	89.4	0	0	0	2	14.5	82.9
ENSSSCG00000005979	annexin A13 - NCBI gene 100155380	0	0	0	0	0	0	0	0	0	0	0	0	0	0	0	15	47.5	853	17	53.5	675.9
ENSSSCG00000006014	RAD21 cohesin complex component - NCBI gene 100738633	0	0	0	2	5.5	47.1	0	0	0	2	5.5	52.2	0	0	0	0	0	0	0	0	0
ENSSSCG00000006016	eukaryotic translation initiation factor 3 subunit H - NCBI gene 100522801	0	0	0	0	0	0	2	8.3	66.8	3	11.6	82.1	3	14.5	125.6	3	10.1	85.6	0	0	0
ENSSSCG00000006032	ER membrane protein complex subunit 2 - NCBI gene 100739714	0	0	0	0	0	0	0	0	0	2	7.1	75.7	0	0	0	0	0	0	0	0	0
ENSSSCG00000006033	eukaryotic translation initiation factor 3 subunit E - NCBI gene 100156671	2	7	81.9	7	18.7	228.7	6	18	250.3	9	25.8	368.1	5	9.9	131.4	6	14.8	240.3	0	0	0
ENSSSCG00000006051	collagen triple helix repeat containing 1 - NCBI gene 100152510	0	0	0	0	0	0	0	0	0	0	0	0	0	0	0	4	18.8	195.1	3	13.1	116.3
ENSSSCG00000006054	ATPase H+ transporting V1 subunit C1 - NCBI gene 100154942	4	12	152.2	2	8.1	101.6	7	22	207.7	9	25.4	311	7	21.5	245.3	0	0	0	0	0	0
ENSSSCG00000006062	tyrosine 3-monooxygenase/tryptophan 5-monooxygenase activation protein zeta - NCBI gene 780440	15	56.4	971.9	17	60.3	962	13	49.6	881.2	20	63.7	1285.6	14	44.1	990.2	15	52.2	985.8	14	50	815.8
ENSSSCG00000006063	poly(A) binding protein cytoplasmic 1 - NCBI gene 100153958	12	25.6	603.6	16	28	814.2	16	26.3	902.6	21	34.3	1180.2	13	25.8	679	16	28.9	788	10	20.6	357.4
ENSSSCG00000006070	COX6C protein - NCBI gene 100037989	4	49.3	103.8	2	20	56.8	3	29.3	83.8	5	60	149.7	2	18.7	63.5	4	37.3	113.9	3	21.3	104.1
ENSSSCG00000006079	reactive intermediate imine deaminase A homolog - NCBI gene 100158002	2	19	68.6	2	19	76.9	2	19	83	2	19	100.4	2	19	86.7	5	48.2	414.7	5	48.2	302.8
ENSSSCG00000006081	ribosomal protein L30 - NCBI gene 100156811	3	40.9	103.7	5	49.6	255.1	4	40	154.8	6	63.5	288	0	0	0	3	29.6	181.8	4	51.3	293.5
ENSSSCG00000006084	metadherin - NCBI gene 100153168	2	4.9	59.7	2	4.9	60.1	0	0	0	3	6.9	102.5	3	6.9	172	0	0	0	0	0	0
ENSSSCG00000006088	syndecan 2 - NCBI gene 100152754	0	0	0	0	0	0	0	0	0	0	0	0	0	0	0	0	0	0	2	12.5	90.9
ENSSSCG00000006126	2 4-dienoyl-CoA reductase 1 - NCBI gene 503544	0	0	0	0	0	0	0	0	0	0	0	0	3	15.2	120.6	4	18.3	133	0	0	0
ENSSSCG00000006135	copine 3 - NCBI gene 100152057	0	0	0	0	0	0	2	3.6	76.9	2	3.6	84.1	0	0	0	6	11.4	210.8	5	11.1	167.2
ENSSSCG00000006153	fatty acid binding protein 5 - NCBI gene 574074	9	59.3	564.2	9	54.8	511.4	11	61.5	631.5	12	65.9	726.6	4	18.5	171.6	0	0	0	0	0	0
ENSSSCG00000006166	NADH:ubiquinone oxidoreductase subunit B8 - NCBI gene 448979	4	29	142.6	4	29	151.6	6	49.4	304.8	6	49.4	304.8	0	0	0	0	0	0	0	0	0
ENSSSCG00000006176	elongin C - NCBI gene 100153381	0	0	0	0	0	0	0	0	0	2	17.9	113.5	0	0	0	0	0	0	0	0	0
ENSSSCG00000006192	lactamase beta 2 - NCBI gene 100153212	0	0	0	0	0	0	0	0	0	0	0	0	0	0	0	2	11.1	70.2	0	0	0
ENSSSCG00000006193	translocation associated membrane protein 1 - NCBI gene 100151996	0	0	0	0	0	0	0	0	0	3	11.3	78.7	0	0	0	0	0	0	0	0	0
ENSSSCG00000006199	phosphatidylinositol-3 4 5-trisphosphate dependent Rac exchange factor 2 - NCBI gene 100520557	0	0	0	0	0	0	0	0	0	0	0	0	0	0	0	0	0	0	2	1.6	46.4
ENSSSCG00000006206	serine/threonine-protein kinase Sgk3 - NCBI gene 100521447	0	0	0	0	0	0	0	0	0	0	0	0	2	5.4	50.7	0	0	0	0	0	0
ENSSSCG00000006214	ribosome biogenesis regulator 1 homolog - NCBI gene 100521788	0	0	0	0	0	0	0	0	0	0	0	0	0	0	0	2	7.9	52.1	0	0	0
ENSSSCG00000006232	RAB2A member RAS oncogene family - NCBI gene 100151822	6	36.3	195.8	6	37.7	244.7	7	41.5	373.9	8	48.1	404.8	7	42.5	352	7	43.9	397.3	8	45.8	331.7
ENSSSCG00000006237	syndecan binding protein - NCBI gene 100151838	2	14.1	224.3	4	19.5	144.1	3	17.4	214.2	4	19.5	284.4	5	21.1	474.6	0	0	0	0	0	0
ENSSSCG00000006250	LYN proto-oncogene Src family tyrosine kinase - NCBI gene 100152890	0	0	0	4	6.9	129	0	0	0	0	0	0	0	0	0	0	0	0	0	0	0
ENSSSCG00000006261	transcription elongation factor A1 - NCBI gene 100157724	2	13.6	67.3	3	16.6	93.7	3	11.6	90.3	4	20.9	146.5	0	0	0	2	7.3	173.8	3	9.3	109.6
ENSSSCG00000006263	ATPase H+ transporting V1 subunit H - NCBI gene 397472	5	19.6	201.4	6	22.2	230.4	8	29.2	438.5	8	29.2	458.7	7	23	397.8	0	0	0	0	0	0
ENSSSCG00000006273	minichromosome maintenance complex component 4 - NCBI gene 100156398	0	0	0	0	0	0	0	0	0	0	0	0	0	0	0	10	17.7	384.6	0	0	0
ENSSSCG00000006289	coagulation factor V - NCBI gene 397217	0	0	0	2	1	67.7	0	0	0	4	1.9	114.3	0	0	0	0	0	0	0	0	0
ENSSSCG00000006296	ATPase Na+/K+ transporting subunit beta 1 - NCBI gene 396898	0	0	0	0	0	0	0	0	0	0	0	0	0	0	0	2	10.9	54	5	20.5	204.1
ENSSSCG00000006304	mitochondrial pyruvate carrier 2 - NCBI gene 100154777	3	24.4	67.9	0	0	0	0	0	0	3	24.4	83.4	2	17.3	74.5	0	0	0	0	0	0
ENSSSCG00000006308	cellular repressor of E1A stimulated genes 1 - NCBI gene 100152373	0	0	0	0	0	0	0	0	0	0	0	0	2	15.2	71.8	0	0	0	0	0	0
ENSSSCG00000006324	aldehyde dehydrogenase 9 family member A1 - NCBI gene 100153809	4	10.3	168.1	6	16.4	256.7	6	16.2	263	8	20.6	339.1	6	12.8	319	10	22.3	458.9	10	23.7	437.2
ENSSSCG00000006357	Fc fragment of IgE receptor Ig - NCBI gene 397406	0	0	0	0	0	0	2	29.4	71.7	2	29.4	71.7	2	29.4	92.1	0	0	0	0	0	0
ENSSSCG00000006358	NADH:ubiquinone oxidoreductase core subunit S2 - NCBI gene 100156075	0	0	0	0	0	0	2	6.7	88.7	0	0	0	0	0	0	6	14.7	200.7	0	0	0
ENSSSCG00000006363	ubiquitin-fold modifier conjugating enzyme 1 - NCBI gene 100157692	0	0	0	0	0	0	0	0	0	0	0	0	0	0	0	2	10.8	79.1	0	0	0
ENSSSCG00000006372	Rho GTPase activating protein 30 - NCBI gene 100158101	2	3.9	51	3	5.2	137.9	0	0	0	4	6	159.8	3	3.5	79.6	0	0	0	0	0	0
ENSSSCG00000006385	nicastrin - NCBI gene 100156098	2	5.4	40.6	0	0	0	0	0	0	3	6.7	62.2	8	13.3	286.1	0	0	0	0	0	0
ENSSSCG00000006386	coatomer protein complex subunit alpha - NCBI gene 100157296	12	14.1	444.2	17	20.2	655.5	18	19	739.7	25	27.5	1030.5	18	20.4	938.7	20	20.4	817.6	7	6.7	234.9
ENSSSCG00000006395	transgelin 2 - NCBI gene 100515893	16	80.4	977.4	16	69.3	915.5	14	66.3	827.7	19	80.4	1175.7	13	59.8	861.6	15	70.4	1205.2	16	69.3	951.4
ENSSSCG00000006418	descr. not available	0	0	0	0	0	0	5	10.2	170	6	10.8	189.9	4	13	207.7	0	0	0	0	0	0
ENSSSCG00000006468	heparin binding growth factor - NCBI gene 100153512	4	28	190.8	5	28	212.8	7	32.1	248.7	7	32.1	316	3	16.9	146.2	5	28.4	202.7	5	38.3	321.4
ENSSSCG00000006474	nestin - NCBI gene 100153933	0	0	0	0	0	0	0	0	0	0	0	0	0	0	0	15	11.8	521.3	8	7.7	280.6
ENSSSCG00000006475	IQ motif containing GTPase activating protein 3 - NCBI gene 100515079	0	0	0	0	0	0	0	0	0	0	0	0	0	0	0	5	5	140.9	0	0	0
ENSSSCG00000006480	NAD(P)HX epimerase - NCBI gene 780405	0	0	0	0	0	0	0	0	0	0	0	0	0	0	0	3	13.6	107.9	0	0	0
ENSSSCG00000006487	chaperonin containing TCP1 subunit 3 - NCBI gene 100154317	12	34.4	466.3	13	30	486.5	11	31.4	535.2	16	41.4	811.7	11	28.4	420.8	17	33.8	678.3	10	19.6	302.5
ENSSSCG00000006496	lamin A/C - NCBI gene 100126859	58	95.6	2808.1	71	110.1	3302.7	36	50.5	1896.5	85	119.6	4624.9	26	43.5	1286.4	27	44.3	1368.1	29	50.2	1278.5
ENSSSCG00000006497	mex-3 RNA binding family member A - NCBI gene 100155949	0	0	0	0	0	0	0	0	0	2	4.6	43.8	0	0	0	0	0	0	0	0	0
ENSSSCG00000006499	late endosomal/lysosomal adaptor MAPK and MTOR activator 2 - NCBI gene 100156749	0	0	0	0	0	0	0	0	0	2	21.6	47.5	2	21.6	63.6	0	0	0	0	0	0
ENSSSCG00000006502	Rho/Rac guanine nucleotide exchange factor 2 - NCBI gene 100145887	0	0	0	5	6.9	121.4	0	0	0	11	14.2	286.2	6	8.1	210.1	6	6.7	200	0	0	0
ENSSSCG00000006512	farnesyl diphosphate synthase - NCBI gene 100153932	4	14.9	176.2	2	9.5	111.1	5	12.7	215.8	7	19.7	296.7	2	7.8	96.5	2	7.3	163.3	3	8.6	152.6
ENSSSCG00000006520	secretory carrier membrane protein 3 - NCBI gene 100152731	4	21.6	151.7	4	20.5	240.7	4	20.5	243.3	5	26.2	279.3	5	26.2	328.9	4	20.5	136.9	3	16.7	77.5
ENSSSCG00000006522	glucosylceramidase beta - NCBI gene 449572	6	13.6	289.4	8	19.2	326.7	8	21.7	418.8	10	23.3	544.2	15	37.4	1177.2	0	0	0	0	0	0
ENSSSCG00000006528	dolichyl-phosphate mannosyltransferase subunit 3 - NCBI gene 100153065	0	0	0	0	0	0	0	0	0	2	30.1	69.9	0	0	0	0	0	0	0	0	0
ENSSSCG00000006535	phosphomevalonate kinase - NCBI gene 100152301	0	0	0	0	0	0	0	0	0	0	0	0	0	0	0	2	12	98.6	0	0	0
ENSSSCG00000006540	PBX homeobox interacting protein 1 - NCBI gene 100151902	0	0	0	0	0	0	3	6.5	110.8	4	7.9	130.7	2	4.3	105.2	0	0	0	0	0	0
ENSSSCG00000006553	ubiquitin associated protein 2 like - NCBI gene 100517710	3	5	121.4	4	5.8	142.4	6	7.7	221.4	7	10.5	316.6	4	7.3	150.7	5	8.2	305.4	3	4.8	104.9
ENSSSCG00000006556	tropomyosin 3 - NCBI gene 414388	11	29.4	643.7	17	39.5	857.4	15	37.1	863.1	18	42.3	1059.9	10	31	642.2	7	26.6	613	11	36.7	626.8
ENSSSCG00000006562	GATA zinc finger domain containing 2B - NCBI gene 100154740	0	0	0	0	0	0	0	0	0	0	0	0	2	4.6	47.6	2	4.6	75.2	0	0	0
ENSSSCG00000006564	RAB13 member RAS oncogene family - NCBI gene 100154707	0	0	0	0	0	0	0	0	0	0	0	0	0	0	0	6	35.4	225	0	0	0
ENSSSCG00000006578	S100 calcium binding protein A4 - NCBI gene 100156358	0	0	0	0	0	0	3	22.8	97.2	5	33.7	159.1	4	33.7	184.8	5	33.7	197.2	6	36.6	279.8
ENSSSCG00000006580	S100 calcium binding protein A2 - NCBI gene 100152729	0	0	0	0	0	0	0	0	0	0	0	0	2	26.8	95.4	2	26.8	166.6	5	44.3	414.5
ENSSSCG00000006588	S100 calcium binding protein A9 - NCBI gene 100127489	4	31.9	186.8	4	31.9	200	5	32.6	272.2	5	32.6	281.5	4	31.9	164.5	0	0	0	0	0	0
ENSSSCG00000006590	S100 calcium binding protein A8 - NCBI gene 100127488	5	48.3	328.5	7	73	427.1	3	28.1	208.3	7	73	510.1	3	28.1	183	0	0	0	0	0	0
ENSSSCG00000006610	S100 calcium binding protein A11 - NCBI gene 445534	3	37.4	139.9	3	37.4	144.2	2	30.3	172.2	2	30.3	173.4	0	0	0	0	0	0	2	18.2	100
ENSSSCG00000006612	S100 calcium binding protein A10 - NCBI gene 100515138	3	35.1	171.6	3	35.1	155.6	4	45.4	228.6	4	45.4	230.7	2	35.1	119.8	2	17.5	132.4	2	17.5	125
ENSSSCG00000006619	sorting nexin family member 27 - NCBI gene 100516009	0	0	0	0	0	0	0	0	0	0	0	0	0	0	0	4	9.4	175.5	0	0	0
ENSSSCG00000006628	proteasome 26S subunit non-ATPase 4 - NCBI gene 733583	0	0	0	0	0	0	0	0	0	2	2.8	69.9	0	0	0	0	0	0	2	12.1	71.7
ENSSSCG00000006634	TNF alpha induced protein 8 like 2 - NCBI gene 100155916	0	0	0	0	0	0	0	0	0	0	0	0	2	23.4	93.5	0	0	0	0	0	0
ENSSSCG00000006641	prune exopolyphosphatase 1 - NCBI gene 100626632	0	0	0	0	0	0	0	0	0	0	0	0	0	0	0	4	12	101.9	0	0	0
ENSSSCG00000006648	cathepsin S - NCBI gene 100153090	5	13	232.4	6	16.8	245.5	7	18.7	348.6	7	17.8	364	7	18.7	422.1	0	0	0	0	0	0
ENSSSCG00000006653	endosulfine alpha - NCBI gene 397361	0	0	0	0	0	0	3	24.1	112.9	3	24.1	139.6	3	24.1	138.2	2	24.1	118.5	2	31	90.3
ENSSSCG00000006661	vacuolar protein sorting 45 homolog - NCBI gene 100514766	0	0	0	0	0	0	0	0	0	0	0	0	3	6	73.8	0	0	0	0	0	0
ENSSSCG00000006693	PDZ domain containing 1 - NCBI gene 100152549	0	0	0	0	0	0	0	0	0	0	0	0	0	0	0	0	0	0	2	5.4	54
ENSSSCG00000006694	Golgi pH regulator - NCBI gene 100154179	0	0	0	0	0	0	0	0	0	4	18	88.6	0	0	0	0	0	0	0	0	0
ENSSSCG00000006717	phosphoglycerate dehydrogenase - NCBI gene 100144529	0	0	0	0	0	0	0	0	0	0	0	0	0	0	0	11	24.2	723.5	12	28.3	618.5
ENSSSCG00000006740	ATPase Na+/K+ transporting subunit alpha 1 - NCBI gene 397481	8	12.7	351.2	9	13.1	425.4	15	18.9	647.7	15	18.8	725.9	14	18.1	785.9	13	17	809.2	17	18.1	692.4
ENSSSCG00000006752	cold shock domain containing E1 - NCBI gene 100739316	0	0	0	3	3.9	88.4	5	7.6	153.6	5	7.6	179.4	5	7.6	223.3	4	7	128	0	0	0
ENSSSCG00000006756	BCAS2 pre-mRNA processing factor - NCBI gene 100154006	0	0	0	0	0	0	2	21.3	113.6	2	21.3	118.5	2	21.3	107.7	0	0	0	0	0	0
ENSSSCG00000006771	monocarboxylate transporter 1 - NCBI gene 100156854	0	0	0	0	0	0	0	0	0	0	0	0	0	0	0	0	0	0	2	5.6	141.2
ENSSSCG00000006775	capping actin protein of muscle Z-line subunit alpha 1 - NCBI gene 100037957	10	53.5	496.9	9	49	489.9	13	64.7	935.6	12	62.6	964.7	11	53.1	871.8	7	43.7	488.8	6	35	226.9
ENSSSCG00000006776	Mov10 RISC complex RNA helicase - NCBI gene 100521086	0	0	0	0	0	0	0	0	0	0	0	0	0	0	0	2	2.7	151.5	0	0	0
ENSSSCG00000006785	RAP1A member of RAS oncogene family - NCBI gene 100153199	0	0	0	0	0	0	7	47.8	381.5	8	48.9	421.1	0	0	0	0	0	0	0	0	0
ENSSSCG00000006824	G protein subunit alpha i3 - NCBI gene 100144421	0	0	0	6	16.9	154.7	7	22	263.8	8	24.6	315.6	8	26	450.9	4	14.7	253.7	6	19.5	219.2
ENSSSCG00000006830	proteasome subunit alpha 5 - NCBI gene 497063	6	36.1	254.9	5	27	219.7	6	39.4	360.7	7	41.5	390.6	4	26.1	329.9	3	17	183.9	4	24.9	213.4
ENSSSCG00000006835	seryl-tRNA synthetase - NCBI gene 100155484	4	11.7	162.8	2	5.4	58.2	6	17.5	277.5	7	20.4	317.3	7	16.9	353.8	6	15.6	297	3	9.5	133.6
ENSSSCG00000006848	solute carrier family 25 member 24 - NCBI gene 100518780	3	13	96.3	6	21.6	148.3	5	18	161.6	7	17.8	239	2	5.9	101.4	4	7.8	126.6	3	9	183.5
ENSSSCG00000006865	RNA 3'-terminal phosphate cyclase - NCBI gene 100154102	0	0	0	0	0	0	0	0	0	0	0	0	0	0	0	3	10.1	129.1	0	0	0
ENSSSCG00000006872	amylo-alpha-1 6-glucosidase 4-alpha-glucanotransferase - NCBI gene 100156940	0	0	0	4	4.3	120.4	3	3.2	67.1	5	5.5	143.1	0	0	0	0	0	0	0	0	0
ENSSSCG00000006874	palmdelphin - NCBI gene 654413	0	0	0	0	0	0	0	0	0	0	0	0	0	0	0	3	7.2	121.8	0	0	0
ENSSSCG00000006878	dihydropyrimidine dehydrogenase - NCBI gene 397109	0	0	0	0	0	0	0	0	0	2	2.2	67.3	0	0	0	0	0	0	0	0	0
ENSSSCG00000006887	calponin 3 - NCBI gene 100049656	0	0	0	0	0	0	0	0	0	0	0	0	0	0	0	2	10.4	50.6	0	0	0
ENSSSCG00000006899	ribosomal protein L5 - NCBI gene 100135671	6	21.2	252.5	10	35	470.2	10	35.4	530.9	11	35.4	607.1	7	25	379	9	25	495.8	8	32.3	455.1
ENSSSCG00000006930	SH3 domain containing GRB2 like endophilin B1 - NCBI gene 100316852	3	9.3	138.9	2	7.7	81.4	2	7.7	72.9	3	9.3	138.9	3	11.8	180.5	0	0	0	0	0	0
ENSSSCG00000006954	eukaryotic translation elongation factor 1 delta - NCBI gene 100737048	7	13.6	330.5	13	47.9	582.6	10	36.8	527.3	13	47.9	688.1	10	41.8	554.8	10	43.2	703.3	6	26.8	312.4
ENSSSCG00000006955	gasdermin D - NCBI gene 100515607	3	11.5	134.3	3	11.5	199.7	4	14.1	240.1	4	14.1	277.6	4	14.5	337.4	2	6.4	66.9	0	0	0
ENSSSCG00000006995	N-acylsphingosine amidohydrolase 1 - NCBI gene 100512932	10	20.1	380.8	8	23.8	341.7	10	26.2	436.7	13	25.6	536.2	13	30.4	738.5	4	11.5	162.7	0	0	0
ENSSSCG00000007026	voltage dependent anion channel 3 - NCBI gene 397651	0	0	0	0	0	0	3	18	121.8	4	22.5	143.2	4	23.3	257.7	4	23.3	164.1	5	25.1	239
ENSSSCG00000007047	minichromosome maintenance 8 homologous recombination repair factor - NCBI gene 100154307	0	0	0	0	0	0	0	0	0	4	4	102.2	0	0	0	0	0	0	0	0	0
ENSSSCG00000007085	destrin actin depolymerizing factor - NCBI gene 445516	0	0	0	0	0	0	0	0	0	0	0	0	0	0	0	3	23.6	138.2	5	35.8	185.6
ENSSSCG00000007088	sorting nexin 5 - NCBI gene 100155390	3	10.8	79.1	3	10.8	141.1	4	18.2	157.3	5	21.1	188.4	3	10.3	149	3	10.8	90.8	0	0	0
ENSSSCG00000007097	Sec23 homolog B coat complex II component - NCBI gene 100524115	5	10.1	155.9	6	10.9	266.8	6	9.3	339.2	9	15	418.3	7	14.1	340.7	4	7.8	224.5	4	7.3	126.1
ENSSSCG00000007133	acyl-CoA synthetase short chain family member 1 - NCBI gene 100154828	3	6	74.6	0	0	0	4	7.6	148.5	5	9.3	169.1	4	7.6	167.3	0	0	0	0	0	0
ENSSSCG00000007146	sialic acid binding Ig like lectin 1 - NCBI gene 397623	0	0	0	0	0	0	0	0	0	0	0	0	4	4.1	81.4	0	0	0	0	0	0
ENSSSCG00000007160	DDRGK domain containing 1 - NCBI gene 100155894	0	0	0	0	0	0	3	14.6	119.1	4	20.7	163.3	4	20	148.9	2	8.6	75.6	0	0	0
ENSSSCG00000007167	VPS16 core subunit of CORVET and HOPS complexes - NCBI gene 100511290	0	0	0	0	0	0	3	5.7	90.4	4	7.2	109.3	0	0	0	0	0	0	0	0	0
ENSSSCG00000007173	isocitrate dehydrogenase 3 (NAD(+)) beta - NCBI gene 733641	0	0	0	3	11	73.9	0	0	0	3	11	181	4	13.6	117	2	6.5	67.9	2	6.5	59.9
ENSSSCG00000007187	NSFL1 cofactor - NCBI gene 100513186	5	24.2	156.1	6	23.9	303.5	4	18	246	7	30.1	337.7	5	21.2	276.2	7	26.7	323.9	8	32.5	510.2
ENSSSCG00000007188	FKBP prolyl isomerase 1A - NCBI gene 654323	6	50	339.2	6	50	333.4	6	50	404	6	50	446.2	8	109.2	459.8	8	79.6	438	4	50	165.4
ENSSSCG00000007203	casein kinase 2 alpha 1 - NCBI gene 100517435	0	0	0	0	0	0	8	32.2	262.8	8	32.2	262.8	14	45	516.4	16	63.4	612.8	0	0	0
ENSSSCG00000007228	histocompatibility minor 13 - NCBI gene 100523032	0	0	0	0	0	0	0	0	0	4	15.1	98	2	5	57.9	0	0	0	0	0	0
ENSSSCG00000007240	HCK proto-oncogene Src family tyrosine kinase - NCBI gene 100526085	0	0	0	4	8.7	124.6	4	8.4	120.6	6	9.8	167.4	6	11.4	181.6	0	0	0	0	0	0
ENSSSCG00000007246	transmembrane 9 superfamily member 4 - NCBI gene 100511605	0	0	0	0	0	0	3	7.1	130.5	5	8.7	177.2	2	5.1	87.3	2	5.1	77.2	3	6.1	81.2
ENSSSCG00000007253	microtubule associated protein RP/EB family member 1 - NCBI gene 733687	9	41.8	375.8	9	44	430.9	10	44.4	649.9	12	48.1	704.1	7	27.2	434.4	8	36.6	442.2	5	27.2	190
ENSSSCG00000007272	charged multivesicular body protein 4B - NCBI gene 100516767	0	0	0	0	0	0	0	0	0	0	0	0	3	16.5	101.5	0	0	0	0	0	0
ENSSSCG00000007275	RALY heterogeneous nuclear ribonucleoprotein - NCBI gene 100157085	3	13.2	72.5	2	5.5	68.4	4	17	97.6	6	22.2	170.7	4	17	118.4	0	0	0	0	0	0
ENSSSCG00000007278	adenosylhomocysteinase - NCBI gene 497050	14	31.4	667.1	15	29.3	706	18	40.1	890.6	20	42	1096.6	14	32.4	861.1	14	31	752.9	10	23	347.4
ENSSSCG00000007286	acyl-CoA synthetase short chain family member 2 - NCBI gene 100153866	0	0	0	0	0	0	0	0	0	0	0	0	2	4	65.3	0	0	0	0	0	0
ENSSSCG00000007287	glutathione synthetase - NCBI gene 100152660	2	7.6	104.5	2	7.6	108.5	3	10.3	121.8	3	10.3	165.4	6	18.8	264.4	0	0	0	0	0	0
ENSSSCG00000007306	copine 1 - NCBI gene 100233174	3	5.4	84.2	4	10.1	164.9	4	8.8	152.3	6	14.5	224.9	6	13.6	278.4	4	8.8	147.6	0	0	0
ENSSSCG00000007309	RNA binding motif protein 39 - NCBI gene 100049658	2	6.2	73	0	0	0	2	6.2	79.6	3	9.5	106.2	3	9	137.1	3	6.8	113.8	0	0	0
ENSSSCG00000007337	catenin beta like 1 - NCBI gene 106506677	0	0	0	0	0	0	0	0	0	0	0	0	0	0	0	3	6.5	80.8	0	0	0
ENSSSCG00000007355	DNA topoisomerase I - NCBI gene 100518587	0	0	0	3	4.5	71.7	4	5.9	131	5	6.8	164.1	3	7.1	110.1	3	4.1	75.4	2	4.1	69.9
ENSSSCG00000007362	serine and arginine rich splicing factor 6 - NCBI gene 768102	0	0	0	5	16.3	183.9	5	16.3	213.1	5	16.3	242.7	5	16.6	185.8	4	12.3	163.2	6	15.1	186.6
ENSSSCG00000007381	tyrosine 3-monooxygenase/tryptophan 5-monooxygenase activation protein beta - NCBI gene 100153160	12	48	716.1	14	53.3	919.2	9	35.8	684.9	14	53.3	988.7	10	40.2	737.5	12	43.9	664.5	10	39.4	666.1
ENSSSCG00000007431	cathepsin A - NCBI gene 100156798	8	18.4	250.1	7	17	223.6	8	19.5	316.9	9	19.5	366.1	13	23.7	785.9	0	0	0	0	0	0
ENSSSCG00000007460	ADP ribosylation factor guanine nucleotide exchange factor 2 - NCBI gene 100523757	0	0	0	0	0	0	2	1.8	54.9	2	1.8	94.6	0	0	0	0	0	0	0	0	0
ENSSSCG00000007469	protein tyrosine phosphatase non-receptor type 1 - NCBI gene 396667	2	5.8	52.2	6	19.8	156	7	21.8	211.4	9	28.9	285.6	4	11.6	136.5	0	0	0	0	0	0
ENSSSCG00000007487	prefoldin subunit 4 - NCBI gene 100144532	0	0	0	0	0	0	0	0	0	0	0	0	0	0	0	2	20.1	81.4	0	0	0
ENSSSCG00000007503	ribonucleic acid export 1 - NCBI gene 100125839	0	0	0	0	0	0	0	0	0	2	5.7	63.1	0	0	0	0	0	0	0	0	0
ENSSSCG00000007508	Z-DNA binding protein 1 - NCBI gene 100144524	0	0	0	0	0	0	0	0	0	2	7.1	57.3	2	5.7	48	0	0	0	0	0	0
ENSSSCG00000007520	GNAS complex locus - NCBI gene 100049657	0	0	0	3	13.7	93.1	5	16.2	168.5	6	23	198.4	6	19.7	231.9	2	6.6	86.8	3	10.1	108.6
ENSSSCG00000007522	cathepsin Z - NCBI gene 100141405	4	15.1	274.5	4	16.4	185	6	25.3	250.5	5	23.7	355.5	5	26.4	356.4	0	0	0	0	0	0
ENSSSCG00000007585	actin beta - NCBI gene 414396	32	69.6	3104.2	30	72.1	2885.3	30	71	2964.1	34	78.8	3520.1	22	59.6	2215.9	22	54.4	2128.2	33	80.2	2970.8
ENSSSCG00000007586	fascin actin-bundling protein 1 - NCBI gene 100286741	0	0	0	0	0	0	0	0	0	0	0	0	0	0	0	11	27.1	617	15	37.4	715.2
ENSSSCG00000007625	actin related protein 2/3 complex subunit 1B - NCBI gene 100174964	11	41.1	578.4	12	45.7	554.6	13	43.5	721.9	14	49.7	825.9	8	25.5	554.2	2	6.7	61.2	0	0	0
ENSSSCG00000007669	G protein subunit beta 2 - NCBI gene 100516546	5	15	136.6	5	15	232.5	7	19.4	192.6	8	19.4	336.6	7	15.6	251.6	6	19.1	157.6	6	17.1	144.5
ENSSSCG00000007692	tyrosine 3-monooxygenase/tryptophan 5-monooxygenase activation protein gamma - NCBI gene 100523057	9	31.6	420.8	11	43.7	604.6	9	32.4	518.4	12	43.7	702.8	9	32.8	557.8	9	35.6	473.1	11	42.1	567.6
ENSSSCG00000007721	general transcription factor IIi - NCBI gene 100513345	2	2.9	90.5	4	7.8	149.7	3	6.4	176.6	6	10.7	309.1	5	7.5	215.2	5	7.9	217.8	0	0	0
ENSSSCG00000007722	neutrophil cytosolic factor 1 - NCBI gene 100134857	0	0	0	0	0	0	0	0	0	0	0	0	4	10.2	127.7	0	0	0	0	0	0
ENSSSCG00000007732	SBDS ribosome maturation factor - NCBI gene 100516003	0	0	0	0	0	0	0	0	0	2	4.4	51.9	0	0	0	0	0	0	0	0	0
ENSSSCG00000007738	argininosuccinate lyase - NCBI gene 100517757	0	0	0	0	0	0	6	16.2	137.5	6	16.2	154.7	3	10.3	149.4	0	0	0	0	0	0
ENSSSCG00000007739	glucuronidase beta - NCBI gene 100144519	5	12.3	196.6	7	13.9	272.8	7	13.4	254.8	10	18.7	399.6	12	21.4	659.8	0	0	0	0	0	0
ENSSSCG00000007748	phosphoserine phosphatase - NCBI gene 100316854	0	0	0	0	0	0	0	0	0	0	0	0	0	0	0	2	11.6	92.5	0	0	0
ENSSSCG00000007754	integrin subunit alpha D - NCBI gene 100626336	8	10.7	264.7	11	13.7	426.8	15	17.9	490.6	16	18.9	586.4	17	20	919.6	0	0	0	0	0	0
ENSSSCG00000007768	syntaxin 4 - NCBI gene 100523599	2	9.1	50.3	0	0	0	4	16.8	129.7	5	19.5	146.4	0	0	0	0	0	0	0	0	0
ENSSSCG00000007797	integrin subunit alpha L - NCBI gene 733681	0	0	0	0	0	0	0	0	0	0	0	0	2	4.1	158.9	0	0	0	0	0	0
ENSSSCG00000007803	Tu translation elongation factor mitochondrial - NCBI gene 100516488	5	13.5	287.5	9	24.3	359	7	19.5	371	10	27.9	539.4	5	15.7	266.7	8	22.6	424.4	6	16.6	307.7
ENSSSCG00000007845	cytochrome b-c1 complex subunit 2 mitochondrial - NCBI gene 100524613	6	22.5	321.8	6	22.7	425.8	7	25.6	541	7	25.6	559.7	6	22.7	448.9	6	21.9	451	5	17.9	166.6
ENSSSCG00000007907	ubiquitin specific peptidase 7 - NCBI gene 100190899	0	0	0	0	0	0	0	0	0	0	0	0	2	2	72	4	4.6	94.4	0	0	0
ENSSSCG00000007927	periplakin - NCBI gene 100512773	0	0	0	0	0	0	0	0	0	0	0	0	0	0	0	0	0	0	3	2.5	103.3
ENSSSCG00000007944	mitochondrial import inner membrane translocase subunit TIM16 - NCBI gene 100513346	20	36.4	888	22	36.8	933.2	30	52	1344.8	32	53.6	1632.2	26	37.4	1382.4	0	0	0	0	0	0
ENSSSCG00000007952	TNF receptor associated protein 1 - NCBI gene 100515536	2	4.5	159.6	5	9.4	216.9	4	7.8	162.8	5	8.8	280.2	5	10.5	260.4	7	15.1	469.1	4	6.6	204
ENSSSCG00000007978	hemoglobin subunit alpha - NCBI gene 110259958	8	87.4	462.2	8	66.2	466.8	14	117	922.4	14	117	922.4	12	104.2	827.2	4	26.8	147.2	0	0	0
ENSSSCG00000008008	STIP1 homology and U-box containing protein 1 - NCBI gene 100511251	0	0	0	0	0	0	0	0	0	0	0	0	2	8.1	52.4	0	0	0	0	0	0
ENSSSCG00000008014	nucleotide binding protein 2 - NCBI gene 100513347	0	0	0	2	6	73.8	0	0	0	3	10.7	116.4	0	0	0	0	0	0	0	0	0
ENSSSCG00000008019	Jupiter microtubule associated homolog 2 - NCBI gene 474165	4	39.9	108.4	2	16.5	63.2	0	0	0	5	45.2	155	2	18.6	64.9	3	28.7	221.8	4	39.9	197.7
ENSSSCG00000008024	chloride voltage-gated channel 7 - NCBI gene 100626534	0	0	0	0	0	0	0	0	0	2	2.8	67.7	0	0	0	0	0	0	0	0	0
ENSSSCG00000008032	tryptase - NCBI gene 396700	0	0	0	0	0	0	3	11.4	88.7	3	11.4	88.7	0	0	0	0	0	0	0	0	0
ENSSSCG00000008048	RNA binding protein with serine rich domain 1 - NCBI gene 100737559	0	0	0	2	7.9	60.6	0	0	0	2	7.9	67.5	0	0	0	0	0	0	0	0	0
ENSSSCG00000008057	amidohydrolase domain containing 2 - NCBI gene 100518775	4	16.6	121.6	10	40.6	274.8	14	62.2	652.4	18	70	733	10	47.4	736.8	0	0	0	0	0	0
ENSSSCG00000008061	elongin B - NCBI gene 100519651	3	20.3	78	2	14.4	80.1	0	0	0	3	20.3	101	2	14.4	64.5	0	0	0	0	0	0
ENSSSCG00000008068	isoleucyl-tRNA synthetase - NCBI gene 100624746	0	0	0	0	0	0	7	5.6	236.5	9	7.7	301.6	6	5.8	216.8	10	10	488	6	6	237
ENSSSCG00000008079	constitutive coactivator of PPAR-gamma-like protein 1 - NCBI gene 100514399	0	0	0	0	0	0	4	4.3	137.5	3	3.7	170	0	0	0	0	0	0	0	0	0
ENSSSCG00000008120	fumarylacetoacetate hydrolase domain containing 2B - NCBI gene 110259976	0	0	0	0	0	0	0	0	0	3	13.8	104.2	0	0	0	0	0	0	0	0	0
ENSSSCG00000008127	small nuclear ribonucleoprotein U5 subunit 200 - NCBI gene 100739577	9	7.3	252.2	10	6.9	319.4	13	8.7	465.6	21	14	747.5	10	6.5	386.2	10	6.5	335.7	0	0	0
ENSSSCG00000008136	E3 SUMO-protein ligase RanBP2 - NCBI gene 100511376	0	0	0	2	1.2	99.9	0	0	0	3	1.5	170.3	3	1.4	97.4	0	0	0	3	1.4	108.5
ENSSSCG00000008147	four and a half LIM domains 2 - NCBI gene 100513532	0	0	0	0	0	0	0	0	0	0	0	0	0	0	0	0	0	0	4	16.8	168.3
ENSSSCG00000008170	ribosomal protein L31 - NCBI gene 100737826	0	0	0	4	31.1	144.5	4	31.1	126.7	4	31.1	157	3	19.7	110.2	3	25.4	102.8	4	31.1	166.9
ENSSSCG00000008180	eukaryotic translation initiation factor 5B - NCBI gene 100520783	2	3.4	106.8	2	3.2	120.9	3	4.3	121.7	4	5.7	259.8	4	4.3	185.2	4	5.3	154.4	2	3	79.2
ENSSSCG00000008194	actin related protein 1B - NCBI gene 100511252	0	0	0	2	7.2	94.1	0	0	0	3	11.5	184.5	3	11.5	159.8	3	12.8	147.1	0	0	0
ENSSSCG00000008195	mitochondrial cytochrome c oxidase subunit Vb - NCBI gene 492822	0	0	0	2	15.5	75.6	3	25.6	80.7	5	31	154.8	0	0	0	2	14	70.9	4	25.6	156.1
ENSSSCG00000008207	ribose 5-phosphate isomerase A - NCBI gene 100038014	2	7.8	61.7	3	14.1	140.3	3	11.4	101.3	4	16.7	184.3	4	15.4	190	0	0	0	0	0	0
ENSSSCG00000008237	retinol saturase - NCBI gene 100519138	6	13.9	176.8	4	7.7	173.8	8	17.3	281.6	9	18.7	319.8	6	13.1	462.8	5	12.5	139.4	0	0	0
ENSSSCG00000008239	capping actin protein gelsolin like - NCBI gene 100519653	16	60.7	1207.2	14	50.1	1224.3	14	40.1	1085.7	19	62.2	1534.1	11	33.5	949.8	5	17.5	261.1	7	28.2	257.4
ENSSSCG00000008245	thymosin beta 10 - NCBI gene 100037998	0	0	0	2	33.3	111.7	2	33.3	116.5	2	33.3	116.5	2	33.3	158.6	2	33.3	163.7	2	33.3	165.3
ENSSSCG00000008247	succinate-CoA ligase alpha subunit - NCBI gene 399539	2	9.3	90.6	2	9.3	95	2	11.6	114.8	3	17	160.6	4	20.9	275.1	5	28.6	238.6	2	9	128.5
ENSSSCG00000008261	hexokinase 2 - NCBI gene 494561	5	7.3	166.1	0	0	0	0	0	0	7	9.4	290.1	0	0	0	6	8.4	229.6	4	6.4	100.3
ENSSSCG00000008268	AUP1 lipid droplet regulating VLDL assembly factor - NCBI gene 100518187	0	0	0	0	0	0	2	6.9	53.5	2	6.9	56.6	3	13.5	103.8	0	0	0	0	0	0
ENSSSCG00000008274	dynactin subunit 1 - NCBI gene 100519249	0	0	0	0	0	0	4	5	126.4	10	12.2	285.8	10	12.8	546.8	10	10.2	322.8	0	0	0
ENSSSCG00000008303	chaperonin containing TCP1 subunit 7 - NCBI gene 100322871	8	20.6	328.1	10	24.9	448.1	11	27.3	556.1	15	34.3	821.8	10	23	553.6	13	29.1	644.4	9	21.2	458.9
ENSSSCG00000008309	sepiapterin reductase - NCBI gene 100521367	2	12.8	86.2	3	14	149.9	0	0	0	4	19.6	169.2	2	12.8	116.6	5	28.7	387	4	21.5	103.6
ENSSSCG00000008314	ATPase H+ transporting V1 subunit B1 - NCBI gene 100523368	0	0	0	0	0	0	8	27.1	385.8	8	27.1	473.4	0	0	0	0	0	0	0	0	0
ENSSSCG00000008316	N-acetylglucosamine kinase - NCBI gene 100523729	5	18	148.8	6	18.9	202.6	8	30.2	221.3	9	30.5	303.2	8	28.2	334.9	0	0	0	0	0	0
ENSSSCG00000008336	annexin A4 - NCBI gene 100312960	14	50.9	761.6	14	48.7	705.1	19	55.3	902.8	21	60.4	1092.5	16	46.5	862.1	13	44.9	660	12	43	716.5
ENSSSCG00000008339	glutamine--fructose-6-phosphate transaminase 1 - NCBI gene 397209	12	24.4	471.8	9	20.6	397.2	15	33.5	703.4	18	34.9	885.6	12	27.5	692.8	7	14.2	371.5	12	23	405.4
ENSSSCG00000008348	pleckstrin - NCBI gene 100516257	4	19.1	216.6	4	18.3	204.1	4	19.1	323.1	6	26.6	432.6	3	15.1	251.6	0	0	0	0	0	0
ENSSSCG00000008358	actin related protein 2 - NCBI gene 100174962	13	36	758.5	18	39.8	921.6	13	36	808.3	19	41.4	1136	15	30.7	820.8	7	21.6	252.9	4	14.2	130.5
ENSSSCG00000008359	RAB1A member RAS oncogene family - NCBI gene 595116	9	49.8	541.1	9	43.4	502.9	14	68.8	880.4	14	68.8	944.6	9	56.3	709	9	60	633.1	8	53.7	465.1
ENSSSCG00000008368	UDP-glucose pyrophosphorylase 2 - NCBI gene 397040	12	34.4	635.8	13	30.4	625.4	13	32.8	719.7	18	43.3	948.3	14	35.4	815.8	0	0	0	3	7	71.7
ENSSSCG00000008377	chaperonin containing TCP1 subunit 4 - NCBI gene 100521551	7	17.6	423.5	9	21.9	428	11	23	629.5	14	30.4	762.4	7	18.6	513.6	10	22.3	516.1	9	24.7	471
ENSSSCG00000008388	REL proto-oncogene NF-kB subunit - NCBI gene 100525104	0	0	0	0	0	0	2	4.8	102.3	2	4.8	102.3	2	4.8	77.6	0	0	0	0	0	0
ENSSSCG00000008428	mutS homolog 2 - NCBI gene 100337661	0	0	0	0	0	0	0	0	0	0	0	0	0	0	0	2	3.7	67.9	0	0	0
ENSSSCG00000008433	calmodulin 2 - NCBI gene 100522926	7	54.4	448.3	5	40.9	484.7	7	55.7	685	8	55.7	728	9	60.4	693	7	53	632.1	8	55.7	703.3
ENSSSCG00000008445	S1 RNA binding domain 1 - NCBI gene 100525459	0	0	0	4	4.1	87.2	0	0	0	5	5	106.4	0	0	0	0	0	0	0	0	0
ENSSSCG00000008451	protein phosphatase Mg2+/Mn2+ dependent 1B - NCBI gene 100511191	0	0	0	0	0	0	6	13.4	222.8	6	13.4	245.6	0	0	0	0	0	0	0	0	0
ENSSSCG00000008452	leucine rich pentatricopeptide repeat containing - NCBI gene 100512225	0	0	0	4	3.4	134.1	5	5.5	256.4	8	7.8	374.3	9	8.2	336.5	10	9.5	340.2	0	0	0
ENSSSCG00000008467	EMAP like 4 - NCBI gene 100515021	2	3.1	67.1	2	3.7	50.8	0	0	0	3	5.1	84.3	2	3.8	120.2	0	0	0	2	3.1	51.8
ENSSSCG00000008473	of 17 Hsap:MAGE family member C2 - HGNC:13574	0	0	0	0	0	0	0	0	0	0	0	0	0	0	0	0	0	0	68	249.9	1691.5
ENSSSCG00000008484	serine and arginine rich splicing factor 7 - NCBI gene 100518189	4	27.7	182.1	4	27.7	187	5	34.3	243	5	34.3	248.9	3	21.9	214.4	4	18.5	233.9	4	27.7	192.2
ENSSSCG00000008486	galactose mutarotase - NCBI gene 399536	0	0	0	0	0	0	4	13.2	165.8	6	19.3	208.8	5	17.5	179.7	0	0	0	0	0	0
ENSSSCG00000008508	family with sequence similarity 98 member A - NCBI gene 100511253	0	0	0	0	0	0	0	0	0	2	4.8	50.8	0	0	0	0	0	0	0	0	0
ENSSSCG00000008514	descr. not available	0	0	0	0	0	0	0	0	0	0	0	0	2	19.4	76.6	2	19.4	60.8	0	0	0
ENSSSCG00000008515	mediator of cell motility 1 - NCBI gene 100513790	0	0	0	0	0	0	0	0	0	0	0	0	2	9.1	65.4	0	0	0	0	0	0
ENSSSCG00000008540	protein phosphatase 1 catalytic subunit beta - NCBI gene 397378	5	15.3	202.7	0	0	0	7	23.9	471.5	8	28.7	494	7	28.4	442.7	5	19	362.1	8	29.1	353.1
ENSSSCG00000008559	transmembrane protein 214 - NCBI gene 100524558	2	3.6	69.7	0	0	0	0	0	0	3	7.2	108.8	0	0	0	0	0	0	0	0	0
ENSSSCG00000008562	solute carrier family 35 member F6 - NCBI gene 100513653	2	7.6	57.1	0	0	0	0	0	0	2	7.6	81.6	0	0	0	0	0	0	0	0	0
ENSSSCG00000008569	hydroxyacyl-CoA dehydrogenase trifunctional multienzyme complex subunit beta - NCBI gene 397017	3	10.3	136.4	8	22.3	276.8	8	21.7	310.1	10	28.6	435.6	8	21.3	310.4	7	19.8	271.6	7	15.2	261.5
ENSSSCG00000008571	hydroxyacyl-CoA dehydrogenase trifunctional multienzyme complex subunit alpha - NCBI gene 397012	7	13.9	363.1	8	14.4	387.4	12	22	570.5	15	27.1	775.7	9	18.1	454.8	10	18.1	532.3	12	23.5	511.4
ENSSSCG00000008573	RAB10 member RAS oncogene family - NCBI gene 100526104	4	22.5	264.6	4	22.5	280.9	5	27.5	290.4	5	27.5	355.1	5	27.5	319.7	5	27.5	275.9	4	22	212.2
ENSSSCG00000008595	apolipoprotein B - NCBI gene 100523371	3	0.9	122.5	4	1	216.4	5	1.3	178.3	7	1.6	333.4	2	0.5	140.1	0	0	0	0	0	0
ENSSSCG00000008619	DEAD-box helicase 1 - NCBI gene 100627404	0	0	0	2	3.2	78.3	5	10.8	209.3	5	10.8	224.4	2	5	141.4	7	13.5	273.6	4	7.8	123.1
ENSSSCG00000008633	protein disulfide isomerase family A member 6 - NCBI gene 100499564	8	27.6	699	10	35.4	861.9	12	39.9	1036.8	13	45.6	1181	10	32.3	939.3	9	30.4	855.5	10	35.9	646.9
ENSSSCG00000008638	tyrosine 3-monooxygenase/tryptophan 5-monooxygenase activation protein theta - NCBI gene 100048964	9	32.7	415.5	11	40.8	574.8	10	40.4	556.5	13	45.7	764.1	9	36.7	484.9	12	44.9	749.4	13	45.3	727.6
ENSSSCG00000008659	acid phosphatase 1 - NCBI gene 100737301	2	17.1	74.1	2	17.1	122.4	2	17.1	79	2	17.1	122.4	2	17.1	118	3	24.1	172.6	2	17.1	82.2
ENSSSCG00000008675	leucine zipper and EF-hand containing transmembrane protein 1 - NCBI gene 100514302	3	7.8	108.6	4	7.8	222.2	7	12.8	296.6	7	11.8	357.4	3	7.8	161.1	4	9.9	125.6	3	7.5	159.1
ENSSSCG00000008695	major facilitator superfamily domain containing 10 - NCBI gene 100626728	3	7.2	131.8	3	7.2	121.5	3	7.2	143.3	3	7.2	193.2	3	7.2	157.2	0	0	0	0	0	0
ENSSSCG00000008697	huntingtin - NCBI gene 397014	0	0	0	0	0	0	2	0.8	73.6	4	1.5	148.1	0	0	0	0	0	0	0	0	0
ENSSSCG00000008701	LDL receptor related protein associated protein 1 - NCBI gene 399654	5	22.1	289.5	5	22.1	370.4	7	24.2	495.6	7	26.4	495.6	6	20.2	441.1	4	13.8	335.9	0	0	0
ENSSSCG00000008756	DEAH-box helicase 15 - NCBI gene 100517041	0	0	0	0	0	0	0	0	0	8	11.6	275.5	6	8.7	243.6	10	14	345.6	2	3.2	57.4
ENSSSCG00000008773	phosphoglucomutase 2 - NCBI gene 100522261	4	11.4	208.6	8	17.9	291.2	12	27.6	489.3	15	34.3	615.8	11	21.6	507.8	4	8.3	214.4	3	8.2	91.2
ENSSSCG00000008796	RNA binding motif protein 47 - NCBI gene 100513606	0	0	0	0	0	0	0	0	0	3	7.9	88.7	3	8	103	2	5.3	59.5	2	4.7	69.1
ENSSSCG00000008808	glucosamine-6-phosphate deaminase 2 - NCBI gene 100516092	0	0	0	0	0	0	0	0	0	0	0	0	4	22.5	150.5	0	0	0	0	0	0
ENSSSCG00000008878	peptidylprolyl isomerase D - NCBI gene 100515957	0	0	0	0	0	0	0	0	0	0	0	0	0	0	0	2	4.6	67.3	0	0	0
ENSSSCG00000008901	phosphoribosylaminoimidazole carboxylase and phosphoribosylaminoimidazolesuccinocarboxamide synthase - NCBI gene 100521281	0	0	0	0	0	0	0	0	0	0	0	0	2	6.9	75.1	2	6.1	66	0	0	0
ENSSSCG00000008948	albumin - NCBI gene 396960	2	4	65.4	3	7	109.6	2	4	105.8	3	7	147.3	2	4	127.4	3	5.6	189.6	8	13.5	354
ENSSSCG00000008971	USO1 vesicle transport factor - NCBI gene 100511575	6	13	199.2	5	7	163.4	8	13.7	213.4	11	17.4	358.4	0	0	0	0	0	0	4	7.3	164.4
ENSSSCG00000008973	N-acylethanolamine acid amidase - NCBI gene 100521735	3	11	120.5	6	21.9	227.8	7	25.2	249.7	8	25.8	353.3	8	27.7	517.1	0	0	0	0	0	0
ENSSSCG00000008980	scavenger receptor class B member 2 - NCBI gene 414407	12	29.9	562.9	15	31.4	709.7	10	26.3	589.7	16	33.2	819.1	15	27	1090.1	2	6.2	57.6	2	4.9	54.9
ENSSSCG00000008981	starch binding domain 1 - NCBI gene 100522745	0	0	0	0	0	0	0	0	0	6	24.2	157.4	0	0	0	0	0	0	0	0	0
ENSSSCG00000008986	septin 11 - NCBI gene 100523501	3	10.8	119.2	4	13.2	163.3	4	13.2	178.5	6	20	258.1	3	10.8	118.8	0	0	0	6	22.1	297.9
ENSSSCG00000008997	fibrinogen beta chain - NCBI gene 100514354	4	13.5	162.3	5	16.7	179.9	3	8.8	108.5	6	18.5	255.8	2	5.7	64.1	0	0	0	0	0	0
ENSSSCG00000008998	fibrinogen alpha chain - NCBI gene 100626178	7	14.5	247.6	4	9.4	244.3	4	9.3	192.1	7	14.5	370.8	0	0	0	0	0	0	0	0	0
ENSSSCG00000009002	toll like receptor 2 - NCBI gene 396623	0	0	0	0	0	0	0	0	0	0	0	0	7	11.6	262.5	0	0	0	0	0	0
ENSSSCG00000009010	ADP ribosylation factor interacting protein 1 - NCBI gene 100518024	0	0	0	0	0	0	0	0	0	0	0	0	2	9.4	91.3	0	0	0	0	0	0
ENSSSCG00000009019	ribosomal protein S3A - NCBI gene 414390	7	28	238	7	25.8	328.4	12	40.9	534.7	13	40.9	626.1	8	23.5	347.1	9	36.4	547.6	10	33.3	412.3
ENSSSCG00000009043	ATP binding cassette subfamily E member 1 - NCBI gene 100524881	0	0	0	0	0	0	3	7.3	184.5	3	7.3	220.5	3	7.3	124.6	3	8.2	118.5	0	0	0
ENSSSCG00000009072	progesterone receptor membrane component 2 - NCBI gene 100048965	3	18.5	99.9	4	18.9	177.9	5	21.6	247.8	5	21.6	251.8	4	28.4	293.7	3	18.5	98.3	2	12.2	52.9
ENSSSCG00000009077	polo like kinase 4 - NCBI gene 100517044	0	0	0	0	0	0	0	0	0	0	0	0	0	0	0	3	3.9	163.5	0	0	0
ENSSSCG00000009097	annexin A5 - NCBI gene 100521982	22	66.4	1608	21	67	1643.2	23	66	1966.2	26	71	2109.2	24	67.3	1943.6	17	59.5	1401.2	12	44.5	872.5
ENSSSCG00000009133	40S ribosomal protein S6 pseudogene - NCBI gene 100516279	0	0	0	2	7.7	87.7	2	7.7	113.4	2	7.7	123.2	0	0	0	2	7.7	71.4	3	12.8	163.5
ENSSSCG00000009137	GAR1 ribonucleoprotein - NCBI gene 100516629	0	0	0	0	0	0	0	0	0	0	0	0	0	0	0	0	0	0	2	11.5	48.5
ENSSSCG00000009146	ribosomal protein L34 - NCBI gene 100517840	0	0	0	0	0	0	0	0	0	2	12.8	60.4	0	0	0	0	0	0	0	0	0
ENSSSCG00000009150	hydroxyacyl-CoA dehydrogenase - NCBI gene 397604	8	43.3	457.3	7	30.6	334.1	7	28.7	437.4	10	46.5	655.3	7	26.1	446.4	0	0	0	0	0	0
ENSSSCG00000009164	CDGSH iron sulfur domain 2 - NCBI gene 100524158	0	0	0	3	25.9	165.8	0	0	0	3	25.9	165.8	2	14.8	96	0	0	0	0	0	0
ENSSSCG00000009166	mannosidase beta - NCBI gene 100524326	0	0	0	0	0	0	0	0	0	0	0	0	3	5.8	78.6	0	0	0	0	0	0
ENSSSCG00000009176	late endosomal/lysosomal adaptor MAPK and MTOR activator 3 - NCBI gene 100526122	0	0	0	0	0	0	3	43.5	158.9	3	43.5	158.9	3	43.5	168.7	0	0	0	0	0	0
ENSSSCG00000009178	H2A histone family member Z - NCBI gene 100141311	0	0	0	4	31.2	215.8	0	0	0	4	31.2	231.4	0	0	0	0	0	0	0	0	0
ENSSSCG00000009185	alcohol dehydrogenase 5 (class III) chi polypeptide - NCBI gene 100513555	0	0	0	0	0	0	0	0	0	0	0	0	0	0	0	0	0	0	3	10.1	72.9
ENSSSCG00000009186	methionyl aminopeptidase 1 - NCBI gene 100513747	0	0	0	0	0	0	2	8.8	57.5	2	8.8	57.5	0	0	0	0	0	0	0	0	0
ENSSSCG00000009192	PDZ and LIM domain 5 - NCBI gene 100515041	0	0	0	0	0	0	0	0	0	0	0	0	0	0	0	7	16.8	316.1	6	13.8	226
ENSSSCG00000009216	secreted phosphoprotein 1 - NCBI gene 397087	0	0	0	0	0	0	0	0	0	0	0	0	0	0	0	5	22	406	10	46.9	795.1
ENSSSCG00000009237	heparanase - NCBI gene 100271932	0	0	0	0	0	0	0	0	0	0	0	0	2	3.7	59.1	0	0	0	0	0	0
ENSSSCG00000009241	COP9 signalosome subunit 4 - NCBI gene 100125960	0	0	0	0	0	0	3	13.2	105.9	4	16.3	106.1	2	8.3	92.6	2	8.3	89.6	0	0	0
ENSSSCG00000009244	SEC31 homolog A COPII coat complex component - NCBI gene 100511210	2	2.7	67.1	4	5.6	191.2	5	6.3	250.7	6	7.6	296.9	9	9.8	353.4	7	8.4	249.6	2	1.8	82.8
ENSSSCG00000009246	enolase-phosphatase 1 - NCBI gene 100511394	0	0	0	0	0	0	2	9.2	76.9	2	9.2	86.2	0	0	0	2	9.2	94.9	0	0	0
ENSSSCG00000009249	heterogeneous nuclear ribonucleoprotein D - NCBI gene 100512244	5	16.1	240.3	4	15.4	318.2	9	31.4	577.8	10	31.7	635.3	5	17.9	223.1	5	19.6	396.4	6	21.4	404.7
ENSSSCG00000009268	crystallin lambda 1 - NCBI gene 396914	5	32.5	137.1	4	21.6	110.2	6	27.7	250.4	7	30.3	279.7	6	26.9	318.3	0	0	0	0	0	0
ENSSSCG00000009303	ribosomal protein L21 - NCBI gene 100736809	3	16.2	132.5	4	27.5	150.3	5	31.9	236.5	5	31.9	242.1	3	16.2	178.9	3	20.6	182.1	3	16.2	134.1
ENSSSCG00000009327	high mobility group box 1 - NCBI gene 445521	9	31.6	547.6	12	46.5	661	11	35.3	666.9	13	46.5	816.5	6	26	496.5	7	25.6	473.9	6	31.2	312.2
ENSSSCG00000009330	arachidonate 5-lipoxygenase activating protein - NCBI gene 397392	0	0	0	0	0	0	2	12.3	72	2	12.3	78.5	0	0	0	0	0	0	0	0	0
ENSSSCG00000009334	heat shock protein family H (Hsp110) member 1 - NCBI gene 100048931	0	0	0	2	2.7	76.4	5	6.4	129.7	6	8.1	199.6	0	0	0	12	17.5	601.4	0	0	0
ENSSSCG00000009403	integral membrane protein 2B - NCBI gene 595120	0	0	0	0	0	0	0	0	0	0	0	0	0	0	0	0	0	0	2	9	82.3
ENSSSCG00000009405	succinate-CoA ligase ADP-forming beta subunit - NCBI gene 399540	0	0	0	2	4.2	62.7	2	4.2	43.6	2	4.2	62.7	0	0	0	0	0	0	0	0	0
ENSSSCG00000009407	esterase D - NCBI gene 397127	3	23.4	188.8	5	29.4	240.6	3	23.4	291.6	5	29.4	341.4	5	25.9	336.3	3	18.1	217.5	0	0	0
ENSSSCG00000009412	lymphocyte cytosolic protein 1 - NCBI gene 100156254	36	62.1	2340.9	41	66.5	2592.5	37	63.2	2593.5	47	75.3	3245.9	30	49.5	2421.1	11	20.7	499.7	7	16.9	236.5
ENSSSCG00000009466	ubiquitin C-terminal hydrolase L3 - NCBI gene 768115	2	14.3	60.9	0	0	0	3	21.3	113.2	5	25.7	179.3	0	0	0	0	0	0	0	0	0
ENSSSCG00000009468	potassium channel tetramerization domain containing 12 - HGNC:14678	15	43.7	953.4	15	45.5	1073.3	16	45.8	1050.5	16	45.8	1154.6	12	39.3	942.4	0	0	0	0	0	0
ENSSSCG00000009473	MYC binding protein 2 - NCBI gene 100156216	0	0	0	0	0	0	0	0	0	0	0	0	2	0.6	59.1	0	0	0	0	0	0
ENSSSCG00000009509	importin 5 - NCBI gene 100152933	5	6.9	266.9	4	4.8	151.6	8	10.3	371	10	12.5	488.3	8	9.4	425.8	15	18.7	876.8	10	15.6	359.8
ENSSSCG00000009528	tripeptidyl peptidase 2 - NCBI gene 100511152	0	0	0	0	0	0	3	3.5	122	4	5.7	148.7	4	4.9	148.1	0	0	0	0	0	0
ENSSSCG00000009530	coiled-coil domain containing 168 - NCBI gene 106505342	0	0	0	0	0	0	0	0	0	0	0	0	2	1	55.8	0	0	0	0	0	0
ENSSSCG00000009545	collagen type IV alpha 2 chain - NCBI gene 100153454	0	0	0	0	0	0	0	0	0	0	0	0	0	0	0	0	0	0	4	3.2	137.7
ENSSSCG00000009555	lysosomal associated membrane protein 1 - NCBI gene 494565	4	14.2	135.2	4	14.5	186	4	14.5	283.8	5	17.1	302.6	3	9.3	251.9	0	0	0	0	0	0
ENSSSCG00000009569	paraspeckle component 1 - NCBI gene 100520511	3	13.9	139.7	0	0	0	4	16.8	148	4	16.8	200.2	3	12.4	132.9	5	19.6	280.8	4	13.1	134.7
ENSSSCG00000009589	spleen associated tyrosine kinase - NCBI gene 100125540	0	0	0	0	0	0	0	0	0	0	0	0	5	12.1	228.8	0	0	0	0	0	0
ENSSSCG00000009612	docking protein 2 - NCBI gene 100152025	2	6.3	69.2	3	9.3	130.4	3	9	116.5	4	12	201.9	4	14.9	196.2	0	0	0	0	0	0
ENSSSCG00000009625	PDZ and LIM domain 2 - NCBI gene 100737811	0	0	0	2	10.2	91	0	0	0	2	10.2	107.9	4	19.3	151.2	0	0	0	0	0	0
ENSSSCG00000009626	sorbin and SH3 domain containing 3 - NCBI gene 100153623	0	0	0	0	0	0	0	0	0	0	0	0	2	3.4	66.9	0	0	0	0	0	0
ENSSSCG00000009628	cell cycle and apoptosis regulator 2 - NCBI gene 100155718	0	0	0	0	0	0	0	0	0	0	0	0	3	5.5	95.1	2	2.9	131.7	4	9.3	181.3
ENSSSCG00000009657	protein phosphatase 2 regulatory subunit Balpha - NCBI gene 397090	0	0	0	0	0	0	0	0	0	0	0	0	4	12.5	178.9	0	0	0	2	6.3	62.5
ENSSSCG00000009668	clusterin - NCBI gene 397025	0	0	0	0	0	0	0	0	0	0	0	0	0	0	0	4	13.9	111.2	6	16.8	182.1
ENSSSCG00000009684	methionine sulfoxide reductase A - NCBI gene 100152960	0	0	0	3	23.3	123.6	5	33	155.2	5	36.7	193.8	5	34.3	212.1	0	0	0	0	0	0
ENSSSCG00000009704	high mobility group box 2 - NCBI gene 397130	9	28.6	453.1	11	40.5	571.6	11	40.5	555.4	13	41	710.3	6	23.3	254.8	0	0	0	0	0	0
ENSSSCG00000009746	RAN member RAS oncogene family - NCBI gene 397655	6	35.6	327.9	9	44.4	470.2	9	47.2	508.6	10	50.5	571.8	8	41.2	481.8	8	41.2	497.6	9	50	540
ENSSSCG00000009772	transmembrane p24 trafficking protein 2 - NCBI gene 100625917	0	0	0	2	8.4	60.2	0	0	0	2	8.4	60.2	0	0	0	0	0	0	3	17.8	103.6
ENSSSCG00000009781	phosphatidylinositol transfer protein membrane associated 2 - NCBI gene 100152515	0	0	0	0	0	0	0	0	0	2	1.4	46.3	0	0	0	0	0	0	0	0	0
ENSSSCG00000009799	diablo IAP-binding mitochondrial protein - NCBI gene 100155744	0	0	0	0	0	0	2	12.7	46.9	2	12.7	62.5	0	0	0	2	11.8	55.7	0	0	0
ENSSSCG00000009821	actin related protein 2/3 complex subunit 3 - NCBI gene 100154518	7	39.4	279.1	7	39.4	322.6	5	26.5	276.4	7	39.4	349.1	7	39.4	415.6	2	15.5	141.4	4	27.1	153.2
ENSSSCG00000009823	VPS29 retromer complex component - NCBI gene 100737886	3	19.8	79.3	5	28.5	155.8	4	23.6	148.9	5	28.5	193.5	5	36.8	212.2	0	0	0	2	11.5	77.8
ENSSSCG00000009828	protein phosphatase 1 catalytic subunit gamma - NCBI gene 733612	0	0	0	0	0	0	8	30	530.9	8	31.3	543	0	0	0	5	18.7	351.2	7	23.5	298.7
ENSSSCG00000009834	ataxin 2 - NCBI gene 100153708	0	0	0	0	0	0	0	0	0	0	0	0	0	0	0	0	0	0	2	3.1	61.6
ENSSSCG00000009851	phosphatidylethanolamine binding protein 1 - NCBI gene 100518336	8	65.2	399.1	9	63.6	414	10	66.8	422.5	13	78.6	556.1	7	54.5	497.5	8	58.8	497.4	11	75.9	609.8
ENSSSCG00000009872	phospholipase B domain containing 2 - NCBI gene 100156824	3	6.3	103.9	3	5.4	81.5	6	11.4	164.9	6	11.4	196.2	8	13.9	350.9	0	0	0	0	0	0
ENSSSCG00000009876	DEAD-box helicase 54 - NCBI gene 100523515	0	0	0	0	0	0	0	0	0	0	0	0	0	0	0	0	0	0	2	3	80.2
ENSSSCG00000009888	endoplasmic reticulum protein 29 - NCBI gene 100156625	9	39.5	374.5	7	40.6	331.2	10	46.3	457.8	10	46.3	546.8	8	31.4	420.8	6	30.1	222.9	8	34.5	304.9
ENSSSCG00000009889	aldehyde dehydrogenase 2 family member - NCBI gene 733685	13	35.1	646.1	13	35.1	715.5	18	44.3	1140	18	44.3	1143.4	16	34.7	1057.4	11	26.9	584.5	14	36.1	537
ENSSSCG00000009898	GCN1 activator of EIF2AK4 - NCBI gene 100156624	3	1.9	88.4	0	0	0	5	2.3	223	7	3.3	282.4	7	3.5	223.7	9	5	264	4	1.7	154.8
ENSSSCG00000009904	dynein light chain LC8-type 1 - NCBI gene 100157773	0	0	0	0	0	0	0	0	0	0	0	0	0	0	0	0	0	0	3	37.1	186.8
ENSSSCG00000009906	serine and arginine rich splicing factor 9 - NCBI gene 100154637	0	0	0	0	0	0	0	0	0	0	0	0	0	0	0	2	7.2	50	0	0	0
ENSSSCG00000009914	malectin - NCBI gene 100156249	2	9.7	58.5	3	16	80.5	3	12.5	121.4	4	18.7	137	2	9.7	99.3	3	12.5	113.1	7	35.4	267.4
ENSSSCG00000009916	acyl-CoA dehydrogenase short chain - NCBI gene 396932	7	28.4	181.9	8	28.6	323.3	4	14	169.3	10	36.2	410.6	4	10.9	187.1	3	8.4	82.6	0	0	0
ENSSSCG00000009924	ankyrin repeat domain 13A - NCBI gene 100522465	0	0	0	0	0	0	0	0	0	0	0	0	2	4.3	66.9	0	0	0	0	0	0
ENSSSCG00000009925	GIT ArfGAP 2 - NCBI gene 100154195	0	0	0	0	0	0	0	0	0	0	0	0	4	5.5	90.6	0	0	0	0	0	0
ENSSSCG00000009942	D-amino acid oxidase - NCBI gene 397134	0	0	0	0	0	0	0	0	0	0	0	0	0	0	0	9	25.7	380.8	4	11.8	130
ENSSSCG00000009944	coronin 1C - NCBI gene 100156622	5	17.9	250.8	7	20.5	294.5	6	19.2	310.1	9	26.8	454.1	4	16	322.5	0	0	0	2	4.4	66.8
ENSSSCG00000009946	spliceosome associated factor 3 U4/U6 recycling protein - NCBI gene 100152586	0	0	0	0	0	0	2	3	93.6	2	3	120.3	0	0	0	0	0	0	2	4	106.8
ENSSSCG00000009953	descr. not available	0	0	0	0	0	0	2	2.3	62.6	3	2.7	118.5	0	0	0	0	0	0	0	0	0
ENSSSCG00000009957	myosin XVIIIB - NCBI gene 100154025	0	0	0	0	0	0	0	0	0	0	0	0	0	0	0	0	0	0	2	0.9	61
ENSSSCG00000009967	phosphatidylinositol transfer protein beta - NCBI gene 100157274	0	0	0	0	0	0	3	12.8	133.7	4	16.4	182.4	2	7.6	102.5	0	0	0	2	8.4	77.7
ENSSSCG00000009974	EWS RNA binding protein 1 - NCBI gene 100156911	4	6.7	174.8	5	8.7	155.8	3	7.3	90.7	6	9.5	226.2	3	5.7	218.7	2	3.3	160.1	2	5.4	75.6
ENSSSCG00000009978	adaptor related protein complex 1 subunit beta 1 - NCBI gene 100157709	9	14.2	525.2	14	19.9	496.6	7	12.2	460.3	18	25.3	886.8	15	21.6	876.2	6	7.3	226.6	3	4.4	189
ENSSSCG00000010002	splicing factor 3a subunit 1 - NCBI gene 100154850	2	3.6	55.9	0	0	0	0	0	0	3	5.8	76.2	2	3	58.2	3	5.3	160.2	0	0	0
ENSSSCG00000010010	pescadillo ribosomal biogenesis factor 1 - NCBI gene 100154050	0	0	0	0	0	0	2	4.2	86.5	2	4.2	103.7	0	0	0	0	0	0	0	0	0
ENSSSCG00000010029	developmentally regulated GTP binding protein 1 - NCBI gene 100157976	0	0	0	0	0	0	0	0	0	0	0	0	0	0	0	2	7.1	86.2	0	0	0
ENSSSCG00000010035	tyrosine 3-monooxygenase/tryptophan 5-monooxygenase activation protein eta - NCBI gene 100155504	9	28	350.6	8	24	383.4	7	24	313.2	10	28	482.4	6	20.7	385.7	6	20.3	264.5	9	32.9	406.8
ENSSSCG00000010056	gamma-glutamyltransferase 1 - NCBI gene 397095	0	0	0	0	0	0	0	0	0	0	0	0	0	0	0	0	0	0	35	75.5	1371
ENSSSCG00000010058	small nuclear ribonucleoprotein D3 polypeptide - NCBI gene 100153480	3	31.7	134.2	0	0	0	4	31.7	205.7	4	31.7	222.6	2	15.1	102.1	5	37.3	217.4	0	0	0
ENSSSCG00000010064	glutathione S-transferase theta-1 - NCBI gene 100153094	0	0	0	0	0	0	0	0	0	0	0	0	0	0	0	2	14.6	97.9	0	0	0
ENSSSCG00000010067	macrophage migration inhibitory factor - NCBI gene 397412	3	17.4	155.4	3	17.4	160.2	3	17.4	173.5	3	17.4	179.5	3	17.4	128.5	3	17.4	187.4	3	17.4	172.3
ENSSSCG00000010081	mitogen-activated protein kinase 1 - NCBI gene 100153927	7	21.4	257.2	4	14.8	109.8	8	28.7	319	9	28.7	364.9	11	35.9	482.6	8	32.3	324.1	6	21.4	206
ENSSSCG00000010085	stromal cell derived factor 2 like 1 - NCBI gene 100156780	0	0	0	0	0	0	2	24.9	67.9	2	24.9	100	2	24.9	91.4	0	0	0	0	0	0
ENSSSCG00000010094	synaptosome associated protein 29 - NCBI gene 100154733	0	0	0	3	17.8	70.5	0	0	0	3	17.8	86.3	2	7.8	104.7	0	0	0	0	0	0
ENSSSCG00000010095	CRK like proto-oncogene adaptor protein - NCBI gene 100525363	3	19.5	102.2	3	18.8	104.8	2	13.2	108.4	4	25.1	165.1	3	17.2	160.8	2	10.6	110.1	3	19.1	121.4
ENSSSCG00000010099	tubulin alpha-3 chain - NCBI gene 100510930	11	39.6	977.7	0	0	0	0	0	0	17	46.7	1346.7	0	0	0	0	0	0	0	0	0
ENSSSCG00000010121	ubiquitin recognition factor in ER associated degradation 1 - NCBI gene 100153062	0	0	0	2	9.3	94.1	2	11.7	118.8	3	16.6	173.2	2	9.3	94.5	2	12.2	78.9	0	0	0
ENSSSCG00000010132	catechol-O-methyltransferase - NCBI gene 100155530	5	35.3	221.5	3	18.1	295.5	7	58.8	537.6	8	62.4	604	8	48.1	527.2	0	0	0	2	16.7	175.8
ENSSSCG00000010144	actinin alpha 2 - NCBI gene 100157406	0	0	0	0	0	0	0	0	0	0	0	0	12	13.1	561.1	0	0	0	0	0	0
ENSSSCG00000010146	galectin 8 - NCBI gene 100156193	0	0	0	0	0	0	2	7.7	50.4	2	7.3	66.5	3	10.7	107.9	0	0	0	0	0	0
ENSSSCG00000010164	mitogen-activated protein kinase kinase kinase 21 - NCBI gene 100154002	0	0	0	0	0	0	2	2.8	47.7	2	2.8	47.7	0	0	0	0	0	0	0	0	0
ENSSSCG00000010185	polypeptide N-acetylgalactosaminyltransferase 2 - NCBI gene 100153028	0	0	0	0	0	0	2	3.8	53.6	2	3.8	57.8	0	0	0	4	8.7	156.2	2	4.3	55.1
ENSSSCG00000010187	TATA-box binding protein associated factor 5 like - NCBI gene 100155476	0	0	0	3	4.6	70.6	0	0	0	3	4.6	70.6	0	0	0	0	0	0	0	0	0
ENSSSCG00000010203	heterogeneous nuclear ribonucleoprotein F - NCBI gene 100155475	9	34.3	679.2	10	38.2	732.8	11	40.8	971.1	13	47.4	1054.6	10	34.6	864.3	8	31.7	751.8	11	43.5	746.2
ENSSSCG00000010214	cyclin dependent kinase 1 - NCBI gene 100155762	0	0	0	0	0	0	0	0	0	0	0	0	0	0	0	4	15.5	125	0	0	0
ENSSSCG00000010238	heterogeneous nuclear ribonucleoprotein H3 - NCBI gene 100155513	4	19.9	167.3	4	12.4	170.4	4	13	187.1	7	24.6	286	3	10.1	144	7	28	366.5	5	17.3	194.6
ENSSSCG00000010247	DExD-box helicase 21 - NCBI gene 100153111	0	0	0	3	5.4	77.4	5	8.3	139.8	6	10.2	166.2	4	6.4	140.8	8	12.8	415.7	9	13.4	235.6
ENSSSCG00000010250	VPS26 retromer complex component A - NCBI gene 100155086	2	9.6	68	3	13.9	114.9	6	29.5	214.3	6	29.5	215.4	8	39.1	401.2	2	7.6	90.7	0	0	0
ENSSSCG00000010253	hexokinase 1 - NCBI gene 100152344	6	8.9	224.1	12	14.8	406.6	11	13.7	497.9	13	15.6	601.5	7	10.3	400.8	14	17.3	533.8	15	20.9	573.6
ENSSSCG00000010260	secretion associated Ras related GTPase 1A - NCBI gene 595115	3	21.2	115.7	3	19.7	121.2	0	0	0	4	31.3	200.6	0	0	0	0	0	0	0	0	0
ENSSSCG00000010261	pyrophosphatase (inorganic) 1 - NCBI gene 100155201	5	24.2	198.5	6	30.8	280.2	4	20.4	170.8	8	42.9	350.5	6	30.8	328.9	8	36	312.9	9	39.8	507.3
ENSSSCG00000010274	sphingosine-1-phosphate lyase 1 - NCBI gene 100525187	5	13.9	258.9	10	23.9	491.6	8	19.5	488.1	11	26.6	617.1	7	15.7	544.7	0	0	0	0	0	0
ENSSSCG00000010281	prosaposin - NCBI gene 100153167	0	0	0	0	0	0	0	0	0	0	0	0	4	8.6	123.6	0	0	0	0	0	0
ENSSSCG00000010292	prolyl 4-hydroxylase subunit alpha 1 - NCBI gene 100037299	0	0	0	0	0	0	0	0	0	0	0	0	0	0	0	7	19	271.2	0	0	0
ENSSSCG00000010299	annexin A7 - NCBI gene 100156638	3	8.9	164.6	5	14.6	249.3	3	9.6	155.8	7	14.6	324.7	3	9.6	187.7	3	9.6	201.2	4	10.8	207.8
ENSSSCG00000010301	protein phosphatase 3 catalytic subunit beta - NCBI gene 396603	0	0	0	0	0	0	0	0	0	0	0	0	2	4.7	91.6	0	0	0	0	0	0
ENSSSCG00000010306	SEC24 homolog C COPII coat complex component - NCBI gene 100152996	2	3.5	62	3	4.1	147.7	0	0	0	3	4	170.8	2	2.4	64.6	2	3.5	84.9	0	0	0
ENSSSCG00000010313	vinculin - NCBI gene 396974	3	4.9	154.3	4	8.3	350.8	9	15.9	282.7	12	17.7	619.4	7	10.7	302.8	16	20.7	716.5	22	23.1	955.8
ENSSSCG00000010315	adenosine kinase - NCBI gene 100154626	0	0	0	0	0	0	4	15.9	130.9	4	15.9	133	3	11.7	94.6	5	14.2	202.5	5	24.9	198.5
ENSSSCG00000010320	voltage dependent anion channel 2 - NCBI gene 397659	9	40.1	451.2	7	32	399.9	11	50	718.5	11	50	722.7	8	32.3	666.6	7	32	577.6	11	56.8	827.9
ENSSSCG00000010330	peptidylprolyl isomerase F - NCBI gene 100152612	0	0	0	0	0	0	0	0	0	0	0	0	0	0	0	2	11.6	78.4	0	0	0
ENSSSCG00000010331	annexin A11 - NCBI gene 100156481	12	26.9	535.2	12	27.1	590.3	13	27.7	739.3	15	32.1	821.9	13	25.3	636.2	9	21.1	390.4	8	17.9	285.3
ENSSSCG00000010340	Sus scrofa peroxiredoxin like 2A (PRXL2A) transcript variant 6 mRNA. - RefSeq mRNA NM_001359938	0	0	0	0	0	0	0	0	0	3	14.2	74.5	0	0	0	8	36.2	410.2	8	33.5	400.1
ENSSSCG00000010343	descr. not available	0	0	0	0	0	0	0	0	0	0	0	0	0	0	0	0	0	0	2	19.7	61.9
ENSSSCG00000010368	glutamate dehydrogenase 1 - NCBI gene 100157162	18	35.3	971.5	22	38.5	1128.7	22	44.1	1134.2	25	45.2	1416	18	33.7	1123.6	15	24.9	809.4	18	38.7	775.8
ENSSSCG00000010370	annexin A8 - NCBI gene 100155930	0	0	0	0	0	0	0	0	0	0	0	0	0	0	0	28	110	1751.2	34	123	2350
ENSSSCG00000010401	WASH complex subunit 2A - NCBI gene 100522401	0	0	0	0	0	0	4	3.8	129.8	4	3.8	134	8	9	210.8	0	0	0	0	0	0
ENSSSCG00000010437	3'-phosphoadenosine 5'-phosphosulfate synthase 2 - NCBI gene 100156262	0	0	0	0	0	0	0	0	0	2	4.6	53.8	2	3.1	52.3	0	0	0	0	0	0
ENSSSCG00000010450	lipase A lysosomal acid type - NCBI gene 100142668	0	0	0	3	8.7	72.2	4	15.8	111.3	4	15.8	116.8	7	23.4	419.1	0	0	0	0	0	0
ENSSSCG00000010452	interferon-induced protein with tetratricopeptide repeats 1 - NCBI gene 100153038	0	0	0	0	0	0	0	0	0	0	0	0	2	5.6	52.4	0	0	0	0	0	0
ENSSSCG00000010470	insulin degrading enzyme - NCBI gene 100155309	0	0	0	2	3.2	82.1	4	4.8	126.4	5	6.6	200.1	5	6.1	192.7	6	8.3	233.6	0	0	0
ENSSSCG00000010476	myoferlin - NCBI gene 100154898	0	0	0	0	0	0	3	2.1	64.2	3	2.1	80.7	0	0	0	26	16	1275.3	36	23.3	1333.4
ENSSSCG00000010493	PDZ and LIM domain 1 - NCBI gene 100155592	0	0	0	0	0	0	0	0	0	0	0	0	0	0	0	7	26.7	343.9	8	38	464.7
ENSSSCG00000010495	aldehyde dehydrogenase 18 family member A1 - NCBI gene 100151977	0	0	0	0	0	0	0	0	0	0	0	0	0	0	0	5	9.4	189.1	4	6.9	109.8
ENSSSCG00000010508	transmembrane 9 superfamily member 3 - NCBI gene 100157588	0	0	0	3	9	102.9	3	8.3	175.4	4	10.5	193.3	2	6.6	93.7	0	0	0	0	0	0
ENSSSCG00000010509	phosphoinositide-3-kinase adaptor protein 1 - NCBI gene 100155165	0	0	0	0	0	0	0	0	0	0	0	0	0	0	0	4	7.9	115.9	3	5.6	117.5
ENSSSCG00000010517	phosphoglycerate mutase 1 - NCBI gene 100154776	26	116.6	1765.4	28	121.2	1944.8	28	107	1965	32	129.2	2362	24	104	1899.8	20	95.2	1477.6	28	118.8	1864.4
ENSSSCG00000010520	MMS19 homolog cytosolic iron-sulfur assembly component - NCBI gene 100157608	0	0	0	0	0	0	0	0	0	0	0	0	3	5.9	99.4	0	0	0	0	0	0
ENSSSCG00000010525	phosphatidylinositol 4-kinase type 2 alpha - NCBI gene 100156818	0	0	0	5	13.6	120.8	5	13.8	142.8	6	15.2	165.5	4	12.9	113.3	0	0	0	0	0	0
ENSSSCG00000010537	glutamic-oxaloacetic transaminase 1 - NCBI gene 396967	0	0	0	3	8.7	136.7	5	16.2	102.1	6	18.9	197.4	6	20.3	248.4	4	14.3	141.8	0	0	0
ENSSSCG00000010543	ATP binding cassette subfamily C member 2 - NCBI gene 397535	0	0	0	0	0	0	0	0	0	0	0	0	0	0	0	0	0	0	2	2.3	53.2
ENSSSCG00000010568	nucleophosmin/nucleoplasmin 3 - NCBI gene 100627227	0	0	0	0	0	0	0	0	0	0	0	0	0	0	0	0	0	0	2	15.3	90.9
ENSSSCG00000010576	nucleolar and coiled-body phosphoprotein 1 - NCBI gene 100517974	0	0	0	4	8.8	124.1	0	0	0	4	8.8	145.7	3	7.1	145.3	0	0	0	0	0	0
ENSSSCG00000010585	actin related protein 1A - NCBI gene 100156619	3	17.5	170	3	13	223.4	4	18.9	269.5	6	28.1	349	4	18.6	288.5	5	22.3	276.5	4	14.4	129.1
ENSSSCG00000010594	5'-nucleotidase cytosolic II - NCBI gene 100154612	4	11.3	175.6	5	12.9	251.3	7	19.7	298.5	8	21.6	360	7	19.9	435.7	0	0	0	0	0	0
ENSSSCG00000010625	structural maintenance of chromosomes 3 - NCBI gene 100151864	0	0	0	0	0	0	0	0	0	0	0	0	0	0	0	6	6.7	191.1	0	0	0
ENSSSCG00000010652	family with sequence similarity 160 member B1 - NCBI gene 100153060	0	0	0	0	0	0	0	0	0	0	0	0	2	4.3	65.7	0	0	0	0	0	0
ENSSSCG00000010665	shootin 1 - NCBI gene 100156189	0	0	0	0	0	0	0	0	0	0	0	0	0	0	0	2	4	83	0	0	0
ENSSSCG00000010679	eukaryotic translation initiation factor 3 subunit A - NCBI gene 100156570	12	13.2	420.7	14	13.7	524.5	16	15.3	564	23	22.2	879.1	21	19.4	863.1	11	9.4	332.8	3	3	97.7
ENSSSCG00000010680	family with sequence similarity 45 member A - NCBI gene 100155371	0	0	0	0	0	0	0	0	0	0	0	0	2	6.7	90.3	0	0	0	0	0	0
ENSSSCG00000010682	peroxiredoxin 3 - NCBI gene 100154143	3	14.2	154	4	15.3	144	5	23.4	240.2	6	26.4	265.7	4	18	266.5	5	23.8	341.9	6	31.8	302.5
ENSSSCG00000010686	BCL2 associated athanogene 3 - NCBI gene 100156989	0	0	0	0	0	0	0	0	0	0	0	0	0	0	0	0	0	0	5	17.7	137.8
ENSSSCG00000010690	SEC23 interacting protein - NCBI gene 100157013	0	0	0	0	0	0	0	0	0	0	0	0	2	3.1	70.4	0	0	0	0	0	0
ENSSSCG00000010723	acyl-CoA dehydrogenase short/branched chain - NCBI gene 100154810	0	0	0	0	0	0	0	0	0	0	0	0	0	0	0	3	10.9	119.5	2	6.7	78.1
ENSSSCG00000010726	BUB3 mitotic checkpoint protein - NCBI gene 100156053	0	0	0	0	0	0	3	14.5	92.4	4	17.6	112.3	0	0	0	5	20.7	206	4	18.5	110.4
ENSSSCG00000010737	abraxas 2 BRISC complex subunit - NCBI gene 100158023	0	0	0	0	0	0	0	0	0	2	5.4	46.9	2	5.4	78.8	0	0	0	0	0	0
ENSSSCG00000010759	glutaredoxin 3 - NCBI gene 100511783	4	23.1	256.8	3	15.3	184	3	16.5	188.7	5	25.7	325.6	3	15.3	138.9	5	19.2	236.2	3	15.3	137.7
ENSSSCG00000010798	golgi associated gamma adaptin ear containing ARF binding protein 2 - NCBI gene 100524333	0	0	0	0	0	0	0	0	0	0	0	0	2	3.8	100.1	0	0	0	0	0	0
ENSSSCG00000010821	glutamyl-prolyl-tRNA synthetase - NCBI gene 449526	5	5.5	167.7	5	5.2	268.2	12	11.4	422.4	13	12.2	533.8	12	10.6	537.3	17	14.3	713	13	11.9	409.2
ENSSSCG00000010822	3'(2') 5'-bisphosphate nucleotidase 1 - NCBI gene 100515917	0	0	0	0	0	0	2	14.2	72	2	14.2	81.7	3	15.2	121.5	0	0	0	0	0	0
ENSSSCG00000010823	isoleucyl-tRNA synthetase 2 mitochondrial - NCBI gene 100739845	0	0	0	0	0	0	0	0	0	0	0	0	2	3.5	60.4	0	0	0	0	0	0
ENSSSCG00000010834	MIA SH3 domain ER export factor 3 - NCBI gene 100520445	0	0	0	0	0	0	0	0	0	5	3.7	145.8	0	0	0	2	2.8	60.8	0	0	0
ENSSSCG00000010850	of 1 Hsap:ENAH actin regulator - HGNC:18271	0	0	0	0	0	0	0	0	0	0	0	0	0	0	0	2	6.1	97	0	0	0
ENSSSCG00000010853	epoxide hydrolase 1 - NCBI gene 397639	0	0	0	0	0	0	0	0	0	0	0	0	0	0	0	4	10	146.4	5	15.9	165.9
ENSSSCG00000010866	saccharopine dehydrogenase (putative) - NCBI gene 100512485	0	0	0	0	0	0	0	0	0	0	0	0	0	0	0	0	0	0	2	4.9	60.9
ENSSSCG00000010874	adenylosuccinate synthase - NCBI gene 100048942	0	0	0	0	0	0	3	11.2	99.4	4	14	133.1	3	12.4	132.9	5	17.3	272.2	2	7	91.1
ENSSSCG00000010877	heterogeneous nuclear ribonucleoprotein U - HGNC:5048	12	21.3	791.1	14	22.8	888.5	19	28.1	1074.5	20	29	1296.6	12	14.3	782.1	12	21.1	826	11	16.7	638.2
ENSSSCG00000010908	protein tyrosine phosphatase receptor type C - NCBI gene 100522631	8	15.7	393	9	13.2	383.9	10	15.7	462.8	11	16.9	574.9	12	20.4	701.6	0	0	0	0	0	0
ENSSSCG00000010948	cathepsin L - NCBI gene 100515919	0	0	0	0	0	0	3	11.1	140.6	3	11.1	140.6	3	11.1	173.7	0	0	0	0	0	0
ENSSSCG00000010952	terminal uridylyl transferase 7 - NCBI gene 100516638	0	0	0	0	0	0	0	0	0	0	0	0	2	1.6	74.9	0	0	0	0	0	0
ENSSSCG00000010999	SMU1 DNA replication regulator and spliceosomal factor - NCBI gene 100511830	0	0	0	0	0	0	3	6.6	86.4	3	6.6	101.9	2	5.5	77.3	0	0	0	0	0	0
ENSSSCG00000011000	DnaJ heat shock protein family (Hsp40) member A1 - NCBI gene 100512008	0	0	0	0	0	0	2	9.3	97.2	3	12.3	115.6	2	8.6	137.5	0	0	0	0	0	0
ENSSSCG00000011022	supervillin - NCBI gene 100518681	0	0	0	0	0	0	3	1.4	93.4	0	0	0	0	0	0	0	0	0	0	0	0
ENSSSCG00000011027	kinesin family member 5B - NCBI gene 595132	0	0	0	0	0	0	5	8	153.7	5	8	160.5	2	3.4	156.2	6	8.8	163.4	3	4.5	107.3
ENSSSCG00000011033	vimentin - NCBI gene 100522394	47	71.2	3721.5	51	76.6	3855	51	77.9	3998.8	55	78.8	4493.6	37	60.9	3143.6	33	59.4	2893.9	48	77	3837.9
ENSSSCG00000011038	mannose receptor C-type 1 - NCBI gene 445003	11	10.2	377.9	12	10.4	477.2	15	14.1	793.5	17	15.3	860.8	36	27.5	2441.7	0	0	0	0	0	0
ENSSSCG00000011042	Ras suppressor protein 1 - NCBI gene 100524759	0	0	0	0	0	0	0	0	0	0	0	0	2	8.7	63.2	0	0	0	0	0	0
ENSSSCG00000011051	heat shock protein family A (Hsp70) member 14 - NCBI gene 100510924	0	0	0	0	0	0	0	0	0	0	0	0	0	0	0	2	4.6	70.8	0	0	0
ENSSSCG00000011079	phosphatidylinositol-5-phosphate 4-kinase type 2 alpha - NCBI gene 100520446	0	0	0	3	10.1	122.3	2	7.6	71.8	3	10.1	122.3	4	12.8	175.3	0	0	0	0	0	0
ENSSSCG00000011082	COMM domain containing 3 - NCBI gene 102167371	0	0	0	0	0	0	0	0	0	2	12.3	57	2	16.9	66.9	0	0	0	0	0	0
ENSSSCG00000011101	integrin subunit beta 1 - NCBI gene 397019	0	0	0	2	3.6	96	4	5.7	103.5	4	5.7	137.1	2	3.7	105.2	5	8.6	249.7	15	23.4	714.1
ENSSSCG00000011102	neuropilin 1 - NCBI gene 100286859	0	0	0	0	0	0	0	0	0	0	0	0	4	8.2	119.5	0	0	0	0	0	0
ENSSSCG00000011112	cell division cycle 123 - NCBI gene 100511344	0	0	0	2	7.1	58.3	0	0	0	2	7.1	74.5	0	0	0	0	0	0	0	0	0
ENSSSCG00000011113	nudix hydrolase 5 - NCBI gene 100511529	0	0	0	2	7.3	62.6	0	0	0	2	7.3	64.1	0	0	0	2	7.3	86.9	0	0	0
ENSSSCG00000011121	CUGBP Elav-like family member 2 - NCBI gene 100737017	2	5	104.4	2	6.2	52.7	4	11.4	137.7	5	11.6	163.6	2	5	72.8	0	0	0	0	0	0
ENSSSCG00000011128	inter-alpha-trypsin inhibitor heavy chain 2 - NCBI gene 396937	0	0	0	2	2.8	100.2	2	2.8	90.1	2	2.8	126.9	3	4	128.2	0	0	0	0	0	0
ENSSSCG00000011134	RNA binding motif protein 17 - NCBI gene 100515920	0	0	0	0	0	0	0	0	0	2	5	72.7	0	0	0	0	0	0	0	0	0
ENSSSCG00000011137	GDP dissociation inhibitor 2 - NCBI gene 414427	20	57.1	1273.5	18	49	959.1	19	52.8	1174.1	25	60.9	1719.7	18	45.2	1117.2	13	42.2	690.4	15	44.5	673.9
ENSSSCG00000011147	aldo-keto reductase family 1 member C1 - NCBI gene 733634	0	0	0	0	0	0	0	0	0	0	0	0	0	0	0	5	23	201.6	9	36.6	460.4
ENSSSCG00000011158	phosphofructokinase platelet - NCBI gene 100521394	0	0	0	3	7.8	105.8	3	5.4	165.8	5	8.2	200.6	3	6.1	153.6	7	12.6	334.9	3	7.8	60
ENSSSCG00000011198	raftlin lipid raft linker 1 - NCBI gene 100155924	0	0	0	0	0	0	0	0	0	0	0	0	4	7.2	212.3	0	0	0	0	0	0
ENSSSCG00000011213	DNA topoisomerase II beta - NCBI gene 100156319	0	0	0	2	1.1	79.7	0	0	0	3	1.5	97.7	5	3	177.8	4	2.2	164.9	0	0	0
ENSSSCG00000011229	STT3 oligosaccharyltransferase complex catalytic subunit B - NCBI gene 100526009	3	3.2	129.2	4	4	128.3	7	6.8	220.7	7	6.8	257.5	5	6.7	212.2	3	3.2	148.3	2	3.1	76.7
ENSSSCG00000011233	dynein cytoplasmic 1 light intermediate chain 1 - NCBI gene 100511779	0	0	0	2	6.7	81.8	4	11.5	109.8	5	14.5	154.5	2	6.7	56.9	2	6.7	63.3	0	0	0
ENSSSCG00000011236	cytoplasmic linker associated protein 2 - NCBI gene 100512630	0	0	0	0	0	0	0	0	0	0	0	0	4	3.9	117.8	0	0	0	0	0	0
ENSSSCG00000011237	programmed cell death 6 interacting protein - NCBI gene 100512811	8	15.3	319.8	10	15.6	352.6	12	18.3	536.7	14	21.6	638.8	11	20.2	584.2	11	19.7	470.6	9	19.8	385.5
ENSSSCG00000011250	acetyl-CoA acyltransferase 1 - NCBI gene 100515577	6	26.5	252.9	6	25.4	306.9	4	14.8	231	7	31.2	400.4	4	17.6	306.7	2	7	66.3	0	0	0
ENSSSCG00000011253	oxidative stress responsive kinase 1 - NCBI gene 397618	0	0	0	0	0	0	2	6.2	81	2	6.2	86.6	3	7.9	116.6	0	0	0	0	0	0
ENSSSCG00000011270	eukaryotic translation initiation factor 1B - NCBI gene 414417	0	0	0	0	0	0	0	0	0	0	0	0	0	0	0	3	41.6	113.1	0	0	0
ENSSSCG00000011272	ribosomal protein L14 - NCBI gene 100037994	5	27.7	193	5	27.7	214.6	5	24.9	259.3	5	27.7	269.7	3	16.9	211.9	4	22	201.9	5	29.8	246.7
ENSSSCG00000011274	catenin beta 1 - NCBI gene 397657	0	0	0	0	0	0	0	0	0	0	0	0	0	0	0	4	8.1	128.9	2	4.7	45.5
ENSSSCG00000011300	exosome component 7 - NCBI gene 100511347	0	0	0	0	0	0	0	0	0	2	9.3	48.8	0	0	0	0	0	0	0	0	0
ENSSSCG00000011356	cytochrome b-c1 complex subunit 1 mitochondrial - NCBI gene 100156879	6	22.9	230.8	12	39.2	454.5	8	26	459.2	15	42	719	7	21.8	236.6	9	27.9	349.7	5	18.5	160.6
ENSSSCG00000011363	protein kinase cAMP-dependent type II regulatory subunit alpha - NCBI gene 397493	4	19	203.9	5	23.1	266.5	6	27.2	303.7	8	34.7	395.2	6	27.7	452.9	8	32.9	488.6	6	23.4	279.5
ENSSSCG00000011372	inosine monophosphate dehydrogenase 2 - NCBI gene 100525485	0	0	0	2	5.4	81.2	3	7.3	96.8	5	12.3	178	2	5.9	95.7	2	5.3	109.6	3	9.1	80.2
ENSSSCG00000011385	acylaminoacyl-peptide hydrolase - NCBI gene 396961	0	0	0	0	0	0	0	0	0	0	0	0	2	4.6	56.8	0	0	0	0	0	0
ENSSSCG00000011389	GDP-mannose pyrophosphorylase B - NCBI gene 100513376	0	0	0	0	0	0	0	0	0	0	0	0	2	8.8	69.8	0	0	0	0	0	0
ENSSSCG00000011399	G protein subunit alpha i2 - NCBI gene 397523	11	42.2	487.2	11	34.4	679	14	47.6	811.6	15	50.1	958.1	11	35.2	870.6	4	19.1	240.8	5	19.2	254.2
ENSSSCG00000011433	WD repeat domain 82 - NCBI gene 100522703	0	0	0	0	0	0	0	0	0	0	0	0	0	0	0	0	0	0	2	8.3	66.6
ENSSSCG00000011435	toll like receptor 9 - NCBI gene 397007	7	32.1	358	7	32.7	345.8	11	43.6	520.2	12	50.4	634.7	11	45.6	742.8	2	9.5	68.3	0	0	0
ENSSSCG00000011443	stabilin 1 - NCBI gene 100525609	0	0	0	4	2.2	117.5	3	1.5	107.9	8	4.1	246.7	23	13.4	1374.9	0	0	0	0	0	0
ENSSSCG00000011447	signal peptidase complex subunit 1 - NCBI gene 100135675	2	31.4	72.6	0	0	0	0	0	0	2	31.4	114.8	0	0	0	0	0	0	0	0	0
ENSSSCG00000011451	inter-alpha-trypsin inhibitor heavy chain 3 - NCBI gene 100157235	0	0	0	0	0	0	0	0	0	2	2.1	64.6	4	4	195.6	0	0	0	0	0	0
ENSSSCG00000011453	inter-alpha-trypsin inhibitor heavy chain 4 - NCBI gene 396799	0	0	0	0	0	0	2	2.9	82.5	2	2.9	121.3	3	5.8	167.9	0	0	0	0	0	0
ENSSSCG00000011470	abhydrolase domain containing 6 - NCBI gene 100515411	0	0	0	0	0	0	0	0	0	2	7.2	84.8	2	6.2	89	0	0	0	0	0	0
ENSSSCG00000011471	filamin B - NCBI gene 100514491	0	0	0	0	0	0	0	0	0	0	0	0	6	2.6	273.1	28	14.9	1265.3	34	19.3	1557.2
ENSSSCG00000011494	proteasome 26S subunit non-ATPase 6 - NCBI gene 100519870	2	5.3	53.1	2	5.6	73.9	7	19.3	227.2	7	19.3	256.8	5	13.1	230.1	4	9.1	132.8	0	0	0
ENSSSCG00000011501	succinate-CoA ligase GDP-forming beta subunit - NCBI gene 397026	3	6.5	94.5	3	6.3	137	4	8.7	115	4	8.7	175	4	8.9	105.4	6	16.7	285.2	6	21.7	183.6
ENSSSCG00000011535	ADP ribosylation factor like GTPase 8B - NCBI gene 100515580	6	47.8	302.2	0	0	0	7	35.5	368.8	9	53.8	460	7	37.6	411.8	0	0	0	0	0	0
ENSSSCG00000011538	LIM and cysteine rich domains 1 - NCBI gene 494020	0	0	0	0	0	0	0	0	0	0	0	0	0	0	0	3	10.2	82	0	0	0
ENSSSCG00000011546	copine family member 9 - NCBI gene 100152236	0	0	0	2	3.3	87.2	0	0	0	2	3.3	89.3	0	0	0	0	0	0	0	0	0
ENSSSCG00000011552	actin related protein 2/3 complex subunit 4 - NCBI gene 100155875	6	47.6	314.2	7	54.2	388.9	8	59.5	539.3	8	59.5	539.3	7	43.5	413.9	3	16.1	181.6	5	30.4	174.4
ENSSSCG00000011565	BRICK1 subunit of SCAR/WAVE actin nucleating complex - NCBI gene 100522899	0	0	0	0	0	0	0	0	0	0	0	0	2	24	65.2	0	0	0	0	0	0
ENSSSCG00000011572	SEC13 homolog nuclear pore and COPII coat complex component - NCBI gene 100739864	0	0	0	0	0	0	0	0	0	2	11.5	109.5	0	0	0	2	11.5	50	0	0	0
ENSSSCG00000011600	solute carrier family 6 member 6 - NCBI gene 106504129	0	0	0	0	0	0	0	0	0	0	0	0	2	4.2	66.7	0	0	0	0	0	0
ENSSSCG00000011601	LSM3 homolog U6 small nuclear RNA and mRNA degradation associated - NCBI gene 100514071	2	32.4	97.6	3	40.2	163.7	2	32.4	141.7	3	40.2	176.3	2	32.4	123.5	2	32.4	133	2	32.4	183.9
ENSSSCG00000011603	transmembrane protein 43 - NCBI gene 100515413	0	0	0	3	14.8	109.4	4	17.2	127.9	4	17.2	135.2	4	17.8	141.1	5	14.5	174.2	3	12	105.2
ENSSSCG00000011610	nucleoporin 210 - NCBI gene 100515926	0	0	0	0	0	0	0	0	0	3	2	120.4	0	0	0	8	6.7	257.2	0	0	0
ENSSSCG00000011612	ribophorin I - NCBI gene 397606	16	35.5	966	16	31.5	928.1	18	41.7	1199.2	19	39.1	1377.7	18	44.5	1088.9	15	30.6	882.2	15	37.7	672
ENSSSCG00000011613	histone H1x - NCBI gene 100516295	4	24.8	264.3	5	30.4	264.8	4	24.8	351.2	5	30.4	395	5	25.2	275	2	11.7	99.8	2	13.1	82
ENSSSCG00000011615	RAB7A member RAS oncogene family - NCBI gene 100622795	14	68.1	713.4	14	66.7	806.7	14	61.8	878	17	71	1012.6	13	62.3	865.9	4	24.1	282.9	8	54.4	347.7
ENSSSCG00000011616	coatomer protein complex subunit gamma 1 - NCBI gene 100516936	6	10.4	185.8	8	11.6	337.2	9	14.4	312.2	12	18.2	470.6	8	12.7	303.5	7	11	354.5	5	7.6	120.6
ENSSSCG00000011620	RuvB like AAA ATPase 1 - NCBI gene 100518219	2	8.6	49.5	3	11.4	132	7	23.7	249.6	7	23.7	250.7	3	10.3	154.6	7	23.7	289.3	3	10.3	80.2
ENSSSCG00000011621	Sec61 translocon alpha 1 subunit - NCBI gene 100155306	0	0	0	2	4.5	61.3	0	0	0	2	4.5	61.3	2	4.5	70.6	2	5	78.7	0	0	0
ENSSSCG00000011624	minichromosome maintenance complex component 2 - NCBI gene 100519111	0	0	0	0	0	0	0	0	0	2	3	103.8	0	0	0	15	22	667.9	2	4.9	73.1
ENSSSCG00000011628	DnaJ heat shock protein family (Hsp40) member C13 - NCBI gene 100152107	2	1	56.6	5	3	144.7	6	3.7	140.8	10	6.3	266.4	10	6.2	341.4	0	0	0	0	0	0
ENSSSCG00000011639	SRP receptor subunit beta - NCBI gene 100523141	0	0	0	0	0	0	2	10.7	74.3	2	10.7	74.3	0	0	0	0	0	0	0	0	0
ENSSSCG00000011640	transferrin - NCBI gene 396996	0	0	0	0	0	0	0	0	0	0	0	0	0	0	0	2	3.3	113.1	2	3.3	83.9
ENSSSCG00000011653	propionyl-CoA carboxylase subunit beta - NCBI gene 100158147	0	0	0	0	0	0	0	0	0	0	0	0	2	5.9	91.1	0	0	0	0	0	0
ENSSSCG00000011662	coatomer protein complex subunit beta 2 - NCBI gene 100156939	9	15.8	276	10	16.4	347.6	16	22.6	523.6	18	27.2	649.5	13	16.7	553.7	8	10.8	369.8	7	10.6	227.6
ENSSSCG00000011676	ATPase Na+/K+ transporting subunit beta 3 - NCBI gene 100514493	3	13.6	67.3	0	0	0	2	10.6	102.7	3	13.6	121.6	3	11.5	119.2	3	14	115.5	0	0	0
ENSSSCG00000011680	plastin 1 - NCBI gene 110256310	0	0	0	0	0	0	0	0	0	0	0	0	0	0	0	0	0	0	2	6.1	104.4
ENSSSCG00000011684	U2 snRNP associated SURP domain containing - NCBI gene 100517309	0	0	0	0	0	0	0	0	0	0	0	0	2	2.9	63.4	0	0	0	0	0	0
ENSSSCG00000011698	glycogenin 1 - NCBI gene 100620160	3	14.7	171.4	2	10.5	109.6	0	0	0	3	14.7	175.1	3	14.7	111.6	0	0	0	0	0	0
ENSSSCG00000011710	eukaryotic translation initiation factor 2A - NCBI gene 100622221	2	7	51.3	3	9	80	0	0	0	4	12.2	128.8	0	0	0	0	0	0	0	0	0
ENSSSCG00000011720	muscleblind like splicing regulator 1 - NCBI gene 100525306	0	0	0	0	0	0	0	0	0	2	6.1	104	0	0	0	0	0	0	0	0	0
ENSSSCG00000011739	programmed cell death 10 - NCBI gene 100157978	0	0	0	0	0	0	0	0	0	0	0	0	0	0	0	2	9.9	77.4	0	0	0
ENSSSCG00000011755	neutral cholesterol ester hydrolase 1 - NCBI gene 100154209	7	33.1	301.4	6	17.2	244.6	9	37.7	424.7	10	35.3	488.9	9	32.4	614.8	0	0	0	0	0	0
ENSSSCG00000011760	transducin beta like 1 X-linked receptor 1 - NCBI gene 100522831	0	0	0	0	0	0	0	0	0	2	5.4	58.4	0	0	0	0	0	0	0	0	0
ENSSSCG00000011762	actin like 6A - NCBI gene 100523570	0	0	0	0	0	0	4	14.5	130	4	14.5	130	2	8.6	133.9	3	11.2	91.8	0	0	0
ENSSSCG00000011769	FMR1 autosomal homolog 1 - NCBI gene 100525539	0	0	0	3	5.9	108.4	0	0	0	4	7.7	146	0	0	0	0	0	0	0	0	0
ENSSSCG00000011783	eukaryotic translation initiation factor 2B subunit epsilon - NCBI gene 100157758	0	0	0	0	0	0	0	0	0	0	0	0	3	4.6	63.8	0	0	0	0	0	0
ENSSSCG00000011795	insulin like growth factor 2 mRNA binding protein 2 - NCBI gene 100157731	0	0	0	0	0	0	0	0	0	0	0	0	0	0	0	2	5.7	81.9	0	0	0
ENSSSCG00000011798	DnaJ heat shock protein family (Hsp40) member B11 - NCBI gene 100152894	12	48.8	451	10	45.2	385.6	14	53	553.8	20	73.2	727.8	14	47.6	498	0	0	0	0	0	0
ENSSSCG00000011803	eukaryotic translation initiation factor 4A2 - NCBI gene 100101928	8	28.2	435.2	13	35.4	758.9	13	35.9	682.7	16	40.1	873.1	12	34.5	749.8	14	35.1	856.9	9	31.2	403.7
ENSSSCG00000011811	LIM domain containing preferred translocation partner in lipoma - NCBI gene 100626969	0	0	0	0	0	0	0	0	0	0	0	0	0	0	0	3	9.9	160.7	8	20.5	319
ENSSSCG00000011843	p21 (RAC1) activated kinase 2 - NCBI gene 100511837	0	0	0	5	11.8	193	3	5.9	161.4	7	15.6	256.3	4	9.9	141.2	2	4.2	75	0	0	0
ENSSSCG00000011848	transferrin receptor - NCBI gene 397062	0	0	0	0	0	0	0	0	0	0	0	0	0	0	0	2	3.4	93.6	8	9.7	224.8
ENSSSCG00000011856	descr. not available	0	0	0	0	0	0	0	0	0	0	0	0	3	33.3	107.6	0	0	0	0	0	0
ENSSSCG00000011864	uridine monophosphate synthetase - NCBI gene 100516340	0	0	0	2	4.4	71.5	0	0	0	3	6.2	71.8	2	6.2	162.5	0	0	0	0	0	0
ENSSSCG00000011882	golgin B1 - NCBI gene 100620515	2	0.7	85.4	0	0	0	0	0	0	3	1.2	156.6	0	0	0	0	0	0	0	0	0
ENSSSCG00000011884	hematopoietic cell-specific Lyn substrate 1 - NCBI gene 100521992	10	28.9	535.6	8	23.4	457.1	15	34	586.2	15	34	735.3	11	25.5	562	0	0	0	0	0	0
ENSSSCG00000011916	ATPase H+ transporting V1 subunit A - NCBI gene 445531	23	36.1	1284.8	28	46.9	1393.5	26	44.3	1713.5	32	53.4	2053.2	23	37.2	1509.5	12	24.3	582.3	5	11	209.5
ENSSSCG00000011930	autophagy related 3 - NCBI gene 100157190	0	0	0	0	0	0	3	12.1	156	4	16.2	186.1	2	7.3	94.8	0	0	0	0	0	0
ENSSSCG00000011942	CD47 molecule - NCBI gene 397042	2	13	72	0	0	0	0	0	0	2	13	91.8	3	13.8	219.7	0	0	0	0	0	0
ENSSSCG00000011952	ribosomal protein L24 - NCBI gene 100521642	2	10.8	94.6	5	17.1	194.4	2	10.8	104.3	5	17.1	215.5	2	10.8	136.3	2	10.8	104.1	4	25.5	126
ENSSSCG00000011961	TRK-fused gene - NCBI gene 414406	3	18.4	200.2	5	24.6	326.7	4	23	169	5	24.6	331	4	23	246.1	4	18.2	126.6	2	13.4	101.9
ENSSSCG00000011968	nitrilase family member 2 - NCBI gene 100625406	0	0	0	0	0	0	2	9.2	51.7	2	9.2	51.7	0	0	0	2	9.2	112.2	2	11.3	60.1
ENSSSCG00000011978	coproporphyrinogen oxidase - NCBI gene 100511474	0	0	0	0	0	0	0	0	0	0	0	0	0	0	0	3	7.7	114.2	0	0	0
ENSSSCG00000012000	1 4-alpha-glucan branching enzyme 1 - NCBI gene 100156209	15	36.1	783.3	18	33.9	967.8	18	35.9	1130.8	24	48.6	1390.3	14	28.8	951.6	0	0	0	3	8.9	119.8
ENSSSCG00000012042	ATP synthase peripheral stalk subunit OSCP - NCBI gene 733678	10	78.8	400.6	12	81.6	376.8	6	39.4	400.6	14	102.4	640.4	6	40.4	424.8	0	0	0	0	0	0
ENSSSCG00000012053	carbonyl reductase 3 - NCBI gene 100512990	0	0	0	0	0	0	3	15.9	90.2	3	15.9	125	3	15.9	93.8	0	0	0	0	0	0
ENSSSCG00000012063	VPS26 endosomal protein sorting factor C - NCBI gene 100738307	0	0	0	0	0	0	0	0	0	0	0	0	2	9.6	86.9	0	0	0	0	0	0
ENSSSCG00000012076	Interferon-induced GTP-binding protein Mx2 - UP A7VK00	4	8.4	98.6	5	10.9	181.2	3	6.4	91.9	5	10.9	181.2	8	14.9	392.6	0	0	0	0	0	0
ENSSSCG00000012116	phosphoribosyl pyrophosphate synthetase 2 - NCBI gene 100510993	0	0	0	4	15.7	152.8	5	21.7	200	6	26.4	225.6	6	22.3	328.9	5	23	277.6	5	17.9	138.5
ENSSSCG00000012118	toll like receptor 8 - NCBI gene 397384	0	0	0	0	0	0	0	0	0	0	0	0	2	2.7	70	0	0	0	0	0	0
ENSSSCG00000012119	thymosin beta 4 X-linked - NCBI gene 733606	4	59.1	202.8	4	59.1	204.7	4	75	223.8	5	75	262.3	0	0	0	2	25	70.3	3	31.8	144.6
ENSSSCG00000012123	RAB9A member RAS oncogene family - NCBI gene 100513057	0	0	0	0	0	0	0	0	0	0	0	0	2	13.9	73.3	0	0	0	0	0	0
ENSSSCG00000012136	pirin - NCBI gene 100514999	0	0	0	0	0	0	3	16.8	87.1	0	0	0	2	8.6	99.5	0	0	0	0	0	0
ENSSSCG00000012146	CTP synthase 2 - NCBI gene 100520595	0	0	0	0	0	0	0	0	0	2	4.3	50.9	0	0	0	0	0	0	0	0	0
ENSSSCG00000012148	synapse associated protein 1 - NCBI gene 100153861	0	0	0	0	0	0	2	15.2	145.2	3	20.6	162.6	0	0	0	0	0	0	0	0	0
ENSSSCG00000012149	RB binding protein 7 chromatin remodeling factor - NCBI gene 100519001	0	0	0	0	0	0	0	0	0	0	0	0	0	0	0	5	11.8	194.5	2	8.2	128.4
ENSSSCG00000012160	SH3 domain containing kinase binding protein 1 - NCBI gene 100522530	0	0	0	0	0	0	2	3.3	72.4	3	4.7	95.7	2	3	80	0	0	0	0	0	0
ENSSSCG00000012163	ribosomal protein S6 kinase A3 - NCBI gene 100522174	0	0	0	0	0	0	5	9.4	181.8	5	9.4	182.2	4	7.9	172.4	0	0	0	0	0	0
ENSSSCG00000012166	spermine synthase - NCBI gene 100153052	0	0	0	0	0	0	0	0	0	0	0	0	0	0	0	0	0	0	2	9.1	80.4
ENSSSCG00000012171	peroxiredoxin 4 - NCBI gene 100152260	5	24.3	201.9	4	23.6	207.3	5	21.1	270.8	7	39.7	336.7	4	22.8	238.4	5	23.9	289.8	7	34.6	272.7
ENSSSCG00000012172	acyl-CoA thioesterase 9 - NCBI gene 100525265	0	0	0	0	0	0	6	17.7	150	7	17.6	188.8	6	16.5	236.4	3	11.8	123.2	2	4.8	71.2
ENSSSCG00000012181	pyruvate dehydrogenase kinase 3 - NCBI gene 100153858	0	0	0	0	0	0	0	0	0	0	0	0	0	0	0	2	8.7	68.5	0	0	0
ENSSSCG00000012202	glycerol kinase - NCBI gene 100233182	6	20.2	228.4	8	25.6	320.8	6	19.8	229.4	10	30.8	464.6	6	15.4	234	0	0	0	0	0	0
ENSSSCG00000012229	NADPH oxidase heavy chain subunit - NCBI gene 397108	7	20.3	190.2	6	17.7	193	9	21.4	317.5	11	26.6	432	5	12.3	253.7	0	0	0	0	0	0
ENSSSCG00000012247	ATPase H+ transporting accessory protein 2 - NCBI gene 100514935	0	0	0	0	0	0	2	8.2	60.8	2	8.2	60.8	3	13.5	124.7	0	0	0	0	0	0
ENSSSCG00000012252	DEAD-box helicase 3 X-linked - NCBI gene 100515940	0	0	0	0	0	0	4	5.9	118	6	7.7	174.5	18	30.8	873	0	0	0	13	21.5	375.6
ENSSSCG00000012257	monoamine oxidase A - NCBI gene 414424	2	6.8	96.9	2	6.8	143.1	3	8.9	183.6	3	8.9	186.9	6	16.5	346.3	0	0	0	0	0	0
ENSSSCG00000012270	ubiquitin like modifier activating enzyme 1 - NCBI gene 100525439	15	23.8	703.8	15	21.7	783.4	20	27.9	1216.2	25	34.9	1461	17	23.1	1133.7	20	26.6	1159.9	11	16.7	463.3
ENSSSCG00000012297	coiled-coil domain containing 22 - NCBI gene 100512878	3	8.3	77	4	11.5	108.2	5	12.4	139.4	5	14.2	171.8	5	14.5	232.4	0	0	0	0	0	0
ENSSSCG00000012325	structural maintenance of chromosomes 1A - NCBI gene 100523938	0	0	0	0	0	0	3	3.8	112	4	4.9	175.9	2	2.1	185.7	3	2.7	157.7	0	0	0
ENSSSCG00000012327	hydroxysteroid 17-beta dehydrogenase 10 - NCBI gene 100524293	6	32.1	192.7	7	29.4	282.2	6	32.1	283.8	11	50.9	483.7	3	16.7	149	6	35.2	290.7	4	21.5	184.3
ENSSSCG00000012328	HECT UBA and WWE domain containing E3 ubiquitin protein ligase 1 - NCBI gene 100517442	0	0	0	0	0	0	0	0	0	0	0	0	5	1.9	228.7	0	0	0	0	0	0
ENSSSCG00000012365	moesin - NCBI gene 494458	33	55.4	1770	38	57.3	1998.5	38	56.2	2375.5	49	64	2900.6	36	51.1	2197.4	21	27.4	1127.9	29	44.7	1277.7
ENSSSCG00000012382	immunoglobulin binding protein 1 - NCBI gene 100154214	4	19.4	288.6	0	0	0	0	0	0	4	19.4	324	0	0	0	4	11.2	127.8	4	19.4	381.6
ENSSSCG00000012400	sorting nexin 12 - NCBI gene 100155023	2	15.6	54.1	4	25.3	177.5	3	20	162.9	4	25.6	191.4	5	31.2	235.5	2	15.6	59.9	2	15.6	45.8
ENSSSCG00000012405	ribosomal protein S4 X-linked - NCBI gene 397611	10	37.3	462	10	42.9	478.9	13	49.8	582.5	14	52.7	696.5	9	33.1	421.8	12	46.8	658.9	10	39.2	389
ENSSSCG00000012424	ATP binding cassette subfamily B member 7 - NCBI gene 100157043	0	0	0	2	2.6	101.4	0	0	0	2	2.6	122.8	3	5.6	121.5	0	0	0	0	0	0
ENSSSCG00000012435	magnesium transporter 1 - NCBI gene 100517568	0	0	0	2	5.1	76	3	8.9	78.5	3	8.9	98.2	0	0	0	2	5.1	66.7	0	0	0
ENSSSCG00000012440	phosphoglycerate kinase 1 - NCBI gene 407608	18	53	1137.7	20	57.1	1397.4	20	57.6	1266	23	59.7	1677	16	44.8	1227.1	14	38.8	883.2	19	53	1246.5
ENSSSCG00000012452	SH3 domain binding glutamate rich protein like - NCBI gene 100520772	4	46.5	200.7	4	41.2	145.8	4	47.4	205.9	6	63.2	298	4	46.5	219.6	0	0	0	0	0	0
ENSSSCG00000012459	apolipoprotein O like - NCBI gene 100153260	0	0	0	0	0	0	0	0	0	2	11.6	66.9	0	0	0	0	0	0	0	0	0
ENSSSCG00000012503	of 1 Hsap:heterogeneous nuclear ribonucleoprotein A2/B1 - HGNC:5033	0	0	0	0	0	0	0	0	0	0	0	0	3	12.1	237.7	0	0	0	0	0	0
ENSSSCG00000012560	phosphoribosyl pyrophosphate synthetase 1 - NCBI gene 100517744	0	0	0	0	0	0	5	20.4	180.9	6	25.2	206.5	6	21.7	322.7	0	0	0	0	0	0
ENSSSCG00000012572	collagen type IV alpha 5 chain - NCBI gene 100737091	0	0	0	0	0	0	0	0	0	0	0	0	0	0	0	0	0	0	2	1.5	130
ENSSSCG00000012583	acyl-CoA synthetase long chain family member 4 - NCBI gene 448980	0	0	0	0	0	0	6	13	205.9	6	13	205.9	4	8.2	194.3	0	0	0	0	0	0
ENSSSCG00000012604	lysosomal associated membrane protein 2 - NCBI gene 100154598	0	0	0	0	0	0	3	8.5	149.8	4	11.7	171	3	9.1	163.4	0	0	0	0	0	0
ENSSSCG00000012619	septin 6 - NCBI gene 100515873	0	0	0	3	10.7	127.1	4	14.3	144.5	6	21.2	221.4	0	0	0	0	0	0	0	0	0
ENSSSCG00000012621	ubiquitin conjugating enzyme E2 A - NCBI gene 100154142	0	0	0	0	0	0	0	0	0	0	0	0	0	0	0	2	17.8	57.5	0	0	0
ENSSSCG00000012623	solute carrier family 25 member 5 - NCBI gene 100158185	9	32.9	418.8	10	38.3	477	11	44	610.3	12	46.6	716.3	12	36.9	521.4	14	50.7	645	11	41.3	619
ENSSSCG00000012625	progesterone receptor membrane component 1 - NCBI gene 396946	3	21.6	98.1	2	11.9	69.3	2	11.9	70.6	3	21.6	128	3	16	134.9	3	16	105.5	6	36.1	230.6
ENSSSCG00000012634	dedicator of cytokinesis 11 - NCBI gene 100518944	0	0	0	0	0	0	0	0	0	0	0	0	2	1.6	57.9	0	0	0	0	0	0
ENSSSCG00000012657	apoptosis inducing factor mitochondria associated 1 - NCBI gene 100524062	0	0	0	2	4.7	78.1	2	4.4	74.5	4	8.6	133.7	0	0	0	3	6.9	151.8	0	0	0
ENSSSCG00000012676	muscleblind like splicing regulator 3 - NCBI gene 100512149	0	0	0	0	0	0	2	5.2	67.5	0	0	0	0	0	0	0	0	0	0	0	0
ENSSSCG00000012703	RNA binding motif protein X-linked - NCBI gene 100158042	6	20.3	263.4	11	25.9	442.3	9	22.1	403	11	25.9	534.6	6	16.4	310.1	8	20.3	461.5	12	29	581.9
ENSSSCG00000012727	fragile X mental retardation 1 - NCBI gene 100155078	0	0	0	0	0	0	0	0	0	0	0	0	2	4.4	95.3	0	0	0	0	0	0
ENSSSCG00000012758	NAD(P) dependent steroid dehydrogenase-like - NCBI gene 100157894	0	0	0	0	0	0	2	8.6	82.2	2	8.6	82.2	3	11.4	119.8	0	0	0	2	8.6	61.3
ENSSSCG00000012766	biglycan - NCBI gene 397396	0	0	0	0	0	0	0	0	0	2	7.9	43.2	0	0	0	0	0	0	0	0	0
ENSSSCG00000012772	B cell receptor associated protein 31 - NCBI gene 100520774	2	12.6	178.4	3	16.7	163	4	20.3	251.8	4	20.3	261.6	4	16.3	189.9	3	14.6	104	3	12.6	155.9
ENSSSCG00000012784	signal sequence receptor subunit 4 - NCBI gene 100523300	3	26.7	164.2	4	35.3	217.9	4	35.3	272.9	5	36.4	305.4	3	26.7	228.5	2	20	88.5	3	26.7	190.4
ENSSSCG00000012790	Rho GTPase activating protein 4 - NCBI gene 100523659	0	0	0	0	0	0	0	0	0	2	5.2	67.9	2	3.6	96.1	0	0	0	0	0	0
ENSSSCG00000012792	renin binding protein - NCBI gene 396934	3	11.9	126.9	5	14.2	153.4	6	19.4	175.6	8	25.1	238.5	7	21.1	319.4	0	0	0	0	0	0
ENSSSCG00000012793	host cell factor C1 - NCBI gene 100523834	2	1.4	45.3	2	2.4	83.2	5	4.4	169.8	5	4.4	190.6	3	2.6	128.3	3	2.7	99.2	0	0	0
ENSSSCG00000012811	VHL binding protein 1 - NCBI gene 100514622	0	0	0	0	0	0	0	0	0	0	0	0	0	0	0	2	15.6	96.5	0	0	0
ENSSSCG00000012822	membrane palmitoylated protein 1 - NCBI gene 100517992	4	12.6	153.5	5	13.9	179.8	8	25.1	360.6	10	30.9	432.4	16	45.9	1019.6	0	0	0	0	0	0
ENSSSCG00000012823	dyskerin pseudouridine synthase 1 - NCBI gene 100216430	0	0	0	0	0	0	2	3.8	54.7	4	10	93.2	2	8.8	102.3	2	7.3	59	2	5	57.6
ENSSSCG00000012836	adaptor related protein complex 2 subunit alpha 2 - NCBI gene 100513262	9	12.9	232.2	10	14.4	399.2	8	13.9	389.2	15	23.7	668.5	18	27.7	911.8	0	0	0	0	0	0
ENSSSCG00000012837	chitinase domain containing 1 - NCBI gene 100511064	0	0	0	2	6.7	56.5	0	0	0	3	11.2	72.4	2	5.9	61.6	0	0	0	0	0	0
ENSSSCG00000012840	CD151 molecule (Raph blood group) - NCBI gene 100511619	0	0	0	0	0	0	0	0	0	0	0	0	0	0	0	0	0	0	2	11.1	81.7
ENSSSCG00000012842	ribosomal protein lateral stalk subunit P2 - NCBI gene 100513643	4	69.6	423.4	6	80.9	434.6	6	76.5	599.6	7	91.3	646.3	6	70.4	547.5	5	66.1	484.8	4	67	460.2
ENSSSCG00000012844	solute carrier family 25 member 22 - NCBI gene 100514030	0	0	0	0	0	0	0	0	0	0	0	0	0	0	0	0	0	0	3	9.6	58.4
ENSSSCG00000012847	transaldolase 1 - NCBI gene 100514210	10	27.8	535.5	12	29.6	615.4	9	22.7	477.9	13	31.9	721.4	7	18.6	426.8	3	9.8	121.3	6	19.3	215.2
ENSSSCG00000012848	EPS8 like 2 - NCBI gene 110259209	0	0	0	0	0	0	0	0	0	0	0	0	0	0	0	9	18.9	288.4	8	14.8	239.2
ENSSSCG00000012856	nucleosome assembly protein 1 like 4 - NCBI gene 100737250	0	0	0	4	15.2	154.6	3	11.5	165.9	5	18.7	237.7	0	0	0	6	23.1	415.2	3	10.4	177.8
ENSSSCG00000012857	cysteinyl-tRNA synthetase - NCBI gene 100516312	0	0	0	0	0	0	0	0	0	0	0	0	0	0	0	7	10.1	227.8	0	0	0
ENSSSCG00000012884	protein phosphatase 6 regulatory subunit 3 - NCBI gene 100524129	0	0	0	0	0	0	0	0	0	0	0	0	0	0	0	2	3.4	79.6	0	0	0
ENSSSCG00000012890	T cell immune regulator 1 ATPase H+ transporting V0 subunit a3 - NCBI gene 100521769	11	18.1	501.8	11	18.4	546.9	12	20	563.8	13	21.2	721.1	14	22.3	873.6	0	0	0	0	0	0
ENSSSCG00000012896	NADH:ubiquinone oxidoreductase core subunit V1 - NCBI gene 100522783	0	0	0	0	0	0	0	0	0	0	0	0	2	4.1	59.1	2	5.4	141.8	0	0	0
ENSSSCG00000012913	protein phosphatase 1 catalytic subunit alpha - NCBI gene 733611	7	24.5	243.3	7	28.8	256.1	0	0	0	0	0	0	8	28.5	464.8	0	0	0	0	0	0
ENSSSCG00000012920	coronin 1B - NCBI gene 100511677	6	19	334	8	22.5	330.2	8	22.9	405.1	9	24.7	526.7	9	22.9	638.7	0	0	0	0	0	0
ENSSSCG00000012926	pyruvate carboxylase - NCBI gene 397630	5	6.8	177.2	6	7.7	166.8	6	7.3	235.1	8	10.1	306.7	6	8.6	163.3	14	16.4	623.7	14	15.8	637.6
ENSSSCG00000012954	RAB1B member RAS oncogene family - NCBI gene 100144502	10	57.2	709.8	9	42.3	558.1	12	70.6	840.5	13	70.6	987.4	11	67.7	863	9	48.8	588.7	6	37.3	399
ENSSSCG00000012957	splicing factor 3b subunit 2 - NCBI gene 100522004	0	0	0	3	4.9	94.6	6	9.7	208.9	8	12.5	250.3	4	6.2	113.9	5	8	204.2	2	3	78.4
ENSSSCG00000012961	barrier to autointegration factor 1 - NCBI gene 100622671	0	0	0	2	34.8	122.3	4	44.9	146.7	4	44.9	182.4	2	40.4	96.8	2	40.4	98.5	4	42.7	155.7
ENSSSCG00000012963	spliceosome associated factor 1 recruiter of U4/U6.U5 tri-snRNP - NCBI gene 100524846	0	0	0	0	0	0	0	0	0	2	3.4	87	0	0	0	0	0	0	0	0	0
ENSSSCG00000012974	cofilin 1 - NCBI gene 445532	9	64.5	803.8	9	61.4	809	11	72.9	934	12	72.9	1040.1	7	47.6	678.2	5	39.2	413.3	11	73.5	696.2
ENSSSCG00000012981	RELA proto-oncogene NF-kB subunit - NCBI gene 100135665	0	0	0	2	5.7	79.3	3	8.2	89.8	3	8.2	118.1	3	8.2	105	0	0	0	0	0	0
ENSSSCG00000012982	signal-induced proliferation-associated 1 - NCBI gene 100517325	0	0	0	0	0	0	0	0	0	0	0	0	5	7.3	171.2	0	0	0	0	0	0
ENSSSCG00000012988	EH domain binding protein 1 like 1 - NCBI gene 100518056	0	0	0	3	3.4	70.7	0	0	0	4	4.3	88.3	0	0	0	0	0	0	0	0	0
ENSSSCG00000012999	calpain 1 - NCBI gene 397027	11	19.3	396.6	10	15.5	495.3	13	23.8	714.9	14	25.6	838.4	15	29.3	829.9	0	0	0	4	6.3	143.9
ENSSSCG00000013005	VPS51 subunit of GARP complex - NCBI gene 100518951	0	0	0	0	0	0	0	0	0	0	0	0	3	6.9	71.2	0	0	0	0	0	0
ENSSSCG00000013017	EH domain containing 1 - NCBI gene 100516416	0	0	0	0	0	0	0	0	0	0	0	0	0	0	0	5	10.7	197.7	0	0	0
ENSSSCG00000013021	splicing factor 1 - NCBI gene 100523886	4	9.3	140.1	2	6.5	57.7	7	16.2	230.1	7	13.9	243.7	6	11.6	296.4	4	12	142.9	0	0	0
ENSSSCG00000013029	tRNA methyltransferase subunit 11-2 - NCBI gene 100520885	0	0	0	0	0	0	0	0	0	0	0	0	2	21.6	84.3	2	21.6	143.1	0	0	0
ENSSSCG00000013030	peroxiredoxin 5 - NCBI gene 397273	3	30.2	159.9	4	35.2	214.5	7	58.6	343.7	7	58.6	347.9	3	24.1	230.3	3	24.1	191.4	0	0	0
ENSSSCG00000013041	fermitin family member 3 - NCBI gene 100525326	22	43.1	1006.5	22	46.2	1185.1	23	46.6	1467.9	26	51	1674.4	23	42.8	1697.5	0	0	0	0	0	0
ENSSSCG00000013045	OTU deubiquitinase ubiquitin aldehyde binding 1 - NCBI gene 100302092	4	22.9	164.2	2	12.2	126.4	4	21.4	202.7	5	28.4	249.2	5	25.5	246.6	5	24.7	238.8	5	23.2	268
ENSSSCG00000013052	reticulon 3 - NCBI gene 100512087	2	8.1	97	0	0	0	2	8.1	95.8	2	8.1	111.4	2	8.1	124.5	2	8.1	112.2	4	30.9	374.3
ENSSSCG00000013054	atlastin GTPase 3 - NCBI gene 100512265	6	19.8	175.1	4	9.8	153.4	8	22.7	300.1	12	34.2	415.4	8	24	315.8	2	4.3	68.6	2	4.1	98.2
ENSSSCG00000013062	metastasis associated 1 family member 2 - NCBI gene 100515941	3	5.3	105	8	14.7	252.8	5	11.4	236.2	11	20.6	381.4	6	14	283.9	4	7.1	103.7	0	0	0
ENSSSCG00000013064	eukaryotic translation elongation factor 1 gamma - NCBI gene 397022	16	49.1	665	17	50.9	763.9	19	57.3	991.2	20	57.5	1160	13	35.6	746.4	17	45	877.8	15	36.1	641.3
ENSSSCG00000013065	asparaginase like 1 - NCBI gene 100517023	0	0	0	0	0	0	0	0	0	0	0	0	2	10	78.8	0	0	0	0	0	0
ENSSSCG00000013083	cleavage and polyadenylation specific factor 7 - NCBI gene 100519008	0	0	0	0	0	0	0	0	0	0	0	0	0	0	0	2	3.7	50.2	0	0	0
ENSSSCG00000013086	cytochrome b ascorbate-dependent protein 3 - NCBI gene 100519643	0	0	0	0	0	0	0	0	0	0	0	0	2	7.9	48.7	0	0	0	0	0	0
ENSSSCG00000013087	triokinase and FMN cyclase - NCBI gene 100520121	2	4.9	42.8	0	0	0	0	0	0	2	4.2	118.7	2	4.7	59.7	3	11.9	160.3	0	0	0
ENSSSCG00000013094	damage specific DNA binding protein 1 - NCBI gene 100522239	0	0	0	0	0	0	0	0	0	0	0	0	5	6.5	121.5	7	7	186.2	0	0	0
ENSSSCG00000013107	pre-mRNA processing factor 19 - NCBI gene 100144769	5	13.3	109.8	3	10.3	114	3	7.5	134.9	5	13.3	222.1	3	7.5	154.8	2	6.7	149.4	4	15.7	116.2
ENSSSCG00000013110	transmembrane protein 109 - NCBI gene 100511116	2	9.5	78.7	2	6.2	133.8	3	15.2	67.6	4	15.7	169.1	0	0	0	0	0	0	0	0	0
ENSSSCG00000013114	solute carrier family 15 member 3 - NCBI gene 100513135	0	0	0	3	8.4	133	2	3.5	76.3	4	9.8	151.2	3	8.4	242.3	0	0	0	0	0	0
ENSSSCG00000013174	catenin delta 1 - NCBI gene 100519699	0	0	0	0	0	0	0	0	0	0	0	0	4	5.6	84	8	12.8	346.5	6	10.8	195.2
ENSSSCG00000013176	thioredoxin related transmembrane protein 2 - NCBI gene 100520175	0	0	0	0	0	0	0	0	0	4	16.8	91.8	0	0	0	0	0	0	0	0	0
ENSSSCG00000013223	nucleoporin 160 - NCBI gene 100513973	0	0	0	0	0	0	0	0	0	0	0	0	0	0	0	2	2.5	68.3	0	0	0
ENSSSCG00000013232	mitochondrial carrier 2 - NCBI gene 100627768	3	19.5	124.9	4	17.8	281.8	0	0	0	7	35.3	358.5	5	26.1	259.4	2	5.7	67	2	10.6	96.7
ENSSSCG00000013239	proteasome 26S subunit ATPase 3 - NCBI gene 100512454	6	21	191.8	6	18.6	218.6	7	22.3	308.3	10	33.9	472.9	9	30.5	430	5	17.9	295.3	0	0	0
ENSSSCG00000013242	acid phosphatase 2 lysosomal - NCBI gene 100513002	0	0	0	0	0	0	3	7.4	82.9	5	12.2	125.2	6	15.1	215.5	0	0	0	0	0	0
ENSSSCG00000013244	protein kinase C and casein kinase substrate in neurons 3 - NCBI gene 100512824	0	0	0	0	0	0	0	0	0	0	0	0	0	0	0	2	7.5	53	0	0	0
ENSSSCG00000013256	Rho GTPase activating protein 1 - NCBI gene 100515942	0	0	0	5	10.5	167.3	7	20.3	213.7	8	22.1	291.9	7	21.9	316.7	4	10.7	179	4	13.2	104.8
ENSSSCG00000013285	apoptosis inhibitor 5 - NCBI gene 100522006	2	6.2	104.5	4	9.5	172.6	3	8.5	197.3	5	11.9	258.7	3	8.3	202.7	3	7.1	129.6	2	4.2	67.9
ENSSSCG00000013297	CD44 molecule (Indian blood group) - NCBI gene 100525150	4	12	255.3	5	7.1	335.8	6	17	383.2	6	17	411.3	7	17.3	430.7	3	12	143.4	4	10.8	201.6
ENSSSCG00000013299	APAF1 interacting protein - NCBI gene 100525733	0	0	0	0	0	0	0	0	0	2	9.5	61.3	0	0	0	2	11.9	100.6	0	0	0
ENSSSCG00000013302	catalase - NCBI gene 397568	15	37.8	747	17	43.1	1126.5	14	38.7	993.3	19	46.1	1382	19	42.3	1223.4	14	34.3	576.7	7	17.5	297.3
ENSSSCG00000013305	cell cycle associated protein 1 - NCBI gene 100512646	0	0	0	0	0	0	2	3.4	56.3	4	8.3	92.9	0	0	0	3	6.5	174	3	4.2	78
ENSSSCG00000013315	eukaryotic translation initiation factor 3 subunit M - NCBI gene 100513781	0	0	0	2	9.9	163.3	2	9.9	126.8	3	13.4	180.6	0	0	0	3	14.2	306.6	0	0	0
ENSSSCG00000013318	reticulocalbin 1 - NCBI gene 100516484	0	0	0	0	0	0	0	0	0	0	0	0	0	0	0	0	0	0	8	22.2	220.6
ENSSSCG00000013366	lactate dehydrogenase A - NCBI gene 407245	28	65.1	1607.3	28	51.1	1567.1	23	58.7	1400.4	31	64.2	1924.1	21	53.9	1182.9	15	36.7	719.9	11	35.2	523
ENSSSCG00000013381	ribosomal protein S13 - NCBI gene 100513520	5	29.8	239.8	5	29.8	289.4	5	29.8	285.8	5	29.8	333.9	5	29.8	310.1	3	24.5	213.2	5	24.5	183.3
ENSSSCG00000013391	proteasome subunit alpha 1 - NCBI gene 100516779	4	22.1	187.8	5	29.7	219.5	6	37.3	302.8	7	39.9	397	7	40.7	337.3	4	22.1	217.7	3	18.3	98.8
ENSSSCG00000013392	coatomer protein complex subunit beta 1 - NCBI gene 100337660	8	13	340.3	12	20	514.4	15	24.8	633.2	17	28.2	786.8	15	24	742.5	7	8	353.8	5	8	184.2
ENSSSCG00000013405	eukaryotic translation initiation factor 4 gamma 2 - NCBI gene 100520826	0	0	0	0	0	0	0	0	0	0	0	0	3	3.3	62	0	0	0	4	5.2	166.8
ENSSSCG00000013410	switching B cell complex subunit SWAP70 - NCBI gene 100521312	0	0	0	0	0	0	2	3.9	50.6	6	12.3	131.8	5	12.1	119.8	0	0	0	0	0	0
ENSSSCG00000013415	azurocidin 1 - NCBI gene 100522363	0	0	0	0	0	0	3	15.6	89.3	3	15.6	110.6	4	21.9	187.1	0	0	0	0	0	0
ENSSSCG00000013421	polypyrimidine tract binding protein 1 - NCBI gene 397461	9	28.1	407.9	7	19	402.1	9	27.5	637.1	10	29.2	709.8	12	33.3	977.4	7	20	532.3	9	22.8	658
ENSSSCG00000013427	cold inducible RNA binding protein - NCBI gene 100522851	0	0	0	0	0	0	2	16.9	111.1	2	16.9	111.1	3	26.7	99	2	26.3	88.6	0	0	0
ENSSSCG00000013467	small glutamine rich tetratricopeptide repeat containing alpha - NCBI gene 100515997	2	10.2	63.5	3	13.1	164.4	3	13.1	122.9	3	13.1	166.3	4	14.7	181.2	4	17.3	139.8	4	14.7	130.9
ENSSSCG00000013468	thimet oligopeptidase 1 - NCBI gene 397442	2	4.9	70.5	3	6.9	124.5	4	8.5	165.8	5	10.1	206.3	6	11.8	249.4	5	9.7	127.2	0	0	0
ENSSSCG00000013475	nicalin - NCBI gene 100518176	0	0	0	3	5.7	100.1	0	0	0	4	7.7	130.5	3	6	90.5	0	0	0	0	0	0
ENSSSCG00000013511	HDGF like 2 - NCBI gene 100526035	0	0	0	0	0	0	2	3.7	86.1	3	4.8	113.4	0	0	0	0	0	0	0	0	0
ENSSSCG00000013522	scaffold attachment factor B - NCBI gene 100620815	3	9.6	150.2	5	11.5	271.5	5	11.5	411	5	11.5	417.3	0	0	0	2	6.9	159.3	10	17.3	599.7
ENSSSCG00000013524	mitochondrial contact site and cristae organizing system subunit 13 - NCBI gene 100037978	2	13.6	55.4	0	0	0	0	0	0	2	13.6	55.4	0	0	0	0	0	0	0	0	0
ENSSSCG00000013538	KH-type splicing regulatory protein - NCBI gene 100516780	9	22.3	376.5	15	32.9	615.4	15	33.9	776.5	17	39.4	949.8	16	31.6	899.6	13	29.6	931	11	25.2	637.4
ENSSSCG00000013545	tubulin beta 4A class IVa - NCBI gene 100736584	0	0	0	0	0	0	0	0	0	0	0	0	0	0	0	23	60.7	1679.6	25	53.5	1584.4
ENSSSCG00000013551	complement C3 - NCBI gene 397072	0	0	0	3	2	86.4	3	2	123	4	2	132	5	3.4	234.1	0	0	0	0	0	0
ENSSSCG00000013553	vav guanine nucleotide exchange factor 1 - NCBI gene 100519821	4	4.8	145.6	7	8	197.8	8	9.2	290.3	11	12.8	402.5	12	18.6	499.2	0	0	0	0	0	0
ENSSSCG00000013576	syntaxin binding protein 2 - NCBI gene 100525152	0	0	0	2	6.4	108.6	2	6.4	149.9	3	9.4	174.3	7	17.9	291	0	0	0	0	0	0
ENSSSCG00000013592	ELAV like RNA binding protein 1 - NCBI gene 100337681	6	23.3	183.6	9	30.1	373.4	11	42.6	439.2	12	42.6	494.1	8	30.1	410	7	27.3	334.8	4	14.4	127.1
ENSSSCG00000013600	RAB11B member RAS oncogene family - NCBI gene 100513782	5	28	199.2	6	26.6	237.6	10	52.8	372.4	10	52.8	414.5	9	45.9	509	9	46.8	398.2	0	0	0
ENSSSCG00000013602	heterogeneous nuclear ribonucleoprotein M - NCBI gene 100514153	15	29.4	703	14	22.9	607.3	17	28.9	785.9	23	38.8	1080.4	9	14.6	612.5	13	22.6	843.3	13	22.1	522.2
ENSSSCG00000013604	myosin IF - NCBI gene 100517998	18	25	742	20	25.7	843.2	16	21.5	1108.4	23	28.9	1401	21	27	1091.4	2	1.8	91.4	0	0	0
ENSSSCG00000013622	transmembrane protein 205 - NCBI gene 100515771	0	0	0	0	0	0	0	0	0	0	0	0	0	0	0	2	16.9	86.7	0	0	0
ENSSSCG00000013627	protein kinase C substrate 80K-H - NCBI gene 100516540	0	0	0	3	4	82.8	0	0	0	5	9	127.2	0	0	0	3	7.4	100.6	3	6.9	98.8
ENSSSCG00000013629	SWI/SNF related matrix associated actin dependent regulator of chromatin subfamily a member 4 - NCBI gene 102167672	0	0	0	0	0	0	4	3.1	117.2	4	3.1	135.5	0	0	0	0	0	0	0	0	0
ENSSSCG00000013630	dynamin 2 - NCBI gene 100622538	4	5.4	105	8	10.9	263.3	11	13.8	382.6	13	16.1	434.9	9	10.9	365	2	2.2	88.2	0	0	0
ENSSSCG00000013638	interleukin enhancer binding factor 3 - NCBI gene 100515360	9	17.2	367.3	14	26.2	656.7	12	21.9	630	16	26	806.7	10	18.1	496.2	15	24.2	806.4	14	26.5	551.6
ENSSSCG00000013647	cell division cycle 37 - NCBI gene 100141402	0	0	0	0	0	0	0	0	0	0	0	0	3	12.9	105.9	0	0	0	3	11.4	124.6
ENSSSCG00000013650	ferredoxin-2 mitochondrial - NCBI gene 100526209	0	0	0	0	0	0	0	0	0	0	0	0	4	13.2	227.6	0	0	0	0	0	0
ENSSSCG00000013661	eukaryotic translation initiation factor 3 subunit G - NCBI gene 100516956	0	0	0	0	0	0	3	11.6	103.7	3	11.6	108.3	3	10	80.2	0	0	0	0	0	0
ENSSSCG00000013720	mannosidase alpha class 2B member 1 - NCBI gene 100518647	12	14.6	393.6	12	16.2	441.4	24	31	923.6	26	34.6	1029.8	34	44	2229.2	10	13	309.8	4	4.6	108.8
ENSSSCG00000013731	deoxyribonuclease 2 lysosomal - NCBI gene 397398	0	0	0	2	5.8	50.3	5	15.5	139.9	5	15.5	142.3	6	17.5	243	0	0	0	0	0	0
ENSSSCG00000013736	peroxiredoxin 2 - NCBI gene 100512521	4	29.4	115.9	4	31.8	130.2	6	35.9	268.3	6	35.9	294.5	5	31.8	387.3	5	19.4	296.3	9	43.9	406.9
ENSSSCG00000013745	phenylalanyl-tRNA synthetase subunit alpha - NCBI gene 100524304	2	5.2	72.2	2	5.2	81.9	4	9.8	218.4	4	9.8	218.4	3	7.1	93.9	5	12.7	221.5	3	7.3	135.2
ENSSSCG00000013746	calreticulin - NCBI gene 100381266	18	60.2	1232	17	51	1125.9	20	55	1383.5	23	60.5	1521	13	41	1036	9	24.1	465.1	19	51.8	999.7
ENSSSCG00000013747	RAD23 homolog A nucleotide excision repair protein - NCBI gene 100524483	0	0	0	0	0	0	0	0	0	2	5	83.5	0	0	0	0	0	0	3	12.2	101.3
ENSSSCG00000013771	protein kinase cAMP-activated catalytic subunit alpha - NCBI gene 397652	0	0	0	2	8.4	99.6	2	9	64.6	3	12.3	133	3	8.7	144.4	2	9	157.3	0	0	0
ENSSSCG00000013775	adhesion G protein-coupled receptor E5 - NCBI gene 396964	0	0	0	0	0	0	0	0	0	0	0	0	3	5.2	101.9	0	0	0	0	0	0
ENSSSCG00000013776	DExD-box helicase 39A - NCBI gene 100515361	6	31.7	277.9	7	35.4	301.4	8	35.8	474	8	35.8	477.6	7	30.4	400.7	4	16.9	179.1	0	0	0
ENSSSCG00000013779	protein kinase N1 - NCBI gene 100515528	0	0	0	0	0	0	0	0	0	0	0	0	6	8.7	194.8	0	0	0	0	0	0
ENSSSCG00000013784	DnaJ heat shock protein family (Hsp40) member B1 - NCBI gene 396741	0	0	0	2	6	58	2	7.3	61.5	3	10	82.9	0	0	0	2	7.6	99.1	0	0	0
ENSSSCG00000013830	ilvB acetolactate synthase like - NCBI gene 100523720	0	0	0	2	5.7	117.1	2	6.6	159.7	3	8.7	184.2	5	11.1	242.7	0	0	0	0	0	0
ENSSSCG00000013839	RAS protein activator like 3 - NCBI gene 100524424	0	0	0	4	4.5	91.5	0	0	0	4	4.5	109.4	0	0	0	0	0	0	0	0	0
ENSSSCG00000013848	RAB8A member RAS oncogene family - NCBI gene 100511006	4	18.6	195.6	0	0	0	7	34.7	281.6	7	34.7	357.4	4	18.6	270.2	0	0	0	0	0	0
ENSSSCG00000013849	tropomyosin 4 - NCBI gene 397608	6	23.4	292.9	10	28.6	495.3	9	35.9	523.7	12	41.5	670.4	10	27	416.1	6	22.2	379.9	13	44.4	733.5
ENSSSCG00000013856	adaptor related protein complex 1 subunit mu 1 - NCBI gene 100511918	0	0	0	5	15.1	160.3	4	11.3	188.8	6	18.1	255.8	4	11.3	168.1	4	11.3	135.3	2	5	59.4
ENSSSCG00000013857	epidermal growth factor receptor pathway substrate 15 like 1 - NCBI gene 100514037	0	0	0	2	3.6	75.6	2	3.6	70.1	2	3.4	89.4	0	0	0	0	0	0	0	0	0
ENSSSCG00000013878	6-phosphogluconolactonase - NCBI gene 100517636	3	23	96.4	4	26.1	196.2	7	38.3	234.9	9	53.2	330.9	4	26.1	279.8	0	0	0	2	14	93.2
ENSSSCG00000013883	collagen beta(1-O)galactosyltransferase 1 - NCBI gene 100517457	3	5.1	109.8	3	5.3	73.3	2	3.5	113.8	4	6.7	155.3	6	11.3	203	4	7.4	183.5	0	0	0
ENSSSCG00000013884	microtubule associated protein 1S - NCBI gene 100517999	0	0	0	0	0	0	4	5.1	104.4	4	5.1	118.2	5	6.3	165.7	0	0	0	0	0	0
ENSSSCG00000013889	ribosomal protein L18a - NCBI gene 100520891	4	24.5	144.7	6	25.9	230.2	8	32.6	312.6	9	32.6	378.8	6	17.4	191.8	7	29	269.8	5	35.4	233.6
ENSSSCG00000013901	IFI30 lysosomal thiol reductase - NCBI gene 100174943	3	17.7	128.2	2	11.8	83.5	2	11.8	79.4	3	17.7	150.2	0	0	0	0	0	0	0	0	0
ENSSSCG00000013931	GEM interacting protein - NCBI gene 100517882	0	0	0	0	0	0	0	0	0	0	0	0	3	4.4	101.4	0	0	0	0	0	0
ENSSSCG00000013936	NADH:ubiquinone oxidoreductase subunit A13 - NCBI gene 100622110	0	0	0	0	0	0	2	12.6	66	3	22.6	98.1	0	0	0	3	18.9	93.2	0	0	0
ENSSSCG00000013992	ADP ribosylation factor 1 - NCBI gene 100301914	0	0	0	0	0	0	0	0	0	0	0	0	9	55.2	575.8	6	40.3	364	7	50.3	459.3
ENSSSCG00000014016	sequestosome 1 - NCBI gene 100518718	0	0	0	3	12.3	90	3	13.6	75.7	3	13.6	99.8	2	8	97.8	0	0	0	4	16.1	104.5
ENSSSCG00000014020	calnexin - NCBI gene 100519184	13	26.3	744.9	12	26.8	816.4	14	25.9	805.5	17	34	1019.6	11	18.8	758.7	7	15.5	482.6	9	16.4	467.8
ENSSSCG00000014022	heterogeneous nuclear ribonucleoprotein H1 - NCBI gene 100519535	8	24.7	518.5	9	31.9	610.3	8	28.9	572.8	10	29.2	700.9	8	29.2	641.5	14	37.1	971.4	8	29.4	514
ENSSSCG00000014031	heterogeneous nuclear ribonucleoprotein A/B - NCBI gene 100127170	4	13	175.3	3	12.4	206.8	7	28.5	404.8	7	28.5	415	7	24.8	307.5	8	27.2	340.4	4	15.1	281.2
ENSSSCG00000014036	transmembrane p24 trafficking protein 9 - NCBI gene 100511312	3	11.5	107.4	6	22.6	200.1	8	37.9	321.1	9	40.4	386.8	5	15.3	177.2	2	7.7	75.7	3	15.7	131.1
ENSSSCG00000014040	lectin mannose binding 2 - NCBI gene 397594	6	26	203	4	16.3	148.3	6	28.2	207.5	7	34.3	249.9	2	9.6	71.8	3	13.1	112.1	6	20.9	169.7
ENSSSCG00000014048	hexokinase 3 - NCBI gene 100522855	19	25.8	772.1	27	38.4	1323.9	17	22.8	926.8	30	42.9	1521	13	16.8	733.3	0	0	0	0	0	0
ENSSSCG00000014058	clathrin light chain B - NCBI gene 100525860	0	0	0	0	0	0	0	0	0	0	0	0	0	0	0	0	0	0	2	8.5	75.4
ENSSSCG00000014063	sideroflexin 1 - NCBI gene 100049699	0	0	0	2	7.7	60.2	2	8.4	105.8	3	11.2	130.1	0	0	0	4	16.1	167.5	3	12.6	127
ENSSSCG00000014071	basic transcription factor 3 - NCBI gene 100514824	0	0	0	0	0	0	3	42.6	199.7	3	42.6	256.5	2	13.6	159.7	0	0	0	0	0	0
ENSSSCG00000014073	hexosaminidase subunit beta - NCBI gene 396958	7	20.7	245.2	9	24.8	356.3	14	26.9	532.6	15	27.9	568	14	34.2	792	0	0	0	0	0	0
ENSSSCG00000014088	IQ motif containing GTPase activating protein 2 - NCBI gene 100521253	7	4.9	201.1	14	9.8	442.4	13	10.2	413.5	20	14.9	654.3	21	15	922	0	0	0	0	0	0
ENSSSCG00000014101	adaptor related protein complex 3 subunit beta 1 - NCBI gene 100049670	0	0	0	0	0	0	0	0	0	0	0	0	7	9.6	217.9	0	0	0	0	0	0
ENSSSCG00000014133	ribosomal protein S23 - NCBI gene 396638	3	27.3	110.5	4	23.8	211.8	5	42.7	316.8	5	42.7	346.9	2	8.4	77.4	3	23.1	144.2	4	35	186.1
ENSSSCG00000014170	calpastatin - NCBI gene 397135	0	0	0	2	4.7	51	3	8	104.2	3	8	119.9	2	4.8	87.8	2	4.7	107	4	9.1	102.9
ENSSSCG00000014171	endoplasmic reticulum aminopeptidase 1 - NCBI gene 100523953	3	3.3	65.3	0	0	0	4	4.3	114.6	4	4.4	123.2	6	8.8	231.8	0	0	0	0	0	0
ENSSSCG00000014173	leucyl and cystinyl aminopeptidase - NCBI gene 100125826	0	0	0	2	2.8	45.1	3	3.6	81.6	4	5.6	111.1	6	7.2	222.8	0	0	0	0	0	0
ENSSSCG00000014247	aldehyde dehydrogenase 7 family member A1 - NCBI gene 106504110	2	5.1	75.4	3	6.9	118.7	4	10.8	111.7	5	12.6	169.8	2	6.1	88	3	8.8	168.8	3	11.8	205.4
ENSSSCG00000014248	lamin B1 - NCBI gene 100513342	20	35.7	909	31	49.8	1691.4	23	40.4	1180.3	34	53.1	1868.8	16	28.8	799.7	13	25.4	568.6	11	22	469.1
ENSSSCG00000014258	isochorismatase domain containing 1 - NCBI gene 100517640	0	0	0	2	8.8	87.5	0	0	0	2	8.8	87.5	0	0	0	0	0	0	0	0	0
ENSSSCG00000014264	histidine triad nucleotide binding protein 1 - NCBI gene 100518898	2	40.5	61.4	3	51.6	186.9	5	71.4	237.1	5	71.4	262.9	4	49.2	272.6	3	59.5	191	0	0	0
ENSSSCG00000014285	septin 8 - NCBI gene 100523954	0	0	0	0	0	0	0	0	0	0	0	0	0	0	0	4	12.6	139.1	0	0	0
ENSSSCG00000014292	zinc finger CCHC-type containing 10 - NCBI gene 100524672	6	9.7	279.5	8	11.7	330.3	14	23	553	16	23.7	653.8	11	14.5	451.8	10	12.7	593.4	14	22.8	715.4
ENSSSCG00000014296	voltage dependent anion channel 1 - NCBI gene 397010	10	51.9	545.7	9	41	435.1	13	61.8	844.5	14	66.1	954.9	11	51.2	651.2	12	62.2	776.1	12	61.8	865.7
ENSSSCG00000014298	protein phosphatase 2 catalytic subunit alpha - NCBI gene 397656	0	0	0	0	0	0	0	0	0	0	0	0	0	0	0	4	19.1	239.6	0	0	0
ENSSSCG00000014304	SEC24 homolog A COPII coat complex component - NCBI gene 100511986	0	0	0	0	0	0	2	2.6	77.2	2	2.6	77.2	3	4.4	120.1	0	0	0	0	0	0
ENSSSCG00000014305	secretion associated Ras related GTPase 1B - NCBI gene 494017	0	0	0	3	15.2	110.9	3	15.2	104.4	4	25.3	141.8	3	15.2	154.7	3	15.2	77.9	0	0	0
ENSSSCG00000014307	H2A histone family member Y - NCBI gene 100512769	7	29.3	492.5	9	34	631.7	11	41.6	775.6	11	41.6	826.1	9	32.1	673.7	6	19.6	298.9	9	36.4	450
ENSSSCG00000014337	eukaryotic translation termination factor 1 - NCBI gene 100520896	0	0	0	0	0	0	4	11.4	138	4	11.4	138	4	11.4	165.4	4	11.4	198.6	6	16	198.6
ENSSSCG00000014338	heat shock protein family A (Hsp70) member 9 - NCBI gene 100521183	15	33.8	724.9	15	35.1	848.1	15	33.8	1102.3	21	43	1273.4	10	18.4	696.4	12	25.2	965.8	14	29.8	816.1
ENSSSCG00000014339	catenin alpha 1 - NCBI gene 100523778	0	0	0	0	0	0	0	0	0	0	0	0	0	0	0	9	10.5	396.8	4	5.7	186
ENSSSCG00000014343	matrin 3 - NCBI gene 100521716	8	16	416.4	18	31.4	503.2	24	42	973.8	32	52.2	1396.6	30	47.2	1568	24	39	1147.6	22	30.6	801.8
ENSSSCG00000014369	CD14 molecule - NCBI gene 100037938	3	16.7	108.7	2	7.9	83.4	4	19.3	138.5	4	19.3	187.8	5	21.5	457.1	0	0	0	0	0	0
ENSSSCG00000014371	NADH:ubiquinone oxidoreductase subunit A2 - NCBI gene 100520950	0	0	0	0	0	0	0	0	0	2	24.2	71.1	0	0	0	0	0	0	0	0	0
ENSSSCG00000014375	histidyl-tRNA synthetase - NCBI gene 100518652	0	0	0	0	0	0	0	0	0	0	0	0	0	0	0	3	8.1	108.8	0	0	0
ENSSSCG00000014376	probable histidine--tRNA ligase mitochondrial - NCBI gene 100521256	0	0	0	3	6.1	83.9	0	0	0	3	6.1	109.4	2	3.7	85.4	0	0	0	0	0	0
ENSSSCG00000014387	of 1 Hsap:diaphanous related formin 1 - HGNC:2876	0	0	0	0	0	0	0	0	0	0	0	0	2	4	67.4	0	0	0	0	0	0
ENSSSCG00000014411	leucyl-tRNA synthetase - NCBI gene 100525981	4	5.6	125.3	0	0	0	4	6	129.9	6	9.2	226	7	9.6	322.7	5	7.3	248.1	4	3.8	90.4
ENSSSCG00000014441	colony stimulating factor 1 receptor - NCBI gene 100517086	0	0	0	0	0	0	0	0	0	0	0	0	5	8.2	300.4	0	0	0	0	0	0
ENSSSCG00000014450	treacle ribosome biogenesis factor 1 - NCBI gene 100516425	0	0	0	0	0	0	0	0	0	0	0	0	0	0	0	2	1.8	107	0	0	0
ENSSSCG00000014538	mannosyl (alpha-1 3-)-glycoprotein beta-1 2-N-acetylglucosaminyltransferase - NCBI gene 780412	0	0	0	0	0	0	0	0	0	0	0	0	2	6.7	76.5	0	0	0	0	0	0
ENSSSCG00000014540	ferritin heavy chain 1 - NCBI gene 397030	13	67.4	931.7	10	56.4	991.9	12	59.1	1168.7	14	67.4	1229	7	37	629.6	0	0	0	0	0	0
ENSSSCG00000014559	proteasome 26S subunit non-ATPase 13 - NCBI gene 100517815	2	10.6	97.8	8	31.6	216.5	8	31.9	280.1	10	39.1	355.3	7	30.1	320.1	6	19.7	274.2	3	8.2	96.2
ENSSSCG00000014569	ribosomal protein L27a - NCBI gene 100517228	3	26.1	129.4	3	26.1	175.4	3	26.1	174.5	3	19.6	207.5	3	26.1	188.7	4	36.9	222	5	37.8	233.1
ENSSSCG00000014725	hemoglobin beta - NCBI gene 407066	5	48.3	150.9	7	58.5	309.5	12	81	954.8	12	81	954.8	3	25.9	205.5	0	0	0	2	15	67.6
ENSSSCG00000014726	hemoglobin subunit epsilon 1 - NCBI gene 407067	0	0	0	0	0	0	0	0	0	0	0	0	2	12.9	95.8	0	0	0	2	12.9	66.2
ENSSSCG00000014791	ribonucleotide reductase catalytic subunit M1 - NCBI gene 102166900	0	0	0	0	0	0	0	0	0	0	0	0	0	0	0	7	11.5	270.4	2	3.1	71.6
ENSSSCG00000014792	stromal interaction molecule 1 - NCBI gene 100171399	0	0	0	0	0	0	3	6.1	84.8	3	6.1	84.8	0	0	0	0	0	0	0	0	0
ENSSSCG00000014802	nuclear mitotic apparatus protein 1 - NCBI gene 100526064	0	0	0	0	0	0	6	4.2	228.8	8	5.8	287.3	7	5.7	332	8	5.1	291.9	8	5.1	222.6
ENSSSCG00000014804	late endosomal/lysosomal adaptor MAPK and MTOR activator 1 - NCBI gene 100520503	2	24.8	103.7	5	60.2	158.2	5	60.2	226.1	5	60.2	270.6	3	32.9	122.2	0	0	0	0	0	0
ENSSSCG00000014817	ArfGAP with RhoGAP domain ankyrin repeat and PH domain 1 - NCBI gene 100511767	0	0	0	0	0	0	0	0	0	0	0	0	3	2.9	112.7	0	0	0	0	0	0
ENSSSCG00000014828	RAB6A member RAS oncogene family - NCBI gene 100625022	0	0	0	0	0	0	4	13.9	171.1	0	0	0	0	0	0	0	0	0	4	21.6	215.6
ENSSSCG00000014850	signal peptidase complex subunit 2 - NCBI gene 100739125	0	0	0	3	34	117.9	4	34	177.7	4	34	188.5	2	25.2	88.2	2	27.2	60.2	0	0	0
ENSSSCG00000014852	arrestin beta 1 - NCBI gene 100521141	0	0	0	0	0	0	0	0	0	0	0	0	2	7.2	74.5	0	0	0	0	0	0
ENSSSCG00000014855	ribosomal protein S3 - NCBI gene 733671	13	55.1	465.6	11	54.3	595.5	15	63.8	699.5	16	66.7	808	13	53.5	755.2	15	66.7	867.8	13	53.9	525.2
ENSSSCG00000014899	prolylcarboxypeptidase - NCBI gene 100515678	0	0	0	2	4.8	87.6	0	0	0	3	7.7	107	5	11.3	231.7	3	6.9	125.8	0	0	0
ENSSSCG00000014910	60S ribosomal protein L35a - NCBI gene 100519675	0	0	0	4	21.8	119.5	0	0	0	5	28.2	143.8	0	0	0	0	0	0	5	38.2	182.4
ENSSSCG00000014913	phosphatidylinositol binding clathrin assembly protein - NCBI gene 100519857	0	0	0	4	6.6	118	4	7.3	181.6	5	7.9	226.1	8	18.7	375.4	0	0	0	0	0	0
ENSSSCG00000014924	cathepsin C - NCBI gene 100522387	6	16.2	357.3	5	13.7	321.1	6	14.1	363.7	8	21.9	509.4	8	17.5	564.1	0	0	0	0	0	0
ENSSSCG00000014965	endonuclease domain containing 1 - NCBI gene 100526236	0	0	0	0	0	0	0	0	0	0	0	0	0	0	0	2	4.2	66.2	2	4.2	88.1
ENSSSCG00000015013	radixin - NCBI gene 494457	0	0	0	0	0	0	0	0	0	0	0	0	11	14.2	624	15	23	927.7	15	21.2	692.1
ENSSSCG00000015030	dihydrolipoamide S-acetyltransferase - NCBI gene 397054	0	0	0	4	7.3	80.6	0	0	0	6	11.7	122.5	0	0	0	10	16.1	407.4	3	3.7	88.9
ENSSSCG00000015066	ZPR1 zinc finger - NCBI gene 100522090	0	0	0	2	8.4	144.1	2	8.4	82.2	2	8.4	145.4	0	0	0	0	0	0	0	0	0
ENSSSCG00000015073	transgelin - NCBI gene 397021	0	0	0	0	0	0	0	0	0	0	0	0	0	0	0	11	40.6	580.1	13	50.6	550.1
ENSSSCG00000015097	DEAD-box helicase 6 - NCBI gene 100515499	0	0	0	0	0	0	0	0	0	0	0	0	6	15.8	167.8	0	0	0	0	0	0
ENSSSCG00000015106	hypoxia up-regulated 1 - NCBI gene 100516870	19	29.2	793.5	24	29.3	1228	29	40.1	1832.9	37	45.8	2182.4	16	25.2	1081.3	23	36.4	1300.3	16	23.5	701.9
ENSSSCG00000015107	VPS11 core subunit of CORVET and HOPS complexes - NCBI gene 100517049	0	0	0	0	0	0	3	3.7	77.7	3	3.7	77.7	2	2.9	113	0	0	0	0	0	0
ENSSSCG00000015113	ATP binding cassette subfamily G member 4 - NCBI gene 100518504	0	0	0	0	0	0	0	0	0	0	0	0	2	3	80.8	0	0	0	0	0	0
ENSSSCG00000015115	Cbl proto-oncogene - NCBI gene 100518854	0	0	0	0	0	0	0	0	0	0	0	0	2	4	69.1	0	0	0	0	0	0
ENSSSCG00000015116	melanoma cell adhesion molecule - NCBI gene 733617	0	0	0	0	0	0	0	0	0	0	0	0	0	0	0	0	0	0	2	7.8	58.6
ENSSSCG00000015140	heat shock protein family A (Hsp70) member 8 - NCBI gene 100511890	32	55.1	2397.8	33	55.1	2406.8	33	53.7	2679.2	38	57.3	2915.6	32	54	2782.1	27	44.6	2327.8	26	43	2105.7
ENSSSCG00000015175	von Willebrand factor A domain containing 5A - NCBI gene 100515913	0	0	0	0	0	0	0	0	0	0	0	0	3	5.3	153	0	0	0	0	0	0
ENSSSCG00000015214	STT3 oligosaccharyltransferase complex catalytic subunit A - NCBI gene 100511525	8	10.5	231.5	9	12.1	367	9	12.1	425.8	10	14.2	486.1	9	11.3	449.9	8	10.8	333.1	4	5.2	133.6
ENSSSCG00000015227	SRP receptor subunit alpha - NCBI gene 100513370	0	0	0	0	0	0	0	0	0	0	0	0	4	9.9	121.4	3	5.1	110.5	0	0	0
ENSSSCG00000015231	decapping enzyme scavenger - NCBI gene 396689	2	9.2	86.7	3	13.4	96.5	5	18.4	199.8	5	18.4	199.8	3	13.4	161.6	3	13.1	117.8	0	0	0
ENSSSCG00000015273	ATPase plasma membrane Ca2+ transporting 4 - NCBI gene 100623420	0	0	0	0	0	0	0	0	0	0	0	0	0	0	0	0	0	0	2	2.2	56.4
ENSSSCG00000015298	sorcin - NCBI gene 100514123	4	24	117.2	4	24	136.7	5	30.1	191.9	5	30.1	206.5	3	16.9	139.7	0	0	0	0	0	0
ENSSSCG00000015336	solute carrier family 25 member 13 - NCBI gene 100524162	0	0	0	3	6.9	95.1	4	8.4	153.6	4	8.4	175.5	4	9.3	154.6	10	19.6	514.4	5	9.2	140
ENSSSCG00000015340	asparagine synthetase (glutamine-hydrolyzing) - NCBI gene 100312961	0	0	0	0	0	0	2	4.1	51.9	0	0	0	2	4.1	57.7	14	30.7	728.8	5	8	139.7
ENSSSCG00000015366	phosphoribosyl pyrophosphate synthetase 1 like 1 - NCBI gene 100515567	0	0	0	5	19.8	142.5	0	0	0	0	0	0	0	0	0	0	0	0	0	0	0
ENSSSCG00000015387	transformer 2 alpha homolog - NCBI gene 768110	0	0	0	2	8.2	56.2	0	0	0	2	8.2	56.2	0	0	0	2	7.5	80.7	0	0	0
ENSSSCG00000015411	protein tyrosine phosphatase non-receptor type 12 - NCBI gene 100625763	0	0	0	3	5.2	97.7	0	0	0	4	6.4	143.2	2	3.6	68.8	0	0	0	0	0	0
ENSSSCG00000015422	peptidase mitochondrial processing beta subunit - NCBI gene 100514358	0	0	0	0	0	0	0	0	0	0	0	0	0	0	0	2	7.4	105.3	0	0	0
ENSSSCG00000015423	DnaJ heat shock protein family (Hsp40) member C2 - NCBI gene 100514533	0	0	0	0	0	0	2	5.3	57.4	3	6.8	78.7	0	0	0	2	5.3	77.6	0	0	0
ENSSSCG00000015424	proteasome 26S subunit ATPase 2 - NCBI gene 100514865	5	17.6	232.2	3	10.4	153.8	7	19.6	272.4	10	28.2	390.5	5	16.6	246.4	6	21.1	342.5	4	13.2	153.9
ENSSSCG00000015428	pseudouridine synthase 7 - NCBI gene 100518209	0	0	0	0	0	0	0	0	0	0	0	0	0	0	0	3	4.8	86.4	0	0	0
ENSSSCG00000015434	synaptophysin like 1 - NCBI gene 100518030	0	0	0	0	0	0	0	0	0	2	9.1	66.1	2	9.1	69	5	22.4	271.2	3	19.1	144.9
ENSSSCG00000015435	nicotinamide phosphoribosyltransferase - NCBI gene 595123	0	0	0	0	0	0	0	0	0	0	0	0	2	6.6	76.8	0	0	0	0	0	0
ENSSSCG00000015443	dihydrolipoamide dehydrogenase - NCBI gene 397129	4	13	114.6	2	4.7	98.3	4	9	88.4	7	18.3	233.1	2	5.3	140.5	2	6.3	69.7	0	0	0
ENSSSCG00000015444	laminin subunit beta 1 - NCBI gene 396707	0	0	0	0	0	0	0	0	0	0	0	0	0	0	0	5	3.7	193.2	3	2.4	112.6
ENSSSCG00000015453	protein disulfide isomerase family A member 4 - NCBI gene 100522203	21	31.2	1116.8	31	44.3	1392.8	32	50.2	1741.3	37	53	1960.8	24	40.1	1334	15	26.2	970.4	25	35.1	970.8
ENSSSCG00000015455	cullin 1 - NCBI gene 100524037	0	0	0	0	0	0	0	0	0	0	0	0	3	5.2	83.1	0	0	0	0	0	0
ENSSSCG00000015480	proline rich coiled-coil 2C - NCBI gene 100157197	0	0	0	0	0	0	0	0	0	0	0	0	0	0	0	4	2.1	115.3	2	0.8	63.4
ENSSSCG00000015504	calcyclin binding protein - NCBI gene 100519266	2	15.2	82.7	0	0	0	3	29.1	74.5	4	35.7	138.5	5	37.8	272	0	0	0	2	15.2	104.1
ENSSSCG00000015545	glutamate-ammonia ligase - NCBI gene 396944	0	0	0	2	7.5	111.7	3	12.1	131.7	3	12.1	151	6	19.6	336.9	0	0	0	0	0	0
ENSSSCG00000015555	laminin subunit gamma 1 - NCBI gene 100514785	0	0	0	0	0	0	0	0	0	0	0	0	0	0	0	3	2.8	175.5	5	5.9	145.1
ENSSSCG00000015559	neutrophil cytosolic factor 2 - NCBI gene 100142665	6	21.9	175.7	5	13.2	215.3	8	21.1	343.1	8	25.6	379.4	8	23.6	504.4	0	0	0	0	0	0
ENSSSCG00000015560	actin related protein 2/3 complex subunit 5 - NCBI gene 100174965	3	36.4	210.5	5	40.4	231.8	6	52.3	262.5	7	56.3	378	6	40.4	409.1	0	0	0	0	0	0
ENSSSCG00000015567	family with sequence similarity 129 member A - NCBI gene 100516994	4	6.5	112.4	4	5.4	156	3	3.6	115.8	6	9.1	228.8	6	9.7	234.7	0	0	0	0	0	0
ENSSSCG00000015576	translocated promoter region nuclear basket protein - NCBI gene 100520507	0	0	0	5	2.4	148.9	6	3.2	243.1	8	4.1	316	5	2.6	231.7	5	2.6	217.6	4	2.4	157.2
ENSSSCG00000015616	hydroxysteroid 11-beta dehydrogenase 1 - NCBI gene 397480	0	0	0	0	0	0	0	0	0	0	0	0	3	15.3	93.3	0	0	0	0	0	0
ENSSSCG00000015689	aspartyl-tRNA synthetase - NCBI gene 100524908	5	14.2	150.9	8	20.6	342.7	10	24.8	348.6	11	26.1	443.1	7	17.6	268.1	7	17.4	304.2	3	8.8	80.6
ENSSSCG00000015710	actin related protein 3 - NCBI gene 396738	17	53.1	851.9	19	51	909	19	55.5	1148.9	21	58.1	1310.1	12	31.9	731.6	3	15	233.6	10	35.6	549.2
ENSSSCG00000015712	DEAD-box helicase 18 - NCBI gene 100153560	0	0	0	0	0	0	0	0	0	0	0	0	0	0	0	2	2.4	56.7	0	0	0
ENSSSCG00000015714	coiled-coil domain containing 93 - NCBI gene 100155996	2	7.1	46.4	3	5.2	81.9	2	6.1	56.7	4	5.9	99.6	0	0	0	0	0	0	0	0	0
ENSSSCG00000015729	translin - NCBI gene 100519802	2	10.7	61.7	0	0	0	2	9.3	72.3	3	10.3	105.2	3	10.7	100.7	3	18.7	157.1	0	0	0
ENSSSCG00000015730	nucleolar protein interacting with the FHA domain of MKI67 - NCBI gene 100124386	0	0	0	0	0	0	0	0	0	0	0	0	0	0	0	2	8.5	66.9	0	0	0
ENSSSCG00000015769	signal peptidase complex subunit 3 - NCBI gene 100526140	2	14.9	56.1	2	13	66.7	0	0	0	3	20.8	107.4	3	20.8	121.9	0	0	0	0	0	0
ENSSSCG00000015781	ectonucleotide pyrophosphatase/phosphodiesterase 6 - NCBI gene 100152050	0	0	0	0	0	0	0	0	0	0	0	0	0	0	0	9	27.8	408.1	7	18.7	230.3
ENSSSCG00000015784	acyl-CoA synthetase long chain family member 1 - NCBI gene 448982	3	6	68.3	6	9.4	185.7	4	7.3	142.8	6	9.4	216.7	5	8.4	244.2	3	5.7	76.1	0	0	0
ENSSSCG00000015790	solute carrier family 25 member 4 - NCBI gene 100517196	0	0	0	9	35.6	428.5	8	32.9	478	9	35.6	568	0	0	0	0	0	0	0	0	0
ENSSSCG00000015826	pyridoxal phosphate binding protein - NCBI gene 100524716	0	0	0	0	0	0	0	0	0	2	8.7	55.3	0	0	0	0	0	0	0	0	0
ENSSSCG00000015842	protein phosphatase 2 catalytic subunit beta - NCBI gene 397136	3	16.5	170	4	21.4	166	5	19.1	223.1	6	23.9	281.6	3	16.5	259.1	0	0	0	0	0	0
ENSSSCG00000015844	glutathione-disulfide reductase - NCBI gene 396625	4	15.4	220.8	5	15.6	326.9	7	23.1	416.6	8	27.9	547.8	5	15.6	361.3	3	10.6	203.1	5	17.1	268.5
ENSSSCG00000015846	RNA binding protein mRNA processing factor - NCBI gene 100514545	0	0	0	0	0	0	0	0	0	0	0	0	0	0	0	0	0	0	3	14.3	141.6
ENSSSCG00000015857	UDP-glucose glycoprotein glucosyltransferase 1 - NCBI gene 100155117	6	6.3	145.9	7	6	269.2	12	11.6	451.5	16	15.4	623.4	9	7.4	267	5	3.6	174.4	0	0	0
ENSSSCG00000015867	pre-mRNA processing factor 40 homolog A - NCBI gene 100157937	0	0	0	2	3.1	88.4	2	3.1	59.1	2	3.1	88.4	0	0	0	0	0	0	0	0	0
ENSSSCG00000015872	glycerol-3-phosphate dehydrogenase 2 - NCBI gene 397348	7	16.6	266.1	11	21.8	381.1	14	27	562.3	17	26.3	665.2	8	14.1	329	9	14.9	350	8	14.8	216.6
ENSSSCG00000015938	small RNA binding exonuclease protection factor La - NCBI gene 100152189	11	30.7	392.4	10	25.7	420.8	10	27.4	503.5	13	35.4	664.9	9	24.2	412.9	11	28.4	527.5	7	17.2	296.6
ENSSSCG00000015948	dynein cytoplasmic 1 intermediate chain 2 - NCBI gene 100154566	0	0	0	2	6	57.4	4	12.6	139.5	4	12.6	139.5	6	17.4	239.9	3	12.6	86.3	4	12.2	91.6
ENSSSCG00000015949	solute carrier family 25 member 12 - NCBI gene 100524283	0	0	0	0	0	0	0	0	0	0	0	0	0	0	0	5	11.9	159.1	0	0	0
ENSSSCG00000015963	Obg like ATPase 1 - NCBI gene 100155803	2	7.3	117.3	2	6.3	72.4	3	13.4	152.8	5	18.7	240.9	3	11.6	133.9	7	21.5	353.6	0	0	0
ENSSSCG00000015988	heterogeneous nuclear ribonucleoprotein A3 - NCBI gene 100516520	17	42.3	936.2	16	41.3	878.6	13	32.8	1009.7	19	42.9	1308.7	10	28.3	746.9	8	28	723.7	10	28	718.5
ENSSSCG00000016056	glutaminase - NCBI gene 399525	0	0	0	0	0	0	0	0	0	0	0	0	0	0	0	4	8.5	131.7	0	0	0
ENSSSCG00000016057	signal transducer and activator of transcription 1 - NCBI gene 396655	10	19.2	381.1	7	13.3	321.1	11	20	378.4	14	26.4	605.4	10	18.4	520.3	9	17.1	403.5	0	0	0
ENSSSCG00000016061	myosin IB - NCBI gene 100517198	0	0	0	0	0	0	0	0	0	0	0	0	0	0	0	0	0	0	3	2.6	110.7
ENSSSCG00000016074	ankyrin repeat domain 44 - NCBI gene 100620944	0	0	0	0	0	0	0	0	0	0	0	0	3	3.8	127.6	0	0	0	0	0	0
ENSSSCG00000016075	splicing factor 3b subunit 1 - NCBI gene 100157887	0	0	0	8	10.8	317.6	14	19.4	527.8	16	21.3	656.4	9	12.9	424.9	11	12.8	476.3	4	7.2	165
ENSSSCG00000016077	heat shock protein family D (Hsp60) member 1 - NCBI gene 492279	16	37.2	961.5	14	37	977	17	39.8	1332.8	21	45.5	1745.7	13	32.8	897.3	21	44.5	1747.5	20	38.9	1277.9
ENSSSCG00000016078	heat shock protein family E (Hsp10) member 1 - NCBI gene 397575	2	18.6	85.3	2	18.6	56.6	6	45.1	265.4	6	45.1	266.4	6	52	258.1	6	35.3	257.5	4	30.4	204.5
ENSSSCG00000016094	basic leucine zipper and W2 domains 1 - NCBI gene 100152909	3	10.5	110	0	0	0	0	0	0	3	10.5	132.3	0	0	0	0	0	0	2	4.5	53.1
ENSSSCG00000016109	alsin Rho guanine nucleotide exchange factor ALS2 - NCBI gene 100626864	0	0	0	0	0	0	0	0	0	0	0	0	0	0	0	2	1.4	51.5	0	0	0
ENSSSCG00000016127	NADH:ubiquinone oxidoreductase core subunit S1 - NCBI gene 100516402	5	14.4	164.4	6	15.9	233.9	6	14.3	293	7	19	362.7	6	12.7	305.1	8	18.7	331.1	5	14.1	138.7
ENSSSCG00000016128	eukaryotic translation elongation factor 1 beta 2 - NCBI gene 100154920	5	38.7	212.3	4	30.7	280.5	5	37.3	387.2	6	41.3	448.2	5	27.1	243.7	5	37.3	289.6	3	28.9	196.4
ENSSSCG00000016151	microtubule associated protein 2 - NCBI gene 100153306	0	0	0	0	0	0	0	0	0	0	0	0	0	0	0	3	2	114.5	4	9.8	115.1
ENSSSCG00000016156	acyl-CoA dehydrogenase long chain - NCBI gene 396931	2	5.3	52.3	3	8.1	121.2	3	7.9	132.6	4	10.5	180.9	3	8.4	99.5	3	7.9	186.1	0	0	0
ENSSSCG00000016158	LanC like 1 - NCBI gene 100153701	0	0	0	0	0	0	0	0	0	0	0	0	0	0	0	2	5.4	66	2	5.4	61.3
ENSSSCG00000016173	5-aminoimidazole-4-carboxamide ribonucleotide formyltransferase/IMP cyclohydrolase - NCBI gene 100170854	0	0	0	0	0	0	0	0	0	0	0	0	3	8.4	120.3	11	25.7	472.6	0	0	0
ENSSSCG00000016174	fibronectin 1 - NCBI gene 397620	0	0	0	0	0	0	0	0	0	0	0	0	0	0	0	16	9.9	623.4	25	14.5	1101.1
ENSSSCG00000016185	actin related protein 2/3 complex subunit 2 - NCBI gene 100153175	12	44.7	804.1	12	46	765.7	17	56.7	971.4	17	56.7	1061.1	17	53.3	1003.5	4	13.3	209.7	4	12.7	131.8
ENSSSCG00000016186	transmembrane BAX inhibitor motif containing 1 - NCBI gene 100152389	2	8.5	53.2	2	8.5	58.1	2	8.5	86.8	2	8.5	87.7	2	8.5	80.2	2	8.5	56.1	0	0	0
ENSSSCG00000016196	villin 1 - NCBI gene 100156373	0	0	0	0	0	0	0	0	0	0	0	0	0	0	0	0	0	0	8	11.6	231.2
ENSSSCG00000016210	ATP binding cassette subfamily B member 6 (Langereis blood group) - NCBI gene 100155585	0	0	0	0	0	0	0	0	0	0	0	0	0	0	0	2	7.6	57.9	0	0	0
ENSSSCG00000016216	tubulin alpha 4a - NCBI gene 100151951	14	47.7	973.4	15	41.8	999.5	18	49.3	1187.3	19	51.4	1328.6	15	37	1173.1	16	44.2	1285.5	23	57.8	1712.4
ENSSSCG00000016220	aspartyl aminopeptidase - NCBI gene 100153171	0	0	0	2	6.4	66.7	0	0	0	3	8.7	91.2	0	0	0	4	10	140.5	0	0	0
ENSSSCG00000016223	acyl-CoA synthetase long chain family member 3 - NCBI gene 100233169	0	0	0	0	0	0	0	0	0	0	0	0	0	0	0	2	4.7	113.2	0	0	0
ENSSSCG00000016226	phenylalanyl-tRNA synthetase subunit beta - NCBI gene 100524650	4	7.8	115.5	0	0	0	0	0	0	0	0	0	5	8.8	121.2	0	0	0	0	0	0
ENSSSCG00000016237	dedicator of cytokinesis 10 - NCBI gene 100512141	0	0	0	3	1.7	67.9	0	0	0	5	2.5	113.8	0	0	0	0	0	0	0	0	0
ENSSSCG00000016248	ArfGAP with FG repeats 1 - NCBI gene 100514990	0	0	0	3	6.5	106.8	4	10	93.8	5	10.5	164.3	2	3.7	60.5	0	0	0	3	9	116.1
ENSSSCG00000016263	nuclear body protein SP140-like protein - NCBI gene 100517129	0	0	0	0	0	0	0	0	0	2	6.2	95.8	2	8.4	133	0	0	0	0	0	0
ENSSSCG00000016266	calcium binding protein 39 - NCBI gene 100620726	3	11.4	122.8	6	18.2	199.2	5	17.6	297.2	8	24.3	388.2	5	17.3	282.2	0	0	0	0	0	0
ENSSSCG00000016272	proteasome 26S subunit non-ATPase 1 - NCBI gene 100153828	6	7.5	259.1	4	5	105.5	5	7.5	193.1	10	14.7	437.2	4	5	137.4	6	8.1	204.8	3	6.2	143.2
ENSSSCG00000016275	nucleolin - NCBI gene 100737210	11	20.7	488.5	12	18.9	715	13	20.7	966.5	15	24.7	1046.2	13	20	656.8	13	18.4	856.9	14	19.8	750.3
ENSSSCG00000016298	inositol polyphosphate-5-phosphatase D - NCBI gene 100526019	0	0	0	0	0	0	0	0	0	0	0	0	4	4.3	118.5	0	0	0	0	0	0
ENSSSCG00000016323	COP9 signalosome subunit 8 - NCBI gene 100515865	0	0	0	0	0	0	3	23	62.7	3	23	76.6	2	12.9	62.7	3	23.9	165.3	0	0	0
ENSSSCG00000016330	LRR binding FLII interacting protein 1 - NCBI gene 100517377	2	4.5	91.7	0	0	0	2	6.4	105	3	6.4	142.5	2	7.1	79.4	0	0	0	0	0	0
ENSSSCG00000016349	NADH:ubiquinone oxidoreductase subunit A10 - NCBI gene 100521478	3	17.1	85.8	3	17.1	102.2	0	0	0	3	17.1	124.2	2	13.2	102.8	0	0	0	0	0	0
ENSSSCG00000016370	septin 2 - NCBI gene 100510936	4	23.9	115.4	5	27.8	232.6	5	22.2	188.4	8	39.5	352.8	6	30.7	266.7	5	24.1	188.8	2	11.9	116.1
ENSSSCG00000016372	serine/threonine kinase 25 - NCBI gene 100511107	0	0	0	0	0	0	0	0	0	0	0	0	0	0	0	2	5.2	56.7	0	0	0
ENSSSCG00000016376	protein phosphatase 1 regulatory subunit 7 - NCBI gene 100511842	2	9.6	92.3	2	6.5	78.8	2	9.6	71.8	3	11.7	141.4	4	16.1	118.9	4	16.1	140.8	0	0	0
ENSSSCG00000016379	high density lipoprotein binding protein - NCBI gene 100233187	0	0	0	0	0	0	0	0	0	0	0	0	19	18.8	781.8	0	0	0	0	0	0
ENSSSCG00000016397	nebulin - NCBI gene 100515976	0	0	0	6	1.1	192.4	0	0	0	10	1.8	355.7	0	0	0	0	0	0	0	0	0
ENSSSCG00000016406	extended synaptotagmin 2 - NCBI gene 100737296	0	0	0	0	0	0	0	0	0	0	0	0	0	0	0	0	0	0	2	3.3	59.9
ENSSSCG00000016451	GTPase IMAP family member 1 - NCBI gene 100519177	6	34.4	310.9	6	28.8	333.6	6	29.1	309.9	8	39.5	483.5	5	22.1	192.3	0	0	0	0	0	0
ENSSSCG00000016452	GTPase IMAP family member 8 - NCBI gene 100736760	0	0	0	2	4.1	101	0	0	0	2	4.1	132	0	0	0	0	0	0	0	0	0
ENSSSCG00000016461	zyxin - NCBI gene 100524720	7	19.7	306.3	3	10.4	206.3	7	21	371.9	8	22.1	415.3	6	18.5	413.1	4	12.6	286.8	5	15	163.9
ENSSSCG00000016504	thromboxane A synthase 1 - NCBI gene 397112	3	7.3	87.6	5	12.4	121	5	12.7	155.1	8	20	224.1	3	6.4	127.7	0	0	0	0	0	0
ENSSSCG00000016509	putative RNA-binding protein Luc7-like 2 - NCBI gene 102162486	4	14.6	183.6	6	18.6	220.4	4	14.2	318.2	6	22	399	0	0	0	0	0	0	6	20.8	251
ENSSSCG00000016532	WD repeat domain 91 - NCBI gene 100524054	0	0	0	0	0	0	0	0	0	3	4.8	72.3	0	0	0	0	0	0	0	0	0
ENSSSCG00000016535	caldesmon 1 - NCBI gene 100524227	0	0	0	0	0	0	0	0	0	0	0	0	0	0	0	3	8.8	181.1	13	18.2	647.6
ENSSSCG00000016543	exocyst complex component 4 - NCBI gene 106504059	0	0	0	0	0	0	0	0	0	0	0	0	2	2.9	45	0	0	0	0	0	0
ENSSSCG00000016545	coiled-coil-helix-coiled-coil-helix domain containing 3 - NCBI gene 414383	0	0	0	0	0	0	2	10.6	110	2	10.6	129.1	0	0	0	2	10.6	69.5	2	10.6	52.8
ENSSSCG00000016553	coatomer protein complex subunit gamma 2 - NCBI gene 100515937	0	0	0	5	7.9	179.1	4	6.3	142.2	7	11	258	6	8.3	219.6	3	4.2	125.1	0	0	0
ENSSSCG00000016571	descr. not available	0	0	0	0	0	0	0	0	0	0	0	0	0	0	0	3	26.3	171.6	0	0	0
ENSSSCG00000016572	transportin 3 - NCBI gene 100515455	0	0	0	0	0	0	0	0	0	0	0	0	3	4.8	91.6	3	6	109.7	0	0	0
ENSSSCG00000016573	interferon regulatory factor 5 - NCBI gene 100515633	0	0	0	0	0	0	3	9.9	95	4	12.5	124	5	12.7	177.5	0	0	0	0	0	0
ENSSSCG00000016577	ATPase H+ transporting V1 subunit F - NCBI gene 100518811	3	31.9	86.1	2	24.4	105.2	0	0	0	3	31.9	122.6	0	0	0	0	0	0	0	0	0
ENSSSCG00000016578	filamin C - NCBI gene 100518997	0	0	0	0	0	0	0	0	0	0	0	0	0	0	0	22	11.4	1143.7	22	11.1	834.5
ENSSSCG00000016581	calumenin - NCBI gene 397301	8	40.2	300	8	34.8	452.9	10	37.8	451.6	10	40.2	525.8	6	28.4	324.8	7	35.1	342.1	7	26.7	299.9
ENSSSCG00000016590	staphylococcal nuclease and tudor domain containing 1 - NCBI gene 100521760	17	27.8	664.7	21	27.6	811.9	19	31	1076.8	26	37.4	1296.8	24	35.3	1433.3	10	15.7	436.8	12	17.4	617
ENSSSCG00000016613	aminoadipate-semialdehyde synthase - NCBI gene 100513962	0	0	0	0	0	0	0	0	0	0	0	0	0	0	0	4	6.8	126.9	0	0	0
ENSSSCG00000016656	engulfment and cell motility 1 - NCBI gene 100522109	0	0	0	0	0	0	2	3.6	100.6	2	3.6	118.2	6	8.7	229.9	0	0	0	0	0	0
ENSSSCG00000016661	septin 7 - NCBI gene 100523875	6	20.6	244.8	5	16.5	308.1	7	23.6	370.8	8	26.1	470.5	5	16.3	265.4	6	18.8	311.6	7	17.4	262.9
ENSSSCG00000016677	glycyl-tRNA synthetase - NCBI gene 100512260	4	9	189.9	6	12.1	223	7	14.2	486.8	8	15.9	534.1	7	14.7	621.5	12	18.9	588.1	6	10	281.6
ENSSSCG00000016684	secernin 1 - NCBI gene 100513510	0	0	0	0	0	0	0	0	0	0	0	0	0	0	0	0	0	0	4	12.3	136.4
ENSSSCG00000016711	chromobox 3 - NCBI gene 100622432	0	0	0	0	0	0	2	17.3	77.8	0	0	0	0	0	0	2	17.3	71.5	0	0	0
ENSSSCG00000016714	cytochrome c somatic - NCBI gene 100170131	0	0	0	2	17.1	70.6	0	0	0	2	17.1	82.9	0	0	0	0	0	0	3	24.8	161.3
ENSSSCG00000016721	drebrin like - NCBI gene 100524413	7	22.1	372.7	6	22.1	272.7	8	26.8	426	10	31.5	590.2	5	18.6	369.1	5	18.6	156.2	7	17.8	241.8
ENSSSCG00000016725	tensin 3 - NCBI gene 100524966	0	0	0	2	2.8	78.5	3	4	132.5	5	6.6	172.5	5	7.2	242	0	0	0	0	0	0
ENSSSCG00000016737	peptidylprolyl isomerase A - NCBI gene 397637	16	71.3	1149.6	17	71.3	1174.4	16	70.7	1205.1	18	71.3	1390.5	14	48.8	1132.8	13	60.4	775.9	17	71.3	1053.9
ENSSSCG00000016738	histone H2A.V - NCBI gene 100512448	3	23.4	163.5	0	0	0	3	23.4	197.6	0	0	0	3	23.4	203	4	31.2	172.7	4	31.2	211.5
ENSSSCG00000016742	myosin IG - NCBI gene 100512998	6	9.7	171.9	6	8.3	260.7	2	2.7	112.8	10	14.2	387.8	11	15.7	430.9	0	0	0	0	0	0
ENSSSCG00000016743	oxoglutarate dehydrogenase - NCBI gene 100515636	14	17.3	490	15	17.9	615.3	18	23.1	811	23	25.7	1059.5	20	22.1	1022.3	7	7.9	330.5	7	7.6	176.8
ENSSSCG00000016750	YKT6 v-SNARE homolog - NCBI gene 100513964	0	0	0	3	26.3	122.2	2	17.7	73.1	4	32.8	181.5	4	34.8	242.1	0	0	0	0	0	0
ENSSSCG00000016756	biliverdin reductase A - NCBI gene 100515289	3	14.2	142.9	3	14.2	118.9	4	17.6	258.4	4	17.6	258.4	4	17.6	315.6	3	14.2	146.6	0	0	0
ENSSSCG00000016782	OTU deubiquitinase with linear linkage specificity like - NCBI gene 100518874	0	0	0	0	0	0	0	0	0	0	0	0	2	5.9	47.3	0	0	0	0	0	0
ENSSSCG00000016817	threonyl-tRNA synthetase - NCBI gene 100526191	3	5.3	71.6	3	5.7	147.1	0	0	0	5	8.9	194.9	4	6.8	118	4	7.4	131.7	6	9.6	188.5
ENSSSCG00000016845	nucleoporin 155 - NCBI gene 100517061	0	0	0	0	0	0	0	0	0	0	0	0	0	0	0	6	6.1	195.5	0	0	0
ENSSSCG00000016857	DAB adaptor protein 2 - NCBI gene 100519746	6	15.3	198	7	14.3	242.4	10	23.6	392.7	13	28.5	524	11	16.9	590.8	0	0	0	2	5.8	63.4
ENSSSCG00000016863	3-oxoacid CoA-transferase 1 - NCBI gene 396978	3	11.7	115.3	3	10.1	115.4	5	17.3	247.3	5	17.3	269.2	5	16	362.8	0	0	0	0	0	0
ENSSSCG00000016872	3-hydroxy-3-methylglutaryl-CoA synthase 1 - NCBI gene 100524223	0	0	0	0	0	0	0	0	0	0	0	0	0	0	0	3	6.5	167.7	0	0	0
ENSSSCG00000016877	nicotinamide nucleotide transhydrogenase - NCBI gene 100526144	7	7.5	199.1	6	7.7	157.8	9	11	376.3	12	14.1	463.8	6	7.6	315.3	6	8	263.5	7	7.3	206.7
ENSSSCG00000016884	pelota mRNA surveillance and ribosome rescue factor - NCBI gene 100511788	0	0	0	0	0	0	2	5.3	68.2	2	5.3	68.2	2	7.6	53.5	0	0	0	0	0	0
ENSSSCG00000016887	integrin subunit alpha 2 - NCBI gene 397483	0	0	0	0	0	0	0	0	0	0	0	0	0	0	0	0	0	0	2	2	54.1
ENSSSCG00000016911	Mtr4 exosome RNA helicase - NCBI gene 100518521	0	0	0	0	0	0	0	0	0	2	2	84.9	0	0	0	0	0	0	0	0	0
ENSSSCG00000016928	RAB3D member RAS oncogene family - NCBI gene 100516180	0	0	0	0	0	0	4	22	200.5	4	22	200.5	0	0	0	0	0	0	0	0	0
ENSSSCG00000016971	methylcrotonoyl-CoA carboxylase 2 - NCBI gene 100518224	0	0	0	0	0	0	0	0	0	2	4.1	62.6	0	0	0	0	0	0	0	0	0
ENSSSCG00000016974	microtubule associated protein 1B - NCBI gene 100519062	0	0	0	0	0	0	0	0	0	0	0	0	0	0	0	7	5.3	367.3	12	8.7	563.1
ENSSSCG00000016988	endoplasmic reticulum-golgi intermediate compartment 1 - NCBI gene 100523931	0	0	0	0	0	0	0	0	0	0	0	0	0	0	0	0	0	0	4	15.2	132.1
ENSSSCG00000016989	ribosomal protein L26 like 1 - NCBI gene 100216316	0	0	0	0	0	0	7	37.9	304.5	8	37.9	324.7	0	0	0	3	17.2	121.9	0	0	0
ENSSSCG00000016998	nucleophosmin 1 - NCBI gene 100525313	11	36.1	633.8	9	36.4	603.5	9	37.1	669.2	13	41.5	897.6	8	24.1	589.5	11	40.8	902.2	14	46.9	781.1
ENSSSCG00000017006	lymphocyte cytosolic protein 2 - NCBI gene 100511843	3	9.2	121.3	4	11.1	174.1	7	19.5	336.9	8	22.9	366.7	5	13.3	399.9	0	0	0	0	0	0
ENSSSCG00000017008	dedicator of cytokinesis 2 - NCBI gene 100512021	0	0	0	2	1.5	51.6	6	4	138.6	7	4.9	157.7	6	5.2	208.7	0	0	0	0	0	0
ENSSSCG00000017015	arginyl-tRNA synthetase - NCBI gene 414410	3	5.3	83.2	5	7.6	142.6	8	13.9	308.9	9	15.2	335.6	8	12.9	344.7	7	10.8	291.3	3	5	72.4
ENSSSCG00000017047	clathrin interactor 1 - NCBI gene 100522525	0	0	0	0	0	0	0	0	0	0	0	0	0	0	0	5	9.5	205.8	3	7.2	103.2
ENSSSCG00000017054	cytoplasmic FMR1 interacting protein 2 - NCBI gene 100523290	3	2.6	96.3	4	3.3	143.2	5	4.8	213.7	7	5.7	265	7	6.6	279	0	0	0	2	2	90.7
ENSSSCG00000017069	La ribonucleoprotein domain family member 1 - NCBI gene 100525545	0	0	0	0	0	0	0	0	0	0	0	0	0	0	0	2	3.9	82.6	2	3.9	99.7
ENSSSCG00000017082	secreted protein acidic and cysteine rich - NCBI gene 595124	0	0	0	0	0	0	0	0	0	0	0	0	0	0	0	0	0	0	2	9.9	56.4
ENSSSCG00000017089	annexin A6 - NCBI gene 100515934	0	0	0	14	26.8	638.9	6	12.6	246.1	19	37.4	821	9	15.3	389.8	18	30.4	851.7	18	33	797.4
ENSSSCG00000017099	FAST kinase domains 3 - NCBI gene 100516766	2	2.5	49.2	0	0	0	0	0	0	3	2.8	97.7	0	0	0	0	0	0	0	0	0
ENSSSCG00000017104	NOP2/Sun RNA methyltransferase 2 - NCBI gene 100518405	0	0	0	0	0	0	7	11	202	8	12.9	228.6	2	3.4	81.2	6	9.8	195.3	4	5.6	149.5
ENSSSCG00000017114	NADH:ubiquinone oxidoreductase subunit S6 - NCBI gene 100520115	0	0	0	4	39	89.5	2	30.1	97.1	5	56.9	162.1	2	30.1	79.6	3	30.1	107.3	2	24.4	72.1
ENSSSCG00000017119	CLPTM1 like - NCBI gene 100520811	0	0	0	0	0	0	3	8.6	72.3	3	8.6	80	2	5.6	68.4	0	0	0	0	0	0
ENSSSCG00000017127	chromosome 12 C17orf62 homolog - NCBI gene 100522460	0	0	0	0	0	0	0	0	0	0	0	0	3	22.5	111.8	0	0	0	0	0	0
ENSSSCG00000017136	tubulin folding cofactor D - NCBI gene 100512127	0	0	0	0	0	0	0	0	0	0	0	0	0	0	0	7	6.7	262	0	0	0
ENSSSCG00000017142	BAI1 associated protein 2 - NCBI gene 100513228	0	0	0	0	0	0	0	0	0	0	0	0	0	0	0	2	4.6	91.8	0	0	0
ENSSSCG00000017146	of 1 Hsap:ring finger protein 213 - NCBI gene 57674	0	0	0	0	0	0	0	0	0	0	0	0	21	5.4	665.9	0	0	0	0	0	0
ENSSSCG00000017152	N-sulfoglucosamine sulfohydrolase - NCBI gene 100737146	0	0	0	0	0	0	0	0	0	0	0	0	6	19.6	217	0	0	0	0	0	0
ENSSSCG00000017155	eukaryotic translation initiation factor 4A3 - NCBI gene 100101926	7	27.7	310.9	11	26.3	489.3	9	27.7	453.8	15	43.3	668.4	9	23.1	519.1	10	25.1	525.3	6	16.8	300.4
ENSSSCG00000017156	glucosidase alpha acid - NCBI gene 100526132	3	4.8	83.2	4	5.8	152	2	3.7	71.2	4	5.8	160.5	6	8.9	218.9	0	0	0	0	0	0
ENSSSCG00000017168	septin 9 - NCBI gene 100621037	3	11.9	158.2	6	20.5	241.6	6	23.7	223.6	8	28	304.1	6	19.9	341	4	13.7	166.9	4	12.7	114.8
ENSSSCG00000017184	phosphoribosyl pyrophosphate synthetase associated protein 1 - NCBI gene 100517776	0	0	0	0	0	0	0	0	0	0	0	0	0	0	0	3	11.6	82.4	0	0	0
ENSSSCG00000017190	exocyst complex component 7 - NCBI gene 100623170	0	0	0	0	0	0	0	0	0	0	0	0	2	3.5	90.1	0	0	0	0	0	0
ENSSSCG00000017191	signal recognition particle 68 - NCBI gene 100739290	0	0	0	3	6.1	99.3	3	6.8	154	4	8.2	204.8	3	6.8	167.2	4	7.7	116.2	0	0	0
ENSSSCG00000017198	acyl-CoA oxidase 1 - NCBI gene 100113422	0	0	0	0	0	0	0	0	0	0	0	0	0	0	0	4	11.3	152.5	5	11.8	133.9
ENSSSCG00000017202	histone H3.3 - NCBI gene 100521680	7	54.4	343.4	8	54.4	539.7	0	0	0	9	54.4	575.4	0	0	0	0	0	0	0	0	0
ENSSSCG00000017203	galactokinase 1 - NCBI gene 100521514	3	14.5	137.8	5	15.8	193	6	20.9	221.5	10	34.2	321.6	6	21.2	253.4	7	22.7	348.8	4	12.5	100.1
ENSSSCG00000017206	growth factor receptor bound protein 2 - NCBI gene 100192436	10	54.4	533.8	7	41	363.2	9	48.8	405.8	10	54.4	591.1	8	44.2	474.9	3	12.9	89	0	0	0
ENSSSCG00000017230	transmembrane protein 104 - NCBI gene 100513429	0	0	0	0	0	0	2	5.3	54	3	7.6	86	0	0	0	0	0	0	0	0	0
ENSSSCG00000017232	SLC9A3 regulator 1 - NCBI gene 100233201	0	0	0	2	9.6	69.9	0	0	0	4	15.9	118.1	0	0	0	8	26.3	384.4	9	36.4	404.8
ENSSSCG00000017239	ribosomal protein L38 - NCBI gene 100516393	0	0	0	0	0	0	4	34.3	127.2	4	38.1	127.2	0	0	0	3	34.9	88.2	0	0	0
ENSSSCG00000017259	protein kinase cAMP-dependent type I regulatory subunit alpha - NCBI gene 397091	0	0	0	0	0	0	5	16.3	126.2	5	16.3	126.2	3	10	88.2	0	0	0	2	3.3	85
ENSSSCG00000017273	proteasome 26S subunit non-ATPase 12 - NCBI gene 100524394	2	5.7	50.8	2	5.7	111.9	2	5.5	76.7	5	14	223.6	4	9.6	86.3	2	7.2	106.1	3	7.7	107.6
ENSSSCG00000017287	proteasome 26S subunit ATPase 5 - NCBI gene 397043	5	15.5	144.1	4	12.8	145.6	8	28.9	302.9	10	32.8	402.4	2	8	92	7	24.4	411.4	4	11.9	115.8
ENSSSCG00000017289	DEAD-box helicase 42 - NCBI gene 100512557	0	0	0	0	0	0	0	0	0	0	0	0	0	0	0	7	10.6	163.2	0	0	0
ENSSSCG00000017316	N-ethylmaleimide sensitive factor vesicle fusing ATPase - NCBI gene 100624659	0	0	0	3	4.3	133	2	2.8	94.8	3	4.3	165.9	3	5.1	90.2	3	4.4	125.8	0	0	0
ENSSSCG00000017333	formin like 1 - NCBI gene 100520585	0	0	0	5	6.4	166.1	0	0	0	7	9.1	255	10	11.6	283.6	0	0	0	0	0	0
ENSSSCG00000017339	N-myristoyltransferase 1 - NCBI gene 100524705	0	0	0	0	0	0	4	13.9	152.9	5	18.2	183.6	2	8.4	129.3	5	16.5	290.5	0	0	0
ENSSSCG00000017340	dephospho-CoA kinase domain containing - NCBI gene 100521290	0	0	0	0	0	0	0	0	0	0	0	0	0	0	0	3	15.7	142.8	0	0	0
ENSSSCG00000017346	elongation factor Tu GTP binding domain containing 2 - NCBI gene 100522208	6	8	174.1	7	9.1	249.5	10	12.2	310.1	12	15.2	404.8	7	11.3	235.1	8	10.5	335.7	2	3.2	80.1
ENSSSCG00000017360	upstream binding transcription factor - NCBI gene 100621582	0	0	0	0	0	0	0	0	0	3	5.8	71	0	0	0	0	0	0	0	0	0
ENSSSCG00000017385	proteasome activator subunit 3 - NCBI gene 397625	0	0	0	2	9.4	99.9	0	0	0	2	9.4	122.2	4	17.7	206	4	18.5	243	0	0	0
ENSSSCG00000017401	ATPase H+ transporting V0 subunit a1 - NCBI gene 100523018	3	4.9	98.7	4	5.2	194	6	7.3	255.7	6	7.3	287.9	8	11.6	358	0	0	0	0	0	0
ENSSSCG00000017403	signal transducer and activator of transcription 3 - NCBI gene 733648	5	10.8	139.4	0	0	0	4	9.2	138.4	6	13.8	199.8	6	15.3	380.3	0	0	0	0	0	0
ENSSSCG00000017406	signal transducer and activator of transcription 5B - NCBI gene 397340	0	0	0	0	0	0	0	0	0	0	0	0	2	3.8	73.5	0	0	0	0	0	0
ENSSSCG00000017421	ATP citrate lyase - NCBI gene 100125957	9	11.4	282.8	11	12.5	420.5	16	18.8	571.8	19	21.5	723.4	15	18.8	722.4	20	24	1047.3	12	12.1	396.7
ENSSSCG00000017422	FKBP prolyl isomerase 10 - NCBI gene 100511038	0	0	0	0	0	0	0	0	0	0	0	0	0	0	0	4	9.8	238.5	2	5.6	48.3
ENSSSCG00000017428	junction plakoglobin - NCBI gene 397592	0	0	0	0	0	0	0	0	0	0	0	0	0	0	0	0	0	0	2	4.2	73.1
ENSSSCG00000017430	eukaryotic translation initiation factor 1 - NCBI gene 100736981	0	0	0	0	0	0	0	0	0	3	50.4	146.8	0	0	0	3	41.6	186.5	3	47.8	117.6
ENSSSCG00000017445	keratin type I cytoskeletal 13 - NCBI gene 100515166	0	0	0	0	0	0	0	0	0	0	0	0	0	0	0	6	10	307	0	0	0
ENSSSCG00000017448	keratin type I cytoskeletal 14 - NCBI gene 110255312	0	0	0	0	0	0	3	5.4	61.9	6	9.7	128.7	0	0	0	30	61.9	1848.5	35	71.8	2395.1
ENSSSCG00000017473	DNA topoisomerase II alpha - NCBI gene 396917	0	0	0	0	0	0	0	0	0	0	0	0	3	2	108.1	3	1.7	154.8	0	0	0
ENSSSCG00000017489	proteasome 26S subunit non-ATPase 3 - NCBI gene 100512253	6	16.2	231.9	6	15.5	165.3	9	18.8	387.3	11	24.3	463.2	7	17.8	312.5	7	16.4	451.1	7	14.1	219.8
ENSSSCG00000017509	ribosomal protein L19 - NCBI gene 396989	3	17.5	176.8	2	14.8	182.1	4	22.2	213.1	5	22.2	299.5	5	25.8	253.1	3	17.5	190.1	2	13.4	134.7
ENSSSCG00000017513	aminopeptidase puromycin sensitive - NCBI gene 414413	4	5.7	134.8	9	11.4	319.2	9	13.2	394.3	13	17.9	521.2	13	18.6	555.4	10	12.2	427.2	4	5.3	141
ENSSSCG00000017514	karyopherin subunit beta 1 - NCBI gene 100518449	14	19.9	711.3	12	18.8	630.7	14	23.6	806	18	26.1	1134	14	18.5	762.6	18	26.3	1137.2	11	16.2	362
ENSSSCG00000017521	secernin 2 - NCBI gene 100519333	0	0	0	0	0	0	0	0	0	0	0	0	0	0	0	3	10.7	143.4	0	0	0
ENSSSCG00000017524	CDK5 regulatory subunit associated protein 3 - NCBI gene 100521291	0	0	0	0	0	0	0	0	0	0	0	0	4	8.9	127.1	0	0	0	0	0	0
ENSSSCG00000017549	prohibitin - NCBI gene 100524707	5	24.3	184.2	7	32.7	365	7	36	495.5	8	40.1	528.6	6	28.7	365.5	7	30.5	311.6	5	24.3	185
ENSSSCG00000017555	LUC7 like 3 pre-mRNA splicing factor - NCBI gene 100625081	0	0	0	0	0	0	2	8.1	66.9	3	9.3	81.9	2	5.8	90.8	2	7.6	72.2	0	0	0
ENSSSCG00000017561	ATP binding cassette subfamily C member 3 - NCBI gene 100513231	0	0	0	0	0	0	0	0	0	0	0	0	0	0	0	4	3.6	128	3	3	85
ENSSSCG00000017566	acyl-CoA synthetase family member 2 - NCBI gene 100512859	2	5.9	60.8	4	8.5	126.6	7	17.9	282.1	9	21.5	328.3	8	15.9	440.8	5	12.9	233	2	4.2	105.8
ENSSSCG00000017578	integrin subunit alpha 3 - NCBI gene 100517053	0	0	0	0	0	0	0	0	0	0	0	0	0	0	0	5	6.8	219.2	10	10.7	427.4
ENSSSCG00000017584	protein phosphatase 1 regulatory subunit 9B - NCBI gene 100516875	2	4.4	55.1	0	0	0	2	4.6	55.2	3	6.5	110.6	0	0	0	0	0	0	0	0	0
ENSSSCG00000017590	of 1 Hsap:glutaredoxin - HGNC:4330	0	0	0	2	21.1	93.1	0	0	0	0	0	0	0	0	0	0	0	0	0	0	0
ENSSSCG00000017591	NME/NM23 nucleoside diphosphate kinase 2 - NCBI gene 733683	10	65.1	573.5	11	72.4	695.5	11	77	687.9	12	77	833	11	71.1	807.1	12	77	853.9	8	50	520.6
ENSSSCG00000017614	tripartite motif containing 25 - NCBI gene 100622285	0	0	0	0	0	0	3	7.8	65.8	4	9.3	93.2	8	15.8	271.8	0	0	0	0	0	0
ENSSSCG00000017617	serine carboxypeptidase 1 - NCBI gene 100526072	8	20.8	376.7	6	18.3	233.5	8	18.4	467	9	20.8	513.5	12	23.7	898.9	0	0	0	0	0	0
ENSSSCG00000017626	serine and arginine rich splicing factor 1 - NCBI gene 654327	12	60.4	484.2	22	85.4	829.6	18	74.2	807.8	22	87	933.8	12	50.8	574.2	16	72.6	875.8	12	53.2	692.8
ENSSSCG00000017667	peptidyl-tRNA hydrolase 2 - NCBI gene 100519562	0	0	0	0	0	0	0	0	0	0	0	0	0	0	0	0	0	0	3	29.6	104.6
ENSSSCG00000017694	acetyl-CoA carboxylase alpha - NCBI gene 397324	0	0	0	0	0	0	0	0	0	0	0	0	0	0	0	0	0	0	7	4.9	210.1
ENSSSCG00000017707	TATA-box binding protein associated factor 15 - NCBI gene 100518332	3	8.1	122	3	8.1	144.4	3	8.1	142.5	3	8.1	171.8	0	0	0	3	8.1	126.9	2	5.8	107.9
ENSSSCG00000017712	adaptor related protein complex 2 subunit beta 1 - NCBI gene 100620457	10	16.3	417.3	12	17.8	364.8	10	16.4	449	17	24.3	762.6	13	19.6	737.9	11	17.5	406.3	0	0	0
ENSSSCG00000017731	proteasome 26S subunit non-ATPase 11 - NCBI gene 100523278	3	8.3	87.4	5	13.1	218.2	7	24	328	8	25.7	391.9	4	11.4	237.8	5	16.2	335.1	0	0	0
ENSSSCG00000017743	cytokine receptor like factor 3 - NCBI gene 100525951	0	0	0	0	0	0	3	11.2	130.6	3	11.2	165.9	2	8.7	66.2	0	0	0	0	0	0
ENSSSCG00000017754	galectin 9 - NCBI gene 396972	0	0	0	0	0	0	0	0	0	0	0	0	9	38.7	366.9	12	43.8	408.9	6	24.9	176.1
ENSSSCG00000017759	aldolase fructose-bisphosphate C - NCBI gene 100512013	5	14.1	373.6	4	18.7	345.6	4	15.9	383.5	6	20.6	530	3	10.7	231.2	8	28.3	446.5	4	20.3	237.8
ENSSSCG00000017772	stromal cell derived factor 2 - NCBI gene 100625663	0	0	0	0	0	0	0	0	0	0	0	0	2	24.4	125.7	0	0	0	0	0	0
ENSSSCG00000017773	SPT6 homolog histone chaperone and transcription elongation factor - NCBI gene 100517854	0	0	0	0	0	0	0	0	0	0	0	0	0	0	0	5	3.1	147.1	0	0	0
ENSSSCG00000017777	flotillin 2 - NCBI gene 100518752	0	0	0	0	0	0	5	16.7	121.6	6	20.4	166.6	0	0	0	0	0	0	0	0	0
ENSSSCG00000017783	of 1 Hsap:myosin XVIIIA - HGNC:31104	0	0	0	0	0	0	0	0	0	0	0	0	0	0	0	2	2.5	72.3	0	0	0
ENSSSCG00000017796	bleomycin hydrolase - NCBI gene 100521221	0	0	0	0	0	0	0	0	0	0	0	0	0	0	0	0	0	0	2	13	48
ENSSSCG00000017804	ABR activator of RhoGEF and GTPase - NCBI gene 100522463	0	0	0	0	0	0	0	0	0	0	0	0	3	5.8	96.2	0	0	0	0	0	0
ENSSSCG00000017817	pre-mRNA processing factor 8 - NCBI gene 100526074	8	5.6	289.2	7	4	294.4	11	6.1	397.6	15	9	639.1	11	5.7	448.7	10	5.8	372.9	0	0	0
ENSSSCG00000017822	replication protein A1 - NCBI gene 100525428	0	0	0	0	0	0	2	6.3	67.6	3	8.9	90.1	2	6.5	110.2	6	14.9	313.2	0	0	0
ENSSSCG00000017835	clustered mitochondria homolog - NCBI gene 100513375	0	0	0	0	0	0	0	0	0	0	0	0	2	1.8	82.1	6	6.8	199.3	0	0	0
ENSSSCG00000017836	platelet activating factor acetylhydrolase 1b regulatory subunit 1 - NCBI gene 397482	0	0	0	2	5.9	65.2	8	24.1	338.9	8	24.1	342.9	4	13.7	179.8	3	9.5	107.3	0	0	0
ENSSSCG00000017861	aspartoacylase - NCBI gene 100142661	0	0	0	0	0	0	0	0	0	0	0	0	3	14.2	124.9	0	0	0	0	0	0
ENSSSCG00000017866	Tax1 binding protein 3 - NCBI gene 100515576	0	0	0	0	0	0	0	0	0	0	0	0	0	0	0	2	25	122.2	2	25	158.1
ENSSSCG00000017874	ATPase sarcoplasmic/endoplasmic reticulum Ca2+ transporting 3 - NCBI gene 396820	0	0	0	0	0	0	2	3.3	104.3	2	3.3	140.2	2	3.2	93	0	0	0	0	0	0
ENSSSCG00000017877	ankyrin repeat and FYVE domain containing 1 - NCBI gene 100522641	0	0	0	0	0	0	0	0	0	0	0	0	0	0	0	4	4.4	129.4	0	0	0
ENSSSCG00000017882	MYB binding protein 1a - NCBI gene 100520635	4	3.6	183.4	4	3.5	188.8	10	8.8	340.3	13	10.7	523.8	5	4.6	168.5	21	18.8	1071.5	11	13.5	612.8
ENSSSCG00000017907	profilin 1 - NCBI gene 100512494	11	77.1	947	12	85	932.1	12	83.6	1050.1	14	85.7	1159	8	75.7	727.4	9	71.4	751	9	77.1	671.1
ENSSSCG00000017918	arrestin beta 2 - NCBI gene 100170767	3	7.3	118.1	2	4.6	157.7	3	7.3	123.3	4	10	212.8	4	9.8	195.4	0	0	0	0	0	0
ENSSSCG00000017923	arachidonate 12-lipoxygenase 12S type - NCBI gene 100620614	11	26.2	369.9	7	13.6	246	11	26.5	739.5	15	33.1	861.2	13	26.7	753.9	0	0	0	0	0	0
ENSSSCG00000017924	proline glutamate and leucine rich protein 1 - NCBI gene 102157970	0	0	0	0	0	0	0	0	0	0	0	0	3	5	82.4	5	5.1	106.2	0	0	0
ENSSSCG00000017936	GABA type A receptor-associated protein - NCBI gene 100462752	0	0	0	0	0	0	0	0	0	0	0	0	2	23.9	71	0	0	0	0	0	0
ENSSSCG00000017947	acyl-CoA dehydrogenase very long chain - NCBI gene 100520636	5	11.7	153.1	4	8.3	129	6	12.6	221.9	8	17.9	318.1	4	8	202.3	6	14.3	281	0	0	0
ENSSSCG00000017952	spermidine/spermine N1-acetyltransferase family member 2 - NCBI gene 100170117	0	0	0	0	0	0	0	0	0	2	15.3	115.4	2	15.3	83.2	3	18.8	113.1	0	0	0
ENSSSCG00000017956	CD68 molecule - NCBI gene 103158530	3	11.3	113.4	3	11.3	137.5	2	7	122.3	3	11.3	146.2	3	9.6	183.1	0	0	0	0	0	0
ENSSSCG00000017957	eukaryotic translation initiation factor 4A1 - NCBI gene 100101929	16	47.2	884.9	18	41.8	1023	20	46.4	1164.4	24	51.5	1439.2	20	51.3	1254.1	18	46.8	1208	14	34.6	546.6
ENSSSCG00000017987	of 1 Hsap:myosin heavy chain 10 - HGNC:7568	0	0	0	0	0	0	0	0	0	0	0	0	0	0	0	15	18.1	769.6	13	15	538.5
ENSSSCG00000018032	transient receptor potential cation channel subfamily V member 2 - NCBI gene 100523638	0	0	0	0	0	0	0	0	0	0	0	0	2	4.3	74.5	0	0	0	0	0	0
ENSSSCG00000018033	ubiquitin B - NCBI gene 100125968	6	23.1	337.9	0	0	0	0	0	0	6	23.1	426.3	7	23.1	445.5	6	17.9	340.6	0	0	0
ENSSSCG00000018034	centromere protein V - NCBI gene 100524763	0	0	0	0	0	0	0	0	0	0	0	0	0	0	0	0	0	0	9	46.2	206.7
ENSSSCG00000018039	nuclear receptor corepressor 1 - NCBI gene 100628075	0	0	0	0	0	0	0	0	0	0	0	0	0	0	0	0	0	0	2	0.6	44.5
ENSSSCG00000018041	aldehyde dehydrogenase 3 family member A2 - NCBI gene 100525303	3	8.5	106.2	3	6.6	96.5	3	5.4	67.3	6	11.9	205.4	0	0	0	7	17.8	360	4	12	186.5
ENSSSCG00000018049	solute carrier family 5 member 10 - NCBI gene 497235	0	0	0	6	21.1	170.5	5	21.2	194.9	6	21.1	235.6	6	17	252.7	4	13	110.6	0	0	0
ENSSSCG00000018078	cytochrome c oxidase subunit II - NCBI gene 808504	3	16.2	120.3	4	16.2	145.3	3	16.2	118.7	4	16.2	167.9	3	16.2	131	2	11.8	110.1	0	0	0
ENSSSCG00000020666	EH domain containing 4 - NCBI gene 100738234	7	15	223.1	8	16.1	231.5	10	18.5	309.8	13	24.4	404.5	13	30.1	596.6	4	7.2	148.7	3	6.8	119.3
ENSSSCG00000020686	succinate dehydrogenase complex flavoprotein subunit A - NCBI gene 780433	16	34	641.4	14	28.6	540.6	22	39.2	1009.6	24	41.6	1072.8	24	45.2	1089.2	18	37.4	1037.6	16	38	798.8
ENSSSCG00000020706	carbonyl reductase [NADPH 1-like - NCBI gene 110256481	2	10.6	55.7	0	0	0	2	12	149.6	3	17.6	185.2	3	17.6	150.8	4	22	248.4	9	43.4	381.4
ENSSSCG00000020749	potassium voltage-gated channel subfamily A regulatory beta subunit 2 - NCBI gene 100514966	0	0	0	0	0	0	2	4.5	46.8	2	4.5	46.8	0	0	0	0	0	0	0	0	0
ENSSSCG00000020758	N-ribosyldihydronicotinamide:quinone reductase 2 - NCBI gene 100739771	0	0	0	0	0	0	0	0	0	0	0	0	0	0	0	3	29.4	104.2	0	0	0
ENSSSCG00000020785	desmin - NCBI gene 396725	0	0	0	0	0	0	0	0	0	0	0	0	4	7.4	366	0	0	0	0	0	0
ENSSSCG00000020799	cleavage and polyadenylation specific factor 3 - NCBI gene 100622181	0	0	0	0	0	0	0	0	0	2	4	53.4	2	4.1	86.4	0	0	0	0	0	0
ENSSSCG00000020808	chaperonin containing TCP1 subunit 6A - NCBI gene 102163415	9	25.4	647.9	10	26.2	543	12	29.4	564.6	15	42	947.2	9	23.4	544.9	13	33.7	636.4	9	21.7	260.4
ENSSSCG00000020817	ribosomal protein S16 - NCBI gene 414397	5	31.5	239.5	8	41.8	349.9	7	41.8	357.4	8	41.8	438.5	7	41.8	389.8	5	41.1	285.7	7	50.9	250.6
ENSSSCG00000020830	nascent polypeptide associated complex subunit alpha - NCBI gene 100154750	3	19.5	138.5	3	19.5	166.3	4	25.6	205.7	4	25.6	255.8	3	19.5	122.7	4	25.6	295.2	3	19.5	205.4
ENSSSCG00000020884	G protein-coupled receptor 179 - NCBI gene 100628121	0	0	0	0	0	0	0	0	0	0	0	0	2	1	46	0	0	0	0	0	0
ENSSSCG00000020926	succinate dehydrogenase complex iron sulfur subunit B - NCBI gene 414412	0	0	0	0	0	0	5	20.4	210.8	5	20.4	210.8	3	12.5	168.9	4	16.1	204	2	6.1	46.7
ENSSSCG00000020931	mutS homolog 6 - NCBI gene 100624450	0	0	0	0	0	0	0	0	0	0	0	0	0	0	0	3	2.9	121.9	0	0	0
ENSSSCG00000020964	vesicle-trafficking protein SEC22b - NCBI gene 100157002	4	25.9	114.4	4	25.9	194.3	6	34.9	318.9	6	34.9	346	4	19.3	110.3	4	25.6	208.1	4	20.3	135.7
ENSSSCG00000020976	cysteine and glycine rich protein 1 - NCBI gene 100622890	0	0	0	3	28	158.8	4	36.8	164.5	4	36.8	181.6	2	16.6	132.2	4	33.2	307.2	6	50.8	403.3
ENSSSCG00000020984	latexin - NCBI gene 100620551	0	0	0	2	11.7	47.6	3	23.9	118.3	4	27.5	134	3	19.4	82.7	0	0	0	0	0	0
ENSSSCG00000021005	ubiquilin 1 - NCBI gene 100622592	0	0	0	2	6.2	51.7	4	12.3	192.9	4	12.3	192.9	3	8.6	98.8	2	5.9	119.2	0	0	0
ENSSSCG00000021067	biliverdin reductase B - NCBI gene 100625219	8	57.3	299.5	6	43.7	331.8	7	53.9	466.1	8	57.3	507.3	9	60.7	635	4	24.8	306.3	4	24.8	195.1
ENSSSCG00000021084	S100 calcium binding protein A6 - NCBI gene 733608	3	16.7	98.4	0	0	0	2	16.7	95.6	3	16.7	132.2	0	0	0	2	7.8	71.4	9	77.8	489.2
ENSSSCG00000021118	G1 to S phase transition 1 - NCBI gene 100517817	0	0	0	0	0	0	0	0	0	2	3.6	84	3	4.8	76.5	3	5	118.4	3	9.2	98
ENSSSCG00000021176	leupaxin - NCBI gene 102165492	2	5	56.1	0	0	0	0	0	0	0	0	0	2	5	75.4	0	0	0	0	0	0
ENSSSCG00000021217	FKBP prolyl isomerase 3 - NCBI gene 100152728	0	0	0	0	0	0	2	8.8	86.1	0	0	0	2	8.8	109.8	3	14.2	194	0	0	0
ENSSSCG00000021220	creatine kinase B - NCBI gene 100627332	0	0	0	0	0	0	0	0	0	0	0	0	0	0	0	12	40.4	860.3	8	31.2	325.2
ENSSSCG00000021229	methionine adenosyltransferase 2B - NCBI gene 100217381	0	0	0	3	14.2	83.7	2	11.8	75.5	4	18.3	135.2	4	18.9	118.9	0	0	0	0	0	0
ENSSSCG00000021236	phosphomannomutase 2 - NCBI gene 100737254	0	0	0	3	19.9	84.7	4	24.4	121.4	4	24.4	124	0	0	0	0	0	0	0	0	0
ENSSSCG00000021250	FKBP prolyl isomerase 9 - NCBI gene 100623924	0	0	0	0	0	0	0	0	0	0	0	0	0	0	0	4	10.2	123.8	0	0	0
ENSSSCG00000021289	cyclin G associated kinase - NCBI gene 100625047	0	0	0	0	0	0	2	2.6	56.2	2	2.6	71.6	2	2.8	145.3	0	0	0	0	0	0
ENSSSCG00000021292	oxysterol binding protein like 9 - NCBI gene 100517719	0	0	0	2	2.9	55.2	0	0	0	3	2.9	86	0	0	0	0	0	0	0	0	0
ENSSSCG00000021355	superoxide dismutase 1 - NCBI gene 397036	3	33.6	124.6	4	41.4	154.3	4	41.4	268.5	5	41.4	311.8	4	41.4	311	5	41.4	323.7	4	41.4	255.6
ENSSSCG00000021363	chromodomain helicase DNA binding protein 3 - NCBI gene 100188906	0	0	0	0	0	0	0	0	0	0	0	0	0	0	0	2	1.2	125	0	0	0
ENSSSCG00000021386	prostaglandin reductase 1 - NCBI gene 397678	2	13.4	55.9	0	0	0	0	0	0	2	13.4	77	2	13.4	150.1	0	0	0	0	0	0
ENSSSCG00000021408	transketolase - NCBI gene 100127150	30	57.5	1925.6	33	54.9	2381.9	30	54.1	2145.4	35	60.5	2746.2	26	42.9	1855.2	16	33.5	1042.9	20	39.8	1016
ENSSSCG00000021410	serine/threonine kinase receptor associated protein - NCBI gene 100624126	0	0	0	2	8.6	75.5	3	12.3	136.7	3	12.3	136.7	3	13.4	111.9	4	17.1	162.7	2	7.1	58.7
ENSSSCG00000021418	lanosterol synthase - NCBI gene 100625138	2	5.7	54.9	3	5.3	86.9	4	6.1	102.9	7	11.7	183.2	3	5.5	71.6	4	7.5	160.7	7	14	182.2
ENSSSCG00000021427	dynactin subunit 4 - NCBI gene 100626043	0	0	0	0	0	0	0	0	0	0	0	0	2	6.5	61.5	0	0	0	0	0	0
ENSSSCG00000021557	sulfotransferase family 1A member 3 - NCBI gene 396640	0	0	0	0	0	0	0	0	0	2	6.1	56.4	0	0	0	0	0	0	0	0	0
ENSSSCG00000021560	ubiquitin conjugating enzyme E2 I - NCBI gene 100533196	0	0	0	0	0	0	0	0	0	0	0	0	2	8.2	88.7	2	12.7	68	0	0	0
ENSSSCG00000021587	mesoderm development LRP chaperone - NCBI gene 100157638	0	0	0	4	24.4	125.9	5	29.7	148.1	7	49.3	237.7	3	25.9	207.6	0	0	0	0	0	0
ENSSSCG00000021591	RNA binding motif protein 3 - NCBI gene 100627807	2	21.8	145.9	3	28.2	177.9	4	28.2	187	4	28.2	225.1	4	28.2	203.8	2	17.9	49	0	0	0
ENSSSCG00000021620	stress induced phosphoprotein 1 - NCBI gene 100623923	4	8.7	159.7	8	17.1	299.7	8	16.4	351.5	9	19.5	430.4	9	15.3	341.3	10	19.2	426.3	7	14.9	272.6
ENSSSCG00000021624	ladinin 1 - NCBI gene 100622691	0	0	0	0	0	0	0	0	0	0	0	0	0	0	0	0	0	0	2	7.9	61.5
ENSSSCG00000021634	protein phosphatase 1 regulatory subunit 8 - NCBI gene 100627843	0	0	0	0	0	0	2	10.5	49	2	10.5	49	0	0	0	0	0	0	0	0	0
ENSSSCG00000021652	LSM8 homolog U6 small nuclear RNA associated - NCBI gene 100739296	3	52.1	105.3	0	0	0	3	52.1	78.7	3	52.1	106.5	2	27.1	138.2	3	52.1	125.2	3	52.1	100.7
ENSSSCG00000021821	myosin IC - NCBI gene 100622921	0	0	0	0	0	0	0	0	0	0	0	0	0	0	0	13	14.7	457.6	5	6.3	138.3
ENSSSCG00000021845	ataxin 2 like - NCBI gene 100515946	0	0	0	0	0	0	0	0	0	0	0	0	2	3.2	62.4	2	2.5	80.4	0	0	0
ENSSSCG00000021851	of 1 Hsap:ribosomal protein S24 - HGNC:10411	3	27.1	136.6	3	27.1	175.7	0	0	0	3	27.1	175.7	0	0	0	4	35.7	203.4	0	0	0
ENSSSCG00000021890	G protein subunit beta 1 - NCBI gene 110261346	4	15	102.5	6	15.3	176.8	7	18.2	200.1	8	18.5	244.8	7	15.6	235.2	0	0	0	6	20.6	193.1
ENSSSCG00000021944	Rac family small GTPase 2 - NCBI gene 100621675	5	26	170.8	4	19.8	156.9	5	27.1	223.9	6	33.3	267	0	0	0	0	0	0	0	0	0
ENSSSCG00000021977	glycerol-3-phosphate dehydrogenase 1 like - NCBI gene 100624347	0	0	0	0	0	0	0	0	0	0	0	0	0	0	0	2	6	120.2	5	19.1	146.1
ENSSSCG00000021991	NADH:ubiquinone oxidoreductase subunit V3 - NCBI gene 100620809	4	18.2	90.9	4	14	166.3	4	16.3	219.6	4	16.3	260.3	5	22	177	3	12.3	115.3	3	14.9	97.4
ENSSSCG00000022005	sideroflexin 3 - NCBI gene 100154194	7	33.3	410.8	8	28.7	332	6	19.9	317.2	11	41.4	609	5	19.9	257.4	3	13.1	128.4	3	13.1	217.6
ENSSSCG00000022048	receptor accessory protein 5 - NCBI gene 100516959	4	15.3	136	4	15.3	134.8	7	23.8	258.1	7	23.8	258.1	4	15.3	174.3	0	0	0	0	0	0
ENSSSCG00000022080	ras homolog family member A - NCBI gene 396849	6	40.9	316.6	7	45.6	420.1	9	45.6	492	11	48.7	537.6	3	27.5	321	4	32.6	263	6	27.5	285.3
ENSSSCG00000022204	agrin - NCBI gene 100621139	0	0	0	0	0	0	0	0	0	0	0	0	0	0	0	0	0	0	2	2.4	65.6
ENSSSCG00000022225	NOP58 ribonucleoprotein - NCBI gene 100156132	3	9.4	81.2	5	13.1	104.3	4	12.9	87.9	6	17.7	159.2	0	0	0	3	8	136.5	4	13.3	78.2
ENSSSCG00000022282	3-hydroxybutyrate dehydrogenase 2 - NCBI gene 100522692	0	0	0	0	0	0	4	21.2	104.6	4	21.2	113.8	4	20	137	0	0	0	3	16.7	76.5
ENSSSCG00000022292	N-acetylneuraminate pyruvate lyase - NCBI gene 397141	3	16.1	69	0	0	0	2	6.3	68.2	4	19.6	103.6	4	19.3	183.8	0	0	0	0	0	0
ENSSSCG00000022300	methionine adenosyltransferase 2A - NCBI gene 100312974	6	25.3	254.7	6	24.7	329.9	9	36.1	396.3	9	36.1	458	8	30.7	434	5	20.8	249.2	3	11.7	119.5
ENSSSCG00000022343	enolase 1 - NCBI gene 100738870	25	64.7	2096.3	28	68	1976.3	31	72.1	2525.8	31	72.1	2656.7	23	58.1	2121.6	22	59.9	1727.5	20	51.4	1425.7
ENSSSCG00000022351	glutathione S-transferase omega 1 - NCBI gene 397117	2	10.8	80.7	4	17.4	156	4	17.4	186.6	4	17.4	194.1	4	18.3	192.1	4	18.3	240.1	9	40.2	353.2
ENSSSCG00000022398	nuclear casein kinase and cyclin dependent kinase substrate 1 - NCBI gene 100626322	0	0	0	0	0	0	2	9.6	90.7	2	9.6	97.3	0	0	0	0	0	0	0	0	0
ENSSSCG00000022404	solute carrier family 3 member 2 - NCBI gene 100144589	6	17.5	222.4	5	15.9	182.8	5	15.9	273.1	9	23.3	388.4	10	23.9	641.4	2	5.8	55.9	0	0	0
ENSSSCG00000022478	serine/threonine kinase 10 - NCBI gene 100524465	0	0	0	0	0	0	0	0	0	0	0	0	7	9.1	282.4	0	0	0	2	3.8	58
ENSSSCG00000022507	RNA polymerase II subunit H - NCBI gene 100628241	0	0	0	2	18.7	85.1	0	0	0	2	18.7	108.5	2	13.3	90.9	0	0	0	0	0	0
ENSSSCG00000022528	DAZ associated protein 1 - NCBI gene 100625005	2	8.2	89.1	2	8.2	54.3	3	12.4	123	3	12.4	123	2	8.2	94.9	0	0	0	0	0	0
ENSSSCG00000022536	solute carrier family 37 member 2 - NCBI gene 100523389	0	0	0	0	0	0	0	0	0	0	0	0	2	5.4	116.1	0	0	0	0	0	0
ENSSSCG00000022559	ubiquitin specific peptidase 14 - NCBI gene 100625317	0	0	0	0	0	0	0	0	0	0	0	0	0	0	0	3	8.9	90.3	2	6.4	101.2
ENSSSCG00000022659	clathrin heavy chain - NCBI gene 100271929	59	45.1	3124.8	55	43.1	3352.6	59	42.4	3778.4	72	52.3	4624.9	51	40.1	3869.4	38	28.3	2369.6	41	32.4	2067.8
ENSSSCG00000022687	N(alpha)-acetyltransferase 40 NatD catalytic subunit - NCBI gene 100525678	0	0	0	0	0	0	0	0	0	0	0	0	0	0	0	2	9.3	53.3	0	0	0
ENSSSCG00000022725	flotillin 1 - NCBI gene 100151746	0	0	0	4	12.6	89.8	4	13.3	152.9	7	19.7	212	5	15.9	194.8	0	0	0	0	0	0
ENSSSCG00000022742	peroxiredoxin 6 - NCBI gene 399538	9	61.6	516.9	9	53.6	563.7	10	50.4	593.6	13	64.7	782.4	9	48.2	520	13	62.1	749.9	11	62.1	559.7
ENSSSCG00000022757	translocase of inner mitochondrial membrane 13 - NCBI gene 100620885	2	26.3	62.8	2	26.3	78.7	0	0	0	3	43.2	164	2	26.3	122.8	2	26.3	63.1	0	0	0
ENSSSCG00000022760	heterogeneous nuclear ribonucleoprotein K - NCBI gene 100622191	15	43.7	942.7	19	50	1228.7	16	49.1	1153	19	55.7	1480.7	16	46.2	1098.9	14	38	914.8	19	48.3	1233.7
ENSSSCG00000022786	mannosyl-oligosaccharide glucosidase - NCBI gene 100513204	4	6.9	109.4	2	4	142.9	5	8.6	155.3	4	6.9	184	5	9.4	155.3	2	4.2	51.5	0	0	0
ENSSSCG00000022788	pyrophosphatase (inorganic) 2 - NCBI gene 100521105	0	0	0	0	0	0	4	20.4	98.9	4	20.4	98.9	3	14.3	97	0	0	0	0	0	0
ENSSSCG00000022790	sorting nexin 2 - NCBI gene 100626970	5	12.2	237.8	6	13.9	258	10	22.5	459.7	11	25.8	513.5	11	26.9	529.1	4	9.8	170.9	2	5.4	70.6
ENSSSCG00000022815	glycogen phosphorylase B - NCBI gene 100621536	0	0	0	0	0	0	0	0	0	0	0	0	0	0	0	7	11.3	275.4	0	0	0
ENSSSCG00000022823	minichromosome maintenance complex component 5 - NCBI gene 100624915	0	0	0	2	5.7	93.7	0	0	0	2	5.7	93.7	0	0	0	10	16.2	496.9	0	0	0
ENSSSCG00000022828	pinin desmosome associated protein - NCBI gene 100526149	0	0	0	0	0	0	0	0	0	0	0	0	0	0	0	0	0	0	2	2.8	54.4
ENSSSCG00000022864	eukaryotic translation initiation factor 6 - NCBI gene 100627301	2	17.1	128.7	4	25.7	174.9	3	21.2	177.3	4	25.7	201.1	3	22.9	294.6	3	20	153.7	4	25.3	184.4
ENSSSCG00000022900	SPT16 homolog facilitates chromatin remodeling subunit - NCBI gene 100155525	0	0	0	4	4.9	133.8	3	3.4	115.6	4	4.9	181.9	0	0	0	4	4.4	221	0	0	0
ENSSSCG00000022932	SNW domain containing 1 - NCBI gene 100623576	0	0	0	0	0	0	0	0	0	0	0	0	0	0	0	0	0	0	2	4.7	60
ENSSSCG00000022940	G3BP stress granule assembly factor 2 - NCBI gene 100621975	0	0	0	2	6.7	60	0	0	0	2	6.7	61.1	3	12.9	169.6	4	14.3	93.5	3	9.4	92.5
ENSSSCG00000022945	ubiquitin C-terminal hydrolase L1 - NCBI gene 396637	0	0	0	0	0	0	0	0	0	0	0	0	0	0	0	6	34.5	307.5	7	39.9	393.5
ENSSSCG00000023033	poly(ADP-ribose) polymerase family member 3 - NCBI gene 100620838	0	0	0	0	0	0	0	0	0	0	0	0	2	7.6	57.5	0	0	0	0	0	0
ENSSSCG00000023062	HIV-1 Tat specific factor 1 - NCBI gene 100622043	0	0	0	0	0	0	0	0	0	2	3.7	59.3	0	0	0	0	0	0	2	4.5	59.7
ENSSSCG00000023080	tripeptidyl peptidase 1 - NCBI gene 100623352	2	5.4	103.8	2	5.4	118.3	2	5.4	130.6	2	5.4	131.5	3	9.5	299.7	2	5.4	85.8	0	0	0
ENSSSCG00000023091	peroxisomal biogenesis factor 19 - NCBI gene 100154884	0	0	0	0	0	0	0	0	0	0	0	0	0	0	0	3	17.4	119.8	3	20.8	178.5
ENSSSCG00000023110	UBX domain protein 1 - NCBI gene 100621165	0	0	0	0	0	0	2	18.3	106.4	3	22.9	179.9	4	15.8	274.1	0	0	0	0	0	0
ENSSSCG00000023112	PDS5 cohesin associated factor A - HGNC:29088	0	0	0	0	0	0	3	3.6	151.6	5	6.4	250	2	2.1	172.9	0	0	0	0	0	0
ENSSSCG00000023122	KH RNA binding domain containing signal transduction associated 1 - NCBI gene 100627011	3	9.9	104.3	4	12.4	144.3	3	11.9	149.2	5	14.7	218.3	4	12.2	182.3	6	15.8	227.8	3	8.6	101.5
ENSSSCG00000023126	TAR DNA binding protein - NCBI gene 100739753	0	0	0	0	0	0	2	7.2	116.8	2	7.2	148	3	9.4	226.9	2	7.2	145.3	0	0	0
ENSSSCG00000023128	insulin like growth factor 2 mRNA binding protein 1 - NCBI gene 100620940	0	0	0	0	0	0	0	0	0	0	0	0	0	0	0	5	11.6	250	3	7.7	77.3
ENSSSCG00000023191	lysophospholipase 2 - NCBI gene 100621493	0	0	0	2	12.1	47.2	2	15.7	85.9	3	18.5	106	0	0	0	0	0	0	0	0	0
ENSSSCG00000023245	non-POU domain containing octamer binding - HGNC:7871	7	22.1	253.1	8	19.4	328.1	11	27.9	396.1	16	41.3	562	11	25.1	464.5	7	19.1	485	6	14.2	194.5
ENSSSCG00000023264	isocitrate dehydrogenase (NADP(+)) 1 cytosolic - NCBI gene 102166364	14	38.2	653.3	14	35.3	599.9	15	41.5	762.8	17	41.5	918.4	12	30.9	807.7	8	18.6	353.5	4	9.7	136.4
ENSSSCG00000023272	integrin linked kinase - NCBI gene 100623256	0	0	0	0	0	0	0	0	0	0	0	0	2	7.2	114.1	0	0	0	0	0	0
ENSSSCG00000023298	sulfiredoxin 1 - NCBI gene 100517736	0	0	0	0	0	0	0	0	0	0	0	0	0	0	0	0	0	0	4	29	102.8
ENSSSCG00000023304	serine/arginine repetitive matrix 2 - NCBI gene 100511011	0	0	0	0	0	0	0	0	0	0	0	0	0	0	0	2	1.2	78.4	3	2.2	173.1
ENSSSCG00000023306	engulfment and cell motility 2 - NCBI gene 100624052	0	0	0	0	0	0	0	0	0	0	0	0	3	5.1	150.3	0	0	0	0	0	0
ENSSSCG00000023318	methionyl-tRNA synthetase - NCBI gene 100516610	0	0	0	5	6.5	131.4	6	8.4	170.4	11	15.1	302.6	7	8.9	245	8	9.9	237.4	0	0	0
ENSSSCG00000023325	aminoacylase 1 - NCBI gene 396930	0	0	0	0	0	0	0	0	0	0	0	0	6	27.2	257.6	12	31	340.2	4	13.2	217
ENSSSCG00000023354	acyl-CoA dehydrogenase family member 9 - NCBI gene 100621922	0	0	0	0	0	0	0	0	0	0	0	0	0	0	0	2	4	61.6	0	0	0
ENSSSCG00000023371	EH domain containing 2 - NCBI gene 100624668	0	0	0	0	0	0	0	0	0	0	0	0	0	0	0	2	3.9	67.9	0	0	0
ENSSSCG00000023379	ubiquitin conjugating enzyme E2 L6 - NCBI gene 100514753	0	0	0	0	0	0	0	0	0	0	0	0	3	32.7	158.6	0	0	0	0	0	0
ENSSSCG00000023503	protein kinase C delta - NCBI gene 100622955	3	5.5	86.5	2	4.9	87.7	2	3.9	87	4	7.7	169.5	5	10.1	275.3	0	0	0	0	0	0
ENSSSCG00000023556	SPT5 homolog DSIF elongation factor subunit - NCBI gene 100623068	0	0	0	3	4.4	100	0	0	0	4	5.5	118.8	0	0	0	2	2.6	60.2	0	0	0
ENSSSCG00000023562	small nuclear ribonucleoprotein polypeptide E - NCBI gene 100038330	0	0	0	2	21.2	58.8	0	0	0	2	21.2	83.3	2	21.2	82.3	2	21.2	97.7	0	0	0
ENSSSCG00000023595	adenylate kinase 3 - NCBI gene 100155691	0	0	0	2	12.8	104.5	3	16.7	100.2	3	16.7	131.5	0	0	0	2	12.8	92.8	0	0	0
ENSSSCG00000023604	leucine aminopeptidase 3 - NCBI gene 100739583	13	31.2	580.9	15	30.8	695.7	20	43.7	1011.7	21	43.7	1137	10	21.6	473.9	13	29.9	457.3	14	31	581.1
ENSSSCG00000023619	solute carrier family 12 member 9 - NCBI gene 100620697	0	0	0	0	0	0	0	0	0	0	0	0	2	2.4	70.5	0	0	0	0	0	0
ENSSSCG00000023630	carboxypeptidase M - NCBI gene 100628221	0	0	0	0	0	0	3	11	105	3	11	111.1	5	16.9	279.1	0	0	0	0	0	0
ENSSSCG00000023643	pyruvate dehydrogenase E1 alpha 1 subunit - NCBI gene 100294678	0	0	0	0	0	0	7	17.9	213	7	17.9	246.5	7	20.3	266.4	6	12.8	228.8	4	12.8	149.5
ENSSSCG00000023660	poly(ADP-ribose) polymerase 1 - NCBI gene 100621034	0	0	0	0	0	0	0	0	0	0	0	0	0	0	0	6	7.4	281.6	0	0	0
ENSSSCG00000023666	cathepsin B - NCBI gene 100037961	9	22.3	609.9	10	25.8	594.4	11	24.5	750.2	11	25.8	774.8	10	27.4	753.8	0	0	0	7	24.8	259.7
ENSSSCG00000023674	SON DNA binding protein - NCBI gene 396703	0	0	0	0	0	0	0	0	0	2	1	110.2	0	0	0	0	0	0	0	0	0
ENSSSCG00000023690	descr. not available	0	0	0	2	12.4	109.6	0	0	0	0	0	0	0	0	0	0	0	0	0	0	0
ENSSSCG00000023715	glucosamine (N-acetyl)-6-sulfatase - NCBI gene 100623722	2	5.3	127.6	4	9.9	195.3	5	12.1	241	6	13.7	285.2	8	26.2	407.8	0	0	0	2	5.3	50.9
ENSSSCG00000023738	solute carrier family 25 member 30 - NCBI gene 100626629	0	0	0	0	0	0	2	3.1	70.5	2	3	108.7	0	0	0	0	0	0	0	0	0
ENSSSCG00000023761	heterogeneous nuclear ribonucleoprotein R - NCBI gene 100620404	5	8.7	179.4	5	11	223.5	11	18.8	601.1	12	20.9	617.6	9	15.2	493.4	9	19.3	525.3	9	16.9	310
ENSSSCG00000023792	small nuclear ribonucleoprotein U1 subunit 70 - NCBI gene 100628160	2	12.7	73.9	2	13.3	86.5	3	19.3	123.2	3	19.3	123.2	4	23.3	227.4	2	10.9	119	0	0	0
ENSSSCG00000023807	aconitase 1 - NCBI gene 100628006	6	14.1	241	7	13.7	313.4	7	14.2	317.6	10	19.8	455.9	13	25.4	665.4	9	17.4	349.3	5	7.5	149.4
ENSSSCG00000023818	mitochondrial ribosomal protein S27 - NCBI gene 100519229	0	0	0	0	0	0	0	0	0	2	7.6	81.5	0	0	0	0	0	0	0	0	0
ENSSSCG00000023861	phosphoribosylformylglycinamidine synthase - NCBI gene 100620093	0	0	0	0	0	0	0	0	0	0	0	0	0	0	0	3	3.3	106.4	0	0	0
ENSSSCG00000023866	acyl-CoA synthetase family member 3 - NCBI gene 100739500	2	4.6	75.2	0	0	0	3	6.5	117.9	4	7.7	142.7	0	0	0	0	0	0	0	0	0
ENSSSCG00000023886	replication protein A3 - NCBI gene 100624116	0	0	0	0	0	0	0	0	0	2	29.8	48	0	0	0	3	35.5	115.4	0	0	0
ENSSSCG00000023903	ATP synthase membrane subunit e - NCBI gene 396950	2	32.4	63.9	3	42.3	112.4	3	42.3	134.9	3	42.3	134.9	2	25.4	60.2	0	0	0	0	0	0
ENSSSCG00000023935	GDP-mannose pyrophosphorylase A - NCBI gene 100623137	2	10.7	42	0	0	0	3	12.4	93.3	4	17.4	110.8	2	6.7	101.8	0	0	0	0	0	0
ENSSSCG00000023983	alkylglycerone phosphate synthase - NCBI gene 100627169	6	15.5	198.7	5	10.7	141.4	9	25.1	328	10	25.1	373.3	7	18.7	352.9	6	14.4	205.4	0	0	0
ENSSSCG00000023984	ribosomal L1 domain containing 1 - NCBI gene 102166714	0	0	0	0	0	0	0	0	0	0	0	0	2	4.7	73.6	2	4.3	76.2	4	9.5	122.6
ENSSSCG00000023998	proteasome 26S subunit non-ATPase 2 - NCBI gene 100627568	8	12.3	245.8	6	9.8	201.7	13	19.5	434.5	18	27.8	606.9	17	24.2	628.5	5	7.5	188.1	7	10.8	237.1
ENSSSCG00000024027	platelet activating factor acetylhydrolase 1b catalytic subunit 2 - NCBI gene 100523683	2	20.6	96.9	2	20.6	84.7	2	20.6	129.2	2	20.6	129.2	2	20.6	157.4	2	20.6	178.6	0	0	0
ENSSSCG00000024059	vesicle amine transport 1 - NCBI gene 100625359	12	46.8	1002.9	10	39.8	707.4	11	40.2	798.8	13	46.8	1125.9	9	33.8	727.6	5	21.5	191	2	9.8	114.5
ENSSSCG00000024088	talin 2 - NCBI gene 100156660	0	0	0	0	0	0	0	0	0	0	0	0	0	0	0	0	0	0	2	1	104.4
ENSSSCG00000024092	keratin 77 - NCBI gene 100156059	2	4	97.5	0	0	0	0	0	0	4	6.4	174.7	0	0	0	0	0	0	0	0	0
ENSSSCG00000024109	3-hydroxybutyrate dehydrogenase 1 - NCBI gene 100511473	2	8.7	51.5	3	8.7	86.9	3	10.7	88.2	5	16.5	148.8	2	9.2	73.5	0	0	0	0	0	0
ENSSSCG00000024119	galactosidase beta 1 - NCBI gene 100624593	0	0	0	0	0	0	4	7.7	137.7	4	7.7	137.7	8	17.1	377.4	2	4.2	96.1	0	0	0
ENSSSCG00000024125	karyopherin subunit alpha 3 - NCBI gene 396715	0	0	0	0	0	0	3	10.2	96.1	3	10.2	119	3	10.2	108.1	3	7.1	120.7	2	3.5	59.4
ENSSSCG00000024126	chaperonin containing TCP1 subunit 5 - NCBI gene 100627652	10	22.7	460.4	9	22.9	410.6	8	19.2	337.8	15	33.1	621.9	6	12.8	390.6	8	17	365.2	4	7.8	91.4
ENSSSCG00000024127	abl interactor 1 - NCBI gene 100738420	0	0	0	2	8	55.5	3	9.5	97.7	3	11.1	98.2	0	0	0	0	0	0	0	0	0
ENSSSCG00000024168	aminoacyl tRNA synthetase complex interacting multifunctional protein 1 - NCBI gene 100135670	3	16.6	135.6	4	22.8	238.4	4	22.8	235.5	4	22.2	346.4	4	20.9	182.9	3	14.1	196.4	4	19.9	157
ENSSSCG00000024180	acyl-CoA binding domain containing 3 - NCBI gene 494461	0	0	0	0	0	0	2	16.3	150.1	2	16.3	150.1	0	0	0	0	0	0	0	0	0
ENSSSCG00000024206	calcineurin like phosphoesterase domain containing 1 - NCBI gene 100627178	0	0	0	0	0	0	3	9.9	122.8	3	9.9	122.8	0	0	0	0	0	0	0	0	0
ENSSSCG00000024235	NPL4 homolog ubiquitin recognition factor - NCBI gene 100625565	5	8.2	133.7	0	0	0	3	8.5	142.6	5	8.2	207.8	4	8	193.6	2	4.8	89.1	0	0	0
ENSSSCG00000024245	aminoacyl tRNA synthetase complex interacting multifunctional protein 2 - NCBI gene 100514707	0	0	0	3	17.2	106.4	2	11.9	74.7	3	17.2	107.9	2	11.9	66.7	0	0	0	2	12	50.9
ENSSSCG00000024260	ribosomal protein L11 - NCBI gene 414422	0	0	0	4	24.2	146.2	3	14.6	104.9	5	27	209.9	0	0	0	0	0	0	3	16.3	87.4
ENSSSCG00000024310	coagulation factor XIII A chain - NCBI gene 100153504	30	47.9	1805.3	34	51.2	1881.8	32	50.9	2138.7	38	57.7	2518	31	42.7	2263.2	0	0	0	0	0	0
ENSSSCG00000024313	NDUFA4 mitochondrial complex associated - NCBI gene 100579141	0	0	0	0	0	0	2	16.1	80.7	3	21.9	97.8	0	0	0	2	16.1	72.8	0	0	0
ENSSSCG00000024314	fibrinogen gamma chain - NCBI gene 403164	4	15.6	139.3	2	7.1	108.3	3	10.7	102.9	4	15.6	178.6	0	0	0	0	0	0	0	0	0
ENSSSCG00000024316	cytochrome c oxidase subunit 5A mitochondrial - NCBI gene 100156967	5	50.7	184.8	6	51.3	257.7	4	30.9	174.9	7	51.3	321.3	5	34.9	182.5	3	20.4	150.5	2	14.5	80.8
ENSSSCG00000024357	dynein axonemal intermediate chain 2 - NCBI gene 100624095	0	0	0	0	0	0	0	0	0	2	4.3	55.4	0	0	0	0	0	0	0	0	0
ENSSSCG00000024413	protein phosphatase 2 scaffold subunit Aalpha - NCBI gene 397088	7	19.2	385.1	6	16.3	319.1	5	10.6	228.5	12	24	663	8	21.2	528.5	5	13.6	284.1	9	24.3	407.9
ENSSSCG00000024437	adaptor related protein complex 2 subunit mu 1 - NCBI gene 100626761	4	11.8	126.3	6	15.7	170.2	5	11.1	164.7	6	15.7	210.9	11	25.9	282.1	0	0	0	0	0	0
ENSSSCG00000024484	delta 4-desaturase sphingolipid 1 - NCBI gene 100135677	0	0	0	0	0	0	0	0	0	0	0	0	2	9.6	62.4	0	0	0	0	0	0
ENSSSCG00000024550	ubiquinol-cytochrome c reductase complex 7.2 kDa protein - NCBI gene 100155687	0	0	0	0	0	0	2	37.5	76.4	2	37.5	95.2	2	37.5	86.8	2	37.5	110.8	0	0	0
ENSSSCG00000024564	inner membrane mitochondrial protein - NCBI gene 100738124	7	16.2	256.7	8	16.4	433	8	18.4	488.8	10	21.6	565	6	13.5	394.4	6	11.1	371.8	8	14.5	217.3
ENSSSCG00000024578	pleckstrin homology like domain family B member 1 - NCBI gene 100623187	0	0	0	0	0	0	0	0	0	0	0	0	0	0	0	7	5.6	166.1	0	0	0
ENSSSCG00000024614	intersectin 1 - NCBI gene 100737549	0	0	0	0	0	0	0	0	0	0	0	0	2	3.5	78.4	0	0	0	0	0	0
ENSSSCG00000024655	prohibitin 2 - NCBI gene 100627467	5	25.6	125.1	10	44.6	466.9	10	41.5	559.7	12	48.8	682.9	10	41.5	596.6	9	36	548	8	34.9	308.4
ENSSSCG00000024665	trafficking protein particle complex 12 - NCBI gene 100626631	0	0	0	0	0	0	0	0	0	2	4.3	64.7	0	0	0	0	0	0	0	0	0
ENSSSCG00000024692	ribosome binding protein 1 - NCBI gene 100154945	0	0	0	3	3.2	166.4	3	3.4	95.2	5	5.3	242.3	7	6.7	276.8	2	1.7	83.4	3	2.7	139.4
ENSSSCG00000024752	aldehyde dehydrogenase 4 family member A1 - NCBI gene 100820830	7	16.7	291.5	5	15.3	190.3	6	14.1	315.5	10	25.4	433.7	10	24.9	459.5	8	16.7	358.6	4	9.1	109.5
ENSSSCG00000024776	small nuclear ribonucleoprotein polypeptide G - NCBI gene 100525867	0	0	0	3	26.3	95.5	3	26.3	82.3	3	26.3	105.5	2	17.1	89.3	2	25	99.1	0	0	0
ENSSSCG00000024789	serrate RNA effector molecule - NCBI gene 100620890	0	0	0	3	4.7	78.7	4	5.4	203.9	5	6.3	228.9	3	3.6	123.2	2	3.9	142.9	2	2.5	140.6
ENSSSCG00000024927	syntaxin 12 - NCBI gene 100627750	2	8.7	53.1	5	23.9	247	4	22.1	229.8	6	29	326.2	4	21	193.7	0	0	0	0	0	0
ENSSSCG00000024974	ribosomal protein L13 - NCBI gene 100628232	7	28	234	7	27	326	7	27	319.4	8	32.2	385.5	6	21.8	276.4	7	27	305.5	5	24.2	185.6
ENSSSCG00000024990	mannose phosphate isomerase - NCBI gene 100154551	0	0	0	0	0	0	0	0	0	0	0	0	0	0	0	3	15.1	139.4	0	0	0
ENSSSCG00000025108	glucose-6-phosphate dehydrogenase - NCBI gene 100622986	22	50.7	1107	26	52.4	1434.7	26	57.7	1370.9	30	59.4	1736.9	22	48.3	1456	7	18.8	400.3	7	15.7	253.4
ENSSSCG00000025109	phospholipase D family member 3 - NCBI gene 100625322	5	14.3	268.6	5	14.1	281.4	8	18.6	416.2	8	18.6	433.6	10	24.7	880.2	0	0	0	0	0	0
ENSSSCG00000025133	integrin subunit beta 2 - NCBI gene 396943	10	16.6	285.8	7	11.2	304.9	10	13.5	462	11	18.2	571.2	10	15.9	421.8	0	0	0	0	0	0
ENSSSCG00000025179	NECAP endocytosis associated 1 - NCBI gene 100627372	0	0	0	0	0	0	0	0	0	0	0	0	2	14.8	51.7	0	0	0	0	0	0
ENSSSCG00000025192	ribosomal protein L9 - NCBI gene 100627537	5	47.9	246.3	5	37.5	273.1	6	51.6	507.1	6	51.6	526.5	8	54.7	549.7	5	40.1	280	4	26.6	190.9
ENSSSCG00000025248	phosphatidylinositol transfer protein alpha - NCBI gene 100623388	0	0	0	0	0	0	4	17.8	128.1	6	27.8	197.2	2	8.9	82.7	3	13.3	112.3	0	0	0
ENSSSCG00000025281	ADP ribosylation factor like GTPase 6 interacting protein 1 - NCBI gene 100625874	0	0	0	0	0	0	2	8.9	47.9	2	8.9	47.9	0	0	0	0	0	0	0	0	0
ENSSSCG00000025284	coenzyme Q9 - NCBI gene 100620830	2	11.2	56.8	2	11.2	107.1	0	0	0	2	11.2	119.5	0	0	0	2	11.2	98.6	2	11.2	96.9
ENSSSCG00000025323	splicing factor 3b subunit 3 - NCBI gene 100512659	5	6.3	136.5	6	5.7	219.6	7	8.2	295.8	11	11.3	389.4	7	8.5	352.2	5	5.3	198.7	0	0	0
ENSSSCG00000025363	sorting nexin 17 - NCBI gene 100739661	0	0	0	0	0	0	0	0	0	0	0	0	3	9.4	119.7	0	0	0	0	0	0
ENSSSCG00000025486	malate dehydrogenase 2 - NCBI gene 397039	13	45.6	938.5	14	46.8	811.8	16	45.6	956	17	49.9	1182.6	9	31.1	683.4	13	44.3	865.7	12	39.5	730.1
ENSSSCG00000025488	minichromosome maintenance complex component 3 - NCBI gene 100154824	0	0	0	0	0	0	0	0	0	0	0	0	0	0	0	14	24.5	787.7	0	0	0
ENSSSCG00000025507	ribosomal protein L27 - NCBI gene 100037995	3	30.1	108.1	4	21.3	160.7	6	38.2	203.4	7	44.9	250	5	33.8	210.7	5	33.8	214.8	5	36.8	158.2
ENSSSCG00000025534	chromosome segregation 1 like - NCBI gene 100626451	4	4.9	129.5	4	5	212.3	5	7.7	323.5	7	9.5	374.2	6	6.8	243.9	14	18	696.6	7	8.8	355.3
ENSSSCG00000025537	protein tyrosine phosphatase non-receptor type 6 - NCBI gene 100171389	13	31.9	536.2	13	29.9	550	16	38.5	876	17	40.8	931.8	18	38.3	1040.4	0	0	0	0	0	0
ENSSSCG00000025565	nodal modulator 1 - NCBI gene 100626015	6	9.6	259.5	9	11.1	252.3	0	0	0	15	21.9	502.2	12	15.9	344.7	0	0	0	0	0	0
ENSSSCG00000025593	transporter 2 ATP binding cassette subfamily B member - NCBI gene 733650	0	0	0	0	0	0	0	0	0	0	0	0	4	5	192.2	0	0	0	0	0	0
ENSSSCG00000025602	dedicator of cytokinesis 4 - NCBI gene 100520706	0	0	0	2	2.3	46.8	0	0	0	3	1.7	114.2	7	5.7	257.5	0	0	0	0	0	0
ENSSSCG00000025618	transporter 1 ATP binding cassette subfamily B member - NCBI gene 733649	2	4.7	77.5	3	6.6	238.5	4	8	127.5	4	8	279.6	7	12.3	194.6	0	0	0	0	0	0
ENSSSCG00000025638	ubiquitin conjugating enzyme E2 Z - NCBI gene 100523993	0	0	0	0	0	0	0	0	0	0	0	0	0	0	0	2	5.1	54.1	0	0	0
ENSSSCG00000025644	CD1 antigen - NCBI gene 396785	0	0	0	0	0	0	0	0	0	2	7.2	53.5	0	0	0	0	0	0	0	0	0
ENSSSCG00000025675	eukaryotic translation elongation factor 2 - NCBI gene 100624328	31	46.9	1969.2	32	43.9	1729.2	31	39.6	2125.2	37	48.8	2513.7	24	31.4	1658	23	26.7	1499.2	25	34.3	1108.7
ENSSSCG00000025703	REV3 like DNA directed polymerase zeta catalytic subunit - NCBI gene 100513963	0	0	0	0	0	0	0	0	0	0	0	0	0	0	0	2	0.5	72.1	0	0	0
ENSSSCG00000025751	malate dehydrogenase 1 - NCBI gene 396894	5	16.5	259.3	7	24	359.7	9	34.7	498.2	10	37.1	565	6	19.2	463.3	6	21.9	420	10	37.1	607.9
ENSSSCG00000025796	notchless homolog 1 - NCBI gene 100626208	0	0	0	0	0	0	0	0	0	0	0	0	0	0	0	3	10.5	107.2	3	10.5	89.8
ENSSSCG00000025830	nucleoporin 93 - NCBI gene 100626040	0	0	0	0	0	0	0	0	0	0	0	0	0	0	0	3	4.3	111	2	3.7	86.2
ENSSSCG00000025881	pyruvate dehydrogenase E1 beta subunit - NCBI gene 100516042	4	16.7	199.3	4	13.3	139.3	5	17.8	202.4	6	21.1	272.2	4	13.3	192.8	6	16.9	367.6	5	13.3	155.4
ENSSSCG00000025913	descr. not available	2	13.2	53.6	0	0	0	0	0	0	2	13.2	91.8	0	0	0	0	0	0	0	0	0
ENSSSCG00000025928	ribosomal protein L18 - NCBI gene 100738912	6	36.9	252.2	7	40.5	335.5	7	40.5	364	7	40.5	397.4	5	31.3	341.6	7	40.5	394.1	6	36.9	318.6
ENSSSCG00000025966	eukaryotic translation initiation factor 4H - NCBI gene 100627717	5	38.6	287.2	5	27	275.9	6	32.5	234.6	8	51.3	426.4	3	19.7	190.4	3	14.5	181	4	16.7	172.9
ENSSSCG00000026043	transglutaminase 3 - NCBI gene 100153042	42	81.4	3186.6	54	98.4	3897.2	56	98.4	3960.6	68	108.2	4729.4	52	81.4	3894	0	0	0	0	0	0
ENSSSCG00000026063	dipeptidyl peptidase 9 - NCBI gene 100621098	0	0	0	0	0	0	2	4.1	51.3	3	5.5	90.8	2	4.1	73.5	0	0	0	0	0	0
ENSSSCG00000026082	DnaJ heat shock protein family (Hsp40) member C3 - NCBI gene 100154166	2	7.4	76.1	2	7.4	137	3	9.5	107.7	5	12.1	247.2	3	12.5	126.7	0	0	0	0	0	0
ENSSSCG00000026084	solute carrier family 49 member 3 - NCBI gene 100624956	0	0	0	0	0	0	0	0	0	2	6.5	58.6	0	0	0	0	0	0	0	0	0
ENSSSCG00000026142	tyrosine kinase non receptor 1 - NCBI gene 100621720	0	0	0	0	0	0	0	0	0	0	0	0	2	3	59.8	0	0	0	0	0	0
ENSSSCG00000026153	acetyl-CoA acetyltransferase 1 - NCBI gene 100626793	2	8.2	59.2	2	7.3	140.6	4	19	144.9	4	16.9	228.7	0	0	0	4	16.9	371.9	5	19	218.2
ENSSSCG00000026229	pterin-4 alpha-carbinolamine dehydratase 2 - NCBI gene 100624388	0	0	0	0	0	0	2	18.5	69.4	2	18.5	69.4	0	0	0	0	0	0	0	0	0
ENSSSCG00000026239	VPS35 retromer complex component - NCBI gene 100623578	0	0	0	0	0	0	0	0	0	0	0	0	17	24.7	753.7	0	0	0	5	6.9	241.3
ENSSSCG00000026257	stathmin 1 - NCBI gene 494463	2	14.1	76.1	0	0	0	0	0	0	0	0	0	0	0	0	4	28.9	208.5	5	34.2	159.6
ENSSSCG00000026294	glia maturation factor beta - NCBI gene 100625819	3	30.3	109	2	24.6	97.2	3	30.3	186.6	3	30.3	189.9	3	30.3	172.3	0	0	0	2	27.7	115.4
ENSSSCG00000026301	RAP2C member of RAS oncogene family - NCBI gene 100511975	0	0	0	0	0	0	0	0	0	0	0	0	3	26.2	169.5	0	0	0	0	0	0
ENSSSCG00000026302	marker of proliferation Ki-67 - NCBI gene 102164100	0	0	0	0	0	0	0	0	0	0	0	0	0	0	0	8	4	229.7	0	0	0
ENSSSCG00000026414	antioxidant 1 copper chaperone - NCBI gene 100312962	2	32.4	68.4	0	0	0	3	37.4	134.7	3	58.8	134.7	2	32.4	112.3	3	32.4	136.2	5	88.2	229.9
ENSSSCG00000026430	ATP-dependent RNA helicase DDX3X - NCBI gene 100624590	0	0	0	0	0	0	0	0	0	0	0	0	0	0	0	7	10.1	238.7	0	0	0
ENSSSCG00000026571	RAB8B member RAS oncogene family - NCBI gene 100153972	0	0	0	5	27.2	232	7	30.6	287.8	8	34.3	366	6	27.2	327.5	0	0	0	0	0	0
ENSSSCG00000026590	HGH1 homolog - NCBI gene 100511128	0	0	0	0	0	0	0	0	0	0	0	0	2	6.4	58.1	0	0	0	0	0	0
ENSSSCG00000026612	translocase of inner mitochondrial membrane 50 - NCBI gene 100623818	0	0	0	2	6.3	108.2	0	0	0	2	6.3	113.9	0	0	0	2	6.3	56.5	0	0	0
ENSSSCG00000026617	eukaryotic translation initiation factor 2 subunit beta - NCBI gene 100621044	2	9	83.7	4	15.9	169.1	3	12.6	181	4	15.9	206.8	0	0	0	5	15.6	166.8	3	12.6	226.3
ENSSSCG00000026626	retention in endoplasmic reticulum sorting receptor 1 - NCBI gene 100624036	3	20.4	119.3	4	19.4	229.1	5	24.5	241.4	5	24.5	264.7	4	20.4	229.4	0	0	0	2	16.8	92.8
ENSSSCG00000026644	DEAD-box helicase 46 - NCBI gene 100626833	0	0	0	2	2.4	60.7	6	7.4	216	6	7.4	216	3	3.9	135.8	3	3.1	101.6	0	0	0
ENSSSCG00000026663	D-aminoacyl-tRNA deacylase 2 - NCBI gene 100522380	0	0	0	0	0	0	0	0	0	2	22.6	61.3	0	0	0	0	0	0	0	0	0
ENSSSCG00000026706	phosphatidylinositol glycan anchor biosynthesis class S - NCBI gene 100625362	0	0	0	0	0	0	0	0	0	2	5.9	146.2	0	0	0	2	7.1	65.6	0	0	0
ENSSSCG00000026710	calcium regulated heat stable protein 1 - NCBI gene 100521547	0	0	0	0	0	0	0	0	0	0	0	0	0	0	0	2	26.7	184.2	2	26.7	168.4
ENSSSCG00000026724	phospholipase B domain containing 1 - NCBI gene 100155493	10	22.4	511.1	10	22.7	528.7	16	32.9	892.8	17	32.2	980.2	22	34.1	1576.3	0	0	0	0	0	0
ENSSSCG00000026742	Bruton tyrosine kinase - NCBI gene 100627308	0	0	0	0	0	0	0	0	0	0	0	0	4	7	170.6	0	0	0	0	0	0
ENSSSCG00000026753	oxysterol binding protein like 11 - NCBI gene 100623596	0	0	0	0	0	0	2	3.3	54.7	2	3.3	54.7	3	6.2	116.8	0	0	0	0	0	0
ENSSSCG00000026761	chaperonin containing TCP1 subunit 8 - NCBI gene 100623886	6	11.7	207.5	11	20.2	372.3	13	23.1	474.7	16	29	565.5	11	20.4	373.7	10	16.6	443.7	8	18.9	227.1
ENSSSCG00000026794	sirtuin 2 - NCBI gene 100125964	0	0	0	0	0	0	0	0	0	0	0	0	3	13.9	161.7	0	0	0	0	0	0
ENSSSCG00000026806	DExH-box helicase 9 - NCBI gene 100514066	20	18.6	825.5	29	24.2	1232.9	32	25.6	1753.2	40	30.3	2061	28	24.1	1690	32	25.4	1946.2	24	22.2	1320.9
ENSSSCG00000026863	FERM ARH/RhoGEF and pleckstrin domain protein 1 - NCBI gene 100158183	0	0	0	0	0	0	0	0	0	0	0	0	0	0	0	3	3.9	169.8	0	0	0
ENSSSCG00000026893	arylamine N-acetyltransferase 1 - NCBI gene 100511905	0	0	0	0	0	0	2	9	42.2	2	9	42.2	2	5.9	50.6	0	0	0	0	0	0
ENSSSCG00000026947	guanosine monophosphate reductase 2 - NCBI gene 100154068	0	0	0	2	5.2	57.3	0	0	0	2	5.2	57.3	0	0	0	3	7.8	139.3	0	0	0
ENSSSCG00000026951	proteasome subunit beta 8 - NCBI gene 396975	5	22.8	148.9	5	27.9	237.4	7	33.1	319.2	7	31.5	363.6	6	27.9	406.7	5	20.4	221.6	0	0	0
ENSSSCG00000026969	KRAS proto-oncogene GTPase - NCBI gene 100518251	0	0	0	0	0	0	0	0	0	2	11.2	53.7	4	30.9	154.3	0	0	0	0	0	0
ENSSSCG00000027046	probable ubiquitin carboxyl-terminal hydrolase FAF-X - NCBI gene 100625207	0	0	0	0	0	0	5	2	200.8	6	2.7	227.7	0	0	0	0	0	0	2	1.2	82
ENSSSCG00000027085	cytochrome b-c1 complex subunit Rieske mitochondrial - NCBI gene 100522678	3	17.5	112.6	4	15.3	165.6	6	33.6	258.8	6	33.6	299.9	3	17.5	137.7	2	8	130.8	3	12.4	74.7
ENSSSCG00000027114	sterol carrier protein 2 - NCBI gene 397439	7	9.1	265.5	7	9.3	269.3	7	9.1	291.8	8	10.9	350.5	6	9.1	291	4	7.2	152.2	5	7.4	169.3
ENSSSCG00000027127	mitogen-activated protein kinase kinase 2 - NCBI gene 100525505	4	17.2	98.6	0	0	0	0	0	0	6	23.4	211.2	4	13.2	103.4	0	0	0	0	0	0
ENSSSCG00000027128	lon peptidase 1 mitochondrial - NCBI gene 100511917	2	3.4	83.6	2	3.4	101.5	4	5.1	120.1	5	6.4	176.2	3	5	115.5	7	9.5	222.1	2	3.4	86.2
ENSSSCG00000027135	protein phosphatase Mg2+/Mn2+ dependent 1G - NCBI gene 100739632	0	0	0	0	0	0	0	0	0	0	0	0	0	0	0	2	8	86.1	3	13.6	103.1
ENSSSCG00000027176	SAC1 like phosphatidylinositide phosphatase - NCBI gene 100621788	0	0	0	2	3.1	44	0	0	0	3	4.9	66.5	5	12.3	155.4	0	0	0	0	0	0
ENSSSCG00000027205	lysophosphatidylcholine acyltransferase 3 - NCBI gene 100627653	2	5.7	63.5	0	0	0	2	6	147.3	3	7.8	173.8	4	10.5	206.6	0	0	0	0	0	0
ENSSSCG00000027224	poly(rC) binding protein 1 - NCBI gene 100511501	9	33.1	406.3	9	38.2	554	9	34	522.3	11	45.2	680.4	7	25.6	416.9	7	20.2	400.6	9	32.9	449.2
ENSSSCG00000027246	NADH dehydrogenase [ubiquinone 1 alpha subcomplex subunit 2-like - NCBI gene 106507363	0	0	0	0	0	0	0	0	0	0	0	0	0	0	0	3	35.7	90.7	2	24.5	69.8
ENSSSCG00000027257	proteasome subunit beta 1 - NCBI gene 100621969	4	26.8	161.5	5	23.2	249.4	5	31.1	302.6	7	39	367.6	7	39	383.6	7	34.4	281	4	21	143.5
ENSSSCG00000027288	diacylglycerol lipase beta - NCBI gene 100627176	0	0	0	0	0	0	0	0	0	3	4.2	82.9	0	0	0	0	0	0	0	0	0
ENSSSCG00000027293	transportin 1 - NCBI gene 100627484	0	0	0	5	6.5	158.3	6	8.4	219.8	8	10.4	281.9	0	0	0	5	7.2	125.8	3	5.1	146.6
ENSSSCG00000027294	CDV3 homolog - NCBI gene 100627162	2	16.3	57.3	0	0	0	4	24.7	91.8	4	24.7	113.1	0	0	0	2	9.5	79.6	2	7.2	71.2
ENSSSCG00000027302	plakophilin 3 - NCBI gene 100626903	0	0	0	0	0	0	0	0	0	0	0	0	0	0	0	0	0	0	2	3.7	72.6
ENSSSCG00000027307	NADH:ubiquinone oxidoreductase subunit A11 - NCBI gene 100514033	0	0	0	0	0	0	0	0	0	0	0	0	0	0	0	0	0	0	4	49.6	111.6
ENSSSCG00000027314	calmodulin regulated spectrin associated protein family member 2 - NCBI gene 100621685	0	0	0	0	0	0	2	1.3	123.2	2	1.3	145.9	0	0	0	0	0	0	0	0	0
ENSSSCG00000027324	VPS35 endosomal protein sorting factor like - NCBI gene 100622540	0	0	0	2	2.2	75.1	0	0	0	3	4.4	111.5	0	0	0	0	0	0	0	0	0
ENSSSCG00000027348	WAS/WASL interacting protein family member 1 - NCBI gene 100154822	2	7.3	53.5	0	0	0	4	14.1	99.4	5	19.4	156.4	3	9.8	79.8	0	0	0	0	0	0
ENSSSCG00000027357	cystatin B - NCBI gene 100038020	5	71.4	287.3	6	71.4	380.2	5	49	296.4	6	71.4	407.1	5	49	310.6	2	33.7	88.8	2	33.7	63.8
ENSSSCG00000027358	ribosomal protein S17 - NCBI gene 414392	3	24.4	155.7	4	31.9	160.7	6	47.4	283.7	8	48.1	351.1	2	33.3	147.5	4	33.3	302.1	5	48.1	210.4
ENSSSCG00000027378	SH3 and PX domains 2B - NCBI gene 100524286	0	0	0	0	0	0	0	0	0	0	0	0	0	0	0	0	0	0	2	4.4	89.5
ENSSSCG00000027407	myosin heavy chain 14 - NCBI gene 100524748	0	0	0	0	0	0	6	3.1	253.6	10	4.1	423.8	5	2.3	256.2	6	2.3	379.3	10	6.6	446.8
ENSSSCG00000027487	linker for activation of T cells family member 2 - NCBI gene 100627864	0	0	0	0	0	0	0	0	0	0	0	0	2	14.5	77.4	0	0	0	0	0	0
ENSSSCG00000027550	phospholipase C delta 1 - NCBI gene 100627099	3	7.8	94	7	14.2	309	6	13.4	293.1	8	16.7	418.4	8	13.9	449.7	0	0	0	0	0	0
ENSSSCG00000027565	Rho GTPase activating protein 45 - NCBI gene 100623239	2	3.1	40.9	0	0	0	0	0	0	6	7.4	137.2	8	9.3	421.7	0	0	0	0	0	0
ENSSSCG00000027573	ribosomal protein L29 - NCBI gene 396993	2	10	51	0	0	0	2	16.2	68	3	21.2	84.6	0	0	0	2	16.2	71.6	3	21.2	110.1
ENSSSCG00000027629	CDP-diacylglycerol--inositol 3-phosphatidyltransferase - NCBI gene 100312963	0	0	0	0	0	0	0	0	0	2	11.3	54	0	0	0	0	0	0	0	0	0
ENSSSCG00000027659	alpha-L-fucosidase 1 - NCBI gene 100621112	3	7.4	110.4	4	7.4	141.6	4	8.8	155.2	5	8.8	213.6	4	7.4	239.8	2	5.5	47	0	0	0
ENSSSCG00000027676	NOP56 ribonucleoprotein - NCBI gene 100512446	3	10.6	154	7	12.1	204.5	6	12.5	220.7	9	20.2	333.5	2	5.3	70.5	5	11.3	270.3	5	12	169.7
ENSSSCG00000027689	spermidine synthase - NCBI gene 414385	0	0	0	3	11.6	72.9	0	0	0	3	11.6	93.7	2	6	52.2	4	15.9	151.9	0	0	0
ENSSSCG00000027778	glyoxalase I - NCBI gene 100156085	0	0	0	0	0	0	0	0	0	0	0	0	0	0	0	0	0	0	3	27.7	204.2
ENSSSCG00000027826	GTPase IMAP family member 4 - NCBI gene 100518347	0	0	0	0	0	0	0	0	0	0	0	0	14	32.8	770.5	0	0	0	0	0	0
ENSSSCG00000027827	UDP-galactose-4-epimerase - NCBI gene 100621392	0	0	0	0	0	0	0	0	0	0	0	0	0	0	0	3	16.1	219.6	0	0	0
ENSSSCG00000027840	coatomer protein complex subunit epsilon - NCBI gene 100525632	3	12.3	108	5	17.2	236.4	5	24	238.8	7	28.9	336.5	5	20.1	217.4	6	30.8	192.6	0	0	0
ENSSSCG00000027860	endoplasmic reticulum aminopeptidase 2 - NCBI gene 100525036	0	0	0	0	0	0	0	0	0	3	3.1	77.5	0	0	0	0	0	0	0	0	0
ENSSSCG00000027898	ATPase plasma membrane Ca2+ transporting 1 - NCBI gene 397636	0	0	0	0	0	0	0	0	0	2	2.7	59.4	0	0	0	0	0	0	0	0	0
ENSSSCG00000027907	basigin (Ok blood group) - NCBI gene 100141312	0	0	0	0	0	0	2	8.1	70.9	3	13.3	102.1	2	8.5	48.8	0	0	0	4	20.2	134.1
ENSSSCG00000027946	major vault protein - NCBI gene 100622738	22	37	923.3	22	36.3	1068.2	24	36.4	1269.2	29	45.7	1603	17	27.3	1245.9	9	12.6	406.4	12	18.7	503.3
ENSSSCG00000028005	VPS33A core subunit of CORVET and HOPS complexes - NCBI gene 100049702	0	0	0	0	0	0	4	5.8	125	4	5.8	160.8	6	9.4	169.4	0	0	0	0	0	0
ENSSSCG00000028019	leucine rich repeat containing 59 - NCBI gene 100514317	4	17.3	139.9	3	11.7	119.6	3	15	183	5	24.7	231.2	2	8.8	153	4	17.3	218.2	4	19	176.2
ENSSSCG00000028020	mitochondrial ribosomal protein S9 - NCBI gene 100624945	0	0	0	0	0	0	0	0	0	0	0	0	0	0	0	2	5.8	60.1	0	0	0
ENSSSCG00000028092	G protein subunit gamma 2 - NCBI gene 102165618	0	0	0	0	0	0	0	0	0	0	0	0	0	0	0	2	39.4	110.3	2	39.4	87.6
ENSSSCG00000028113	capping actin protein of muscle Z-line subunit alpha 2 - NCBI gene 100037958	6	29.4	216	7	36.4	279.3	7	33.9	472.3	9	43	528.9	8	41.6	582	4	22.4	252	3	15	81.4
ENSSSCG00000028135	phosphoribosyl transferase domain containing 1 - NCBI gene 100518211	0	0	0	0	0	0	0	0	0	0	0	0	0	0	0	2	13.2	99.9	0	0	0
ENSSSCG00000028149	thymocyte nuclear protein 1 - NCBI gene 100627444	0	0	0	0	0	0	0	0	0	2	10.1	51.3	0	0	0	0	0	0	2	11.5	59.9
ENSSSCG00000028178	fumarate hydratase - NCBI gene 100627128	4	13.9	231.4	6	20.2	344.5	9	25.6	493.1	9	25.6	538.5	6	22.1	353.3	6	23.4	266.6	4	11.8	187.8
ENSSSCG00000028197	phosphofructokinase liver type - NCBI gene 100621757	11	24	408.7	23	48.2	1012.9	28	51.3	1459.3	32	56.9	1646.1	25	42.5	1475	10	16.6	407.7	5	10.2	185.4
ENSSSCG00000028210	5' 3'-nucleotidase cytosolic - NCBI gene 100526240	0	0	0	0	0	0	0	0	0	2	10.6	72	2	7.1	69.2	3	11	138.9	0	0	0
ENSSSCG00000028227	ribophorin II - NCBI gene 100154432	14	34.6	829.7	15	35.1	756.6	16	36.3	1275.2	17	39.9	1354.9	13	26.6	1027.7	10	24.9	705.4	11	26.5	572.2
ENSSSCG00000028228	exportin 1 - NCBI gene 397330	8	11.6	222.3	8	9.8	313.6	10	12.8	550.4	13	17.2	628.3	11	14	394.3	7	7.8	359.5	0	0	0
ENSSSCG00000028278	RNA polymerase II subunit A - NCBI gene 100737040	0	0	0	2	1.4	115.7	0	0	0	2	1.4	191.7	0	0	0	0	0	0	0	0	0
ENSSSCG00000028338	peptidase domain containing associated with muscle regeneration 1 - NCBI gene 100626770	0	0	0	0	0	0	0	0	0	2	3.9	101	0	0	0	0	0	0	0	0	0
ENSSSCG00000028346	SAMM50 sorting and assembly machinery component - NCBI gene 100626494	0	0	0	0	0	0	5	12.8	139.1	0	0	0	3	7.5	98.5	3	7.5	123.2	0	0	0
ENSSSCG00000028355	actin gamma 1 - NCBI gene 397653	32	69.6	3008.2	30	69.1	2846.4	30	68	2923.9	34	75.5	3470.5	0	0	0	23	54.4	2230.5	33	76.8	2968.9
ENSSSCG00000028373	enolase 2 - NCBI gene 100157750	0	0	0	0	0	0	0	0	0	0	0	0	4	19	337.9	0	0	0	0	0	0
ENSSSCG00000028420	eukaryotic translation initiation factor 4E - NCBI gene 100038030	0	0	0	0	0	0	0	0	0	0	0	0	2	9.7	67.9	0	0	0	0	0	0
ENSSSCG00000028423	RB binding protein 4 chromatin remodeling factor - NCBI gene 100620677	3	8.9	159.8	5	13.6	235.4	4	14.6	192.8	6	20	338.1	6	16.2	236.5	4	9.2	139.3	3	13.4	200
ENSSSCG00000028431	hydroxysteroid 17-beta dehydrogenase 4 - NCBI gene 397574	5	8.7	212.4	8	13.2	294.4	12	21.6	500.8	12	21.6	560.2	8	13.8	430.4	8	13	322.9	5	9.2	196.6
ENSSSCG00000028444	armadillo repeat containing 10 - NCBI gene 100513998	0	0	0	0	0	0	2	11.4	80.9	4	26.1	143.2	2	9.8	89.8	0	0	0	0	0	0
ENSSSCG00000028461	signal regulatory protein alpha - NCBI gene 494566	0	0	0	0	0	0	0	0	0	0	0	0	12	24.4	404.8	0	0	0	0	0	0
ENSSSCG00000028475	karyopherin subunit alpha 1 - NCBI gene 397235	0	0	0	0	0	0	0	0	0	2	4.9	86	0	0	0	2	4.2	86.2	0	0	0
ENSSSCG00000028485	Y-box binding protein 1 - NCBI gene 100620708	3	17.6	279.6	3	17.6	266	5	22.3	235	5	22.3	342.2	8	26.3	668.4	5	16.2	318.4	10	32.6	790.2
ENSSSCG00000028509	RNA binding motif protein 8A - NCBI gene 100156173	2	18	78.1	3	22.8	106	2	16.8	82.1	4	22.8	161.3	3	16.2	71.7	4	26.3	138.7	0	0	0
ENSSSCG00000028522	keratin 10 - NCBI gene 100519971	6	10.7	223.9	4	5.5	173.4	5	7.2	228.1	9	11.2	351.7	6	8.1	209	4	6.5	219.2	4	6.2	162.7
ENSSSCG00000028527	182 kDa tankyrase-1-binding protein - NCBI gene 100625088	0	0	0	0	0	0	0	0	0	0	0	0	0	0	0	3	2.2	99.8	0	0	0
ENSSSCG00000028531	SH3 domain binding protein 1 - NCBI gene 100623659	0	0	0	0	0	0	0	0	0	0	0	0	4	8.8	117	0	0	0	0	0	0
ENSSSCG00000028542	heterogeneous nuclear ribonucleoprotein U like 2 - NCBI gene 100620658	12	23.6	471.6	12	23.6	342	12	18.4	660.2	16	27.4	856	14	25	633.8	0	0	0	6	10	184.2
ENSSSCG00000028553	interleukin enhancer binding factor 2 - NCBI gene 100154734	8	31	360.6	5	18.5	297.7	8	26.9	393.4	11	41.5	558.7	6	20	361.7	10	38.7	563.1	5	14.1	160.3
ENSSSCG00000028620	ATP binding cassette subfamily D member 3 - NCBI gene 100626343	0	0	0	0	0	0	0	0	0	0	0	0	0	0	0	5	10.5	200	0	0	0
ENSSSCG00000028655	RAB18 member RAS oncogene family - NCBI gene 100620478	0	0	0	0	0	0	4	25.7	115.6	5	30.6	154.6	2	11.7	87.3	0	0	0	0	0	0
ENSSSCG00000028663	descr. not available	0	0	0	0	0	0	0	0	0	0	0	0	0	0	0	2	8.3	84.9	0	0	0
ENSSSCG00000028694	ATPase H+ transporting V1 subunit B2 - NCBI gene 106504095	18	48.1	1051.9	20	47	1176.3	25	62.6	1431.8	28	67.5	1778.3	18	41.9	1244.6	4	11.5	226	4	10.4	148.6
ENSSSCG00000028696	flap structure-specific endonuclease 1 - NCBI gene 100517749	2	5.8	61.1	0	0	0	2	7.1	60.5	3	10	106.5	0	0	0	0	0	0	0	0	0
ENSSSCG00000028698	coiled-coil domain containing 47 - NCBI gene 100513109	0	0	0	0	0	0	0	0	0	0	0	0	4	7.3	152.7	0	0	0	0	0	0
ENSSSCG00000028711	caspase 1 apoptosis-related cysteine peptidase - NCBI gene 397319	0	0	0	0	0	0	0	0	0	0	0	0	18	45.9	831	0	0	0	0	0	0
ENSSSCG00000028720	nucleoredoxin - NCBI gene 100523510	0	0	0	0	0	0	0	0	0	0	0	0	0	0	0	2	7.1	55.1	0	0	0
ENSSSCG00000028850	ribosomal protein L26 - NCBI gene 100627662	5	32.4	174.9	5	32.4	205.1	7	37.9	340.9	8	37.9	361	4	22.8	199.2	3	17.2	149.1	3	18.6	156.1
ENSSSCG00000028855	guanine monophosphate synthase - NCBI gene 100512255	0	0	0	2	4.8	71.3	0	0	0	2	4.8	71.3	2	3.5	83.4	9	18.3	461.3	0	0	0
ENSSSCG00000028869	cullin associated and neddylation dissociated 1 - NCBI gene 100514460	4	5.1	100.9	7	8.5	263.7	10	11.6	360.5	13	16	491.7	9	10.9	365.7	10	10.5	388.9	5	4.8	153.4
ENSSSCG00000028879	procollagen-lysine 2-oxoglutarate 5-dioxygenase 3 - NCBI gene 100624420	4	6.9	127.2	3	5.5	159.5	5	10.5	182.4	8	15.3	281.2	6	10.4	204	0	0	0	2	3.8	56.8
ENSSSCG00000028886	importin 7 - NCBI gene 100626508	2	2.5	108.4	3	3.4	108.5	5	5.1	222.6	6	6	268.2	2	2	92.8	10	10.8	582.9	3	3.7	95.1
ENSSSCG00000028978	carbamoyl-phosphate synthetase 2 aspartate transcarbamylase and dihydroorotase - NCBI gene 100624530	4	2.5	92.4	8	3.1	206.8	9	4.8	247.1	15	7.6	385.7	7	3.2	239.3	8	4.1	299.2	4	1.9	90.7
ENSSSCG00000028983	TBC1 domain family member 1 - NCBI gene 100524447	0	0	0	0	0	0	0	0	0	0	0	0	2	1.3	64	0	0	0	0	0	0
ENSSSCG00000028996	aldehyde dehydrogenase 1 family member A1 - NCBI gene 100517137	0	0	0	0	0	0	0	0	0	0	0	0	0	0	0	2	5.2	89	21	44.1	802.7
ENSSSCG00000029005	karyopherin subunit alpha 2 - NCBI gene 397218	0	0	0	0	0	0	0	0	0	0	0	0	0	0	0	8	21	497.4	0	0	0
ENSSSCG00000029034	cytochrome c oxidase subunit 4 isoform 1 mitochondrial - NCBI gene 100624067	5	30.8	265.6	5	26	269.8	6	30.8	301.3	8	37.9	408.8	6	30.8	312	4	18.3	226.9	5	25.4	245.2
ENSSSCG00000029059	structure specific recognition protein 1 - NCBI gene 100624907	3	6.4	95.8	3	5.3	85.9	2	4	103.1	4	7.7	151.1	3	5.9	87.3	4	7.7	146.2	2	4.6	67.6
ENSSSCG00000029066	isopentenyl-diphosphate Delta-isomerase 1 - NCBI gene 100625049	4	18.8	168.7	0	0	0	4	18.8	209.8	4	18.8	224.2	2	11.1	90.1	6	27.9	316.3	6	30.7	385.3
ENSSSCG00000029097	regulator of chromosome condensation 1 - NCBI gene 100621543	0	0	0	0	0	0	0	0	0	0	0	0	0	0	0	0	0	0	2	9.8	75.5
ENSSSCG00000029119	pre-mRNA processing factor 6 - NCBI gene 100624623	0	0	0	0	0	0	0	0	0	0	0	0	0	0	0	2	2.9	64.5	0	0	0
ENSSSCG00000029160	of 2 Hsap:heat shock protein family A (Hsp70) member 1B - HGNC:5233	16	38.2	731.8	18	38.2	889	24	48	1286.8	30	58.6	1515.4	18	36.4	1135	38	80.2	3097.4	32	73.4	2010
ENSSSCG00000029163	branched chain amino acid transaminase 1 - NCBI gene 100518784	2	6	55.4	0	0	0	2	6	84.1	2	6	84.1	2	6	132.7	2	6	103.5	0	0	0
ENSSSCG00000029183	SEC11 homolog A signal peptidase complex subunit - NCBI gene 100622744	2	11.2	51.5	3	15.1	80.6	6	15.6	135.8	6	15.6	140.2	4	19.6	138.3	2	10.6	93.9	0	0	0
ENSSSCG00000029251	microtubule associated protein 4 - NCBI gene 100519172	2	3.8	102.2	3	2.2	144.4	2	3.5	95.3	4	3.1	207.2	0	0	0	4	6.5	194.2	3	2.7	216.6
ENSSSCG00000029256	aldo-keto reductase family 1 member A1 - NCBI gene 396924	7	26.5	338.2	6	22.5	374.3	12	44	625.4	12	44	648.7	11	34.8	613.2	7	25.2	332.9	4	20	124
ENSSSCG00000029362	charged multivesicular body protein 2A - NCBI gene 100622139	0	0	0	5	12.2	128.6	0	0	0	5	12.2	128.6	0	0	0	0	0	0	0	0	0
ENSSSCG00000029367	caspase recruitment domain family member 6 - NCBI gene 100627238	0	0	0	0	0	0	0	0	0	0	0	0	2	3.9	49.6	0	0	0	0	0	0
ENSSSCG00000029411	calpain 2 - NCBI gene 397393	8	16.6	300.7	9	17.6	480.5	8	14.7	397.9	12	23.3	596.1	8	14.3	418.6	11	21.6	619.6	9	20	387.8
ENSSSCG00000029414	ficolin (collagen/fibrinogen domain containing) 1 - NCBI gene 397316	3	15.9	92.2	0	0	0	4	19.4	151.8	5	20.9	173.3	5	20.9	252.9	0	0	0	0	0	0
ENSSSCG00000029519	cytokine induced apoptosis inhibitor 1 - NCBI gene 100620929	0	0	0	0	0	0	0	0	0	0	0	0	0	0	0	3	13.7	168.9	0	0	0
ENSSSCG00000029573	nuclear autoantigenic sperm protein - NCBI gene 100622547	0	0	0	0	0	0	0	0	0	0	0	0	0	0	0	3	3.7	77.1	2	5.5	82.1
ENSSSCG00000029662	zinc finger protein 22 - NCBI gene 100739398	0	0	0	0	0	0	2	11.1	75.4	2	11.1	89.9	2	11.1	64.2	0	0	0	0	0	0
ENSSSCG00000029724	receptor for activated C kinase 1 - NCBI gene 397605	14	63.4	631.4	15	60.9	669.7	13	62.5	848.8	18	72.2	1023.9	7	24	458.7	12	51.4	641.7	10	44.8	384.7
ENSSSCG00000029741	RAS like proto-oncogene A - NCBI gene 100622254	0	0	0	0	0	0	0	0	0	0	0	0	0	0	0	0	0	0	2	18.9	58.1
ENSSSCG00000029785	ribosomal protein S9 - NCBI gene 100622613	9	35.6	310.9	11	40.2	441.1	12	45.4	525.6	12	45.4	567.3	9	39.2	441	10	39.7	464.5	10	41.2	403.7
ENSSSCG00000029790	prenylcysteine oxidase 1 - NCBI gene 100624596	0	0	0	2	5.6	84.3	3	9.7	137.9	3	9.7	141.2	4	9.3	157.9	3	8.6	131.4	0	0	0
ENSSSCG00000029799	zinc finger and BTB domain containing 8 opposite strand - NCBI gene 102160721	0	0	0	0	0	0	2	10.8	104.6	2	10.8	120.4	0	0	0	0	0	0	0	0	0
ENSSSCG00000029830	ribosomal protein L8 - NCBI gene 100154456	3	13.6	134.7	4	16.3	251	5	19.5	250.3	5	19.5	282.1	5	26.8	328.4	4	16.3	235.3	6	35.8	304.8
ENSSSCG00000029857	eukaryotic translation initiation factor 2 subunit gamma - NCBI gene 100525970	0	0	0	3	8.7	125.7	4	14	173.3	4	14	175	5	14	285.9	5	15.7	200	7	23.5	223.7
ENSSSCG00000029918	choline/ethanolamine phosphotransferase 1 - NCBI gene 100154792	0	0	0	0	0	0	0	0	0	0	0	0	0	0	0	2	3.8	57.7	0	0	0
ENSSSCG00000029944	fatty acid synthase - NCBI gene 397561	20	12.4	573	16	9	578.5	20	12.9	759.4	35	21.4	1291.9	18	11.2	755.1	44	25.5	2712.6	31	17.6	1219.1
ENSSSCG00000029954	thyroid hormone receptor associated protein 3 - NCBI gene 100627402	7	12.3	178.8	6	9.5	187.9	8	13	382	11	15.2	457.3	4	5.4	217.3	5	5.9	240.5	5	8.6	234.2
ENSSSCG00000030045	protein arginine methyltransferase 5 - NCBI gene 100294711	0	0	0	0	0	0	0	0	0	0	0	0	0	0	0	3	4.7	94.1	2	4.9	143.2
ENSSSCG00000030049	heterogeneous nuclear ribonucleoprotein U like 1 - NCBI gene 100622274	2	4.1	65.5	3	5.7	86.7	4	7.5	127.5	5	9	157.7	4	6.8	114.6	0	0	0	0	0	0
ENSSSCG00000030053	archain 1 - NCBI gene 100622860	6	16.1	171.3	6	13.9	202.9	8	15.5	367.3	10	21.3	422.4	6	13.9	264.8	5	11.3	198.3	3	6.8	76.7
ENSSSCG00000030115	HCLS1 binding protein 3 - NCBI gene 100625429	4	15.9	125.7	3	11.1	145.1	4	15.8	236.4	4	15.9	249.4	7	29.1	387.4	0	0	0	0	0	0
ENSSSCG00000030125	selenoprotein F - NCBI gene 100038009	0	0	0	2	16.4	48.2	0	0	0	2	16.4	48.2	0	0	0	0	0	0	0	0	0
ENSSSCG00000030130	dihydropyrimidinase like 2 - NCBI gene 100151886	10	29.7	472.3	8	19.4	446.4	13	34.4	694.1	15	38.1	835.5	9	25.6	775.8	16	43.5	1068.6	22	55.8	1263
ENSSSCG00000030149	calpain small subunit 1 - NCBI gene 397587	8	57.5	555.7	10	47.7	450.5	8	60.2	517.8	11	66.2	705.3	9	55.3	589.5	5	28.2	295.3	6	46.6	238.9
ENSSSCG00000030150	UDP-glucose 6-dehydrogenase - NCBI gene 100627727	0	0	0	3	6.9	137.4	4	10.9	136.9	4	10.9	173.3	5	13.2	135.1	3	10.3	92.9	5	13.8	165.6
ENSSSCG00000030156	amyloid beta precursor protein binding family B member 1 interacting protein - NCBI gene 100514179	0	0	0	0	0	0	5	9.1	129.2	6	11.3	179.9	5	9	132.1	0	0	0	0	0	0
ENSSSCG00000030197	CD2 associated protein - NCBI gene 100154585	0	0	0	0	0	0	0	0	0	0	0	0	0	0	0	0	0	0	2	5.3	79.3
ENSSSCG00000030225	transformer 2 beta homolog - NCBI gene 768108	3	16.6	93.8	5	24.9	219.2	5	21.2	269.5	6	24.3	318.4	2	10.8	149.5	2	10.4	181.8	4	19.1	221.4
ENSSSCG00000030255	eukaryotic translation initiation factor 4 gamma 1 - NCBI gene 449528	8	7.4	313.7	10	9	307	12	11.9	439.9	17	15.4	598.6	11	10.9	651.1	16	13.9	736.9	7	5.9	223.3
ENSSSCG00000030289	protein tyrosine phosphatase non-receptor type 11 - NCBI gene 100170851	0	0	0	0	0	0	0	0	0	0	0	0	0	0	0	2	3.5	66.3	0	0	0
ENSSSCG00000030295	nuclear transport factor 2 - NCBI gene 100520245	0	0	0	2	11.8	62.7	0	0	0	3	24.4	87.8	2	18.9	92.7	0	0	0	2	11.8	56.8
ENSSSCG00000030328	NADH:ubiquinone oxidoreductase subunit B10 - NCBI gene 100623873	2	13.1	66.1	2	13.1	86.7	7	39.2	210.7	7	39.2	223.9	4	24.4	146.9	3	21	138.5	3	19.3	83.1
ENSSSCG00000030358	sterile alpha and TIR motif containing 1 - NCBI gene 100627920	0	0	0	3	5.5	106.5	2	4	56	5	9.4	144.7	4	7.1	109.9	0	0	0	0	0	0
ENSSSCG00000030368	heat shock protein family A (Hsp70) member 1 like - NCBI gene 100144518	0	0	0	6	12	458.2	0	0	0	0	0	0	0	0	0	0	0	0	0	0	0
ENSSSCG00000030369	tyrosyl-tRNA synthetase - NCBI gene 100621140	2	3.4	74.9	3	6.4	123.5	6	15.7	212.1	6	15.7	237.7	5	9.3	191.6	4	6.8	99.4	3	6.6	107.1
ENSSSCG00000030386	nucleoporin 205 - NCBI gene 100523151	0	0	0	0	0	0	0	0	0	0	0	0	0	0	0	5	3	236.9	0	0	0
ENSSSCG00000030388	uridine phosphorylase 1 - NCBI gene 100625277	3	17.5	148.3	6	30.7	296.1	4	20.1	206.6	6	30.7	348	4	24.6	285.7	2	9.7	89.5	0	0	0
ENSSSCG00000030415	dipeptidyl peptidase 3 - NCBI gene 100519350	10	24.7	441.4	11	26.9	532.2	10	21.3	690.1	14	31.8	904.6	11	25.1	825.1	8	17.2	392.1	6	11.5	171.5
ENSSSCG00000030421	GDP dissociation inhibitor 1 - NCBI gene 100623607	8	25.7	438.4	7	20.2	463.5	0	0	0	10	26.7	649.7	0	0	0	4	14.1	162.6	7	24.5	279.3
ENSSSCG00000030428	twinkle mtDNA helicase - NCBI gene 100625408	0	0	0	0	0	0	0	0	0	0	0	0	2	3.5	48.7	0	0	0	0	0	0
ENSSSCG00000030435	ubiquitin specific peptidase 39 - NCBI gene 100621970	0	0	0	0	0	0	0	0	0	0	0	0	2	6	66.1	3	9.4	82.6	0	0	0
ENSSSCG00000030510	fibrillarin - NCBI gene 100626002	4	20.1	170.3	6	28.1	317	8	35.8	317	11	51.8	478.7	7	38.3	344.8	4	18.2	252.7	5	20.1	167.8
ENSSSCG00000030535	sorting nexin 9 - NCBI gene 100627455	3	9.2	98.4	4	11.7	141.1	4	10.3	168.8	5	14	210.5	7	15.8	320.8	0	0	0	0	0	0
ENSSSCG00000030567	signal sequence receptor subunit 3 - NCBI gene 100625983	0	0	0	0	0	0	0	0	0	0	0	0	0	0	0	2	11.9	117.8	0	0	0
ENSSSCG00000030608	methionyl aminopeptidase 2 - NCBI gene 100517095	0	0	0	0	0	0	0	0	0	0	0	0	2	4.4	96.8	0	0	0	0	0	0
ENSSSCG00000030632	ubiquitin conjugating enzyme E2 V1 - NCBI gene 100512077	4	38.1	113.8	2	12.9	135.3	2	12.9	135.4	5	44.9	208.7	2	12.9	115.2	4	24.5	179.1	0	0	0
ENSSSCG00000030642	proliferating cell nuclear antigen - NCBI gene 692192	0	0	0	4	17.4	207.3	4	18	140.6	5	21.1	228.5	0	0	0	5	19.6	339.2	0	0	0
ENSSSCG00000030653	glucosidase II alpha subunit - NCBI gene 396938	15	21.8	534	17	23.4	663.3	20	28.3	952.4	22	30.9	1116.5	22	27.4	1055.9	14	19.1	709.1	14	18.3	572.2
ENSSSCG00000030677	phosphoribosylglycinamide formyltransferase phosphoribosylglycinamide synthetase phosphoribosylaminoimidazole synthetase - NCBI gene 100620652	0	0	0	0	0	0	0	0	0	3	5.2	126.5	4	6.1	95.2	9	13	372.1	0	0	0
ENSSSCG00000030739	descr. not available	0	0	0	0	0	0	0	0	0	0	0	0	0	0	0	0	0	0	2	16.7	57.1
ENSSSCG00000030798	FUS RNA binding protein - NCBI gene 100522185	5	11.4	180.9	6	11.8	205.7	4	9.8	188.6	7	12.2	314.5	2	8	181.8	5	11.4	238	4	10.6	156.2
ENSSSCG00000030888	Fas associated via death domain - NCBI gene 595129	0	0	0	0	0	0	2	15.6	84	4	34.6	117.1	3	28	99	0	0	0	0	0	0
ENSSSCG00000030921	apolipoprotein A1 - NCBI gene 397691	3	19	99.3	2	11.4	106.4	3	19	159.7	3	19	161.8	4	24.8	252.4	0	0	0	0	0	0
ENSSSCG00000030957	nuclear factor kappa B subunit 1 - NCBI gene 751869	2	4.3	55.5	0	0	0	0	0	0	2	4.1	108.3	4	6.9	173.2	0	0	0	0	0	0
ENSSSCG00000031077	karyopherin subunit alpha 4 - NCBI gene 100620632	0	0	0	0	0	0	3	10.9	150.8	3	10.9	152.7	0	0	0	3	10.9	138.4	3	11.7	114
ENSSSCG00000031088	ribosomal protein S7 - NCBI gene 100736789	5	41.8	384.6	6	48.6	285.6	6	42.3	421.7	7	49.2	498.2	4	27.9	292.4	4	26.3	294.7	5	20.8	181.6
ENSSSCG00000031115	CD70 molecule - NCBI gene 733577	0	0	0	0	0	0	0	0	0	0	0	0	0	0	0	3	19.5	118.2	0	0	0
ENSSSCG00000031117	dihydrofolate reductase - NCBI gene 100525912	0	0	0	0	0	0	0	0	0	6	35.2	177.4	0	0	0	4	26.8	202.6	4	33.2	171.6
ENSSSCG00000031118	phosphatidylinositol-3 4 5-trisphosphate dependent Rac exchange factor 1 - NCBI gene 100621481	0	0	0	0	0	0	2	1.7	79.2	3	2.4	121.9	0	0	0	0	0	0	0	0	0
ENSSSCG00000031147	ArfGAP with coiled-coil ankyrin repeat and PH domains 2 - NCBI gene 100627914	0	0	0	0	0	0	0	0	0	0	0	0	3	7.1	147.6	0	0	0	0	0	0
ENSSSCG00000031174	fructose-bisphosphatase 1 - NCBI gene 397038	0	0	0	2	9.3	68.1	2	9.3	106	2	9.3	110.8	0	0	0	0	0	0	0	0	0
ENSSSCG00000031224	ubiquitin fold modifier 1 - NCBI gene 100522509	0	0	0	0	0	0	2	50.6	58	2	50.6	58	3	58.8	137.3	2	41.2	82	0	0	0
ENSSSCG00000031236	GLI pathogenesis related 2 - NCBI gene 100515356	0	0	0	0	0	0	0	0	0	0	0	0	4	45.5	230.8	0	0	0	0	0	0
ENSSSCG00000031255	descr. not available	3	23.3	117.8	2	23.3	85.5	4	31.1	154.9	5	31.1	242.9	2	15.6	84.6	0	0	0	0	0	0
ENSSSCG00000031288	CLN5 intracellular trafficking protein - NCBI gene 100152208	0	0	0	0	0	0	0	0	0	0	0	0	4	11.2	158.8	0	0	0	0	0	0
ENSSSCG00000031299	trans-2 3-enoyl-CoA reductase - NCBI gene 100515709	5	10.4	156.7	5	14.3	163.7	3	8.8	72.5	7	17.2	254.9	4	11.7	134.3	0	0	0	0	0	0
ENSSSCG00000031302	C-terminal binding protein 1 - NCBI gene 110262035	0	0	0	0	0	0	2	8.4	91.3	2	8.4	126	2	8.1	87	0	0	0	0	0	0
ENSSSCG00000031337	sorting nexin 18 - NCBI gene 100518876	0	0	0	0	0	0	0	0	0	0	0	0	2	3.9	64.8	0	0	0	0	0	0
ENSSSCG00000031370	ribosomal protein S14 - NCBI gene 110259542	4	30.5	196.2	4	21.2	272.1	5	27.8	298.7	6	37.1	398.8	3	27.8	221.8	5	36.4	373.4	4	21.2	224.3
ENSSSCG00000031381	ADP ribosylation factor 3 - NCBI gene 100301570	6	36.5	226.5	10	58.6	491	10	58.6	596.1	11	58.6	663.9	0	0	0	0	0	0	0	0	0
ENSSSCG00000031487	lymphocyte specific protein 1 - NCBI gene 110259215	6	29.5	616.1	5	28.9	536.6	5	29	506.3	6	29.5	650.9	4	23.9	554.3	0	0	0	0	0	0
ENSSSCG00000031493	cytochrome b-245 alpha polypeptide - NCBI gene 397507	2	22.3	67.3	2	13	47.8	2	13	57.1	3	27.5	101.1	2	11.4	49.4	0	0	0	0	0	0
ENSSSCG00000031577	ATPase H+ transporting V1 subunit G1 - NCBI gene 100154379	5	33.1	238.8	5	33.1	223.9	6	50.8	307.7	7	51.7	351.5	4	29.7	212.6	2	18.3	77.4	3	40.7	221.8
ENSSSCG00000031600	synaptogyrin 2 - NCBI gene 110255959	0	0	0	3	13.8	70.8	2	9.4	75.4	3	13.8	107	0	0	0	3	13.8	105.1	2	9.4	71
ENSSSCG00000031653	docking protein 3 - NCBI gene 110259391	3	10	71	0	0	0	5	12.8	153.7	6	16.2	191.2	8	20.5	308.8	0	0	0	0	0	0
ENSSSCG00000031698	tissue specific transplantation antigen P35B - NCBI gene 100620054	0	0	0	0	0	0	0	0	0	0	0	0	3	9	145.3	0	0	0	0	0	0
ENSSSCG00000031715	caspase recruitment domain family member 9 - NCBI gene 110258075	0	0	0	0	0	0	0	0	0	0	0	0	2	4.3	47.4	0	0	0	0	0	0
ENSSSCG00000031733	A-kinase anchoring protein 12 - NCBI gene 100152595	0	0	0	0	0	0	0	0	0	0	0	0	0	0	0	2	1.5	72.7	6	6.7	274
ENSSSCG00000031736	microsomal glutathione S-transferase 2 - NCBI gene 100622296	0	0	0	0	0	0	0	0	0	0	0	0	0	0	0	0	0	0	2	11.4	60.4
ENSSSCG00000031769	cortactin - NCBI gene 100737993	0	0	0	0	0	0	0	0	0	0	0	0	0	0	0	3	9.7	269.9	7	16.1	235.9
ENSSSCG00000031782	ADP ribosylation factor like GTPase 3 - NCBI gene 595114	0	0	0	0	0	0	0	0	0	0	0	0	0	0	0	3	28	90	0	0	0
ENSSSCG00000031789	acyl-CoA synthetase long chain family member 5 - NCBI gene 100157521	0	0	0	0	0	0	2	3.1	41.6	3	4.3	59.7	0	0	0	0	0	0	0	0	0
ENSSSCG00000031791	ADP ribosylation factor 4 - NCBI gene 595108	5	38.3	286.5	6	42.8	313.8	8	48.3	614.8	8	48.3	621.5	6	38.3	427.2	4	31.1	302.7	7	46.1	468.4
ENSSSCG00000031808	transmembrane 9 superfamily member 2 - NCBI gene 102161802	0	0	0	0	0	0	0	0	0	4	6	112.3	0	0	0	3	5.9	118.6	0	0	0
ENSSSCG00000031825	nicotinate phosphoribosyltransferase - NCBI gene 403161	5	20.8	260.7	7	24.7	342.4	10	29.7	301	12	40.1	551.9	9	29.2	548.6	0	0	0	0	0	0
ENSSSCG00000031838	ribosomal protein S27 - NCBI gene 100519021	0	0	0	0	0	0	0	0	0	5	39.3	200.8	3	29.8	110.4	3	29.8	111.3	4	38.1	132.6
ENSSSCG00000031901	3'-phosphoadenosine 5'-phosphosulfate synthase 1 - NCBI gene 106504748	0	0	0	2	5.6	64.5	2	5	71.2	3	7.5	82.3	3	6.3	151.6	4	7.8	218.7	4	11.1	115.1
ENSSSCG00000031913	NADH:ubiquinone oxidoreductase subunit B4 - NCBI gene 100624335	2	24	60.8	0	0	0	4	42.6	176.7	4	42.6	206.6	0	0	0	3	32.6	126.5	3	34.1	86.2
ENSSSCG00000031918	cytochrome c1 heme protein mitochondrial - NCBI gene 100525869	3	17.2	123.6	3	17.2	125.7	4	18.7	143.1	6	33.4	240.1	3	13.5	149	3	13.5	116.6	3	11	109.2
ENSSSCG00000031986	of 1 Hsap:actin related protein 3 - HGNC:170	0	0	0	0	0	0	0	0	0	2	9.4	99.4	0	0	0	0	0	0	0	0	0
ENSSSCG00000032003	glutathione S-transferase P-like - NCBI gene 100739163	9	58.7	700.3	9	58.7	722.2	9	50.5	797.3	10	59.6	898.2	9	50.5	782.5	8	48.6	509.2	7	40.9	471.1
ENSSSCG00000032007	reticulon 4 - NCBI gene 100170118	0	0	0	2	6.6	105.1	3	10.3	126.1	3	10.3	141	3	10.3	188.2	2	2.2	95.3	5	28	461.5
ENSSSCG00000032010	ribonuclease/angiogenin inhibitor 1 - NCBI gene 445517	10	37.3	582.2	12	41.4	654.4	12	43.6	749.4	14	48.5	911.9	4	12.5	378.2	8	28.9	379.7	19	61.4	1065
ENSSSCG00000032016	phenylalanine--tRNA ligase beta subunit-like - NCBI gene 110261142	0	0	0	0	0	0	0	0	0	7	14.5	209.1	0	0	0	4	8.2	149.5	0	0	0
ENSSSCG00000032028	eukaryotic translation initiation factor 4B - HGNC:3285	4	9.3	131.3	3	8.7	125	3	6.7	147.3	7	14.5	223.7	2	4.8	155	3	5.8	145.5	4	10.7	216.7
ENSSSCG00000032031	glutaminyl-tRNA synthetase - NCBI gene 110256443	4	8.1	190.8	5	7.7	191.4	6	10.5	220.4	9	15.5	336	7	12.1	348.3	5	8.3	176.4	0	0	0
ENSSSCG00000032055	Ro60 Y RNA binding protein - HGNC:11313	0	0	0	2	4.5	54.9	2	4.5	60.2	2	4.5	77.9	2	4.5	73.1	2	4.5	53	0	0	0
ENSSSCG00000032067	adenylate kinase 2 - NCBI gene 100620859	4	18.4	183.1	5	24.8	229.6	6	30.3	328.3	7	35.9	410.9	5	25.6	400.4	5	28.2	260.5	4	22.6	146.8
ENSSSCG00000032081	NADH:ubiquinone oxidoreductase core subunit S3 - NCBI gene 100510948	0	0	0	0	0	0	6	23.9	216.5	6	23.9	258.3	5	24.2	140.1	5	25	268.6	0	0	0
ENSSSCG00000032090	programmed cell death 6 - NCBI gene 100620798	4	35.5	139	3	27.9	138.2	5	40.1	197.2	5	40.1	235.4	6	52.9	339.1	3	19.8	135	0	0	0
ENSSSCG00000032092	DEAD-box helicase 5 - NCBI gene 102158045	6	11.9	166.3	8	15.4	275.7	7	11.6	285.6	11	19.2	430.9	9	16.6	471	11	15.6	501.4	11	19.1	348
ENSSSCG00000032111	ribosomal protein L7 - NCBI gene 414418	10	42.8	410.2	10	42.8	482.9	12	45.6	599.8	12	45.6	652.9	10	38	521.1	13	46.4	632.5	9	33.2	469
ENSSSCG00000032141	deoxyuridine triphosphatase - NCBI gene 100621123	0	0	0	0	0	0	0	0	0	0	0	0	0	0	0	2	11.8	172.4	0	0	0
ENSSSCG00000032164	proliferation and apoptosis adaptor protein 15 - NCBI gene 100152480	4	54.6	141.4	4	46.2	175.6	3	22.3	96.5	6	60.8	260.5	4	36.9	301.5	4	36.9	198.1	0	0	0
ENSSSCG00000032165	ATP synthase membrane subunit DAPIT - NCBI gene 100520866	2	43.1	99.7	2	43.1	129.7	2	43.1	91.5	2	43.1	129.7	2	43.1	111.4	0	0	0	2	43.1	63.2
ENSSSCG00000032166	ATP synthase peripheral stalk subunit d - NCBI gene 100512624	5	41	283	6	52.2	329.6	5	46.6	343	7	52.2	415.4	7	59.6	440.3	3	30.4	268.1	0	0	0
ENSSSCG00000032180	minichromosome maintenance complex component 7 - NCBI gene 110259871	0	0	0	0	0	0	0	0	0	0	0	0	0	0	0	6	11.3	300.3	0	0	0
ENSSSCG00000032188	methyltransferase like 26 - NCBI gene 106508722	0	0	0	0	0	0	0	0	0	0	0	0	2	17.2	86.5	4	27.9	211.7	0	0	0
ENSSSCG00000032203	epiplakin 1 - NCBI gene 110260406	0	0	0	0	0	0	0	0	0	0	0	0	0	0	0	5	1.5	151.5	3	1.1	144.5
ENSSSCG00000032213	diazepam binding inhibitor acyl-CoA binding protein - NCBI gene 397212	4	50.6	180.8	4	56.3	195.9	6	72.4	262.2	7	74.7	301.8	6	67.8	327.7	4	56.3	276.9	5	56.3	226.2
ENSSSCG00000032223	eukaryotic translation initiation factor 1A X-linked - NCBI gene 100522912	0	0	0	0	0	0	2	16.7	52.1	2	16.7	52.1	2	16.7	88.8	0	0	0	2	14.6	57.2
ENSSSCG00000032234	transmembrane protein 165 - NCBI gene 100523623	0	0	0	3	12	86.2	0	0	0	4	15	101.7	0	0	0	0	0	0	2	8.6	88.9
ENSSSCG00000032241	glycoprotein nmb - NCBI gene 100049669	7	13.4	460.6	5	8.8	430.6	6	8.8	606	7	14	641	12	25.6	1023.4	0	0	0	0	0	0
ENSSSCG00000032282	acid phosphatase 5 tartrate resistant - NCBI gene 397414	0	0	0	0	0	0	0	0	0	0	0	0	3	13.5	209.3	0	0	0	0	0	0
ENSSSCG00000032312	RAB11A member RAS oncogene family - NCBI gene 595117	0	0	0	0	0	0	0	0	0	0	0	0	0	0	0	0	0	0	7	33.3	286.7
ENSSSCG00000032341	allograft inflammatory factor 1 - NCBI gene 397271	0	0	0	0	0	0	2	18.4	168	2	18.4	168	0	0	0	0	0	0	0	0	0
ENSSSCG00000032357	adaptor protein phosphotyrosine interacting with PH domain and leucine zipper 1 - NCBI gene 100188978	0	0	0	2	4.9	84	3	7.5	101.4	5	11.6	171.5	3	6.7	119	0	0	0	0	0	0
ENSSSCG00000032397	lamin B receptor - NCBI gene 110255643	7	14.7	325.1	10	19.3	478.5	9	18.2	524.9	11	20.3	630.6	10	20.9	610.9	0	0	0	0	0	0
ENSSSCG00000032408	caspase 7 - NCBI gene 100156777	0	0	0	0	0	0	0	0	0	0	0	0	0	0	0	0	0	0	3	15.9	92.6
ENSSSCG00000032428	arylsulfatase A - NCBI gene 396973	0	0	0	0	0	0	0	0	0	2	6.7	60.6	4	10.9	214.9	0	0	0	0	0	0
ENSSSCG00000032437	RNA binding motif protein 4 - NCBI gene 100144417	0	0	0	0	0	0	0	0	0	0	0	0	4	23.3	245.2	3	14.2	69.1	4	17	109
ENSSSCG00000032452	wolframin ER transmembrane glycoprotein - HGNC:12762	0	0	0	0	0	0	0	0	0	0	0	0	2	2.4	55.1	0	0	0	0	0	0
ENSSSCG00000032467	RAB5C member RAS oncogene family - NCBI gene 100523862	14	74	612.8	14	74	642.2	20	95.4	1073.4	20	95.4	1153.4	18	84.2	1103.2	10	51.8	583.4	12	69.4	397.6
ENSSSCG00000032468	RAB21 member RAS oncogene family - NCBI gene 100736618	2	10.4	58.4	0	0	0	2	10.4	73.5	3	15.8	101.9	2	10.4	102	0	0	0	0	0	0
ENSSSCG00000032472	solute carrier family 25 member 11 - NCBI gene 397390	0	0	0	0	0	0	0	0	0	4	15	145.7	5	20.7	150.6	3	9.9	118.7	0	0	0
ENSSSCG00000032477	NRAS proto-oncogene GTPase - NCBI gene 100739349	0	0	0	0	0	0	0	0	0	0	0	0	4	30.7	166.4	0	0	0	0	0	0
ENSSSCG00000032494	translocase of inner mitochondrial membrane 21 - NCBI gene 100622200	0	0	0	0	0	0	0	0	0	2	9.5	47.3	0	0	0	0	0	0	0	0	0
ENSSSCG00000032498	isocitrate dehydrogenase 3 (NAD(+)) alpha - NCBI gene 100157242	0	0	0	2	5.5	80.9	4	12.3	139.2	4	12.3	171	3	8.2	116.9	3	8.2	181.2	0	0	0
ENSSSCG00000032556	aldolase fructose-bisphosphate A - NCBI gene 110260081	46	159.8	3306.6	36	121.4	3001.8	44	133	3288.6	50	165.4	4156.6	38	95.6	3104.4	32	87.4	2333.2	38	123	2038
ENSSSCG00000032580	microsomal glutathione S-transferase 1 - NCBI gene 397567	2	18.7	55.6	0	0	0	3	19.4	122.3	3	19.4	138.3	0	0	0	0	0	0	0	0	0
ENSSSCG00000032595	RAP1B member of RAS oncogene family - NCBI gene 100152555	5	26.6	198.8	6	38.6	280	0	0	0	8	47.8	425.9	6	39.7	312.7	2	12	136.5	4	23.6	151.8
ENSSSCG00000032621	torsin 1A interacting protein 1 - NCBI gene 102165030	0	0	0	0	0	0	0	0	0	0	0	0	2	5.2	108.5	2	4.7	56.2	0	0	0
ENSSSCG00000032650	SUB1 homolog transcriptional regulator - NCBI gene 110257216	2	17.3	58.3	5	37	152	3	29.9	116.8	5	37	181.5	3	29.9	107.5	4	34.6	164.9	2	18.9	73.8
ENSSSCG00000032655	Aly/REF export factor - NCBI gene 100620496	2	11.3	95.9	2	11.3	187.9	4	21.5	283.1	4	21.5	294.6	3	19.5	234.3	3	19.5	279.4	2	11.3	58
ENSSSCG00000032702	CXADR Ig-like cell adhesion molecule - NCBI gene 397333	0	0	0	0	0	0	0	0	0	0	0	0	0	0	0	4	13.6	99.6	0	0	0
ENSSSCG00000032761	laminin subunit alpha 5 - NCBI gene 110257482	0	0	0	0	0	0	0	0	0	0	0	0	0	0	0	5	2.1	152.9	0	0	0
ENSSSCG00000032763	pyrroline-5-carboxylate reductase 3 - NCBI gene 100516800	0	0	0	0	0	0	0	0	0	0	0	0	0	0	0	2	8.4	73.2	4	17.5	189.5
ENSSSCG00000032769	histone H2A type 2-A-like - NCBI gene 102159655	0	0	0	0	0	0	0	0	0	0	0	0	0	0	0	0	0	0	10	98.4	1082.6
ENSSSCG00000032781	serine and arginine rich splicing factor 12 - NCBI gene 100152352	0	0	0	2	7.3	58.8	0	0	0	3	11.5	121.2	0	0	0	0	0	0	0	0	0
ENSSSCG00000032782	pyridoxamine 5'-phosphate oxidase - NCBI gene 100521112	3	14.8	72	0	0	0	3	14.8	82.8	3	12.3	101.1	3	22.7	120.9	0	0	0	0	0	0
ENSSSCG00000032803	cytochrome P450 2S1 - NCBI gene 106510546	0	0	0	0	0	0	3	9.1	67.7	3	9.1	107.7	0	0	0	0	0	0	0	0	0
ENSSSCG00000032831	BRI3 binding protein - NCBI gene 100155348	0	0	0	2	11.6	70.9	0	0	0	3	15.7	136.6	0	0	0	2	13.3	92.7	2	13.3	63.4
ENSSSCG00000032857	S100 calcium binding protein A12 - NCBI gene 100301483	4	48.9	290.3	4	48.9	323.7	5	70.7	491.1	5	70.7	495.1	5	70.7	325.4	0	0	0	0	0	0
ENSSSCG00000032908	proteasome 26S subunit non-ATPase 7 - NCBI gene 100626274	4	20.4	127.1	3	17.3	134.3	5	27.8	236.4	5	27.8	251.3	4	20.4	211.3	0	0	0	0	0	0
ENSSSCG00000032914	mesencephalic astrocyte derived neurotrophic factor - NCBI gene 100505460	2	15.8	57	3	22.8	73.9	2	19	80	4	27.8	118.6	0	0	0	0	0	0	4	37.3	119.2
ENSSSCG00000032931	cadherin 6 - NCBI gene 100627510	0	0	0	0	0	0	0	0	0	0	0	0	0	0	0	0	0	0	2	15.7	88.7
ENSSSCG00000032970	14 kDa phosphohistidine phosphatase - NCBI gene 100513261	0	0	0	0	0	0	2	25.4	118.8	2	25.4	130	0	0	0	0	0	0	0	0	0
ENSSSCG00000032985	glutamic-oxaloacetic transaminase 2 - NCBI gene 396968	4	12.7	132.2	9	27	324.3	6	18.8	244.3	10	24.7	399	5	13.5	240.6	9	24.7	408.8	10	33.1	386.3
ENSSSCG00000033010	AHNAK nucleoprotein - NCBI gene 106504153	44	18.5	2201.2	62	22.1	2914.9	73	28.3	3296	91	34.7	4485.4	52	19.7	2672	7	2.6	294.2	25	9.5	1216.7
ENSSSCG00000033018	transmembrane 4 L six family member 1 - NCBI gene 100522035	0	0	0	0	0	0	0	0	0	0	0	0	0	0	0	0	0	0	2	9.4	70.5
ENSSSCG00000033019	ribosomal protein L12 - NCBI gene 414416	4	33.9	282.4	4	29.6	235.8	4	29.1	248.6	5	43	353.3	2	14.5	168.2	4	33.9	295.7	4	33.3	332.9
ENSSSCG00000033033	toll interacting protein - NCBI gene 100625123	0	0	0	2	11	110	2	11	134.7	2	11	134.7	3	15.8	168.7	0	0	0	0	0	0
ENSSSCG00000033065	histone H4 - NCBI gene 100621389	11	60.2	750.3	13	61.2	830.3	12	60.2	927.3	13	61.2	991.3	12	60.2	797.6	6	47.6	492.3	10	59.2	694.9
ENSSSCG00000033120	A-kinase anchoring protein 2 - NCBI gene 100153149	0	0	0	0	0	0	0	0	0	0	0	0	0	0	0	0	0	0	3	5.5	91.3
ENSSSCG00000033146	CD163 molecule - NCBI gene 397031	2	3.9	110.8	2	3.9	87.5	3	4.7	130.2	3	4.7	143.7	2	3.9	203.7	0	0	0	0	0	0
ENSSSCG00000033154	ADP ribosylation factor like GTPase 6 interacting protein 5 - NCBI gene 595127	0	0	0	2	10.6	74.7	2	10.6	68.8	4	14.4	122.4	0	0	0	2	10.1	52.6	0	0	0
ENSSSCG00000033161	heterogeneous nuclear ribonucleoprotein H2 - NCBI gene 100627585	6	23.4	376.1	7	24.7	488.9	7	24.7	469.5	7	24.7	509.2	7	24.7	678.9	8	24.7	498.4	0	0	0
ENSSSCG00000033169	ribosomal protein S15 - NCBI gene 397607	4	40.7	215.3	4	40.7	191.9	2	21.4	107	5	40.7	250.6	4	55.2	203.6	5	22.1	252.4	0	0	0
ENSSSCG00000033175	SAM and SH3 domain containing 1 - NCBI gene 100157413	2	1	50.3	0	0	0	0	0	0	4	3.5	141.5	0	0	0	0	0	0	0	0	0
ENSSSCG00000033190	aquaporin 1 (Colton blood group) - NCBI gene 407773	0	0	0	0	0	0	0	0	0	0	0	0	0	0	0	0	0	0	4	39.2	216.2
ENSSSCG00000033257	leucine zipper and CTNNBIP1 domain containing - NCBI gene 100624215	0	0	0	0	0	0	0	0	0	2	16.7	83.2	0	0	0	0	0	0	0	0	0
ENSSSCG00000033262	CD74 molecule - NCBI gene 396660	0	0	0	3	18.7	109.3	2	9.8	70.1	4	22.9	142.4	6	21.9	255.4	0	0	0	0	0	0
ENSSSCG00000033278	ATPase H+ transporting V1 subunit D - NCBI gene 100156681	3	10.1	64.3	4	25.1	255.8	6	32.8	246.7	7	35.6	360.4	6	30.4	321	0	0	0	0	0	0
ENSSSCG00000033295	eukaryotic translation initiation factor 2 subunit alpha - NCBI gene 100155472	2	6	51.8	2	8.9	85.4	6	25.7	221	6	25.7	248.1	4	15.6	139.5	4	16.5	108.7	3	8.9	75
ENSSSCG00000033299	filamin A - NCBI gene 733585	76	42.4	4795.8	76	39.9	4848.3	79	41.8	5236.3	97	49.2	6540.4	69	34.2	5120.1	58	32.1	3960.2	75	41.2	4292.9
ENSSSCG00000033332	proteasome subunit alpha 7 - NCBI gene 100626738	0	0	0	4	23.4	196.8	5	28.6	293.6	6	31.8	336.9	4	23.7	234.8	4	23.8	266.1	6	37.9	196.8
ENSSSCG00000033337	Rho GDP dissociation inhibitor beta - NCBI gene 100155466	5	46.5	247.5	5	34.5	250.2	6	37	262.1	8	60	381.5	5	37.5	327.3	0	0	0	3	23.5	142.8
ENSSSCG00000033423	descr. not available	0	0	0	0	0	0	0	0	0	0	0	0	2	11.2	116.1	0	0	0	0	0	0
ENSSSCG00000033450	PDGFA associated protein 1 - NCBI gene 100519301	0	0	0	0	0	0	0	0	0	0	0	0	0	0	0	2	18.1	77.9	2	18.1	121.8
ENSSSCG00000033500	small nuclear ribonucleoprotein D2 polypeptide - NCBI gene 100626720	3	24.6	122.9	4	40.7	130.2	2	24.6	73.5	5	40.7	201.4	3	23.7	93.5	3	33.1	74.9	2	24.6	82.3
ENSSSCG00000033512	complement C1q B chain - NCBI gene 100518846	0	0	0	0	0	0	0	0	0	0	0	0	2	12.7	101	0	0	0	0	0	0
ENSSSCG00000033602	ubiquitin conjugating enzyme E2 K - NCBI gene 780416	0	0	0	2	11.5	69.1	2	13.5	102.1	3	19	140.1	2	13.5	69.7	2	11	103.2	0	0	0
ENSSSCG00000033606	histone cluster 1 H2A family member c - HGNC:4733	0	0	0	0	0	0	0	0	0	0	0	0	4	44.1	440.9	0	0	0	0	0	0
ENSSSCG00000033608	lysyl oxidase like 2 - NCBI gene 110256870	0	0	0	0	0	0	0	0	0	0	0	0	0	0	0	0	0	0	3	5.6	164.1
ENSSSCG00000033620	solute carrier family 25 member 10 - NCBI gene 106508594	0	0	0	0	0	0	0	0	0	0	0	0	0	0	0	0	0	0	3	9.8	105.3
ENSSSCG00000033623	apolipoprotein B receptor - NCBI gene 102163208	3	4.3	95	6	7.6	174.6	8	9.9	302.9	9	10.5	337.8	5	6.8	234.6	0	0	0	0	0	0
ENSSSCG00000033653	U2 small nuclear RNA auxiliary factor 1 - NCBI gene 110256499	4	25.2	219.4	8	42.6	419.4	8	42.6	366.4	8	42.6	503.8	6	31.8	411.6	8	42.6	465	8	34.4	368.4
ENSSSCG00000033655	tubulin beta-2A chain - NCBI gene 100624785	21	52.4	1366.1	21	49	1411.5	0	0	0	0	0	0	21	49	1433.8	50	112.4	3598	48	108.8	3525.1
ENSSSCG00000033672	histone cluster 1 H1 family member e - HGNC:4718	8	24.7	422.7	8	24.7	498.5	9	24.7	525.7	9	24.7	611.2	5	22.4	338.7	4	21.9	205.4	5	22.8	342.7
ENSSSCG00000033673	solute carrier family 25 member 6 - NCBI gene 403155	9	33.9	446.5	11	40.9	500.4	11	40.3	617.1	12	43	702.7	9	28.5	483.8	14	48.7	686	12	43.6	721.1
ENSSSCG00000033674	protein kinase C beta - NCBI gene 100522792	2	6.5	70.4	2	6.5	127.7	2	6.5	113.5	2	6.5	127.8	0	0	0	0	0	0	0	0	0
ENSSSCG00000033689	G protein pathway suppressor 1 - NCBI gene 110255924	0	0	0	0	0	0	0	0	0	0	0	0	0	0	0	2	4.9	66.3	0	0	0
ENSSSCG00000033690	derlin 1 - NCBI gene 100626802	0	0	0	2	7.9	59.9	2	12.6	77.1	3	10.8	125.2	2	7.9	80.1	0	0	0	0	0	0
ENSSSCG00000033697	ribosomal protein S2 - NCBI gene 100624157	7	26.3	380.2	7	29	329.5	7	32.1	449.7	9	34.8	521.2	8	31.1	498.9	8	31.7	458.5	8	30	280.8
ENSSSCG00000033727	glutathione peroxidase 1 - NCBI gene 397403	8	33	304.8	8	33	330.9	8	37.9	393.4	9	42.2	454.5	8	28.6	327.5	0	0	0	0	0	0
ENSSSCG00000033734	thymosin beta-4-like - NCBI gene 110257905	0	0	0	0	0	0	0	0	0	0	0	0	10	150	450	0	0	0	0	0	0
ENSSSCG00000033740	insulin - NCBI gene 397415	2	34.5	84.9	2	34.5	126.5	2	34.5	87.3	2	34.5	131.5	0	0	0	0	0	0	0	0	0
ENSSSCG00000033744	of 2 Hsap:bolA family member 2B - HGNC:32479	0	0	0	4	58.2	126	4	58.2	138	6	79	183.6	0	0	0	0	0	0	0	0	0
ENSSSCG00000033757	FKBP prolyl isomerase 2 - NCBI gene 100522180	0	0	0	0	0	0	6	70	334	6	70	402.4	4	22.2	156.6	0	0	0	0	0	0
ENSSSCG00000033763	G protein subunit alpha q - NCBI gene 654405	0	0	0	0	0	0	0	0	0	2	9.5	54.2	2	9.5	92.7	0	0	0	0	0	0
ENSSSCG00000033786	RAS related 2 - NCBI gene 110259297	0	0	0	0	0	0	0	0	0	0	0	0	0	0	0	0	0	0	3	21.1	67.9
ENSSSCG00000033787	proline dehydrogenase 1 mitochondrial - NCBI gene 110256626	8	28	226.4	0	0	0	10	31.4	313.8	12	36.6	393.8	6	18.6	399.2	0	0	0	0	0	0
ENSSSCG00000033791	inositol monophosphatase 1 - NCBI gene 397425	0	0	0	2	8.7	53.5	0	0	0	2	8.7	85.7	0	0	0	0	0	0	0	0	0
ENSSSCG00000033811	core-binding factor subunit beta - NCBI gene 110260942	2	14.3	61.6	2	14.3	120.8	2	14.3	107.6	2	14.3	124.2	2	14.3	102.1	2	14.3	104.8	0	0	0
ENSSSCG00000033812	CRK proto-oncogene adaptor protein - NCBI gene 100192444	0	0	0	0	0	0	0	0	0	0	0	0	0	0	0	6	28.3	280.3	2	9.5	62.2
ENSSSCG00000033854	galectin 1 - NCBI gene 414915	7	67.4	535.9	7	67.4	521.9	8	74.8	602.5	8	74.8	658.6	4	35.6	284.5	6	60	525.1	9	74.8	727.8
ENSSSCG00000033944	cytochrome b5 type B (outer mitochondrial membrane) - NCBI gene 100286856	4	55.3	296.8	3	44.7	245.6	5	62.6	383.5	5	62.6	412.7	3	35	176.2	4	45.5	305.7	3	37.4	306.3
ENSSSCG00000033991	dipeptidyl peptidase 7 - NCBI gene 100626630	5	14.5	176.2	3	8.8	220.3	4	11.7	245.7	6	18.2	306.4	5	20.3	444.9	0	0	0	0	0	0
ENSSSCG00000034012	caspase 3 - NCBI gene 397244	0	0	0	2	9.7	50.5	2	13.7	78.3	3	15.8	109.8	3	15.8	131.8	3	12.2	103.8	4	18	249.7
ENSSSCG00000034019	ATP synthase membrane subunit f - NCBI gene 100037979	3	27.3	134.8	3	37.5	120.5	4	37.5	129.5	4	37.5	159.6	4	37.5	219.5	2	27.3	127	0	0	0
ENSSSCG00000034058	Rho GDP dissociation inhibitor alpha - NCBI gene 100529116	8	42.2	618.4	11	49.5	653.4	11	45.6	710.8	12	49.5	843	11	46.1	594.4	7	46.6	431	8	49	454.5
ENSSSCG00000034072	of 2 Hsap:heat shock protein 90 beta family member 1 - HGNC:12028	11	31.5	450.3	12	42.6	588.4	10	38.1	512.1	13	44.9	735.6	9	33	477.5	7	27.9	413.4	11	39.7	481.9
ENSSSCG00000034086	ATP synthase F1 subunit gamma - NCBI gene 102160861	5	27.7	254.6	3	13.1	129.1	5	28.8	383.3	6	31.4	405.8	6	28.9	315.6	0	0	0	0	0	0
ENSSSCG00000034131	thioredoxin domain containing 5 - NCBI gene 100156354	4	12.2	100.8	0	0	0	6	17	207.4	6	15.5	209.5	4	12.2	195.6	2	5	55.1	3	10.5	160.1
ENSSSCG00000034137	peptidylprolyl isomerase B - NCBI gene 100737887	13	44.4	647.6	16	57.9	923	15	50.9	892.4	16	54.6	1053.3	12	44	598.2	11	42.6	571.5	9	40.3	421
ENSSSCG00000034151	arginyl aminopeptidase - NCBI gene 100524577	12	20.1	419.3	10	17.4	411.7	14	25.8	802.4	18	32.4	926.9	14	23.8	753.4	6	10.2	282.4	6	12.7	235
ENSSSCG00000034159	SNAP associated protein - NCBI gene 100154273	0	0	0	0	0	0	0	0	0	0	0	0	2	25.7	84.3	0	0	0	0	0	0
ENSSSCG00000034227	ribosomal protein L35 - NCBI gene 397598	3	26	105.5	3	26	86.1	3	26	143.7	3	26	143.7	2	18.7	104.9	2	15.4	104.8	4	33.3	103
ENSSSCG00000034386	ATPase sarcoplasmic/endoplasmic reticulum Ca2+ transporting 2 - NCBI gene 396875	6	8.7	301.7	7	9.4	330.9	7	9.4	302.7	7	9.4	415.9	7	9.1	301	5	6.7	194.7	8	12.1	352.4
ENSSSCG00000034448	ribosomal protein L13a - NCBI gene 780432	8	30.4	293.7	8	33.3	274.5	6	24	231.9	9	33.8	325.2	5	21.1	230.5	8	35.8	352.2	4	20.6	232.5
ENSSSCG00000034487	NADH:ubiquinone oxidoreductase subunit B11 - NCBI gene 100522775	0	0	0	0	0	0	0	0	0	2	16.8	77.3	0	0	0	0	0	0	0	0	0
ENSSSCG00000034502	hexose-6-phosphate dehydrogenase/glucose 1-dehydrogenase - NCBI gene 110261091	0	0	0	0	0	0	3	5	72.5	4	6.3	109.8	4	6.6	102.6	0	0	0	0	0	0
ENSSSCG00000034521	nudix hydrolase 21 - NCBI gene 100625681	0	0	0	2	13.2	107.8	3	18.5	137.9	3	18.5	154.8	2	13.2	80.5	3	17.2	75.1	0	0	0
ENSSSCG00000034527	of 2 Hsap:ATP synthase membrane subunit g - HGNC:14247	4	57.2	116.6	0	0	0	4	57.2	177	4	57.2	182.6	4	40.8	194.4	0	0	0	0	0	0
ENSSSCG00000034555	killer cell lectin-like receptor subfamily B member 1B allele B - NCBI gene 100520491	0	0	0	0	0	0	0	0	0	0	0	0	3	10.4	120.4	0	0	0	0	0	0
ENSSSCG00000034598	histone H2A type 2-C - NCBI gene 106510170	3	27.1	226.2	0	0	0	0	0	0	0	0	0	5	49.6	417.8	0	0	0	0	0	0
ENSSSCG00000034617	ribosomal protein S27a - NCBI gene 100514637	0	0	0	6	34	326.4	6	34	368.9	0	0	0	0	0	0	0	0	0	7	50.6	497.8
ENSSSCG00000034709	eukaryotic translation initiation factor 5 - NCBI gene 110255321	2	5.8	67.2	0	0	0	4	10.3	155.4	4	10.3	157.6	3	7.7	116.7	4	10.3	88.7	0	0	0
ENSSSCG00000034742	methyl-CpG binding protein 2 - HGNC:6990	0	0	0	0	0	0	0	0	0	2	6.3	85.7	0	0	0	0	0	0	0	0	0
ENSSSCG00000034758	pyridoxal kinase - NCBI gene 396983	8	35.4	334.5	7	27	401.7	10	33.9	566.4	12	39.4	649.5	10	35.4	636.1	4	22	167	0	0	0
ENSSSCG00000034782	vacuolar protein sorting 25 homolog - NCBI gene 100622124	0	0	0	0	0	0	0	0	0	0	0	0	2	11.4	68	2	11.4	83.6	0	0	0
ENSSSCG00000034804	descr. not available	2	15.9	82.6	0	0	0	0	0	0	0	0	0	0	0	0	0	0	0	0	0	0
ENSSSCG00000034811	quinoid dihydropteridine reductase - NCBI gene 397619	0	0	0	2	14	61.2	2	14	66.6	2	14	79.7	0	0	0	0	0	0	0	0	0
ENSSSCG00000034815	U2 small nuclear RNA auxiliary factor 2 - NCBI gene 102167536	5	13.2	163.4	3	5.7	124	4	11.8	210.3	6	18	259.4	4	9.2	179.1	5	13.6	247.8	8	22.8	286.8
ENSSSCG00000034868	vesicle associated membrane protein 2 - NCBI gene 100620549	0	0	0	0	0	0	0	0	0	0	0	0	0	0	0	0	0	0	2	39.7	100.1
ENSSSCG00000034896	hypoxanthine phosphoribosyltransferase 1 - NCBI gene 397351	2	9.6	50.2	4	17	149.1	5	28	155.1	6	28	224.7	4	21.6	173.9	4	22.5	184.8	0	0	0
ENSSSCG00000034898	myeloid derived growth factor - NCBI gene 110259358	0	0	0	2	26.8	72.7	4	35.9	140.2	5	56.3	174.1	3	34.5	111.8	2	14.1	69	2	21.8	81.5
ENSSSCG00000034905	mevalonate diphosphate decarboxylase - NCBI gene 110260885	0	0	0	0	0	0	0	0	0	0	0	0	0	0	0	0	0	0	2	9.7	86.5
ENSSSCG00000034927	eukaryotic translation initiation factor 3 subunit C - NCBI gene 110260088	12	20.4	563.2	18	21.6	865.4	22	26	788.4	30	35.4	1306.2	16	20.8	592.2	14	18	634.8	6	10.8	276
ENSSSCG00000034937	SH3 domain binding glutamate rich protein like 3 - NCBI gene 100621842	2	20.4	173.7	3	31.2	207.9	4	31.2	266.7	4	31.2	276.7	4	31.2	304.1	0	0	0	0	0	0
ENSSSCG00000034952	dolichyl-phosphate mannosyltransferase subunit 1 catalytic - NCBI gene 100124379	0	0	0	0	0	0	3	14.4	72.3	4	17.4	120.1	4	19.1	168.2	2	7.6	70	0	0	0
ENSSSCG00000034984	proteasome subunit beta 4 - NCBI gene 100153923	3	19.7	168.1	3	14.8	166.7	5	30.3	197.7	7	42.8	306.8	4	22.7	219.9	3	14.4	254.3	0	0	0
ENSSSCG00000035007	ribosomal protein L17 - NCBI gene 100625001	4	26.1	157.7	5	26.3	174.7	5	27.7	241.5	6	32.1	287.3	3	21.7	125.9	4	25.8	269.6	4	22	207.1
ENSSSCG00000035048	complement C1q binding protein - NCBI gene 110256103	0	0	0	0	0	0	2	12.7	94.4	2	12.7	121.2	0	0	0	4	24.6	248.1	4	27.6	225.1
[truncated: 279 more rows]

## Sheet: #4_Q_Viral proteins
Comparison of expression levels between viral proteins
Gene	ratio (Macrophages/WSL)	p_value
285L	1.04	0.9389
dsRed	1.68	0.0544
A104R	0.72	0.0516
A137R	2.06	0.1543
A151R	2.28	0.0167
A224L	0.5	0.0031
A240L	1.86	0.4653
B119L	1.14	0.7303
B125R	0.94	0.9095
B175L	1.94	0.2644
B318L	0.89	0.8845
B354L	1.96	0.0829
B407L	1.49	0.0631
B438L	0.54	0.0117
B475L	0.86	0.3168
B602L	1.02	0.8809
B646L	1.86	0.1034
C129R	0.71	0.1825
C315R	0.83	0.5699
C475L	0.51	0.0011
C717R	0.41	0.007
CP123L	1.33	0.4352
CP204L	0.98	0.9073
CP2475L	1.02	0.9066
CP2475L_p150	1.19	0.4247
CP312R	1.45	0.2899
CP530R	1.32	0.0244
CP530R_p8	0.77	0.3329
D1133L	0.7	0.4587
D117L	0.86	0.5348
D129L	1	0.9965
D205R	0.77	0.2176
D250R	0.54	0.1355
D339L	0.97	0.9542
D79L	0.94	0.9215
DP238L	1.26	0.46
E120R	1.17	0.4815
E146L	1.19	0.5697
E165R	1.62	0.2297
E183L	0.84	0.2394
E184L	0.54	0.01
E199L	1.09	0.8624
E248R	1.09	0.7987
E296R	0.92	0.8925
E301R	2.41	0.35
EP1242L	0.83	0.2004
EP424R	0.52	0.1248
EP84R	0.88	0.4136
F165R	0.56	0.0036
F317L	1.25	0.6979
F334L	2.8	0.0444
F778R	1.43	0.3903
G1211R	0.99	0.9303
G1340L	0.34	0.0016
H124R	0.39	0.0004
H171R	1.06	0.907
H233R	0.39	0.0005
H240R	0.21	0.0005
H339R	0.76	0.2503
H359L	1.65	0.3131
I215L	1.48	0.3509
I226R	0.48	0.1797
I329L	0.71	0.2861
I73R	2.85	0.1362
I9R	0.86	0.3746
K145R	0.4	0.0114
K205R	1.18	0.4676
K421R	0.82	0.4017
K78R	1.07	0.8814
KP177R	1.11	0.6101
M1249L	0.63	0.0746
M448R	0.99	0.983
MGF_100-2L	0.59	0.0241
MGF_100-3L	0.81	0.3559
MGF_110-4L	1.37	0.6441
MGF_360-16R	1.02	0.9454
NP1450L	0.77	0.4365
NP419L	0.51	0.0301
NP868R	0.47	0.0022
P1192R	1.25	0.4009
S183L	0.56	0.0065

## Sheet: #5_Q_Effect Infection
Comparison of expression levels of host genes in response to ASFV infection by cell type
ensembl_gene_id	cell	HGNC_symbol	ratio (naive / ASFV)	p_value	description	Reference
ENSSSCG00000000034	Macrophage	TTLL12	1.3	0.4878	tubulin tyrosine ligase like 12
ENSSSCG00000000038	Macrophage	CYB5R3	1.37	0.2052	NADH-cytochrome b5 reductase 3-like
ENSSSCG00000000058	Macrophage	SNU13	1.07	0.8233	small nuclear ribonucleoprotein 13
ENSSSCG00000000064	Macrophage	ACO2	1.26	0.1347	aconitase 2
ENSSSCG00000000104	Macrophage	DDX17	1.54	0.0174	DEAD-box helicase 17
ENSSSCG00000000119	Macrophage	EIF3L	1.59	0.1208	eukaryotic translation initiation factor 3 subunit L
ENSSSCG00000000141	Macrophage	EIF3D	0.96	0.8214	eukaryotic translation initiation factor 3 subunit D
ENSSSCG00000000145	Macrophage	MYH9	0.85	0.2052	myosin heavy chain 9
ENSSSCG00000000171	Macrophage	CKAP4	1.16	0.5984	cytoskeleton associated protein 4
ENSSSCG00000000190	Macrophage	TUBA1A	1.46	0.1799	tubulin alpha 1a
ENSSSCG00000000223	Macrophage	BIN2	0.79	0.4839	bridging integrator 2
ENSSSCG00000000251	Macrophage	KRT1	0.76	0.3745	keratin 1
ENSSSCG00000000274	Macrophage	PCBP2	0.86	0.3905	poly(rC) binding protein 2
ENSSSCG00000000288	Macrophage	HNRNPA1	1.37	0.2278	heterogeneous nuclear ribonucleoprotein A1
ENSSSCG00000000295	Macrophage	NCKAP1L	1.04	0.9211	NCK associated protein 1 like
ENSSSCG00000000361	Macrophage	CD63	1.19	0.2636	CD63 molecule
ENSSSCG00000000374	Macrophage		1.24	0.46	ribosomal protein S26
ENSSSCG00000000377	Macrophage		0.78	0.1069	proliferation-associated 2G4
ENSSSCG00000000379	Macrophage	ESYT1	1.17	0.358	extended synaptotagmin 1
ENSSSCG00000000405	Macrophage	ATP5F1B	1.18	0.3032	ATP synthase F1 subunit beta
ENSSSCG00000000444	Macrophage	DCTN2	0.9	0.3117	dynactin subunit 2
ENSSSCG00000000496	Macrophage	CCT2	1.43	0.2466	chaperonin containing TCP1 subunit 2
ENSSSCG00000000522	Macrophage	NAP1L1	1.73	0.0763	nucleosome assembly protein 1 like 1
ENSSSCG00000000576	Macrophage	LDHB	1.03	0.9101	lactate dehydrogenase B
ENSSSCG00000000684	Macrophage	USP5	1.57	0.081	ubiquitin specific peptidase 5
ENSSSCG00000000685	Macrophage	TPI1	0.77	0.2315	triosephosphate isomerase 1	Wang et al., 2019
ENSSSCG00000000694	Macrophage	GAPDH	1.09	0.6357	glyceraldehyde-3-phosphate dehydrogenase	Wang et al., 2019
ENSSSCG00000000767	Macrophage	ATP6V1E1	0.96	0.8592	ATPase H+ transporting V1 subunit E1
ENSSSCG00000000843	Macrophage	TXNRD1	1.58	0.1303	thioredoxin reductase 1
ENSSSCG00000000849	Macrophage	HSP90B1	0.9	0.5432	heat shock protein 90 beta family member 1	Zhu et al 2020
ENSSSCG00000000886	Macrophage	SLC25A3	1.73	0.0896	solute carrier family 25 member 3
ENSSSCG00000000887	Macrophage		0.69	0.1257	lamina-associated polypeptide 2, isoforms beta/gamma
ENSSSCG00000000908	Macrophage		1.26	0.3233
ENSSSCG00000001011	Macrophage	SERPINB1	2.62	0	serpin family B member 1
ENSSSCG00000001137	Macrophage	HIST1H1D	0.56	0.1305	histone cluster 1 H1 family member d
ENSSSCG00000001229	Macrophage		0.97	0.9529	patr class I histocompatibility antigen, A-126 alpha chain-like
ENSSSCG00000001346	Macrophage	ABCF1	0.95	0.9092	ATP binding cassette subfamily F member 1
ENSSSCG00000001379	Macrophage	TUBB	1.37	0.0469	tubulin beta class I
ENSSSCG00000001400	Macrophage	DDX39B	1.24	0.293	DExD-box helicase 39B
ENSSSCG00000001453	Macrophage	HLA-DRA	1.53	0.1398	MHC class II DR-alpha
ENSSSCG00000001455	Macrophage		1.05	0.9217	MHC class II histocompatibility antigen SLA-DRB1
ENSSSCG00000001457	Macrophage	HLA-DQB1	0.79	0.6161	SLA-DQ beta1 domain
ENSSSCG00000001457	Macrophage	HLA-DQB2	0.79	0.6161	SLA-DQ beta1 domain
ENSSSCG00000001502	Macrophage	RPS18	1.34	0.2824	ribosomal protein S18
ENSSSCG00000001507	Macrophage	TAPBP	1.13	0.5231	TAP binding protein
ENSSSCG00000001528	Macrophage	RPS10-NUDT3	1.43	0.214	ribosomal protein S10
ENSSSCG00000001543	Macrophage	RPL10A	0.83	0.5021	ribosomal protein L10a
ENSSSCG00000001549	Macrophage	FKBP5	1.85	0.0272	FKBP prolyl isomerase 5
ENSSSCG00000001564	Macrophage	SRSF3	1.02	0.9515	serine and arginine rich splicing factor 3	Zhang et al., 2006
ENSSSCG00000001679	Macrophage	XPO5	1.63	0.1154	exportin 5
ENSSSCG00000001701	Macrophage	HSP90AB1	1.05	0.8088	heat shock protein 90 alpha family class B member 1
ENSSSCG00000001770	Macrophage	CTSH	2.62	0.0197	cathepsin H
ENSSSCG00000001780	Macrophage	FAH	0.75	0.1576	fumarylacetoacetate hydrolase
ENSSSCG00000001814	Macrophage	IQGAP1	1.15	0.5786	IQ motif containing GTPase activating protein 1
ENSSSCG00000001852	Macrophage	IDH2	1.58	0.0624	isocitrate dehydrogenase (NADP(+)) 2, mitochondrial
ENSSSCG00000001862	Macrophage	ETFA	1.15	0.7843	electron transfer flavoprotein subunit alpha
ENSSSCG00000001892	Macrophage	SCAMP2	1.61	0.0726	secretory carrier membrane protein 2
ENSSSCG00000001927	Macrophage	HEXA	2.84	0.0015	hexosaminidase subunit alpha
ENSSSCG00000001930	Macrophage	PKM	0.78	0.2566	pyruvate kinase, muscle
ENSSSCG00000001951	Macrophage	PSMA6	1.54	0.0736	proteasome subunit alpha 6
ENSSSCG00000002004	Macrophage	PSME2	1.11	0.7853	proteasome activator subunit 2
ENSSSCG00000002006	Macrophage	PSME1	1.09	0.7514	proteasome activator subunit 1
ENSSSCG00000002009	Macrophage	PCK2	1.63	0.1869	phosphoenolpyruvate carboxykinase 2, mitochondrial
ENSSSCG00000002050	Macrophage	DAD1	1.16	0.6202	defender against cell death 1
ENSSSCG00000002269	Macrophage	MTHFD1	1.31	0.3811	methylenetetrahydrofolate dehydrogenase, cyclohydrolase and formyltetrahydrofolate synthetase 1
ENSSSCG00000002307	Macrophage	ERH	1.77	0.0872	ERH mRNA splicing and mitosis factor
ENSSSCG00000002374	Macrophage	DLST	0.59	0.0925	dihydrolipoamide S-succinyltransferase
ENSSSCG00000002404	Macrophage	SPTLC2	1.19	0.4761	serine palmitoyltransferase long chain base subunit 2
ENSSSCG00000002406	Macrophage	AHSA1	1.01	0.955	activator of HSP90 ATPase activity 1
ENSSSCG00000002433	Macrophage	PSMC1	0.6	0.3044	proteasome 26S subunit, ATPase 1
ENSSSCG00000002452	Macrophage	LGMN	1.16	0.4804	legumain
ENSSSCG00000002516	Macrophage	WARS	0.91	0.7738	tryptophanyl-tRNA synthetase
ENSSSCG00000002529	Macrophage	RPS21	1.03	0.8946	40S ribosomal protein S21
ENSSSCG00000002535	Macrophage	HSP90AA1	1.05	0.7639	heat shock protein 90 alpha family class A member 1	Zhu et al 2020
ENSSSCG00000002704	Macrophage	KARS	1.55	0.0285	lysyl-tRNA synthetase
ENSSSCG00000002722	Macrophage	DDX19B	0.9	0.6709	DEAD-box helicase 19B
ENSSSCG00000002723	Macrophage	AARS	2.78	0.0008	alanyl-tRNA synthetase
ENSSSCG00000002776	Macrophage	ATP6V0D1	1.47	0.1006	ATPase H+ transporting V0 subunit d1
ENSSSCG00000002868	Macrophage	PEPD	4.18	0.0054	peptidase D
ENSSSCG00000002873	Macrophage	GPI	1.26	0.2598	glucose-6-phosphate isomerase
ENSSSCG00000002965	Macrophage	ACTN4	1.02	0.9267	actinin alpha 4
ENSSSCG00000003042	Macrophage		2.34	0.0016	ribosomal protein S19
ENSSSCG00000003064	Macrophage	ETHE1	1.57	0.1781	ETHE1 persulfide dioxygenase
ENSSSCG00000003105	Macrophage	SLC1A5	0.9	0.7871	solute carrier family 1 member 5
ENSSSCG00000003106	Macrophage	AP2S1	1.43	0.4553	adaptor related protein complex 2 subunit sigma 1
ENSSSCG00000003120	Macrophage	NAPA	1.32	0.3191	NSF attachment protein alpha
ENSSSCG00000003150	Macrophage	NUCB1	0.93	0.7324	nucleobindin 1
ENSSSCG00000003153	Macrophage		0.7	0.0923	ferritin light chain
ENSSSCG00000003154	Macrophage	GYS1	0.89	0.5767	glycogen synthase 1
ENSSSCG00000003165	Macrophage	RPS11	0.46	0.059	ribosomal protein S11
ENSSSCG00000003168	Macrophage	ALDH16A1	1.9	0.0048	aldehyde dehydrogenase 16 family member A1
ENSSSCG00000003199	Macrophage	AP2A1	2.18	0.0052	adaptor related protein complex 2 subunit alpha 1
ENSSSCG00000003229	Macrophage	ETFB	0.61	0.3904	electron transfer flavoprotein subunit beta
ENSSSCG00000003385	Macrophage	PARK7	1	0.9889	Parkinsonism associated deglycase
ENSSSCG00000003402	Macrophage	PGD	1.37	0.096	phosphogluconate dehydrogenase
ENSSSCG00000003458	Macrophage	EFHD2	1.79	0.0047	EF-hand domain family member D2
ENSSSCG00000003477	Macrophage	NECAP2	1.96	0.0007	NECAP endocytosis associated 2
ENSSSCG00000003491	Macrophage	AKR7L	2.25	0.0051	aldo-keto reductase family 7 member A2
ENSSSCG00000003493	Macrophage	CAPZB	0.57	0.0628	capping actin protein of muscle Z-line subunit beta
ENSSSCG00000003505	Macrophage	DDOST	1.66	0.1117	dolichyl-diphosphooligosaccharide--protein glycosyltransferase non-catalytic subunit
ENSSSCG00000003511	Macrophage	HP1BP3	1.03	0.9094	heterochromatin protein 1 binding protein 3
ENSSSCG00000003520	Macrophage		0.51	0.1385	cell division cycle 42
ENSSSCG00000003566	Macrophage	NUDC	0.97	0.8538	nuclear distribution C, dynein complex regulator
ENSSSCG00000003612	Macrophage	EIF3I	2.43	0.011	eukaryotic translation initiation factor 3 subunit I
ENSSSCG00000003613	Macrophage	HDAC1	0.67	0.1312	histone deacetylase 1
ENSSSCG00000003648	Macrophage	RRAGC	1.89	0.2395	Ras related GTP binding C
ENSSSCG00000003672	Macrophage	CAP1	1.13	0.5193	cyclase associated actin cytoskeleton regulatory protein 1
ENSSSCG00000003691	Macrophage	MYL12A	0.8	0.3132	myosin regulatory light chain 12B
ENSSSCG00000003707	Macrophage	NPC1	1.89	0.0079	NPC intracellular cholesterol transporter 1
ENSSSCG00000003771	Macrophage		1.38	0.1834	far upstream element binding protein 1
ENSSSCG00000003776	Macrophage	ACADM	2.08	0.0192	acyl-CoA dehydrogenase medium chain
ENSSSCG00000003798	Macrophage	SERBP1	0.9	0.8038	SERPINE1 mRNA binding protein 1
ENSSSCG00000003812	Macrophage	PGM1	0.95	0.7782	phosphoglucomutase 1
ENSSSCG00000003914	Macrophage	PRDX1	0.84	0.463	peroxiredoxin 1
ENSSSCG00000003930	Macrophage		1.28	0.389	ribosomal protein S8
ENSSSCG00000004048	Macrophage	TCP1	1.35	0.2701	t-complex 1
ENSSSCG00000004049	Macrophage	ACAT2	0.95	0.8828	acetyl-CoA acetyltransferase 2
ENSSSCG00000004058	Macrophage	EZR	1.28	0.1573	ezrin
ENSSSCG00000004114	Macrophage	ADGB	1.77	0.3291	RAB32, member RAS oncogene family
ENSSSCG00000004145	Macrophage		1.79	0.0373	ABRA C-terminal like
ENSSSCG00000004177	Macrophage	RPS12	0.69	0.3412	ribosomal protein S12
ENSSSCG00000004190	Macrophage	STX7	1.54	0.0813	syntaxin 7
ENSSSCG00000004195	Macrophage	ARG1	1.87	0.0382	arginase 1	Zhang et al., 2006
ENSSSCG00000004233	Macrophage	SMPDL3A	3.09	0.0001	sphingomyelin phosphodiesterase acid like 3A
ENSSSCG00000004279	Macrophage	OGFRL1	1.2	0.6176	opioid growth factor receptor like 1
ENSSSCG00000004294	Macrophage	SYNCRIP	1.38	0.2919	synaptotagmin binding cytoplasmic RNA interacting protein
ENSSSCG00000004368	Macrophage	PREP	1.77	0.071	prolyl endopeptidase
ENSSSCG00000004385	Macrophage	SNX3	1.55	0.124	sorting nexin 3
ENSSSCG00000004480	Macrophage	COX7A2	0.7	0.3126	COX7A2 protein
ENSSSCG00000004489	Macrophage		0.7	0.0073	eukaryotic translation elongation factor 1 alpha 1
ENSSSCG00000004499	Macrophage	ATP5F1A	1.23	0.323	ATP synthase F1 subunit alpha
ENSSSCG00000004537	Macrophage	TXNL1	0.87	0.5458	thioredoxin like 1
ENSSSCG00000004542	Macrophage	NARS	1.31	0.425	asparaginyl-tRNA synthetase
ENSSSCG00000004547	Macrophage	PLEKHO2	0.67	0.5175	pleckstrin homology domain containing O2
ENSSSCG00000004578	Macrophage	ANXA2	0.83	0.394	annexin A2	Wang et al., 2019
ENSSSCG00000004626	Macrophage	TMOD3	2.27	0.0238	tropomodulin 3
ENSSSCG00000004666	Macrophage	SQOR	1.83	0.0029	sulfide quinone oxidoreductase
ENSSSCG00000004670	Macrophage	C15orf48	2.1	0.028	chromosome 1 C15orf48 homolog
ENSSSCG00000004700	Macrophage	PDIA3	1.27	0.1842	protein disulfide isomerase family A member 3
ENSSSCG00000004803	Macrophage	ACTC1	0.83	0.5759	actin alpha cardiac muscle 1
ENSSSCG00000004870	Macrophage	CNDP2	1.47	0.1484	carnosine dipeptidase 2
ENSSSCG00000004889	Macrophage	SERPINB10	0.9	0.6109	serpin family B member 10
ENSSSCG00000004893	Macrophage	VPS4B	0.86	0.7935	vacuolar protein sorting 4 homolog B
ENSSSCG00000004945	Macrophage		1.54	0.1015	ribosomal protein L4
ENSSSCG00000005024	Macrophage	PYGL	1.55	0.0164	glycogen phosphorylase L
ENSSSCG00000005029	Macrophage	RTRAF	1.92	0.0092	RNA transcription, translation and transport factor
ENSSSCG00000005037	Macrophage	ERO1A	1.37	0.2672	endoplasmic reticulum oxidoreductase 1 alpha
ENSSSCG00000005038	Macrophage	PSMC6	0.66	0.1717	proteasome 26S subunit, ATPase 6
ENSSSCG00000005055	Macrophage	LGALS3	0.99	0.9212	galectin 3	Zhang et al., 2006
ENSSSCG00000005072	Macrophage	PSMA3	0.66	0.0673	proteasome subunit alpha 3
ENSSSCG00000005169	Macrophage	RPS6	0.56	0.2145	ribosomal protein S6	Quintas et al 2017
ENSSSCG00000005267	Macrophage	ANXA1	0.65	0.1087	annexin A1	Zhang et al., 2006
ENSSSCG00000005267	Macrophage	ANXA1	0.65	0.1087	annexin A1	Wang et al., 2019
ENSSSCG00000005273	Macrophage	OSTF1	1.19	0.5531	osteoclast stimulating factor 1
ENSSSCG00000005300	Macrophage	VCP	1.09	0.5546	valosin containing protein
ENSSSCG00000005317	Macrophage	TLN1	3.64	0	talin 1
ENSSSCG00000005373	Macrophage	NANS	1.32	0.3756	acidic nuclear phosphoprotein 32 family member B
ENSSSCG00000005436	Macrophage	RAD23B	1.57	0.0078	RAD23 homolog B, nucleotide excision repair protein
ENSSSCG00000005453	Macrophage		0.84	0.6987	thioredoxin
ENSSSCG00000005466	Macrophage	PTBP3	1.61	0.2821	polypyrimidine tract binding protein 3
ENSSSCG00000005507	Macrophage	PSMD5	1.27	0.221	proteasome 26S subunit, non-ATPase 5
ENSSSCG00000005514	Macrophage	RAB14	1.3	0.0978	RAB14, member RAS oncogene family
ENSSSCG00000005601	Macrophage	HSPA5	1.12	0.3043	heat shock protein family A (Hsp70) member 5
ENSSSCG00000005656	Macrophage		0.87	0.5986	SET nuclear proto-oncogene
ENSSSCG00000005786	Macrophage	SNRPA1	0.62	0.1937	small nuclear ribonucleoprotein polypeptide A'
ENSSSCG00000005959	Macrophage	FAM49B	1.63	0.0899	family with sequence similarity 49 member B
ENSSSCG00000006054	Macrophage	ATP6V1C1	0.87	0.6715	ATPase H+ transporting V1 subunit C1
ENSSSCG00000006062	Macrophage	YWHAZ	0.83	0.4946	tyrosine 3-monooxygenase/tryptophan 5-monooxygenase activation protein zeta	Herrera-Uribe et al., 2018
ENSSSCG00000006063	Macrophage	PABPC1	1.03	0.806	poly(A) binding protein cytoplasmic 1
ENSSSCG00000006153	Macrophage	FABP5	0.21	0.0687	fatty acid binding protein 5
ENSSSCG00000006232	Macrophage	RAB2A	0.94	0.798	RAB2A, member RAS oncogene family
ENSSSCG00000006237	Macrophage	SDCBP	2.76	0.001	syndecan binding protein	Ramirez-Medina et al 2020
ENSSSCG00000006263	Macrophage	ATP6V1H	1.16	0.7098	ATPase H+ transporting V1 subunit H
ENSSSCG00000006324	Macrophage	ALDH9A1	0.98	0.9649	aldehyde dehydrogenase 9 family member A1
ENSSSCG00000006386	Macrophage	COPA	1.27	0.3111	coatomer protein complex subunit alpha
ENSSSCG00000006395	Macrophage	TAGLN2	0.59	0.1623	transgelin 2
ENSSSCG00000006487	Macrophage	CCT3	0.97	0.9036	chaperonin containing TCP1 subunit 3
ENSSSCG00000006496	Macrophage	LMNA	0.75	0.0718	lamin A/C
ENSSSCG00000006520	Macrophage	SCAMP3	1.91	0.0095	secretory carrier membrane protein 3
ENSSSCG00000006522	Macrophage	GBA	3.88	0.0001	glucosylceramidase beta
ENSSSCG00000006553	Macrophage	UBAP2L	1.2	0.3202	ubiquitin associated protein 2 like
ENSSSCG00000006556	Macrophage	TPM3	0.62	0.0995	tropomyosin 3
ENSSSCG00000006578	Macrophage	S100A4	3.62	0.0012	S100 calcium binding protein A4
ENSSSCG00000006588	Macrophage	S100A9	0.54	0.2438	S100 calcium binding protein A9	Jaing et al., 2017
ENSSSCG00000006590	Macrophage	S100A8	0.82	0.7279	S100 calcium binding protein A8	Jaing et al., 2017
ENSSSCG00000006612	Macrophage	S100A10	0.72	0.2688	S100 calcium binding protein A10
ENSSSCG00000006648	Macrophage	CTSS	1.96	0.0191	cathepsin S	Zhang et al., 2006
ENSSSCG00000006740	Macrophage	ATP1A1	1.86	0.0092	ATPase Na+/K+ transporting subunit alpha 1
ENSSSCG00000006752	Macrophage	CSDE1	1.86	0.0879	cold shock domain containing E1
ENSSSCG00000006775	Macrophage	CAPZA1	1.02	0.9154	capping actin protein of muscle Z-line subunit alpha 1
ENSSSCG00000006830	Macrophage	PSMA5	0.95	0.9177	proteasome subunit alpha 5
ENSSSCG00000006835	Macrophage	SARS	1.74	0.0878	seryl-tRNA synthetase
ENSSSCG00000006899	Macrophage		1.1	0.765	ribosomal protein L5
ENSSSCG00000006930	Macrophage	SH3GLB1	1.2	0.6418	SH3 domain containing GRB2 like, endophilin B1
ENSSSCG00000006954	Macrophage	EEF1D	1.34	0.5609	eukaryotic translation elongation factor 1 delta
ENSSSCG00000006955	Macrophage	GSDMD	1.6	0.2507	gasdermin D
ENSSSCG00000006995	Macrophage	ASAH1	2.32	0.0014	N-acylsphingosine amidohydrolase 1
ENSSSCG00000007097	Macrophage	SEC23B	1.32	0.2732	Sec23 homolog B, coat complex II component
ENSSSCG00000007133	Macrophage	ACSS1	1.34	0.4752	acyl-CoA synthetase short chain family member 1
ENSSSCG00000007187	Macrophage	NSFL1C	1.33	0.0733	NSFL1 cofactor
ENSSSCG00000007188	Macrophage	FKBP1A	1.6	0.0559	FKBP prolyl isomerase 1A
ENSSSCG00000007188	Macrophage	FKBP1C	1.6	0.0559	FKBP prolyl isomerase 1A
ENSSSCG00000007253	Macrophage	MAPRE1	1.03	0.8945	microtubule associated protein RP/EB family member 1
ENSSSCG00000007278	Macrophage	AHCY	0.95	0.7504	adenosylhomocysteinase
ENSSSCG00000007306	Macrophage	CPNE1	1.87	0.0171	copine 1
ENSSSCG00000007362	Macrophage	SRSF6	1.13	0.4209	serine and arginine rich splicing factor 6
ENSSSCG00000007381	Macrophage	YWHAB	0.98	0.9461	tyrosine 3-monooxygenase/tryptophan 5-monooxygenase activation protein beta	Herrera-Uribe et al., 2018
ENSSSCG00000007431	Macrophage	CTSA	3.22	0	cathepsin A
ENSSSCG00000007469	Macrophage	PTPN1	0.85	0.6258	protein tyrosine phosphatase non-receptor type 1
ENSSSCG00000007520	Macrophage	GNAS	2.67	0.017	GNAS complex locus
ENSSSCG00000007522	Macrophage	CTSZ	1.25	0.4451	cathepsin Z
ENSSSCG00000007625	Macrophage	ARPC1B	1.14	0.3946	actin related protein 2/3 complex subunit 1B
ENSSSCG00000007692	Macrophage	YWHAG	0.94	0.6428	tyrosine 3-monooxygenase/tryptophan 5-monooxygenase activation protein gamma	Herrera-Uribe et al., 2018
ENSSSCG00000007739	Macrophage	GUSB	2.86	0.0001	glucuronidase beta
ENSSSCG00000007754	Macrophage	ITGAM	1.86	0.0046	integrin subunit alpha D
ENSSSCG00000007803	Macrophage	TUFM	0.94	0.8011	Tu translation elongation factor, mitochondrial
ENSSSCG00000007845	Macrophage	UQCRC2	1.71	0.0438	cytochrome b-c1 complex subunit 2, mitochondrial
ENSSSCG00000007944	Macrophage	CORO7	1.76	0.0017	mitochondrial import inner membrane translocase subunit TIM16
ENSSSCG00000007944	Macrophage	CORO7-PAM16	1.76	0.0017	mitochondrial import inner membrane translocase subunit TIM16
ENSSSCG00000007978	Macrophage	HBA1	1.53	0.3414	hemoglobin subunit alpha
ENSSSCG00000007978	Macrophage	HBA2	1.53	0.3414	hemoglobin subunit alpha
ENSSSCG00000008057	Macrophage	AMDHD2	1.23	0.5564	amidohydrolase domain containing 2
ENSSSCG00000008068	Macrophage	IARS	0.98	0.9774	isoleucyl-tRNA synthetase
ENSSSCG00000008127	Macrophage	SNRNP200	1.28	0.419	small nuclear ribonucleoprotein U5 subunit 200
ENSSSCG00000008237	Macrophage	RETSAT	2.63	0.0018	retinol saturase
ENSSSCG00000008239	Macrophage	CAPG	0.79	0.1335	capping actin protein, gelsolin like
ENSSSCG00000008245	Macrophage		1.07	0.8295	thymosin beta 10
ENSSSCG00000008303	Macrophage	CCT7	0.92	0.7051	chaperonin containing TCP1 subunit 7
ENSSSCG00000008316	Macrophage	NAGK	3.94	0.0065	N-acetylglucosamine kinase
ENSSSCG00000008336	Macrophage	ANXA4	1.41	0.1234	annexin A4	Wang et al., 2019
ENSSSCG00000008339	Macrophage	GFPT1	1.55	0.0912	glutamine--fructose-6-phosphate transaminase 1
ENSSSCG00000008348	Macrophage	PLEK	0.59	0.2999	pleckstrin
ENSSSCG00000008358	Macrophage	ACTR2	1.14	0.2257	actin related protein 2
ENSSSCG00000008359	Macrophage	RAB1A	0.96	0.818	RAB1A, member RAS oncogene family
ENSSSCG00000008368	Macrophage	UGP2	1.14	0.5299	UDP-glucose pyrophosphorylase 2
ENSSSCG00000008377	Macrophage	CCT4	1.04	0.8408	chaperonin containing TCP1 subunit 4
ENSSSCG00000008433	Macrophage		1.17	0.5972	calmodulin 2
ENSSSCG00000008452	Macrophage		2.28	0.1191	leucine rich pentatricopeptide repeat containing
ENSSSCG00000008484	Macrophage	SRSF7	0.99	0.9272	serine and arginine rich splicing factor 7
ENSSSCG00000008486	Macrophage	GALM	0.93	0.8897	galactose mutarotase
ENSSSCG00000008540	Macrophage	PPP1CB	2.16	0.0136	protein phosphatase 1 catalytic subunit beta	Zhang et al 2010
ENSSSCG00000008569	Macrophage		1.13	0.7227	hydroxyacyl-CoA dehydrogenase trifunctional multienzyme complex subunit beta
ENSSSCG00000008571	Macrophage	HADHA	1.3	0.3484	hydroxyacyl-CoA dehydrogenase trifunctional multienzyme complex subunit alpha
ENSSSCG00000008573	Macrophage	RAB10	1.68	0.0336	RAB10, member RAS oncogene family
ENSSSCG00000008633	Macrophage	PDIA6	1.08	0.6191	protein disulfide isomerase family A member 6
ENSSSCG00000008638	Macrophage	YWHAQ	0.89	0.6654	tyrosine 3-monooxygenase/tryptophan 5-monooxygenase activation protein theta	Herrera-Uribe et al., 2018
ENSSSCG00000008675	Macrophage	LETM1	0.58	0.0822	leucine zipper and EF-hand containing transmembrane protein 1
ENSSSCG00000008695	Macrophage	MFSD10	1.47	0.1824	major facilitator superfamily domain containing 10
ENSSSCG00000008701	Macrophage	LRPAP1	1.28	0.1504	LDL receptor related protein associated protein 1
ENSSSCG00000008773	Macrophage	PGM2	1.06	0.9041	phosphoglucomutase 2
ENSSSCG00000008948	Macrophage	ALB	1.16	0.639	albumin
ENSSSCG00000008973	Macrophage	NAAA	3.71	0.0069	N-acylethanolamine acid amidase
ENSSSCG00000008980	Macrophage	SCARB2	2.91	0.0004	scavenger receptor class B member 2
ENSSSCG00000008997	Macrophage	FGB	0.31	0.0443	fibrinogen beta chain
ENSSSCG00000009019	Macrophage		0.9	0.6871	ribosomal protein S3A
ENSSSCG00000009072	Macrophage	PGRMC2	1.45	0.2691	progesterone receptor membrane component 2
ENSSSCG00000009097	Macrophage	ANXA5	1.47	0.1334	annexin A5	Wang et al., 2019
ENSSSCG00000009150	Macrophage	HADH	1.14	0.6867	hydroxyacyl-CoA dehydrogenase
ENSSSCG00000009176	Macrophage	LAMTOR3	1.03	0.928	late endosomal/lysosomal adaptor, MAPK and MTOR activator 3
ENSSSCG00000009244	Macrophage	SEC31A	1.96	0.0314	SEC31 homolog A, COPII coat complex component
ENSSSCG00000009268	Macrophage	CRYL1	1.79	0.101	crystallin lambda 1
ENSSSCG00000009303	Macrophage		0.72	0.2909	ribosomal protein L21
ENSSSCG00000009327	Macrophage		0.51	0.0352	high mobility group box 1
ENSSSCG00000009407	Macrophage	ESD	1.18	0.6313	esterase D
ENSSSCG00000009412	Macrophage	LCP1	0.78	0.0458	lymphocyte cytosolic protein 1
ENSSSCG00000009468	Macrophage	KCTD12	0.81	0.2038	potassium channel tetramerization domain containing 12
ENSSSCG00000009509	Macrophage	IPO5	0.99	0.9648	importin 5
ENSSSCG00000009555	Macrophage	LAMP1	1.54	0.367	lysosomal associated membrane protein 1
ENSSSCG00000009569	Macrophage	PSPC1	0.88	0.6552	paraspeckle component 1
ENSSSCG00000009684	Macrophage	MSRA	1.57	0.1828	methionine sulfoxide reductase A
ENSSSCG00000009746	Macrophage	RAN	1.2	0.223	RAN, member RAS oncogene family
ENSSSCG00000009821	Macrophage	ARPC3	2.63	0.0023	actin related protein 2/3 complex subunit 3
ENSSSCG00000009823	Macrophage	VPS29	1.44	0.3405	VPS29 retromer complex component
ENSSSCG00000009851	Macrophage		1.26	0.3122	phosphatidylethanolamine binding protein 1
ENSSSCG00000009872	Macrophage	PLBD2	2.28	0.019	phospholipase B domain containing 2
ENSSSCG00000009888	Macrophage	ERP29	1.27	0.4153	endoplasmic reticulum protein 29
ENSSSCG00000009889	Macrophage		1.25	0.2193	aldehyde dehydrogenase 2 family member
ENSSSCG00000009914	Macrophage	MLEC	1.19	0.5726	malectin
ENSSSCG00000009916	Macrophage	ACADS	0.88	0.6632	acyl-CoA dehydrogenase short chain
ENSSSCG00000009944	Macrophage	CORO1C	1.02	0.9557	coronin 1C
ENSSSCG00000009978	Macrophage	AP1B1	2.41	0.004	adaptor related protein complex 1 subunit beta 1
ENSSSCG00000010035	Macrophage	YWHAH	0.98	0.8457	tyrosine 3-monooxygenase/tryptophan 5-monooxygenase activation protein eta	Herrera-Uribe et al., 2018
ENSSSCG00000010067	Macrophage	MIF	0.69	0.1821	macrophage migration inhibitory factor
ENSSSCG00000010081	Macrophage	MAPK1	1.77	0.0206	mitogen-activated protein kinase 1
ENSSSCG00000010095	Macrophage	CRKL	1.43	0.3819	CRK like proto-oncogene, adaptor protein
ENSSSCG00000010132	Macrophage	COMT	1.1	0.7889	catechol-O-methyltransferase
ENSSSCG00000010203	Macrophage		1.2	0.2296	heterogeneous nuclear ribonucleoprotein F
ENSSSCG00000010238	Macrophage	HNRNPH3	1.21	0.4777	heterogeneous nuclear ribonucleoprotein H3
ENSSSCG00000010247	Macrophage	DDX21	1.27	0.3356	DExD-box helicase 21
ENSSSCG00000010250	Macrophage	VPS26A	1.38	0.4384	VPS26, retromer complex component A
ENSSSCG00000010253	Macrophage	HK1	0.82	0.6277	hexokinase 1
ENSSSCG00000010261	Macrophage	PPA1	1.32	0.3822	pyrophosphatase (inorganic) 1
ENSSSCG00000010274	Macrophage	SGPL1	1.4	0.0659	sphingosine-1-phosphate lyase 1
ENSSSCG00000010313	Macrophage	VCL	0.92	0.722	vinculin
ENSSSCG00000010320	Macrophage	VDAC2	1.21	0.3242	voltage dependent anion channel 2
ENSSSCG00000010331	Macrophage	ANXA11	1.41	0.224	annexin A11
ENSSSCG00000010368	Macrophage		0.74	0.0365	glutamate dehydrogenase 1
ENSSSCG00000010450	Macrophage	LIPA	5.53	0.014	lipase A, lysosomal acid type
ENSSSCG00000010517	Macrophage	PGAM1	0.97	0.9187	phosphoglycerate mutase 1
ENSSSCG00000010517	Macrophage	PGAM4	0.97	0.9187	phosphoglycerate mutase 1
ENSSSCG00000010525	Macrophage		1.5	0.0056	phosphatidylinositol 4-kinase type 2 alpha
ENSSSCG00000010585	Macrophage	ACTR1A	1.07	0.6555	actin related protein 1A
ENSSSCG00000010594	Macrophage	NT5C2	1.21	0.6766	5'-nucleotidase, cytosolic II
ENSSSCG00000010679	Macrophage	EIF3A	1.88	0.0026	eukaryotic translation initiation factor 3 subunit A
ENSSSCG00000010682	Macrophage	PRDX3	1.39	0.0417	peroxiredoxin 3
ENSSSCG00000010759	Macrophage	GLRX3	0.94	0.8083	glutaredoxin 3
ENSSSCG00000010821	Macrophage	EPRS	2.17	0.0015	glutamyl-prolyl-tRNA synthetase
ENSSSCG00000010877	Macrophage	HNRNPU	1.08	0.6263	heterogeneous nuclear ribonucleoprotein U
ENSSSCG00000010908	Macrophage	PTPRC	1.06	0.8002	protein tyrosine phosphatase receptor type C
ENSSSCG00000011033	Macrophage	VIM	0.52	0.0627	vimentin
ENSSSCG00000011038	Macrophage	MRC1	5.01	0	mannose receptor C-type 1	Zhang et al., 2006
ENSSSCG00000011137	Macrophage	GDI2	1.17	0.5049	GDP dissociation inhibitor 2
ENSSSCG00000011229	Macrophage	STT3B	1.57	0.4766	STT3 oligosaccharyltransferase complex catalytic subunit B
ENSSSCG00000011237	Macrophage		1.28	0.0095	programmed cell death 6 interacting protein
ENSSSCG00000011250	Macrophage	ACAA1	0.99	0.974	acetyl-CoA acyltransferase 1
ENSSSCG00000011272	Macrophage	RPL14	1.33	0.3645	ribosomal protein L14
ENSSSCG00000011356	Macrophage	UQCRC1	0.62	0.3237	cytochrome b-c1 complex subunit 1, mitochondrial
ENSSSCG00000011363	Macrophage	PRKAR2A	1.48	0.2046	protein kinase cAMP-dependent type II regulatory subunit alpha
ENSSSCG00000011399	Macrophage	GNAI2	1.29	0.1421	G protein subunit alpha i2
ENSSSCG00000011435	Macrophage	TWF2	1.3	0.2671	toll like receptor 9
ENSSSCG00000011494	Macrophage	PSMD6	2.39	0.0113	proteasome 26S subunit, non-ATPase 6
ENSSSCG00000011535	Macrophage	ARL8B	1.12	0.8236	ADP ribosylation factor like GTPase 8B	Chen et al., 2021
ENSSSCG00000011552	Macrophage	ARPC4	1.3	0.1853	actin related protein 2/3 complex subunit 4
ENSSSCG00000011601	Macrophage	LSM3	0.83	0.3707	LSM3 homolog, U6 small nuclear RNA and mRNA degradation associated
ENSSSCG00000011612	Macrophage	RPN1	1.1	0.4769	ribophorin I
ENSSSCG00000011613	Macrophage	H1FX	0.94	0.8665	histone H1x
ENSSSCG00000011615	Macrophage	RAB7A	1.31	0.0583	RAB7A, member RAS oncogene family
ENSSSCG00000011616	Macrophage	COPG1	1.79	0.0272	coatomer protein complex subunit gamma 1
ENSSSCG00000011620	Macrophage	RUVBL1	0.99	0.9762	RuvB like AAA ATPase 1
ENSSSCG00000011662	Macrophage	COPB2	1.16	0.6537	coatomer protein complex subunit beta 2
ENSSSCG00000011676	Macrophage	ATP1B3	1.65	0.5077	ATPase Na+/K+ transporting subunit beta 3
ENSSSCG00000011755	Macrophage	NCEH1	1.25	0.332	neutral cholesterol ester hydrolase 1
ENSSSCG00000011762	Macrophage	ACTL6A	0.66	0.2672	actin like 6A
ENSSSCG00000011798	Macrophage	DNAJB11	1.7	0.0868	DnaJ heat shock protein family (Hsp40) member B11
ENSSSCG00000011803	Macrophage	EIF4A2	1.69	0.0377	eukaryotic translation initiation factor 4A2
ENSSSCG00000011843	Macrophage	PAK2	1.46	0.3507	p21 (RAC1) activated kinase 2
ENSSSCG00000011884	Macrophage	HCLS1	1.07	0.6632	hematopoietic cell-specific Lyn substrate 1
ENSSSCG00000011916	Macrophage	ATP6V1A	1.21	0.1372	ATPase H+ transporting V1 subunit A	Wang et al., 2019
ENSSSCG00000011952	Macrophage		1.12	0.6503	ribosomal protein L24
ENSSSCG00000012000	Macrophage	GBE1	1.02	0.9333	1,4-alpha-glucan branching enzyme 1
ENSSSCG00000012042	Macrophage	ATP5PO	0.87	0.6342	ATP synthase peripheral stalk subunit OSCP
ENSSSCG00000012116	Macrophage	PRPS2	1.53	0.4313	phosphoribosyl pyrophosphate synthetase 2
ENSSSCG00000012172	Macrophage	ACOT9	1.27	0.6243	acyl-CoA thioesterase 9
ENSSSCG00000012229	Macrophage	CYBB	1.14	0.6654	NADPH oxidase heavy chain subunit
ENSSSCG00000012257	Macrophage	MAOA	1.68	0.1146	monoamine oxidase A
ENSSSCG00000012270	Macrophage	UBA1	1.36	0.1131	ubiquitin like modifier activating enzyme 1
ENSSSCG00000012297	Macrophage	CCDC22	1.38	0.2065	coiled-coil domain containing 22
ENSSSCG00000012327	Macrophage	HSD17B10	0.72	0.321	hydroxysteroid 17-beta dehydrogenase 10
ENSSSCG00000012365	Macrophage	MSN	1.21	0.0694	moesin
ENSSSCG00000012400	Macrophage	SNX12	1.19	0.6121	sorting nexin 12
ENSSSCG00000012405	Macrophage	RPS4X	0.9	0.5057	ribosomal protein S4 X-linked
ENSSSCG00000012440	Macrophage	PGK1	1	0.9891	phosphoglycerate kinase 1
ENSSSCG00000012452	Macrophage	SH3BGRL	0.89	0.7426	SH3 domain binding glutamate rich protein like
ENSSSCG00000012560	Macrophage	PRPS1	1.59	0.5374	phosphoribosyl pyrophosphate synthetase 1
ENSSSCG00000012583	Macrophage	ACSL4	1.01	0.9753	acyl-CoA synthetase long chain family member 4
ENSSSCG00000012604	Macrophage	LAMP2	1.37	0.4965	lysosomal associated membrane protein 2	Chen et al., 2021
ENSSSCG00000012623	Macrophage	SLC25A5	1.4	0.0791	solute carrier family 25 member 5
ENSSSCG00000012703	Macrophage	RBMX	0.64	0.1844	RNA binding motif protein X-linked
ENSSSCG00000012772	Macrophage	BCAP31	0.67	0.0929	B cell receptor associated protein 31
ENSSSCG00000012784	Macrophage	SSR4	1.17	0.6371	signal sequence receptor subunit 4
ENSSSCG00000012792	Macrophage	RENBP	3.69	0.0029	renin binding protein
ENSSSCG00000012822	Macrophage	MPP1	4.12	0.0002	membrane palmitoylated protein 1
ENSSSCG00000012836	Macrophage	AP2A2	3.42	0.0011	adaptor related protein complex 2 subunit alpha 2
ENSSSCG00000012842	Macrophage		1.1	0.6774	ribosomal protein lateral stalk subunit P2
ENSSSCG00000012847	Macrophage	TALDO1	0.7	0.3269	transaldolase 1
ENSSSCG00000012890	Macrophage	TCIRG1	2.34	0.0001	T cell immune regulator 1, ATPase H+ transporting V0 subunit a3
ENSSSCG00000012920	Macrophage	CORO1B	2.37	0.0046	coronin 1B
ENSSSCG00000012954	Macrophage	RAB1B	1.46	0.1902	RAB1B, member RAS oncogene family
ENSSSCG00000012974	Macrophage		0.59	0.2761	cofilin 1
ENSSSCG00000012999	Macrophage	CAPN1	1.71	0.0778	calpain 1
ENSSSCG00000013021	Macrophage	SF1	1.08	0.8711	splicing factor 1
ENSSSCG00000013041	Macrophage	FERMT3	1.58	0.0027	fermitin family member 3
ENSSSCG00000013045	Macrophage	OTUB1	1.43	0.4214	OTU deubiquitinase, ubiquitin aldehyde binding 1
ENSSSCG00000013052	Macrophage	RTN3	2.31	0.1264	reticulon 3
ENSSSCG00000013054	Macrophage	ATL3	2.15	0.0123	atlastin GTPase 3
ENSSSCG00000013062	Macrophage	MTA2	1.76	0.0573	metastasis associated 1 family member 2
ENSSSCG00000013064	Macrophage		0.96	0.8828	eukaryotic translation elongation factor 1 gamma
ENSSSCG00000013107	Macrophage	PRPF19	1.29	0.2899	pre-mRNA processing factor 19
ENSSSCG00000013239	Macrophage	PSMC3	1.72	0.0295	proteasome 26S subunit, ATPase 3
ENSSSCG00000013256	Macrophage	ARHGAP1	1.27	0.3416	Rho GTPase activating protein 1
ENSSSCG00000013285	Macrophage	API5	1.06	0.8632	apoptosis inhibitor 5
ENSSSCG00000013297	Macrophage	CD44	1.3	0.1212	CD44 molecule (Indian blood group)
ENSSSCG00000013302	Macrophage	CAT	1.65	0.019	catalase
ENSSSCG00000013366	Macrophage		0.66	0.261	lactate dehydrogenase A
ENSSSCG00000013381	Macrophage		1.53	0.1793	ribosomal protein S13
ENSSSCG00000013391	Macrophage	PSMA1	1.27	0.5032	proteasome subunit alpha 1
ENSSSCG00000013392	Macrophage	COPB1	1.74	0.0269	coatomer protein complex subunit beta 1
ENSSSCG00000013421	Macrophage	PTBP1	1.74	0.0302	polypyrimidine tract binding protein 1
ENSSSCG00000013467	Macrophage	SGTA	1.08	0.8001	small glutamine rich tetratricopeptide repeat containing alpha	Borca et al 2016
ENSSSCG00000013538	Macrophage	KHSRP	1.89	0.0021	KH-type splicing regulatory protein
ENSSSCG00000013592	Macrophage	ELAVL1	0.82	0.5756	ELAV like RNA binding protein 1
ENSSSCG00000013600	Macrophage	RAB11B	1.43	0.1954	RAB11B, member RAS oncogene family
ENSSSCG00000013602	Macrophage	HNRNPM	0.77	0.4128	heterogeneous nuclear ribonucleoprotein M
ENSSSCG00000013604	Macrophage	MYO1F	1.16	0.5864	myosin IF
ENSSSCG00000013630	Macrophage	DNM2	2.49	0.0018	dynamin 2
ENSSSCG00000013638	Macrophage	ILF3	1.04	0.7909	interleukin enhancer binding factor 3
ENSSSCG00000013720	Macrophage	MAN2B1	3.91	0.0026	mannosidase alpha class 2B member 1
ENSSSCG00000013731	Macrophage	DNASE2	2.28	0.0925	deoxyribonuclease 2, lysosomal
ENSSSCG00000013736	Macrophage	PRDX2	1.54	0.1271	peroxiredoxin 2
ENSSSCG00000013745	Macrophage	FARSA	1.33	0.4265	phenylalanyl-tRNA synthetase subunit alpha
ENSSSCG00000013746	Macrophage	CALR	0.7	0.0288	calreticulin	Galindo et al., 2012
ENSSSCG00000013776	Macrophage	DDX39A	1.15	0.5144	DExD-box helicase 39A
ENSSSCG00000013848	Macrophage	RAB8A	1.61	0.0785	RAB8A, member RAS oncogene family
ENSSSCG00000013849	Macrophage	TPM4	1.14	0.5504	tropomyosin 4
ENSSSCG00000013856	Macrophage	AP1M1	1.3	0.2735	adaptor related protein complex 1 subunit mu 1
ENSSSCG00000013878	Macrophage		2.23	0.0246	6-phosphogluconolactonase
ENSSSCG00000013884	Macrophage	MAP1S	0.59	0.2124	microtubule associated protein 1S
ENSSSCG00000013889	Macrophage		1.11	0.602	ribosomal protein L18a
ENSSSCG00000014020	Macrophage	CANX	1.09	0.736	calnexin	Galindo et al., 2012
ENSSSCG00000014022	Macrophage	HNRNPH1	0.88	0.56	heterogeneous nuclear ribonucleoprotein H1
ENSSSCG00000014031	Macrophage	HNRNPAB	0.88	0.7194	heterogeneous nuclear ribonucleoprotein A/B
ENSSSCG00000014036	Macrophage	TMED9	0.89	0.8652	transmembrane p24 trafficking protein 9
ENSSSCG00000014048	Macrophage	HK3	0.96	0.8447	hexokinase 3
ENSSSCG00000014073	Macrophage	HEXB	2.52	0	hexosaminidase subunit beta
ENSSSCG00000014088	Macrophage	IQGAP2	2.11	0.0002	IQ motif containing GTPase activating protein 2
ENSSSCG00000014248	Macrophage	LMNB1	0.49	0.0134	lamin B1
ENSSSCG00000014264	Macrophage	HINT1	1.14	0.7144	histidine triad nucleotide binding protein 1
ENSSSCG00000014292	Macrophage	HSPA4	1.42	0.289	zinc finger CCHC-type containing 10
ENSSSCG00000014296	Macrophage	VDAC1	1.1	0.7717	voltage dependent anion channel 1
ENSSSCG00000014307	Macrophage	H2AFY	1.17	0.2109	H2A histone family, member Y
ENSSSCG00000014337	Macrophage	ETF1	1.69	0.4663	eukaryotic translation termination factor 1	Zhang et al., 2006
ENSSSCG00000014338	Macrophage	HSPA9	0.7	0.0969	heat shock protein family A (Hsp70) member 9	Zhang et al., 2006
ENSSSCG00000014343	Macrophage	MATR3	2.94	0.0021	matrin 3
ENSSSCG00000014369	Macrophage	CD14	2.5	0.0016	CD14 molecule
ENSSSCG00000014411	Macrophage	LARS	1.82	0.4122	leucyl-tRNA synthetase
ENSSSCG00000014540	Macrophage		0.6	0.2032	ferritin heavy chain 1
ENSSSCG00000014559	Macrophage	PSMD13	1.74	0.0581	proteasome 26S subunit, non-ATPase 13
ENSSSCG00000014569	Macrophage		1.17	0.4077	ribosomal protein L27a
ENSSSCG00000014725	Macrophage		0.09	0.3304	hemoglobin, beta
ENSSSCG00000014802	Macrophage	NUMA1	3.79	0.2259	nuclear mitotic apparatus protein 1
ENSSSCG00000014804	Macrophage	LAMTOR1	0.99	0.9547	late endosomal/lysosomal adaptor, MAPK and MTOR activator 1
ENSSSCG00000014855	Macrophage	RPS3	1.52	0.1212	ribosomal protein S3	Quintas et al 2017
ENSSSCG00000014913	Macrophage	PICALM	3.05	0.0248	phosphatidylinositol binding clathrin assembly protein
ENSSSCG00000014924	Macrophage	CTSC	1.51	0.0565	cathepsin C
ENSSSCG00000015106	Macrophage	HYOU1	0.89	0.663	hypoxia up-regulated 1
ENSSSCG00000015140	Macrophage	HSPA8	1.19	0.2992	heat shock protein family A (Hsp70) member 8
ENSSSCG00000015214	Macrophage	STT3A	1.59	0.0171	STT3 oligosaccharyltransferase complex catalytic subunit A
ENSSSCG00000015298	Macrophage	SRI	0.67	0.5222	sorcin
ENSSSCG00000015424	Macrophage	PSMC2	1.23	0.5964	proteasome 26S subunit, ATPase 2
ENSSSCG00000015453	Macrophage	PDIA4	0.87	0.4949	protein disulfide isomerase family A member 4
ENSSSCG00000015559	Macrophage	NCF2	1.36	0.2169	neutrophil cytosolic factor 2
ENSSSCG00000015560	Macrophage	ARPC5	2.05	0.0604	actin related protein 2/3 complex subunit 5
ENSSSCG00000015576	Macrophage	TPR	1	0.9434	translocated promoter region, nuclear basket protein
ENSSSCG00000015689	Macrophage	DARS	0.74	0.628	aspartyl-tRNA synthetase
ENSSSCG00000015710	Macrophage		0.74	0.1358	actin related protein 3
ENSSSCG00000015784	Macrophage	ACSL1	0.81	0.5536	acyl-CoA synthetase long chain family member 1
ENSSSCG00000015844	Macrophage	GSR	0.88	0.5251	glutathione-disulfide reductase
ENSSSCG00000015857	Macrophage	UGGT1	0.92	0.7896	UDP-glucose glycoprotein glucosyltransferase 1
ENSSSCG00000015872	Macrophage	GPD2	0.94	0.7811	glycerol-3-phosphate dehydrogenase 2
ENSSSCG00000015938	Macrophage	SSB	1.11	0.7532	small RNA binding exonuclease protection factor La
ENSSSCG00000015948	Macrophage	DYNC1I2	1.76	0.2556	dynein cytoplasmic 1 intermediate chain 2
ENSSSCG00000015988	Macrophage	HNRNPA3	0.64	0.3574	heterogeneous nuclear ribonucleoprotein A3
ENSSSCG00000016057	Macrophage	STAT1	1.64	0.0757	signal transducer and activator of transcription 1
ENSSSCG00000016075	Macrophage	SF3B1	1.31	0.5563	splicing factor 3b subunit 1
ENSSSCG00000016077	Macrophage	HSPD1	0.61	0.0321	heat shock protein family D (Hsp60) member 1
ENSSSCG00000016078	Macrophage		2.06	0.2048	heat shock protein family E (Hsp10) member 1
ENSSSCG00000016127	Macrophage	NDUFS1	1.21	0.6268	NADH:ubiquinone oxidoreductase core subunit S1
ENSSSCG00000016128	Macrophage		0.97	0.9156	eukaryotic translation elongation factor 1 beta 2
ENSSSCG00000016185	Macrophage	ARPC2	0.91	0.6828	actin related protein 2/3 complex subunit 2
ENSSSCG00000016216	Macrophage	TUBA4A	1.03	0.9192	tubulin alpha 4a
ENSSSCG00000016266	Macrophage	CAB39	1.38	0.2971	calcium binding protein 39
ENSSSCG00000016272	Macrophage	PSMD1	1.37	0.4804	proteasome 26S subunit, non-ATPase 1
ENSSSCG00000016275	Macrophage	NCL	1.04	0.7759	nucleolin
ENSSSCG00000016461	Macrophage	ZYX	1.29	0.1629	zyxin
ENSSSCG00000016504	Macrophage	TBXAS1	0.92	0.7525	thromboxane A synthase 1
ENSSSCG00000016581	Macrophage	CALU	0.59	0.0342	calumenin
ENSSSCG00000016590	Macrophage	SND1	2.35	0	staphylococcal nuclease and tudor domain containing 1
ENSSSCG00000016661	Macrophage	SEPT7	0.8	0.3216	septin 7
ENSSSCG00000016677	Macrophage	GARS	1.76	0.0137	glycyl-tRNA synthetase
ENSSSCG00000016721	Macrophage	DBNL	0.82	0.4847	drebrin like
ENSSSCG00000016737	Macrophage		0.47	0.0859	peptidylprolyl isomerase A
ENSSSCG00000016743	Macrophage	OGDH	1.94	0.0018	oxoglutarate dehydrogenase
ENSSSCG00000016756	Macrophage	BLVRA	1.53	0.0964	biliverdin reductase A
ENSSSCG00000016857	Macrophage	DAB2	1.57	0.2433	DAB adaptor protein 2
ENSSSCG00000016863	Macrophage		1.11	0.6822	3-oxoacid CoA-transferase 1
ENSSSCG00000016877	Macrophage	NNT	1.18	0.5361	nicotinamide nucleotide transhydrogenase
ENSSSCG00000016998	Macrophage	NPM1	0.91	0.7675	nucleophosmin 1
ENSSSCG00000017006	Macrophage	LCP2	1.32	0.3356	lymphocyte cytosolic protein 2
ENSSSCG00000017008	Macrophage	DOCK2	2.7	0.0577	dedicator of cytokinesis 2
ENSSSCG00000017015	Macrophage	RARS	1.75	0.2263	arginyl-tRNA synthetase
ENSSSCG00000017054	Macrophage	CYFIP2	2.07	0.0019	cytoplasmic FMR1 interacting protein 2
ENSSSCG00000017089	Macrophage	ANXA6	1	0.9984	annexin A6
ENSSSCG00000017155	Macrophage	EIF4A3	1.48	0.0693	eukaryotic translation initiation factor 4A3
ENSSSCG00000017156	Macrophage	GAA	1.33	0.4087	glucosidase alpha, acid
ENSSSCG00000017168	Macrophage	SEPT9	1.31	0.3208	septin 9
ENSSSCG00000017191	Macrophage	SRP68	1.51	0.3506	signal recognition particle 68
ENSSSCG00000017203	Macrophage	GALK1	1.72	0.1347	galactokinase 1
ENSSSCG00000017206	Macrophage	GRB2	0.91	0.8078	growth factor receptor bound protein 2
ENSSSCG00000017346	Macrophage	EFTUD2	0.89	0.5905	elongation factor Tu GTP binding domain containing 2
ENSSSCG00000017401	Macrophage	ATP6V0A1	1.71	0.0546	ATPase H+ transporting V0 subunit a1
ENSSSCG00000017421	Macrophage	ACLY	1.66	0.0657	ATP citrate lyase
ENSSSCG00000017489	Macrophage	PSMD3	1.82	0.0143	proteasome 26S subunit, non-ATPase 3
ENSSSCG00000017509	Macrophage	RPL19	1.65	0.2063	ribosomal protein L19
ENSSSCG00000017513	Macrophage	NPEPPS	2.89	0.0004	aminopeptidase puromycin sensitive
ENSSSCG00000017514	Macrophage	KPNB1	1.16	0.606	karyopherin subunit beta 1
ENSSSCG00000017549	Macrophage	PHB	1.81	0.1878	prohibitin	Alfonso et al., 2004
ENSSSCG00000017566	Macrophage	ACSF2	2.24	0.006	acyl-CoA synthetase family member 2
ENSSSCG00000017591	Macrophage		1.21	0.513	NME/NM23 nucleoside diphosphate kinase 2
ENSSSCG00000017617	Macrophage	SCPEP1	2.54	0.0004	serine carboxypeptidase 1
ENSSSCG00000017626	Macrophage	SRSF1	0.95	0.8287	serine and arginine rich splicing factor 1
ENSSSCG00000017712	Macrophage	AP2B1	1.82	0.05	adaptor related protein complex 2 subunit beta 1
ENSSSCG00000017731	Macrophage	PSMD11	1.24	0.2758	proteasome 26S subunit, non-ATPase 11
ENSSSCG00000017759	Macrophage	ALDOC	0.59	0.1521	aldolase, fructose-bisphosphate C
ENSSSCG00000017817	Macrophage	PRPF8	1.39	0.228	pre-mRNA processing factor 8
ENSSSCG00000017836	Macrophage	PAFAH1B1	0.61	0.2616	platelet activating factor acetylhydrolase 1b regulatory subunit 1
ENSSSCG00000017882	Macrophage	MYBBP1A	0.75	0.6636	MYB binding protein 1a
ENSSSCG00000017907	Macrophage	PFN1	0.38	0.0167	profilin 1
ENSSSCG00000017918	Macrophage	ARRB2	1.33	0.0192	arrestin beta 2
ENSSSCG00000017923	Macrophage	ALOX15	1.21	0.604	arachidonate 12-lipoxygenase, 12S type
ENSSSCG00000017957	Macrophage	EIF4A1	1.84	0.0023	eukaryotic translation initiation factor 4A1
ENSSSCG00000018049	Macrophage	SLC5A10	1.89	0.1261	solute carrier family 5 member 10
ENSSSCG00000020666	Macrophage	EHD4	3.46	0	EH domain containing 4
ENSSSCG00000020686	Macrophage	SDHA	1.26	0.4317	succinate dehydrogenase complex flavoprotein subunit A
ENSSSCG00000020808	Macrophage		0.87	0.5737	chaperonin containing TCP1 subunit 6A
ENSSSCG00000020817	Macrophage	RPS16	1.74	0.0593	ribosomal protein S16
ENSSSCG00000020830	Macrophage	NACA	0.84	0.619	nascent polypeptide associated complex subunit alpha	Goatley et al 2002
ENSSSCG00000020926	Macrophage	SDHB	0.89	0.8671	succinate dehydrogenase complex iron sulfur subunit B
ENSSSCG00000020964	Macrophage	SEC22B	0.48	0.1095	vesicle-trafficking protein SEC22b
ENSSSCG00000021005	Macrophage	UBQLN1	0.79	0.1319	ubiquilin 1
ENSSSCG00000021067	Macrophage	BLVRB	1.9	0.0002	biliverdin reductase B
ENSSSCG00000021355	Macrophage	SOD1	1.39	0.2786	superoxide dismutase 1
ENSSSCG00000021408	Macrophage	TKT	0.77	0.2017	transketolase
ENSSSCG00000021587	Macrophage	MESD	0.69	0.3185	mesoderm development LRP chaperone
ENSSSCG00000021591	Macrophage	RBM3	1.12	0.6591	RNA binding motif protein 3
ENSSSCG00000021620	Macrophage	STIP1	0.77	0.5146	stress induced phosphoprotein 1
ENSSSCG00000021944	Macrophage	RAC2	0.32	0.0069	Rac family small GTPase 2
ENSSSCG00000021991	Macrophage	NDUFV3	2.99	0.0001	NADH:ubiquinone oxidoreductase subunit V3
ENSSSCG00000022005	Macrophage	SFXN3	0.92	0.6386	sideroflexin 3
ENSSSCG00000022048	Macrophage	REEP5	1.8	0.04	receptor accessory protein 5
ENSSSCG00000022300	Macrophage	MAT2A	1.95	0.0074	methionine adenosyltransferase 2A
ENSSSCG00000022343	Macrophage	ENO1	0.89	0.6095	enolase 1
ENSSSCG00000022351	Macrophage	GSTO1	1.42	0.0064	glutathione S-transferase omega 1
ENSSSCG00000022404	Macrophage	SLC3A2	2.06	0.0199	solute carrier family 3 member 2
ENSSSCG00000022659	Macrophage	CLTC	1.26	0.1767	clathrin heavy chain	Wang et al., 2019
ENSSSCG00000022742	Macrophage	PRDX6	0.86	0.5787	peroxiredoxin 6
ENSSSCG00000022760	Macrophage	HNRNPK	1.03	0.9059	heterogeneous nuclear ribonucleoprotein K	Hernaez et al 2008
ENSSSCG00000022790	Macrophage	SNX2	1.97	0.0876	sorting nexin 2
ENSSSCG00000022864	Macrophage	EIF6	1.37	0.2167	eukaryotic translation initiation factor 6
ENSSSCG00000023080	Macrophage	TPP1	1.47	0.0331	tripeptidyl peptidase 1
ENSSSCG00000023122	Macrophage	KHDRBS1	1.07	0.6944	KH RNA binding domain containing, signal transduction associated 1
ENSSSCG00000023245	Macrophage	NONO	1.49	0.0342	non-POU domain containing octamer binding
ENSSSCG00000023264	Macrophage	IDH1	1.05	0.8557	isocitrate dehydrogenase (NADP(+)) 1, cytosolic
ENSSSCG00000023318	Macrophage	MARS	1.92	0.0515	methionyl-tRNA synthetase
ENSSSCG00000023604	Macrophage	LAP3	0.8	0.5306	leucine aminopeptidase 3
ENSSSCG00000023643	Macrophage	PDHA1	0.94	0.8931	pyruvate dehydrogenase E1 alpha 1 subunit
ENSSSCG00000023666	Macrophage	CTSB	1.21	0.2585	cathepsin B
ENSSSCG00000023715	Macrophage	GNS	2.74	0.0001	glucosamine (N-acetyl)-6-sulfatase
ENSSSCG00000023761	Macrophage	HNRNPR	1.55	0.0204	heterogeneous nuclear ribonucleoprotein R
ENSSSCG00000023807	Macrophage	ACO1	1.59	0.073	aconitase 1
ENSSSCG00000023983	Macrophage	AGPS	1.22	0.5571	alkylglycerone phosphate synthase
ENSSSCG00000023998	Macrophage	PSMD2	2.09	0.0188	proteasome 26S subunit, non-ATPase 2
ENSSSCG00000024059	Macrophage	VAT1	0.71	0.148	vesicle amine transport 1
ENSSSCG00000024119	Macrophage	GLB1	2.68	0.0007	galactosidase beta 1
ENSSSCG00000024126	Macrophage	CCT5	1.11	0.6641	chaperonin containing TCP1 subunit 5
ENSSSCG00000024168	Macrophage	AIMP1	1.52	0.0578	aminoacyl tRNA synthetase complex interacting multifunctional protein 1
ENSSSCG00000024310	Macrophage	F13A1	1.19	0.4283	coagulation factor XIII A chain
ENSSSCG00000024316	Macrophage	COX5A	1.22	0.5292	cytochrome c oxidase subunit 5A, mitochondrial
ENSSSCG00000024413	Macrophage	PPP2R1A	1.55	0.2501	protein phosphatase 2 scaffold subunit Aalpha
ENSSSCG00000024437	Macrophage	AP2M1	1.26	0.4311	adaptor related protein complex 2 subunit mu 1	Wang et al., 2019
ENSSSCG00000024564	Macrophage	IMMT	1.17	0.552	inner membrane mitochondrial protein
ENSSSCG00000024655	Macrophage	PHB2	1.41	0.0938	prohibitin 2
ENSSSCG00000024752	Macrophage	ALDH4A1	2.14	0.024	aldehyde dehydrogenase 4 family member A1
ENSSSCG00000024789	Macrophage	SRRT	1.12	0.8057	serrate, RNA effector molecule
ENSSSCG00000024974	Macrophage		1.17	0.5664	ribosomal protein L13
ENSSSCG00000025108	Macrophage	G6PD	1.25	0.1993	glucose-6-phosphate dehydrogenase
ENSSSCG00000025109	Macrophage	PLD3	2.68	0.0002	phospholipase D family member 3
ENSSSCG00000025133	Macrophage	ITGB2	1.59	0.1156	integrin subunit beta 2
ENSSSCG00000025192	Macrophage	RPL9	1.17	0.5874	ribosomal protein L9
ENSSSCG00000025323	Macrophage	SF3B3	1.23	0.1871	splicing factor 3b subunit 3
ENSSSCG00000025486	Macrophage	MDH2	0.59	0.118	malate dehydrogenase 2
ENSSSCG00000025507	Macrophage	RPL27	1.07	0.7491	ribosomal protein L27
ENSSSCG00000025534	Macrophage	CSE1L	1.27	0.4299	chromosome segregation 1 like
ENSSSCG00000025537	Macrophage	PTPN6	1.94	0.0058	protein tyrosine phosphatase non-receptor type 6
ENSSSCG00000025618	Macrophage	TAP1	1.29	0.2791	transporter 1, ATP binding cassette subfamily B member
ENSSSCG00000025675	Macrophage	EEF2	0.88	0.5102	eukaryotic translation elongation factor 2
ENSSSCG00000025751	Macrophage	MDH1	1.46	0.0371	malate dehydrogenase 1
ENSSSCG00000025881	Macrophage	PDHB	1	0.9926	pyruvate dehydrogenase E1 beta subunit
ENSSSCG00000025928	Macrophage	RPL18	1.35	0.2399	ribosomal protein L18
ENSSSCG00000025966	Macrophage	EIF4H	0.63	0.1534	eukaryotic translation initiation factor 4H
ENSSSCG00000026043	Macrophage	TGM3	1.41	0.0699	transglutaminase 3	Jaing et al., 2017
ENSSSCG00000026294	Macrophage	GMFB	1.45	0.2144	glia maturation factor beta
ENSSSCG00000026571	Macrophage	RAB8B	1.62	0.205	RAB8B, member RAS oncogene family
ENSSSCG00000026626	Macrophage	RER1	1.11	0.7733	retention in endoplasmic reticulum sorting receptor 1
ENSSSCG00000026724	Macrophage	GUCY2C	5.44	0	phospholipase B domain containing 1
ENSSSCG00000026761	Macrophage	CCT8	1.6	0.1668	chaperonin containing TCP1 subunit 8
ENSSSCG00000026806	Macrophage	DHX9	1.67	0.0232	DExH-box helicase 9
ENSSSCG00000026951	Macrophage	PSMB8	1.85	0.0169	proteasome subunit beta 8
ENSSSCG00000027085	Macrophage	UQCRFS1	0.83	0.3426	cytochrome b-c1 complex subunit Rieske, mitochondrial
ENSSSCG00000027114	Macrophage	PODN	1.21	0.3228	sterol carrier protein 2
ENSSSCG00000027224	Macrophage	PCBP1	1.18	0.4424	poly(rC) binding protein 1
ENSSSCG00000027257	Macrophage	PSMB1	2.14	0.0038	proteasome subunit beta 1
ENSSSCG00000027357	Macrophage	CSTB	1.09	0.8191	cystatin B
ENSSSCG00000027550	Macrophage	PLCD1	1.32	0.3667	phospholipase C delta 1
ENSSSCG00000027659	Macrophage	FUCA1	2.41	0.0241	alpha-L-fucosidase 1
ENSSSCG00000027840	Macrophage	COPE	0.55	0.1232	coatomer protein complex subunit epsilon
ENSSSCG00000027946	Macrophage	MVP	0.82	0.4593	major vault protein
ENSSSCG00000028019	Macrophage	LRRC59	1.61	0.1927	leucine rich repeat containing 59
ENSSSCG00000028113	Macrophage	CAPZA2	1.53	0.0667	capping actin protein of muscle Z-line subunit alpha 2
ENSSSCG00000028178	Macrophage	FH	1.04	0.879	fumarate hydratase
ENSSSCG00000028197	Macrophage	PFKL	2.57	0.0134	phosphofructokinase, liver type
ENSSSCG00000028227	Macrophage	RPN2	1.13	0.5684	ribophorin II
ENSSSCG00000028228	Macrophage	XPO1	1.48	0.2497	exportin 1	Andres et al 2001|Eulalio et al 2004
ENSSSCG00000028423	Macrophage	RBBP4	0.9	0.82	RB binding protein 4, chromatin remodeling factor
ENSSSCG00000028431	Macrophage	HSD17B4	1.11	0.6906	hydroxysteroid 17-beta dehydrogenase 4
ENSSSCG00000028485	Macrophage		2.21	0.029	Y-box binding protein 1
ENSSSCG00000028542	Macrophage	HNRNPUL2	1.25	0.5212	heterogeneous nuclear ribonucleoprotein U like 2
ENSSSCG00000028542	Macrophage	HNRNPUL2-BSCL2	1.25	0.5212	heterogeneous nuclear ribonucleoprotein U like 2
ENSSSCG00000028553	Macrophage	ILF2	1.54	0.0734	interleukin enhancer binding factor 2
ENSSSCG00000028694	Macrophage	ATP6V1B2	0.99	0.9357	ATPase H+ transporting V1 subunit B2
ENSSSCG00000028850	Macrophage	RPL26	0.9	0.8002	ribosomal protein L26
ENSSSCG00000028869	Macrophage	CAND1	1.01	0.9767	cullin associated and neddylation dissociated 1
ENSSSCG00000028879	Macrophage	PLOD3	0.94	0.8379	procollagen-lysine,2-oxoglutarate 5-dioxygenase 3
ENSSSCG00000028978	Macrophage	CAD	1.33	0.3222	carbamoyl-phosphate synthetase 2, aspartate transcarbamylase, and dihydroorotase
ENSSSCG00000029034	Macrophage	COX4I1	1.27	0.1729	cytochrome c oxidase subunit 4 isoform 1, mitochondrial
ENSSSCG00000029160	Macrophage	HSPA1A	1.16	0.5265
ENSSSCG00000029160	Macrophage	HSPA1B	1.16	0.5265
ENSSSCG00000029163	Macrophage	BCAT1	1	0.9983	branched chain amino acid transaminase 1
ENSSSCG00000029183	Macrophage	SEC11A	1.84	0.1799	SEC11 homolog A, signal peptidase complex subunit
ENSSSCG00000029256	Macrophage	AKR1A1	1.7	0.0134	aldo-keto reductase family 1 member A1
ENSSSCG00000029411	Macrophage	CAPN2	0.74	0.4762	calpain 2
ENSSSCG00000029414	Macrophage	FCN1	1.67	0.227	ficolin (collagen/fibrinogen domain containing) 1
ENSSSCG00000029724	Macrophage	RACK1	0.65	0.1526	receptor for activated C kinase 1
ENSSSCG00000029785	Macrophage	RPS9	1.34	0.4288	ribosomal protein S9
ENSSSCG00000029790	Macrophage	PCYOX1	1.1	0.5971	prenylcysteine oxidase 1
ENSSSCG00000029830	Macrophage	RPL8	1.35	0.0349	ribosomal protein L8
ENSSSCG00000029857	Macrophage		1.75	0.0235	eukaryotic translation initiation factor 2 subunit gamma
ENSSSCG00000029944	Macrophage	FASN	1.41	0.0746	fatty acid synthase
ENSSSCG00000029954	Macrophage	THRAP3	1.05	0.8771	thyroid hormone receptor associated protein 3
ENSSSCG00000030049	Macrophage		1.19	0.5908	heterogeneous nuclear ribonucleoprotein U like 1
ENSSSCG00000030053	Macrophage	ARCN1	0.91	0.7722	archain 1
ENSSSCG00000030115	Macrophage	HS1BP3	1.86	0.0315	HCLS1 binding protein 3
ENSSSCG00000030130	Macrophage	DPYSL2	1.2	0.408	dihydropyrimidinase like 2
ENSSSCG00000030149	Macrophage	CAPNS1	1.1	0.7732	calpain small subunit 1
ENSSSCG00000030150	Macrophage	UGDH	1.08	0.7988	UDP-glucose 6-dehydrogenase
ENSSSCG00000030225	Macrophage	TRA2B	1.07	0.8082	transformer 2 beta homolog
ENSSSCG00000030255	Macrophage	EIF4G1	1.46	0.0553	eukaryotic translation initiation factor 4 gamma 1
ENSSSCG00000030328	Macrophage	NDUFB10	0.78	0.583	NADH:ubiquinone oxidoreductase subunit B10
ENSSSCG00000030369	Macrophage	YARS	1.01	0.9498	tyrosyl-tRNA synthetase
ENSSSCG00000030388	Macrophage	UPP1	1.33	0.2508	uridine phosphorylase 1
ENSSSCG00000030415	Macrophage	DPP3	1.04	0.9011	dipeptidyl peptidase 3
ENSSSCG00000030510	Macrophage	FBL	1.56	0.0483	fibrillarin
ENSSSCG00000030653	Macrophage	GANAB	1.8	0.0086	glucosidase II alpha subunit
ENSSSCG00000030921	Macrophage	APOA1	1.64	0.0457	apolipoprotein A1
ENSSSCG00000031088	Macrophage	RPS7	0.87	0.7738	ribosomal protein S7
ENSSSCG00000031370	Macrophage	RPS14	1.14	0.6619	ribosomal protein S14	Quintas et al 2017
ENSSSCG00000031487	Macrophage	LSP1	0.67	0.2483	lymphocyte specific protein 1
ENSSSCG00000031577	Macrophage	ATP6V1G1	0.58	0.2352	ATPase H+ transporting V1 subunit G1
ENSSSCG00000031653	Macrophage	DOK3	1.36	0.118	docking protein 3
ENSSSCG00000031825	Macrophage	NAPRT	1.89	0.0129	nicotinate phosphoribosyltransferase
ENSSSCG00000031918	Macrophage	CYC1	0.88	0.5458	cytochrome c1, heme protein, mitochondrial	Carrascosa et al., 2002
ENSSSCG00000032003	Macrophage		0.94	0.7676	glutathione S-transferase P-like
ENSSSCG00000032007	Macrophage	RTN4	1.51	0.5766	reticulon 4
ENSSSCG00000032010	Macrophage	RNH1	0.54	0.008	ribonuclease/angiogenin inhibitor 1
ENSSSCG00000032031	Macrophage	QARS	1.98	0.0144	glutaminyl-tRNA synthetase
ENSSSCG00000032067	Macrophage	AK2	1.95	0.0377	adenylate kinase 2
ENSSSCG00000032081	Macrophage	NDUFS3	0.49	0.314	NADH:ubiquinone oxidoreductase core subunit S3
ENSSSCG00000032090	Macrophage	PDCD6	1.12	0.7131	programmed cell death 6
ENSSSCG00000032092	Macrophage	DDX5	1.82	0.0065	DEAD-box helicase 5
ENSSSCG00000032111	Macrophage	RPL7	1.08	0.7474	ribosomal protein L7
ENSSSCG00000032165	Macrophage	ATP5MD	1.16	0.6047	ATP synthase membrane subunit DAPIT
ENSSSCG00000032166	Macrophage	ATP5PD	1.8	0.0824	ATP synthase peripheral stalk subunit d
ENSSSCG00000032213	Macrophage	DBI	2.52	0.007	diazepam binding inhibitor, acyl-CoA binding protein
ENSSSCG00000032241	Macrophage	GPNMB	2.63	0.0005	glycoprotein nmb
ENSSSCG00000032397	Macrophage	LBR	1.79	0.0176	lamin B receptor
ENSSSCG00000032467	Macrophage	RAB5C	1.67	0.0389	RAB5C, member RAS oncogene family
ENSSSCG00000032498	Macrophage	IDH3A	1.48	0.1837	isocitrate dehydrogenase 3 (NAD(+)) alpha
ENSSSCG00000032556	Macrophage	ALDOA	0.8	0.4093	aldolase, fructose-bisphosphate A
ENSSSCG00000032655	Macrophage	ALYREF	1.05	0.8788	Aly/REF export factor
ENSSSCG00000032857	Macrophage	S100A12	0.85	0.8009	S100 calcium binding protein A12
ENSSSCG00000032985	Macrophage	GOT2	0.46	0.0979	glutamic-oxaloacetic transaminase 2
ENSSSCG00000033010	Macrophage	AHNAK	0.94	0.8866	AHNAK nucleoprotein
ENSSSCG00000033033	Macrophage	TOLLIP	1.31	0.444	toll interacting protein
ENSSSCG00000033065	Macrophage	HIST1H4F	0.95	0.8924	histone H4
ENSSSCG00000033146	Macrophage	CD163	1.2	0.4347	CD163 molecule	Wang et al., 2019
ENSSSCG00000033146	Macrophage	CD163	1.2	0.4347	CD163 molecule	Jaing et al., 2017
ENSSSCG00000033161	Macrophage	HNRNPH2	1.14	0.4311	heterogeneous nuclear ribonucleoprotein H2
ENSSSCG00000033169	Macrophage	RPS15	1.04	0.9362	ribosomal protein S15
ENSSSCG00000033278	Macrophage	ATP6V1D	1.71	0.0554	ATPase H+ transporting V1 subunit D
ENSSSCG00000033295	Macrophage	EIF2S1	1.1	0.7807	eukaryotic translation initiation factor 2 subunit alpha
ENSSSCG00000033299	Macrophage	FLNA	1.06	0.4639	filamin A
ENSSSCG00000033337	Macrophage	ARHGDIB	0.93	0.8144	Rho GDP dissociation inhibitor beta
ENSSSCG00000033623	Macrophage	APOBR	0.93	0.81	apolipoprotein B receptor
ENSSSCG00000033653	Macrophage	U2AF1	1.07	0.7244	U2 small nuclear RNA auxiliary factor 1
ENSSSCG00000033653	Macrophage	U2AF1L5	1.07	0.7244	U2 small nuclear RNA auxiliary factor 1
ENSSSCG00000033655	Macrophage	TUBB2B	1.29	0.2406	tubulin beta-2A chain
ENSSSCG00000033672	Macrophage	HIST1H1E	0.6	0.0735	histone cluster 1 H1 family member e
ENSSSCG00000033673	Macrophage	SLC25A6	0.96	0.8634	solute carrier family 25 member 6
ENSSSCG00000033697	Macrophage		1.37	0.1207	ribosomal protein S2
ENSSSCG00000033727	Macrophage	GPX1	1.31	0.2591	glutathione peroxidase 1
ENSSSCG00000033811	Macrophage	CBFB	0.85	0.4546	core-binding factor subunit beta
ENSSSCG00000033854	Macrophage	LGALS1	0.32	0.0019	galectin 1
ENSSSCG00000033944	Macrophage	CYB5B	0.63	0.2008	cytochrome b5 type B (outer mitochondrial membrane)
ENSSSCG00000033991	Macrophage	DPP7	1.2	0.4665	dipeptidyl peptidase 7
ENSSSCG00000034058	Macrophage	ARHGDIA	0.74	0.0544	Rho GDP dissociation inhibitor alpha
ENSSSCG00000034072	Macrophage	HSP90B1	0.81	0.4062		Zhu et al 2020
ENSSSCG00000034086	Macrophage	ATP5F1C	1.07	0.7911	ATP synthase F1 subunit gamma
ENSSSCG00000034131	Macrophage	TXNDC5	1.3	0.502	thioredoxin domain containing 5
ENSSSCG00000034137	Macrophage	PPIB	0.77	0.4142	peptidylprolyl isomerase B
ENSSSCG00000034151	Macrophage	RNPEP	1.64	0.068	arginyl aminopeptidase
ENSSSCG00000034227	Macrophage		0.69	0.4654	ribosomal protein L35
ENSSSCG00000034386	Macrophage	ATP2A2	1.34	0.5444	ATPase sarcoplasmic/endoplasmic reticulum Ca2+ transporting 2
ENSSSCG00000034448	Macrophage		1.25	0.334	ribosomal protein L13a
ENSSSCG00000034617	Macrophage		2.08	0.002	ribosomal protein S27a
ENSSSCG00000034758	Macrophage	PDXK	1.8	0.0549	pyridoxal kinase
ENSSSCG00000034815	Macrophage	U2AF2	1.53	0.0264	U2 small nuclear RNA auxiliary factor 2
ENSSSCG00000034896	Macrophage	HPRT1	2.22	0.0302	hypoxanthine phosphoribosyltransferase 1
ENSSSCG00000034898	Macrophage	MYDGF	1.66	0.3002	myeloid derived growth factor
ENSSSCG00000034927	Macrophage	EIF3C	0.97	0.8877	eukaryotic translation initiation factor 3 subunit C
ENSSSCG00000034927	Macrophage	EIF3CL	0.97	0.8877	eukaryotic translation initiation factor 3 subunit C
ENSSSCG00000034937	Macrophage	SH3BGRL3	1.34	0.4248	SH3 domain binding glutamate rich protein like 3
ENSSSCG00000034984	Macrophage	PSMB4	1.22	0.5767	proteasome subunit beta 4
ENSSSCG00000035007	Macrophage	RPL17-C18orf32	0.71	0.2913	ribosomal protein L17
ENSSSCG00000035147	Macrophage	NAGLU	5.72	0	N-acetyl-alpha-glucosaminidase
ENSSSCG00000035195	Macrophage	HNMT	1.51	0.1833	histamine N-methyltransferase
ENSSSCG00000035218	Macrophage	ADA2	3.12	0.0006	adenosine deaminase 2
ENSSSCG00000035434	Macrophage	SEC61G	0.5	0.1682	Sec61 translocon gamma subunit
ENSSSCG00000035676	Macrophage	G3BP1	1.09	0.7199	G3BP stress granule assembly factor 1
ENSSSCG00000035684	Macrophage	TMED10	1.38	0.3024	transmembrane p24 trafficking protein 10
ENSSSCG00000035686	Macrophage	CS	1.65	0.0409	citrate synthase
ENSSSCG00000035690	Macrophage	SFPQ	1.2	0.4084	splicing factor proline and glutamine rich
ENSSSCG00000035768	Macrophage		1.36	0.2638	ribosomal protein S15a
ENSSSCG00000035904	Macrophage	RPL7A	1.04	0.8589	ribosomal protein L7a
ENSSSCG00000035914	Macrophage	PSMB2	1.06	0.807	proteasome subunit beta 2
ENSSSCG00000035997	Macrophage		1.44	0.5479	ribosomal protein L10
ENSSSCG00000036013	Macrophage		1.31	0.2163	trypsinogen
ENSSSCG00000036014	Macrophage		1.4	0.1592	ribosomal protein lateral stalk subunit P0
ENSSSCG00000036286	Macrophage	APMAP	1.58	0.0531	adipocyte plasma membrane associated protein
ENSSSCG00000036293	Macrophage	SRSF10	1.04	0.9205	serine and arginine rich splicing factor 10
ENSSSCG00000036296	Macrophage		0.52	0.3866	ribosomal protein S25
ENSSSCG00000036317	Macrophage	VASP	0.94	0.8557	vasodilator stimulated phosphoprotein
ENSSSCG00000036350	Macrophage	HNRNPA2B1	1.39	0.0745	heterogeneous nuclear ribonucleoprotein A2/B1
ENSSSCG00000036501	Macrophage	WDR1	1.51	0.0326	WD repeat domain 1
ENSSSCG00000036592	Macrophage	SRSF2	0.94	0.8765	serine and arginine rich splicing factor 2
ENSSSCG00000036639	Macrophage	STOM	3.15	0.001	stomatin
ENSSSCG00000036673	Macrophage	PPT1	2.58	0.0265	palmitoyl-protein thioesterase 1
ENSSSCG00000036702	Macrophage	ACTN1	1.12	0.5192	actinin alpha 1
ENSSSCG00000036747	Macrophage	WAS	1.53	0.1059	WASP actin nucleation promoting factor
ENSSSCG00000036883	Macrophage	FABP3	2.33	0.032	fatty acid binding protein 3
ENSSSCG00000036924	Macrophage	PSMA4	0.69	0.3055	proteasome subunit alpha 4
ENSSSCG00000036998	Macrophage	HNRNPL	1.3	0.4239
ENSSSCG00000037030	Macrophage	RPL15	1.45	0.1773	ribosomal protein L15
ENSSSCG00000037046	Macrophage	TUBB4B	1.21	0.307	tubulin beta 4B class IVb
ENSSSCG00000037077	Macrophage	SHMT2	0.94	0.8225	serine hydroxymethyltransferase 2
ENSSSCG00000037131	Macrophage	CLTA	0.82	0.4543	clathrin light chain A
ENSSSCG00000037143	Macrophage	UBE2L5	0.83	0.5157	ubiquitin conjugating enzyme E2 L3
ENSSSCG00000037236	Macrophage		0.72	0.247	ribosomal protein SA
ENSSSCG00000037508	Macrophage	GSN	1.09	0.5725	gelsolin
ENSSSCG00000037533	Macrophage	HIST2H2AB	1.72	0.0112	histone H2A type 2-B
ENSSSCG00000037606	Macrophage	PSMB3	0.99	0.9716	proteasome subunit beta 3
ENSSSCG00000037645	Macrophage	COTL1	1.48	0.278	coactosin like F-actin binding protein 1
ENSSSCG00000037772	Macrophage	ATP5PB	1.55	0.0742	ATP synthase peripheral stalk-membrane subunit b
ENSSSCG00000037777	Macrophage	EMD	2.38	0.002	emerin
ENSSSCG00000037929	Macrophage	HIST1H2BJ	0.75	0.1963	histone cluster 1 H2B family member j
ENSSSCG00000037979	Macrophage	AARSD1	1.38	0.4485	alanyl-tRNA synthetase domain containing 1
ENSSSCG00000037979	Macrophage	PTGES3L-AARSD1	1.38	0.4485	alanyl-tRNA synthetase domain containing 1
ENSSSCG00000038008	Macrophage	RBM14	1.72	0.218	RNA binding motif protein 14
ENSSSCG00000038055	Macrophage	CORO1A	1.02	0.8886	coronin 1A
ENSSSCG00000038086	Macrophage	ECHS1	1.97	0.014	enoyl-CoA hydratase, short chain 1
ENSSSCG00000038320	Macrophage	POR	1.19	0.4818	P450 (cytochrome) oxidoreductase	Zhang et al., 2006
ENSSSCG00000038348	Macrophage	NME1	1.01	0.9765	NME/NM23 nucleoside diphosphate kinase 1
ENSSSCG00000038359	Macrophage		0.35	0.0141	eukaryotic translation initiation factor 5A
ENSSSCG00000038366	Macrophage	RAP2B	0.87	0.6085	RAP2B, member of RAS oncogene family
ENSSSCG00000038399	Macrophage	ATP5PF	0.69	0.2366	ATP synthase peripheral stalk subunit F6
ENSSSCG00000038423	Macrophage	GLA	1.45	0.0776	galactosidase alpha
ENSSSCG00000038465	Macrophage	VAPA	0.97	0.8828	VAMP associated protein A
ENSSSCG00000038535	Macrophage	ARSB	1.76	0.1686	arylsulfatase B
ENSSSCG00000038776	Macrophage	ASNA1	1.22	0.3566	arsA arsenite transporter, ATP-binding, homolog 1 (bacterial)
ENSSSCG00000038800	Macrophage	PUF60	0.55	0.2109	poly(U) binding splicing factor 60
ENSSSCG00000038914	Macrophage	SEC61B	1.23	0.5543	Sec61 translocon beta subunit
ENSSSCG00000038940	Macrophage	GNPDA1	3.47	0.073	glucosamine-6-phosphate deaminase 1
ENSSSCG00000038943	Macrophage	TOM1	2.25	0.0086	target of myb1 membrane trafficking protein
ENSSSCG00000038947	Macrophage	HNRNPC	1.76	0.2781	heterogeneous nuclear ribonucleoprotein C (C1/C2)
ENSSSCG00000038950	Macrophage	VARS	1.79	0.0325	valyl-tRNA synthetase
ENSSSCG00000038954	Macrophage	PLIN3	0.96	0.9088	perilipin 3
ENSSSCG00000038989	Macrophage		1.41	0.033	tyrosine 3-monooxygenase/tryptophan 5-monooxygenase activation protein epsilon
ENSSSCG00000039071	Macrophage	CLIC1	0.7	0.0426	chloride intracellular channel 1
ENSSSCG00000039094	Macrophage	PLEC	2.22	0.0003	plectin
ENSSSCG00000039130	Macrophage		1.32	0.3281	ribosomal protein L6
ENSSSCG00000039148	Macrophage	P4HB	1.11	0.2332	prolyl 4-hydroxylase subunit beta
ENSSSCG00000039221	Macrophage	MOB1A	1.73	0.096	MOB kinase activator 1A
ENSSSCG00000039222	Macrophage	BASP1	1.53	0.1419	brain abundant membrane attached signal protein 1
ENSSSCG00000039324	Macrophage	FLII	1.89	0.0148	FLII actin remodeling protein	Chen et al., 2021
ENSSSCG00000039390	Macrophage	EIF3B	1.69	0.0022	eukaryotic translation initiation factor 3 subunit B
ENSSSCG00000039494	Macrophage	NDUFC2	2.37	0.1064	NADH:ubiquinone oxidoreductase subunit C2
ENSSSCG00000039494	Macrophage	NDUFC2-KCTD14	2.37	0.1064	NADH:ubiquinone oxidoreductase subunit C2
ENSSSCG00000039523	Macrophage	FAHD2A	1.41	0.395	fumarylacetoacetate hydrolase domain-containing protein 2
ENSSSCG00000039544	Macrophage		1.15	0.6005	ribosomal protein S24
ENSSSCG00000039582	Macrophage	PSMA2	1.55	0.0731	proteasome subunit alpha 2
ENSSSCG00000039647	Macrophage	EIF3F	1.31	0.2842	eukaryotic translation initiation factor 3 subunit F
ENSSSCG00000039656	Macrophage	RHOG	0.85	0.3658	ras homolog family member G
ENSSSCG00000039745	Macrophage	HMOX1	3.82	0.0001	heme oxygenase 1	Jaing et al., 2017
ENSSSCG00000039758	Macrophage		1.73	0.0607	nmrA-like family domain-containing protein 1
ENSSSCG00000039782	Macrophage	STOML2	1.63	0.1148	stomatin like 2
ENSSSCG00000039795	Macrophage	MYL6	0.87	0.4941	myosin light chain 6
ENSSSCG00000039962	Macrophage	HSPB1	0.98	0.9009	heat shock protein family B (small) member 1
ENSSSCG00000040060	Macrophage	APEX1	0.78	0.2746	apurinic/apyrimidinic endodeoxyribonuclease 1
ENSSSCG00000040275	Macrophage	HEBP1	1.01	0.9695	heme binding protein 1
ENSSSCG00000040317	Macrophage	SOD2	2.53	0.0063	superoxide dismutase 2	Alfonso et al., 2004
ENSSSCG00000040317	Macrophage	SOD2	2.53	0.0063	superoxide dismutase 2
ENSSSCG00000040449	Macrophage	ABHD12	3.34	0.0322	abhydrolase domain containing 12
ENSSSCG00000040494	Macrophage		1.26	0.5077	ribosomal protein L3
ENSSSCG00000040608	Macrophage	AKR1B1	1.91	0.0612	aldo-keto reductase family 1 member B
ENSSSCG00000040634	Macrophage	ERP44	1.92	0.0096	endoplasmic reticulum protein 44
ENSSSCG00000040642	Macrophage	LASP1	0.65	0.1975	LIM and SH3 protein 1
ENSSSCG00000040681	Macrophage	FABP4	0.6	0.0868	fatty acid binding protein 4, adipocyte
ENSSSCG00000040710	Macrophage	SURF4	1.24	0.4842	surfeit 4
ENSSSCG00000040738	Macrophage	DYNC1H1	1.67	0.0131	dynein cytoplasmic 1 heavy chain 1
ENSSSCG00000040743	Macrophage	M6PR	0.84	0.3196	mannose-6-phosphate receptor, cation dependent
ENSSSCG00000040793	Macrophage	CTSD	0.98	0.8949	cathepsin D
ENSSSCG00000040811	Macrophage	PYCARD	2.03	0.0325	apoptosis-associated speck-like protein containing a CARD
ENSSSCG00000040981	Macrophage	GMFG	1	0.9954	glia maturation factor gamma
ENSSSCG00000000034	WSL	TTLL12	0.35	0.0158	tubulin tyrosine ligase like 12
ENSSSCG00000000058	WSL	SNU13	1.29	0.6452	small nuclear ribonucleoprotein 13
ENSSSCG00000000064	WSL	ACO2	0.51	0.0093	aconitase 2
ENSSSCG00000000071	WSL		0.55	0.1538	ST13 Hsp70 interacting protein
ENSSSCG00000000104	WSL	DDX17	0.6	0.0282	DEAD-box helicase 17
ENSSSCG00000000145	WSL	MYH9	2.16	0.0055	myosin heavy chain 9
ENSSSCG00000000171	WSL	CKAP4	0.61	0.339	cytoskeleton associated protein 4
ENSSSCG00000000190	WSL	TUBA1A	2.3	0.0005	tubulin alpha 1a
ENSSSCG00000000252	WSL	KRT8	3.9	0.0015	keratin 8
ENSSSCG00000000253	WSL	KRT18	5.74	0.0133	keratin 18
ENSSSCG00000000274	WSL	PCBP2	0.93	0.8889	poly(rC) binding protein 2
ENSSSCG00000000288	WSL	HNRNPA1	1.59	0.0206	heterogeneous nuclear ribonucleoprotein A1
ENSSSCG00000000374	WSL		0.53	0.0765	ribosomal protein S26
ENSSSCG00000000377	WSL		1.18	0.3789	proliferation-associated 2G4
ENSSSCG00000000379	WSL	ESYT1	0.73	0.3239	extended synaptotagmin 1
ENSSSCG00000000394	WSL	CNPY2	0.77	0.1961	canopy FGF signaling regulator 2
ENSSSCG00000000405	WSL	ATP5F1B	0.53	0.0064	ATP synthase F1 subunit beta
ENSSSCG00000000496	WSL	CCT2	0.98	0.9725	chaperonin containing TCP1 subunit 2
ENSSSCG00000000522	WSL	NAP1L1	0.4	0.0232	nucleosome assembly protein 1 like 1
ENSSSCG00000000576	WSL	LDHB	1.02	0.9304	lactate dehydrogenase B
ENSSSCG00000000633	WSL	YBX3	1.62	0.0492	Y-box binding protein 3
ENSSSCG00000000684	WSL	USP5	0.53	0.0426	ubiquitin specific peptidase 5
ENSSSCG00000000685	WSL	TPI1	1.29	0.2828	triosephosphate isomerase 1	Wang et al., 2019
ENSSSCG00000000694	WSL	GAPDH	1	0.9973	glyceraldehyde-3-phosphate dehydrogenase	Wang et al., 2019
ENSSSCG00000000798	WSL	TWF1	0.87	0.7013	twinfilin actin binding protein 1
ENSSSCG00000000849	WSL	HSP90B1	1.24	0.2254	heat shock protein 90 beta family member 1	Zhu et al 2020
ENSSSCG00000000886	WSL	SLC25A3	1.25	0.6394	solute carrier family 25 member 3
ENSSSCG00000001073	WSL	TPMT	0.4	0.0328	thiopurine S-methyltransferase
ENSSSCG00000001137	WSL	HIST1H1D	1.26	0.2351	histone cluster 1 H1 family member d
ENSSSCG00000001379	WSL	TUBB	1.44	0.0797	tubulin beta class I
ENSSSCG00000001400	WSL	DDX39B	0.61	0.2233	DExD-box helicase 39B
ENSSSCG00000001414	WSL	LY6G5B	0.5	0.0846	casein kinase 2 beta
ENSSSCG00000001453	WSL	HLA-DRA	1.3	0.4777	MHC class II DR-alpha
ENSSSCG00000001502	WSL	RPS18	0.7	0.2269	ribosomal protein S18
ENSSSCG00000001528	WSL	RPS10-NUDT3	1.16	0.3434	ribosomal protein S10
ENSSSCG00000001543	WSL	RPL10A	1.26	0.7095	ribosomal protein L10a
ENSSSCG00000001549	WSL	FKBP5	0.59	0.1815	FKBP prolyl isomerase 5
ENSSSCG00000001564	WSL	SRSF3	1.23	0.1801	serine and arginine rich splicing factor 3	Zhang et al., 2006
ENSSSCG00000001679	WSL	XPO5	0.52	0.1081	exportin 5
ENSSSCG00000001701	WSL	HSP90AB1	0.74	0.0728	heat shock protein 90 alpha family class B member 1
ENSSSCG00000001814	WSL	IQGAP1	0.72	0.0859	IQ motif containing GTPase activating protein 1
ENSSSCG00000001852	WSL	IDH2	0.67	0.0393	isocitrate dehydrogenase (NADP(+)) 2, mitochondrial
ENSSSCG00000001862	WSL	ETFA	0.84	0.6011	electron transfer flavoprotein subunit alpha
ENSSSCG00000001930	WSL	PKM	1.46	0.0425	pyruvate kinase, muscle
ENSSSCG00000001951	WSL	PSMA6	0.76	0.4853	proteasome subunit alpha 6
ENSSSCG00000002006	WSL	PSME1	0.33	0.0026	proteasome activator subunit 1
ENSSSCG00000002050	WSL	DAD1	1.87	0.3	defender against cell death 1
ENSSSCG00000002135	WSL	PNP	2.55	0.0013	purine nucleoside phosphorylase
ENSSSCG00000002374	WSL	DLST	0.7	0.0351	dihydrolipoamide S-succinyltransferase
ENSSSCG00000002433	WSL	PSMC1	0.82	0.4707	proteasome 26S subunit, ATPase 1
ENSSSCG00000002529	WSL	RPS21	0.68	0.1917	40S ribosomal protein S21
ENSSSCG00000002535	WSL	HSP90AA1	1	0.9648	heat shock protein 90 alpha family class A member 1	Zhu et al 2020
ENSSSCG00000002639	WSL	TUBB3	1.1	0.6906
ENSSSCG00000002723	WSL	AARS	0.56	0.5148	alanyl-tRNA synthetase
ENSSSCG00000002873	WSL	GPI	0.54	0.1846	glucose-6-phosphate isomerase
ENSSSCG00000002965	WSL	ACTN4	0.74	0.0042	actinin alpha 4
ENSSSCG00000003042	WSL		1.8	0.1148	ribosomal protein S19
ENSSSCG00000003165	WSL	RPS11	2.42	0.0749	ribosomal protein S11
ENSSSCG00000003189	WSL	PRMT1	0.92	0.8773	protein arginine methyltransferase 1
ENSSSCG00000003402	WSL	PGD	0.85	0.3859	phosphogluconate dehydrogenase
ENSSSCG00000003493	WSL	CAPZB	1.14	0.7425	capping actin protein of muscle Z-line subunit beta
ENSSSCG00000003505	WSL	DDOST	0.38	0.0146	dolichyl-diphosphooligosaccharide--protein glycosyltransferase non-catalytic subunit
ENSSSCG00000003520	WSL		1.57	0.1254	cell division cycle 42
ENSSSCG00000003566	WSL	NUDC	0.19	0.0018	nuclear distribution C, dynein complex regulator
ENSSSCG00000003672	WSL	CAP1	2.23	0.0338	cyclase associated actin cytoskeleton regulatory protein 1
ENSSSCG00000003691	WSL	MYL12A	1.04	0.8609	myosin regulatory light chain 12B
ENSSSCG00000003776	WSL	ACADM	0.58	0.0303	acyl-CoA dehydrogenase medium chain
ENSSSCG00000003798	WSL	SERBP1	1.1	0.8468	SERPINE1 mRNA binding protein 1
ENSSSCG00000003914	WSL	PRDX1	1.38	0.2311	peroxiredoxin 1
ENSSSCG00000003930	WSL		0.69	0.1825	ribosomal protein S8
ENSSSCG00000004002	WSL	RPS5	0.7	0.205	ribosomal protein S5
ENSSSCG00000004048	WSL	TCP1	0.51	0.1449	t-complex 1
ENSSSCG00000004049	WSL	ACAT2	1.88	0.0282	acetyl-CoA acetyltransferase 2
ENSSSCG00000004058	WSL	EZR	0.69	0.0716	ezrin
ENSSSCG00000004177	WSL	RPS12	0.65	0.4802	ribosomal protein S12
ENSSSCG00000004294	WSL	SYNCRIP	1.18	0.5988	synaptotagmin binding cytoplasmic RNA interacting protein
ENSSSCG00000004385	WSL	SNX3	1.43	0.4758	sorting nexin 3
ENSSSCG00000004478	WSL	MYO6	2.25	0.0198	myosin VI
ENSSSCG00000004489	WSL		1.44	0.0708	eukaryotic translation elongation factor 1 alpha 1
ENSSSCG00000004499	WSL	ATP5F1A	0.74	0.1545	ATP synthase F1 subunit alpha
ENSSSCG00000004537	WSL	TXNL1	2.25	0.0755	thioredoxin like 1
ENSSSCG00000004542	WSL	NARS	0.65	0.4632	asparaginyl-tRNA synthetase
ENSSSCG00000004578	WSL	ANXA2	2.68	0.0194	annexin A2	Wang et al., 2019
ENSSSCG00000004679	WSL	SORD	1.42	0.397	sorbitol dehydrogenase
ENSSSCG00000004700	WSL	PDIA3	2.04	0.0005	protein disulfide isomerase family A member 3
ENSSSCG00000004789	WSL	THBS1	5.89	0	thrombospondin 1
ENSSSCG00000004870	WSL	CNDP2	1.51	0.2601	carnosine dipeptidase 2
ENSSSCG00000004945	WSL		1.06	0.4076	ribosomal protein L4
ENSSSCG00000005030	WSL	NID2	0.37	0.3504	nidogen 2
ENSSSCG00000005055	WSL	LGALS3	1.52	0.0109	galectin 3	Zhang et al., 2006
ENSSSCG00000005169	WSL	RPS6	1.64	0.3033	ribosomal protein S6	Quintas et al 2017
ENSSSCG00000005207	WSL	ERMP1	2	0.0833	endoplasmic reticulum metallopeptidase 1
ENSSSCG00000005267	WSL	ANXA1	1.49	0.3832	annexin A1	Zhang et al., 2006
ENSSSCG00000005267	WSL	ANXA1	1.49	0.3832	annexin A1	Wang et al., 2019
ENSSSCG00000005300	WSL	VCP	3.12	0.2153	valosin containing protein
ENSSSCG00000005316	WSL	TPM2	2.4	0.0087	tropomyosin 2
ENSSSCG00000005317	WSL	TLN1	1.83	0.1601	talin 1
ENSSSCG00000005528	WSL	NDUFA8	1.16	0.5537	NADH:ubiquinone oxidoreductase subunit A8
ENSSSCG00000005601	WSL	HSPA5	1.45	0.0047	heat shock protein family A (Hsp70) member 5
ENSSSCG00000005654	WSL	SPTAN1	0.22	0.0037	spectrin alpha, non-erythrocytic 1
ENSSSCG00000005656	WSL		0.89	0.6184	SET nuclear proto-oncogene
ENSSSCG00000005944	WSL	NDRG1	0.49	0.037	N-myc downstream regulated 1
ENSSSCG00000005979	WSL	ANXA13	1.11	0.631	annexin A13
ENSSSCG00000006062	WSL	YWHAZ	0.91	0.7905	tyrosine 3-monooxygenase/tryptophan 5-monooxygenase activation protein zeta	Herrera-Uribe et al., 2018
ENSSSCG00000006063	WSL	PABPC1	0.54	0.2004	poly(A) binding protein cytoplasmic 1
ENSSSCG00000006070	WSL	COX6C	0.69	0.4755	COX6C protein
ENSSSCG00000006079	WSL	RIDA	1	0.9944	reactive intermediate imine deaminase A homolog
ENSSSCG00000006081	WSL		1.22	0.3181	ribosomal protein L30
ENSSSCG00000006135	WSL	CPNE3	1.01	0.9805	copine 3
ENSSSCG00000006232	WSL	RAB2A	0.62	0.2779	RAB2A, member RAS oncogene family
ENSSSCG00000006324	WSL	ALDH9A1	0.76	0.3015	aldehyde dehydrogenase 9 family member A1
ENSSSCG00000006386	WSL	COPA	0.16	0.0139	coatomer protein complex subunit alpha
ENSSSCG00000006395	WSL	TAGLN2	1.35	0.4471	transgelin 2
ENSSSCG00000006468	WSL	HDGF	1.38	0.5895	heparin binding growth factor
ENSSSCG00000006474	WSL	NES	0.38	0.0148	nestin
ENSSSCG00000006487	WSL	CCT3	0.4	0.0009	chaperonin containing TCP1 subunit 3
ENSSSCG00000006496	WSL	LMNA	0.95	0.8153	lamin A/C
ENSSSCG00000006553	WSL	UBAP2L	0.44	0.2828	ubiquitin associated protein 2 like
ENSSSCG00000006556	WSL	TPM3	1.14	0.5072	tropomyosin 3
ENSSSCG00000006578	WSL	S100A4	1.3	0.4574	S100 calcium binding protein A4
ENSSSCG00000006580	WSL	S100A2	4.52	0.0159	S100 calcium binding protein A2
ENSSSCG00000006612	WSL	S100A10	0.83	0.3735	S100 calcium binding protein A10
ENSSSCG00000006717	WSL	PHGDH	1.13	0.4883	phosphoglycerate dehydrogenase
ENSSSCG00000006740	WSL	ATP1A1	0.74	0.1694	ATPase Na+/K+ transporting subunit alpha 1
ENSSSCG00000006775	WSL	CAPZA1	0.38	0.2133	capping actin protein of muscle Z-line subunit alpha 1
ENSSSCG00000006824	WSL	GNAI3	0.84	0.5101	G protein subunit alpha i3
ENSSSCG00000006830	WSL	PSMA5	1.55	0.291	proteasome subunit alpha 5
ENSSSCG00000006835	WSL	SARS	0.44	0.0053	seryl-tRNA synthetase
ENSSSCG00000006899	WSL		0.86	0.5687	ribosomal protein L5
ENSSSCG00000006954	WSL	EEF1D	0.34	0.0003	eukaryotic translation elongation factor 1 delta
ENSSSCG00000007026	WSL	VDAC3	0.89	0.6715	voltage dependent anion channel 3
ENSSSCG00000007097	WSL	SEC23B	0.36	0.0234	Sec23 homolog B, coat complex II component
ENSSSCG00000007187	WSL	NSFL1C	1.23	0.5657	NSFL1 cofactor
ENSSSCG00000007188	WSL	FKBP1A	0.85	0.5933	FKBP prolyl isomerase 1A
ENSSSCG00000007188	WSL	FKBP1C	0.85	0.5933	FKBP prolyl isomerase 1A
ENSSSCG00000007253	WSL	MAPRE1	0.43	0.008	microtubule associated protein RP/EB family member 1
ENSSSCG00000007278	WSL	AHCY	0.59	0.098	adenosylhomocysteinase
ENSSSCG00000007362	WSL	SRSF6	0.63	0.0366	serine and arginine rich splicing factor 6
ENSSSCG00000007381	WSL	YWHAB	1.29	0.4109	tyrosine 3-monooxygenase/tryptophan 5-monooxygenase activation protein beta	Herrera-Uribe et al., 2018
ENSSSCG00000007585	WSL	ACTB	2.98	0.0029	actin beta
ENSSSCG00000007586	WSL	FSCN1	1.29	0.2289	fascin actin-bundling protein 1
ENSSSCG00000007692	WSL	YWHAG	1.21	0.591	tyrosine 3-monooxygenase/tryptophan 5-monooxygenase activation protein gamma	Herrera-Uribe et al., 2018
ENSSSCG00000007803	WSL	TUFM	0.67	0.0491	Tu translation elongation factor, mitochondrial
ENSSSCG00000007845	WSL	UQCRC2	0.57	0.0315	cytochrome b-c1 complex subunit 2, mitochondrial
ENSSSCG00000007952	WSL	TRAP1	0.37	0.0002	TNF receptor associated protein 1	Zhu et al 2020
ENSSSCG00000008068	WSL	IARS	0.52	0.203	isoleucyl-tRNA synthetase
ENSSSCG00000008170	WSL		0.56	0.201	ribosomal protein L31
ENSSSCG00000008180	WSL	EIF5B	0.61	0.2079	eukaryotic translation initiation factor 5B
ENSSSCG00000008239	WSL	CAPG	0.73	0.4315	capping actin protein, gelsolin like
ENSSSCG00000008245	WSL		0.93	0.7298	thymosin beta 10
ENSSSCG00000008303	WSL	CCT7	0.81	0.2588	chaperonin containing TCP1 subunit 7
ENSSSCG00000008336	WSL	ANXA4	0.87	0.6208	annexin A4	Wang et al., 2019
ENSSSCG00000008339	WSL	GFPT1	1.05	0.7785	glutamine--fructose-6-phosphate transaminase 1
ENSSSCG00000008358	WSL	ACTR2	0.42	0.2434	actin related protein 2
ENSSSCG00000008359	WSL	RAB1A	0.88	0.4515	RAB1A, member RAS oncogene family
ENSSSCG00000008377	WSL	CCT4	0.68	0.3379	chaperonin containing TCP1 subunit 4
ENSSSCG00000008433	WSL		1.46	0.1455	calmodulin 2
ENSSSCG00000008484	WSL	SRSF7	1.35	0.2966	serine and arginine rich splicing factor 7
ENSSSCG00000008540	WSL	PPP1CB	1.27	0.5658	protein phosphatase 1 catalytic subunit beta	Zhang et al 2010
ENSSSCG00000008569	WSL		0.86	0.7206	hydroxyacyl-CoA dehydrogenase trifunctional multienzyme complex subunit beta
ENSSSCG00000008571	WSL	HADHA	1.27	0.344	hydroxyacyl-CoA dehydrogenase trifunctional multienzyme complex subunit alpha
ENSSSCG00000008573	WSL	RAB10	0.73	0.332	RAB10, member RAS oncogene family
ENSSSCG00000008633	WSL	PDIA6	0.84	0.3805	protein disulfide isomerase family A member 6
ENSSSCG00000008638	WSL	YWHAQ	1.6	0.0956	tyrosine 3-monooxygenase/tryptophan 5-monooxygenase activation protein theta	Herrera-Uribe et al., 2018
ENSSSCG00000008675	WSL	LETM1	1.54	0.0934	leucine zipper and EF-hand containing transmembrane protein 1
ENSSSCG00000008948	WSL	ALB	2.06	0.0317	albumin
ENSSSCG00000009019	WSL		0.79	0.3483	ribosomal protein S3A
ENSSSCG00000009097	WSL	ANXA5	0.67	0.3621	annexin A5	Wang et al., 2019
ENSSSCG00000009133	WSL		2.8	0.1025	40S ribosomal protein S6 pseudogene
ENSSSCG00000009192	WSL	PDLIM5	0.91	0.7507	PDZ and LIM domain 5
ENSSSCG00000009216	WSL	SPP1	2.01	0.0074	secreted phosphoprotein 1
ENSSSCG00000009249	WSL	HNRNPD	1.69	0.2302	heterogeneous nuclear ribonucleoprotein D
ENSSSCG00000009327	WSL		0.58	0.1566	high mobility group box 1
ENSSSCG00000009412	WSL	LCP1	0.21	0.0014	lymphocyte cytosolic protein 1
ENSSSCG00000009509	WSL	IPO5	0.27	0.2769	importin 5
ENSSSCG00000009569	WSL	PSPC1	0.5	0.0953	paraspeckle component 1
ENSSSCG00000009628	WSL	CCAR2	0.77	0.6375	cell cycle and apoptosis regulator 2
ENSSSCG00000009746	WSL	RAN	1.33	0.1166	RAN, member RAS oncogene family
ENSSSCG00000009851	WSL		1.81	0.0293	phosphatidylethanolamine binding protein 1
ENSSSCG00000009888	WSL	ERP29	2.18	0.0008	endoplasmic reticulum protein 29
ENSSSCG00000009889	WSL		0.84	0.5909	aldehyde dehydrogenase 2 family member
ENSSSCG00000009898	WSL	GCN1	0.57	0.511	GCN1 activator of EIF2AK4
ENSSSCG00000009914	WSL	MLEC	2.16	0.1759	malectin
ENSSSCG00000009942	WSL	DAO	0.41	0.0212	D-amino acid oxidase
ENSSSCG00000009978	WSL	AP1B1	0.88	0.8142	adaptor related protein complex 1 subunit beta 1
ENSSSCG00000010035	WSL	YWHAH	1.05	0.7351	tyrosine 3-monooxygenase/tryptophan 5-monooxygenase activation protein eta	Herrera-Uribe et al., 2018
ENSSSCG00000010067	WSL	MIF	1.05	0.8254	macrophage migration inhibitory factor
ENSSSCG00000010081	WSL	MAPK1	0.42	0.0232	mitogen-activated protein kinase 1
ENSSSCG00000010203	WSL		1.3	0.0833	heterogeneous nuclear ribonucleoprotein F
ENSSSCG00000010238	WSL	HNRNPH3	0.7	0.3326	heterogeneous nuclear ribonucleoprotein H3
ENSSSCG00000010247	WSL	DDX21	0.54	0.1691	DExD-box helicase 21
ENSSSCG00000010253	WSL	HK1	1.27	0.1564	hexokinase 1
ENSSSCG00000010261	WSL	PPA1	1.3	0.521	pyrophosphatase (inorganic) 1
ENSSSCG00000010299	WSL	ANXA7	2.05	0.0612	annexin A7
ENSSSCG00000010313	WSL	VCL	2.09	0.0144	vinculin
ENSSSCG00000010315	WSL	ADK	0.75	0.0843	adenosine kinase
ENSSSCG00000010320	WSL	VDAC2	1.59	0.0336	voltage dependent anion channel 2
ENSSSCG00000010331	WSL	ANXA11	0.53	0.047	annexin A11
ENSSSCG00000010340	WSL	PRXL2A	0.92	0.7532	Sus scrofa peroxiredoxin like 2A (PRXL2A), transcript variant 6, mRNA.
ENSSSCG00000010368	WSL		1.41	0.3039	glutamate dehydrogenase 1
ENSSSCG00000010370	WSL	ANXA8	2.39	0.0016	annexin A8
ENSSSCG00000010370	WSL	ANXA8L1	2.39	0.0016	annexin A8
ENSSSCG00000010476	WSL	MYOF	1.04	0.8343	myoferlin
ENSSSCG00000010493	WSL	PDLIM1	1.15	0.6996	PDZ and LIM domain 1
ENSSSCG00000010517	WSL	PGAM1	2.15	0.0089	phosphoglycerate mutase 1
ENSSSCG00000010517	WSL	PGAM4	2.15	0.0089	phosphoglycerate mutase 1
ENSSSCG00000010682	WSL	PRDX3	1.21	0.2047	peroxiredoxin 3
ENSSSCG00000010821	WSL	EPRS	0.7	0.1386	glutamyl-prolyl-tRNA synthetase
ENSSSCG00000010874	WSL	ADSS	0.69	0.6383	adenylosuccinate synthase
ENSSSCG00000010877	WSL	HNRNPU	0.69	0.3956	heterogeneous nuclear ribonucleoprotein U
ENSSSCG00000011033	WSL	VIM	2.83	0.0199	vimentin
ENSSSCG00000011101	WSL	ITGB1	3.51	0.004	integrin subunit beta 1	Wang et al., 2019
ENSSSCG00000011137	WSL	GDI2	1.21	0.2914	GDP dissociation inhibitor 2
ENSSSCG00000011147	WSL		4.11	0.0668	aldo-keto reductase family 1, member C1
ENSSSCG00000011237	WSL		0.8	0.3067	programmed cell death 6 interacting protein
ENSSSCG00000011272	WSL	RPL14	2.02	0.0088	ribosomal protein L14
ENSSSCG00000011356	WSL	UQCRC1	0.63	0.2632	cytochrome b-c1 complex subunit 1, mitochondrial
ENSSSCG00000011363	WSL	PRKAR2A	0.89	0.6722	protein kinase cAMP-dependent type II regulatory subunit alpha
ENSSSCG00000011399	WSL	GNAI2	1.69	0.3816	G protein subunit alpha i2
ENSSSCG00000011471	WSL	FLNB	1.41	0.0528	filamin B
ENSSSCG00000011501	WSL	SUCLG2	1.4	0.4095	succinate-CoA ligase GDP-forming beta subunit
ENSSSCG00000011552	WSL	ARPC4	1.17	0.6855	actin related protein 2/3 complex subunit 4
ENSSSCG00000011612	WSL	RPN1	0.74	0.1924	ribophorin I
ENSSSCG00000011615	WSL	RAB7A	2.01	0.0679	RAB7A, member RAS oncogene family
ENSSSCG00000011616	WSL	COPG1	0.87	0.6129	coatomer protein complex subunit gamma 1
ENSSSCG00000011662	WSL	COPB2	0.72	0.4446	coatomer protein complex subunit beta 2
ENSSSCG00000011803	WSL	EIF4A2	0.65	0.0486	eukaryotic translation initiation factor 4A2
ENSSSCG00000011811	WSL	LPP	1.82	0.3818	LIM domain containing preferred translocation partner in lipoma
ENSSSCG00000011916	WSL	ATP6V1A	0.38	0.1841	ATPase H+ transporting V1 subunit A	Wang et al., 2019
ENSSSCG00000011952	WSL		1.07	0.7383	ribosomal protein L24
ENSSSCG00000012171	WSL	PRDX4	1.13	0.7528	peroxiredoxin 4
ENSSSCG00000012270	WSL	UBA1	0.81	0.6251	ubiquitin like modifier activating enzyme 1
ENSSSCG00000012327	WSL	HSD17B10	0.97	0.9645	hydroxysteroid 17-beta dehydrogenase 10
ENSSSCG00000012365	WSL	MSN	1.58	0.0858	moesin
ENSSSCG00000012405	WSL	RPS4X	0.57	0.1512	ribosomal protein S4 X-linked
ENSSSCG00000012440	WSL	PGK1	2.05	0.0333	phosphoglycerate kinase 1
ENSSSCG00000012623	WSL	SLC25A5	0.99	0.9646	solute carrier family 25 member 5
ENSSSCG00000012625	WSL	PGRMC1	1.93	0.0327	progesterone receptor membrane component 1
ENSSSCG00000012703	WSL	RBMX	1.24	0.5233	RNA binding motif protein X-linked
ENSSSCG00000012842	WSL		0.96	0.914	ribosomal protein lateral stalk subunit P2
ENSSSCG00000012848	WSL	EPS8L2	0.87	0.6719	EPS8 like 2
ENSSSCG00000012856	WSL	NAP1L4	0.34	0.008	nucleosome assembly protein 1 like 4
ENSSSCG00000012926	WSL	PC	1.4	0.0172	pyruvate carboxylase
ENSSSCG00000012954	WSL	RAB1B	0.77	0.2449	RAB1B, member RAS oncogene family
ENSSSCG00000012974	WSL		3	0.0282	cofilin 1
ENSSSCG00000013064	WSL		0.64	0.1641	eukaryotic translation elongation factor 1 gamma
ENSSSCG00000013174	WSL	CTNND1	0.42	0.3886	catenin delta 1
ENSSSCG00000013302	WSL	CAT	0.62	0.1994	catalase
ENSSSCG00000013366	WSL		0.84	0.4784	lactate dehydrogenase A
ENSSSCG00000013381	WSL		1.11	0.4368	ribosomal protein S13
ENSSSCG00000013391	WSL	PSMA1	1	0.9981	proteasome subunit alpha 1
ENSSSCG00000013392	WSL	COPB1	0.67	0.0018	coatomer protein complex subunit beta 1
ENSSSCG00000013421	WSL	PTBP1	1.38	0.2168	polypyrimidine tract binding protein 1
ENSSSCG00000013467	WSL	SGTA	0.98	0.9691	small glutamine rich tetratricopeptide repeat containing alpha	Borca et al 2016
ENSSSCG00000013538	WSL	KHSRP	0.71	0.2913	KH-type splicing regulatory protein
ENSSSCG00000013592	WSL	ELAVL1	0.35	0.0251	ELAV like RNA binding protein 1
ENSSSCG00000013602	WSL	HNRNPM	0.78	0.2965	heterogeneous nuclear ribonucleoprotein M
ENSSSCG00000013638	WSL	ILF3	0.61	0.2836	interleukin enhancer binding factor 3
ENSSSCG00000013736	WSL	PRDX2	1.58	0.131	peroxiredoxin 2
ENSSSCG00000013746	WSL	CALR	2.98	0.0158	calreticulin	Galindo et al., 2012
ENSSSCG00000013849	WSL	TPM4	3	0.0025	tropomyosin 4
ENSSSCG00000013889	WSL		0.79	0.1701	ribosomal protein L18a
ENSSSCG00000014020	WSL	CANX	1.78	0.0397	calnexin	Galindo et al., 2012
ENSSSCG00000014022	WSL	HNRNPH1	0.63	0.2475	heterogeneous nuclear ribonucleoprotein H1
ENSSSCG00000014031	WSL	HNRNPAB	0.87	0.6252	heterogeneous nuclear ribonucleoprotein A/B
ENSSSCG00000014063	WSL	SFXN1	0.71	0.2627	sideroflexin 1
ENSSSCG00000014133	WSL	RPS23	0.79	0.5566	ribosomal protein S23
ENSSSCG00000014248	WSL	LMNB1	0.57	0.0088	lamin B1
ENSSSCG00000014292	WSL	HSPA4	1.05	0.776	zinc finger CCHC-type containing 10
ENSSSCG00000014296	WSL	VDAC1	1.42	0.1619	voltage dependent anion channel 1
ENSSSCG00000014307	WSL	H2AFY	1.77	0.351	H2A histone family, member Y
ENSSSCG00000014337	WSL	ETF1	1.2	0.4712	eukaryotic translation termination factor 1	Zhang et al., 2006
ENSSSCG00000014338	WSL	HSPA9	0.98	0.9096	heat shock protein family A (Hsp70) member 9	Zhang et al., 2006
ENSSSCG00000014339	WSL	CTNNA1	0.76	0.3809	catenin alpha 1
ENSSSCG00000014343	WSL	MATR3	0.78	0.2802	matrin 3
ENSSSCG00000014559	WSL	PSMD13	0.3	0.0949	proteasome 26S subunit, non-ATPase 13
ENSSSCG00000014569	WSL		1.21	0.5131	ribosomal protein L27a
ENSSSCG00000014855	WSL	RPS3	0.78	0.5069	ribosomal protein S3	Quintas et al 2017
ENSSSCG00000015073	WSL	TAGLN	1.17	0.6113	transgelin
ENSSSCG00000015106	WSL	HYOU1	0.49	0.0305	hypoxia up-regulated 1
ENSSSCG00000015140	WSL	HSPA8	0.91	0.0988	heat shock protein family A (Hsp70) member 8
ENSSSCG00000015214	WSL	STT3A	0.67	0.0237	STT3 oligosaccharyltransferase complex catalytic subunit A
ENSSSCG00000015336	WSL	SLC25A13	0.34	0.2272	solute carrier family 25 member 13
ENSSSCG00000015340	WSL	ASNS	0.26	0.0412	asparagine synthetase (glutamine-hydrolyzing)
ENSSSCG00000015424	WSL	PSMC2	0.51	0.1681	proteasome 26S subunit, ATPase 2
ENSSSCG00000015434	WSL	SYPL1	0.62	0.1857	synaptophysin like 1
ENSSSCG00000015453	WSL	PDIA4	1.1	0.504	protein disulfide isomerase family A member 4
ENSSSCG00000015689	WSL	DARS	0.39	0.014	aspartyl-tRNA synthetase
ENSSSCG00000015710	WSL		6.46	0.0009	actin related protein 3
ENSSSCG00000015781	WSL	ENPP6	0.61	0.0598	ectonucleotide pyrophosphatase/phosphodiesterase 6
ENSSSCG00000015844	WSL	GSR	1.93	0.0757	glutathione-disulfide reductase
ENSSSCG00000015872	WSL	GPD2	0.73	0.1525	glycerol-3-phosphate dehydrogenase 2
ENSSSCG00000015938	WSL	SSB	1.08	0.8599	small RNA binding exonuclease protection factor La
ENSSSCG00000015988	WSL	HNRNPA3	1.15	0.4351	heterogeneous nuclear ribonucleoprotein A3
ENSSSCG00000016075	WSL	SF3B1	0.78	0.4566	splicing factor 3b subunit 1
ENSSSCG00000016077	WSL	HSPD1	1.74	0.1064	heat shock protein family D (Hsp60) member 1
ENSSSCG00000016078	WSL		0.63	0.4818	heat shock protein family E (Hsp10) member 1
ENSSSCG00000016128	WSL		0.97	0.936	eukaryotic translation elongation factor 1 beta 2
ENSSSCG00000016174	WSL	FN1	2.18	0.0007	fibronectin 1
ENSSSCG00000016185	WSL	ARPC2	0.64	0.2223	actin related protein 2/3 complex subunit 2
ENSSSCG00000016216	WSL	TUBA4A	2.21	0.0139	tubulin alpha 4a
ENSSSCG00000016275	WSL	NCL	0.89	0.5094	nucleolin
ENSSSCG00000016370	WSL	SEPT2	0.63	0.6352	septin 2
ENSSSCG00000016461	WSL	ZYX	0.85	0.7185	zyxin
ENSSSCG00000016535	WSL	CALD1	3.9	0.1119	caldesmon 1
ENSSSCG00000016578	WSL	FLNC	0.78	0.0268	filamin C
ENSSSCG00000016581	WSL	CALU	1.43	0.0514	calumenin
ENSSSCG00000016590	WSL	SND1	1.31	0.3848	staphylococcal nuclease and tudor domain containing 1
ENSSSCG00000016661	WSL	SEPT7	1.18	0.512	septin 7
ENSSSCG00000016677	WSL	GARS	0.72	0.3131	glycyl-tRNA synthetase
ENSSSCG00000016737	WSL		4.13	0.0121	peptidylprolyl isomerase A
ENSSSCG00000016877	WSL	NNT	0.61	0.1527	nicotinamide nucleotide transhydrogenase
ENSSSCG00000016974	WSL	MAP1B	1.36	0.6004	microtubule associated protein 1B
ENSSSCG00000016998	WSL	NPM1	0.98	0.8777	nucleophosmin 1
ENSSSCG00000017089	WSL	ANXA6	1.05	0.6237	annexin A6
ENSSSCG00000017104	WSL	NSUN2	0.99	0.9858	NOP2
ENSSSCG00000017155	WSL	EIF4A3	0.65	0.0289	eukaryotic translation initiation factor 4A3
ENSSSCG00000017168	WSL	SEPT9	0.72	0.2879	septin 9
ENSSSCG00000017232	WSL	SLC9A3R1	1.02	0.9323	SLC9A3 regulator 1
ENSSSCG00000017287	WSL	PSMC5	0.58	0.4234	proteasome 26S subunit, ATPase 5
ENSSSCG00000017421	WSL	ACLY	0.5	0.128	ATP citrate lyase
ENSSSCG00000017448	WSL	KRT14	1.66	0.0007	keratin, type I cytoskeletal 14
ENSSSCG00000017489	WSL	PSMD3	0.95	0.8676	proteasome 26S subunit, non-ATPase 3
ENSSSCG00000017509	WSL	RPL19	0.92	0.9238	ribosomal protein L19
ENSSSCG00000017513	WSL	NPEPPS	0.36	0.2903	aminopeptidase puromycin sensitive
ENSSSCG00000017514	WSL	KPNB1	0.39	0.0238	karyopherin subunit beta 1
ENSSSCG00000017549	WSL	PHB	0.55	0.2012	prohibitin	Alfonso et al., 2004
ENSSSCG00000017578	WSL	ITGA3	2.8	0.0659	integrin subunit alpha 3
ENSSSCG00000017591	WSL		0.47	0.0021	NME/NM23 nucleoside diphosphate kinase 2
ENSSSCG00000017626	WSL	SRSF1	0.62	0.2049	serine and arginine rich splicing factor 1
ENSSSCG00000017754	WSL	LGALS9	0.62	0.2164	galectin 9
ENSSSCG00000017754	WSL	LGALS9B	0.62	0.2164	galectin 9
ENSSSCG00000017754	WSL	LGALS9C	0.62	0.2164	galectin 9
ENSSSCG00000017759	WSL	ALDOC	0.63	0.5097	aldolase, fructose-bisphosphate C
ENSSSCG00000017882	WSL	MYBBP1A	0.65	0.2267	MYB binding protein 1a
ENSSSCG00000017907	WSL	PFN1	1.05	0.8877	profilin 1
ENSSSCG00000017957	WSL	EIF4A1	0.4	0.0085	eukaryotic translation initiation factor 4A1
ENSSSCG00000017987	WSL	MYH10	0.72	0.2712
ENSSSCG00000018041	WSL	ALDH3A2	0.69	0.2172	aldehyde dehydrogenase 3 family member A2
ENSSSCG00000020666	WSL	EHD4	1.39	0.041	EH domain containing 4
ENSSSCG00000020686	WSL	SDHA	1.05	0.8352	succinate dehydrogenase complex flavoprotein subunit A
ENSSSCG00000020706	WSL	CBR1	1.12	0.5157	carbonyl reductase [NADPH] 1-like
ENSSSCG00000020808	WSL		0.58	0.2027	chaperonin containing TCP1 subunit 6A
ENSSSCG00000020817	WSL	RPS16	0.93	0.856	ribosomal protein S16
ENSSSCG00000020830	WSL	NACA	0.56	0.0137	nascent polypeptide associated complex subunit alpha	Goatley et al 2002
ENSSSCG00000020964	WSL	SEC22B	0.81	0.7314	vesicle-trafficking protein SEC22b
ENSSSCG00000020976	WSL	CSRP1	2.34	0.0092	cysteine and glycine rich protein 1
ENSSSCG00000021067	WSL	BLVRB	0.55	0.0417	biliverdin reductase B
ENSSSCG00000021084	WSL	S100A6	16.79	0.0773	S100 calcium binding protein A6
ENSSSCG00000021220	WSL	CKB	0.55	0.0461	creatine kinase B
ENSSSCG00000021355	WSL	SOD1	1.17	0.4322	superoxide dismutase 1
ENSSSCG00000021408	WSL	TKT	1.46	0.0232	transketolase
ENSSSCG00000021418	WSL	LSS	0.86	0.2688	lanosterol synthase
ENSSSCG00000021620	WSL	STIP1	0.36	0.022	stress induced phosphoprotein 1
ENSSSCG00000022005	WSL	SFXN3	1.42	0.2065	sideroflexin 3
ENSSSCG00000022300	WSL	MAT2A	0.89	0.7436	methionine adenosyltransferase 2A
ENSSSCG00000022343	WSL	ENO1	0.97	0.8142	enolase 1
ENSSSCG00000022351	WSL	GSTO1	1.54	0.0959	glutathione S-transferase omega 1
ENSSSCG00000022659	WSL	CLTC	1.19	0.2179	clathrin heavy chain	Wang et al., 2019
ENSSSCG00000022742	WSL	PRDX6	0.93	0.7092	peroxiredoxin 6
ENSSSCG00000022760	WSL	HNRNPK	1.76	0.0149	heterogeneous nuclear ribonucleoprotein K	Hernaez et al 2008
ENSSSCG00000022864	WSL	EIF6	1.63	0.223	eukaryotic translation initiation factor 6
ENSSSCG00000022945	WSL	UCHL1	1.59	0.1974	ubiquitin C-terminal hydrolase L1
ENSSSCG00000023122	WSL	KHDRBS1	0.52	0.0839	KH RNA binding domain containing, signal transduction associated 1
ENSSSCG00000023264	WSL	IDH1	0.39	0.0092	isocitrate dehydrogenase (NADP(+)) 1, cytosolic
ENSSSCG00000023325	WSL	ABHD14A-ACY1	1.18	0.7126	aminoacylase 1
ENSSSCG00000023325	WSL	ACY1	1.18	0.7126	aminoacylase 1
ENSSSCG00000023604	WSL	LAP3	1.87	0.2546	leucine aminopeptidase 3
ENSSSCG00000023643	WSL	PDHA1	0.41	0.2676	pyruvate dehydrogenase E1 alpha 1 subunit
ENSSSCG00000023761	WSL	HNRNPR	1.06	0.8833	heterogeneous nuclear ribonucleoprotein R
ENSSSCG00000023807	WSL	ACO1	0.49	0.539	aconitase 1
ENSSSCG00000023984	WSL	RSL1D1	1.04	0.9649	ribosomal L1 domain containing 1
ENSSSCG00000023998	WSL	PSMD2	1.06	0.803	proteasome 26S subunit, non-ATPase 2
ENSSSCG00000024168	WSL	AIMP1	1.1	0.7984	aminoacyl tRNA synthetase complex interacting multifunctional protein 1
ENSSSCG00000024564	WSL	IMMT	0.45	0.1427	inner membrane mitochondrial protein
ENSSSCG00000024655	WSL	PHB2	0.86	0.5602	prohibitin 2
ENSSSCG00000024974	WSL		0.43	0.1619	ribosomal protein L13
ENSSSCG00000025108	WSL	G6PD	0.6	0.1082	glucose-6-phosphate dehydrogenase
ENSSSCG00000025192	WSL	RPL9	0.78	0.5266	ribosomal protein L9
ENSSSCG00000025486	WSL	MDH2	1.79	0.1245	malate dehydrogenase 2
ENSSSCG00000025507	WSL	RPL27	1.35	0.5054	ribosomal protein L27
ENSSSCG00000025534	WSL	CSE1L	0.71	0.2498	chromosome segregation 1 like
ENSSSCG00000025675	WSL	EEF2	0.68	0.0299	eukaryotic translation elongation factor 2
ENSSSCG00000025751	WSL	MDH1	1.36	0.6015	malate dehydrogenase 1
ENSSSCG00000025796	WSL	NLE1	1.99	0.0261	notchless homolog 1
ENSSSCG00000025928	WSL	RPL18	0.7	0.6131	ribosomal protein L18
ENSSSCG00000025966	WSL	EIF4H	1.07	0.7886	eukaryotic translation initiation factor 4H
ENSSSCG00000026153	WSL	ACAT1	0.93	0.8068	acetyl-CoA acetyltransferase 1
ENSSSCG00000026257	WSL	STMN1	0.8	0.7645	stathmin 1
ENSSSCG00000026617	WSL	EIF2S2	1.28	0.4319	eukaryotic translation initiation factor 2 subunit beta
ENSSSCG00000026761	WSL	CCT8	0.41	0.2551	chaperonin containing TCP1 subunit 8
ENSSSCG00000026806	WSL	DHX9	0.69	0.0528	DExH-box helicase 9
ENSSSCG00000027114	WSL	PODN	0.57	0.1204	sterol carrier protein 2
ENSSSCG00000027224	WSL	PCBP1	1.59	0.2279	poly(rC) binding protein 1
ENSSSCG00000027257	WSL	PSMB1	0.57	0.0996	proteasome subunit beta 1
ENSSSCG00000027676	WSL	NOP56	0.6	0.2349	NOP56 ribonucleoprotein
ENSSSCG00000027946	WSL	MVP	1.23	0.5793	major vault protein
ENSSSCG00000028019	WSL	LRRC59	1.01	0.9556	leucine rich repeat containing 59
ENSSSCG00000028092	WSL	GNG2	0.82	0.3685	G protein subunit gamma 2
ENSSSCG00000028178	WSL	FH	1.02	0.9549	fumarate hydratase
ENSSSCG00000028197	WSL	PFKL	0.33	0.1986	phosphofructokinase, liver type
ENSSSCG00000028227	WSL	RPN2	0.7	0.1827	ribophorin II
ENSSSCG00000028355	WSL	ACTG1	2.88	0.0028	actin gamma 1
ENSSSCG00000028431	WSL	HSD17B4	0.87	0.5824	hydroxysteroid 17-beta dehydrogenase 4
ENSSSCG00000028485	WSL		3.22	0.0083	Y-box binding protein 1
ENSSSCG00000028522	WSL	KRT10	0.82	0.6596	keratin 10
ENSSSCG00000028553	WSL	ILF2	0.32	0.0205	interleukin enhancer binding factor 2
ENSSSCG00000028694	WSL	ATP6V1B2	1.04	0.923	ATPase H+ transporting V1 subunit B2
ENSSSCG00000028850	WSL	RPL26	1.32	0.5637	ribosomal protein L26
ENSSSCG00000028869	WSL	CAND1	0.51	0.0004	cullin associated and neddylation dissociated 1
ENSSSCG00000028996	WSL	ALDH1A1	7.51	0.0008	aldehyde dehydrogenase 1 family member A1
ENSSSCG00000029034	WSL	COX4I1	0.94	0.9134	cytochrome c oxidase subunit 4 isoform 1, mitochondrial
ENSSSCG00000029066	WSL	IDI1	1.81	0.2019	isopentenyl-diphosphate Delta-isomerase 1
ENSSSCG00000029160	WSL	HSPA1A	0.74	0.1237
ENSSSCG00000029160	WSL	HSPA1B	0.74	0.1237
ENSSSCG00000029256	WSL	AKR1A1	0.6	0.0865	aldo-keto reductase family 1 member A1
ENSSSCG00000029411	WSL	CAPN2	0.82	0.4966	calpain 2
ENSSSCG00000029724	WSL	RACK1	0.49	0.1644	receptor for activated C kinase 1
ENSSSCG00000029785	WSL	RPS9	0.76	0.2036	ribosomal protein S9
ENSSSCG00000029830	WSL	RPL8	1.84	0.033	ribosomal protein L8
ENSSSCG00000029857	WSL		1.44	0.2844	eukaryotic translation initiation factor 2 subunit gamma
ENSSSCG00000029944	WSL	FASN	0.45	0.0078	fatty acid synthase
ENSSSCG00000029954	WSL	THRAP3	0.57	0.1516	thyroid hormone receptor associated protein 3
ENSSSCG00000030045	WSL	PRMT5	1.37	0.286	protein arginine methyltransferase 5
ENSSSCG00000030130	WSL	DPYSL2	1.73	0.1683	dihydropyrimidinase like 2
ENSSSCG00000030149	WSL	CAPNS1	1.36	0.3868	calpain small subunit 1
ENSSSCG00000030255	WSL	EIF4G1	0.36	0.0004	eukaryotic translation initiation factor 4 gamma 1
ENSSSCG00000030328	WSL	NDUFB10	0.63	0.0968	NADH:ubiquinone oxidoreductase subunit B10
ENSSSCG00000030415	WSL	DPP3	0.72	0.3386	dipeptidyl peptidase 3
ENSSSCG00000030510	WSL	FBL	0.89	0.5732	fibrillarin
ENSSSCG00000030653	WSL	GANAB	0.76	0.0995	glucosidase II alpha subunit
ENSSSCG00000030798	WSL	FUS	0.95	0.8983	FUS RNA binding protein
ENSSSCG00000031088	WSL	RPS7	0.94	0.8856	ribosomal protein S7
ENSSSCG00000031370	WSL	RPS14	0.57	0.0683	ribosomal protein S14	Quintas et al 2017
ENSSSCG00000031769	WSL	CTTN	0.8	0.4772	cortactin
ENSSSCG00000031901	WSL	PAPSS1	0.5	0.0299	3'-phosphoadenosine 5'-phosphosulfate synthase 1
ENSSSCG00000031913	WSL	NDUFB4	0.91	0.826	NADH:ubiquinone oxidoreductase subunit B4
ENSSSCG00000032003	WSL		1.12	0.716	glutathione S-transferase P-like
[truncated: 88 more rows]

## Sheet: #6_Q_Cell type
Comparison of expression levels between cell types in naive or infected cells
[truncated: 989 more rows]
