# Supplementary material for: Comparison of the Proteomes of Porcine Macrophages and a Stable Porcine Cell Line after Infection with African Swine Fever Virus
Source: Viruses. 2021 Nov 1;13(11):2198. doi: 10.3390/v13112198 (PMC8620826; doi:10.3390/v13112198)
Supplement: Supplementary file 1 [file viruses-13-02198-s001.zip › S5_Gene_lists.xlsx]

## Sheet: Overview
Table Sheet	Table Title	Content
#2	Gene lists for EA	Lists with differentially expressed genes. Either detected only under one of the compared conditions or differentially expressed (two-sided t-test, p-value < 0.05, fold-change>2 or <0.5; Table S4)
#3	Results_enrichment analysis	Compilation of enrichment analysis performed in CytoScape together with the package ClueGO.
		The following conditions were compared:
		Effect of Infection (naive versus infected samples) separately for macrophages and WSL cells
		Comparison of cell types (macrophages versus WSL cells) separately for naive and infected cells
Parameters used by the ClueGO package
Databases	KEGG pathways, GO Terms: Biological Process, GO Term: Immune System Process
p-value threshold for significance	<0.05 (Bonferroni corrected)
Min/Max GO level	3/12	Degree of term specificity. The higher the Level, the more specific the term. Levels range between 0 and 20.
Min Number of Genes/Cluster	10
Percentage for a Cluster to be Significant	60	Percentage of genes of one cluster that has to be associated with one sample to be regarded as specific for that sample
GO Fusion	TRUE	Fusion of GO parent-child terms based on similar associated genes
GO Group	TRUE	Clustering/definition of term groups based on Kappa Score
Kappa Score Threshold	0.3	ClueGO uses Cohen's kappa coefficient to define term-term interrelations and functional groups based on shared genes between terms

## Sheet: #2 Gene lists for EA
Lists of genes used for enrichment analysis
comparison of naive cells		comparison of ASFV-infected cells		Effect of infection on Macrophages		Effect of infection on WSL cells
Macrophages	WSL cells	Macrophages	WSL cells	Naive	ASFV-infected	Naive	ASFV-infected
ENSSSCG00000000010	ENSSSCG00000000236	ENSSSCG00000000037	ENSSSCG00000000107	ENSSSCG00000000010	ENSSSCG00000000037	ENSSSCG00000000361	ENSSSCG00000000107
ENSSSCG00000000037	ENSSSCG00000000190	ENSSSCG00000000064	ENSSSCG00000000119	ENSSSCG00000001011	ENSSSCG00000008997	ENSSSCG00000000034	ENSSSCG00000000034
ENSSSCG00000000064	ENSSSCG00000000252	ENSSSCG00000000050	ENSSSCG00000000107	ENSSSCG00000000036	ENSSSCG00000000248	ENSSSCG00000000887	ENSSSCG00000000107
ENSSSCG00000000050	ENSSSCG00000000685	ENSSSCG00000000104	ENSSSCG00000000190	ENSSSCG00000001770	ENSSSCG00000014248	ENSSSCG00000000064	ENSSSCG00000000522
ENSSSCG00000000104	ENSSSCG00000000253	ENSSSCG00000000137	ENSSSCG00000000236	ENSSSCG00000000039	ENSSSCG00000000253	ENSSSCG00000001022	ENSSSCG00000000133
ENSSSCG00000000137	ENSSSCG00000003165	ENSSSCG00000000119	ENSSSCG00000000374	ENSSSCG00000001927	ENSSSCG00000017907	ENSSSCG00000000104	ENSSSCG00000001073
ENSSSCG00000000119	ENSSSCG00000000406	ENSSSCG00000000180	ENSSSCG00000000252	ENSSSCG00000000207	ENSSSCG00000000290	ENSSSCG00000001085	ENSSSCG00000000141
ENSSSCG00000000180	ENSSSCG00000004049	ENSSSCG00000000190	ENSSSCG00000001679	ENSSSCG00000001927	ENSSSCG00000021944	ENSSSCG00000000288	ENSSSCG00000002006
ENSSSCG00000000190	ENSSSCG00000000743	ENSSSCG00000000223	ENSSSCG00000000436	ENSSSCG00000000423	ENSSSCG00000000365	ENSSSCG00000001456	ENSSSCG00000000158
ENSSSCG00000000223	ENSSSCG00000004578	ENSSSCG00000000374	ENSSSCG00000001852	ENSSSCG00000002723	ENSSSCG00000033854	ENSSSCG00000000405	ENSSSCG00000003505
ENSSSCG00000000374	ENSSSCG00000000798	ENSSSCG00000000248	ENSSSCG00000000633	ENSSSCG00000000457	ENSSSCG00000000406	ENSSSCG00000002274	ENSSSCG00000000251
ENSSSCG00000000248	ENSSSCG00000006079	ENSSSCG00000000405	ENSSSCG00000002269	ENSSSCG00000002868	ENSSSCG00000038359	ENSSSCG00000000522	ENSSSCG00000003566
ENSSSCG00000000405	ENSSSCG00000001022	ENSSSCG00000000295	ENSSSCG00000000696	ENSSSCG00000000492	ENSSSCG00000000437	ENSSSCG00000002452	ENSSSCG00000000290
ENSSSCG00000000295	ENSSSCG00000006324	ENSSSCG00000000685	ENSSSCG00000003566	ENSSSCG00000003042	ENSSSCG00000008997	ENSSSCG00000000633	ENSSSCG00000005654
ENSSSCG00000000685	ENSSSCG00000001073	ENSSSCG00000000361	ENSSSCG00000000798	ENSSSCG00000000512	ENSSSCG00000000579	ENSSSCG00000002623	ENSSSCG00000000382
ENSSSCG00000000361	ENSSSCG00000008638	ENSSSCG00000001679	ENSSSCG00000004058	ENSSSCG00000003199	ENSSSCG00000014248	ENSSSCG00000000684	ENSSSCG00000005944
ENSSSCG00000001679	ENSSSCG00000001085	ENSSSCG00000000365	ENSSSCG00000001493	ENSSSCG00000000600	ENSSSCG00000000743	ENSSSCG00000002754	ENSSSCG00000000436
ENSSSCG00000000365	ENSSSCG00000008948	ENSSSCG00000001701	ENSSSCG00000005944	ENSSSCG00000003491	ENSSSCG00000017907	ENSSSCG00000001073	ENSSSCG00000006386
ENSSSCG00000001701	ENSSSCG00000001414	ENSSSCG00000000396	ENSSSCG00000001505	ENSSSCG00000000633	ENSSSCG00000000895	ENSSSCG00000002907	ENSSSCG00000000444
ENSSSCG00000000396	ENSSSCG00000009851	ENSSSCG00000001852	ENSSSCG00000006324	ENSSSCG00000003612	ENSSSCG00000021944	ENSSSCG00000001852	ENSSSCG00000006474
ENSSSCG00000001852	ENSSSCG00000001414	ENSSSCG00000000437	ENSSSCG00000001554	ENSSSCG00000000660	ENSSSCG00000000905	ENSSSCG00000003132	ENSSSCG00000000466
ENSSSCG00000000437	ENSSSCG00000010253	ENSSSCG00000001951	ENSSSCG00000006578	ENSSSCG00000003776	ENSSSCG00000033854	ENSSSCG00000001930	ENSSSCG00000006487
ENSSSCG00000001951	ENSSSCG00000001934	ENSSSCG00000000579	ENSSSCG00000001708	ENSSSCG00000000840	ENSSSCG00000001000	ENSSSCG00000003458	ENSSSCG00000000529
ENSSSCG00000000579	ENSSSCG00000010313	ENSSSCG00000002269	ENSSSCG00000006740	ENSSSCG00000004233	ENSSSCG00000038359	ENSSSCG00000002006	ENSSSCG00000006835
ENSSSCG00000002269	ENSSSCG00000001959	ENSSSCG00000000599	ENSSSCG00000001959	ENSSSCG00000000907	ENSSSCG00000001022	ENSSSCG00000004044	ENSSSCG00000000696
ENSSSCG00000000599	ENSSSCG00000011033	ENSSSCG00000002529	ENSSSCG00000006954	ENSSSCG00000004626	ENSSSCG00000008997	ENSSSCG00000002374	ENSSSCG00000006954
ENSSSCG00000002529	ENSSSCG00000002349	ENSSSCG00000000767	ENSSSCG00000002344	ENSSSCG00000000985	ENSSSCG00000001073	ENSSSCG00000004123	ENSSSCG00000000719
ENSSSCG00000000767	ENSSSCG00000012703	ENSSSCG00000002965	ENSSSCG00000007803	ENSSSCG00000004670	ENSSSCG00000014248	ENSSSCG00000002965	ENSSSCG00000007097
ENSSSCG00000002965	ENSSSCG00000002623	ENSSSCG00000000887	ENSSSCG00000002379	ENSSSCG00000001009	ENSSSCG00000001414	ENSSSCG00000004140	ENSSSCG00000000843
ENSSSCG00000000887	ENSSSCG00000013736	ENSSSCG00000003566	ENSSSCG00000007952	ENSSSCG00000005317	ENSSSCG00000017907	ENSSSCG00000003505	ENSSSCG00000007253
ENSSSCG00000003566	ENSSSCG00000002639	ENSSSCG00000000964	ENSSSCG00000002639	ENSSSCG00000001418	ENSSSCG00000001414	ENSSSCG00000004317	ENSSSCG00000000895
ENSSSCG00000000964	ENSSSCG00000013849	ENSSSCG00000003612	ENSSSCG00000010261	ENSSSCG00000006237	ENSSSCG00000021944	ENSSSCG00000003566	ENSSSCG00000007952
ENSSSCG00000003612	ENSSSCG00000002639	ENSSSCG00000001000	ENSSSCG00000002639	ENSSSCG00000001488	ENSSSCG00000001463	ENSSSCG00000004484	ENSSSCG00000000905
ENSSSCG00000001000	ENSSSCG00000016077	ENSSSCG00000003776	ENSSSCG00000010313	ENSSSCG00000006522	ENSSSCG00000033854	ENSSSCG00000003776	ENSSSCG00000009412
ENSSSCG00000003776	ENSSSCG00000002754	ENSSSCG00000001022	ENSSSCG00000002708	ENSSSCG00000001489	ENSSSCG00000001516	ENSSSCG00000004570	ENSSSCG00000001008
ENSSSCG00000001022	ENSSSCG00000016216	ENSSSCG00000003914	ENSSSCG00000010821	ENSSSCG00000006578	ENSSSCG00000038359	ENSSSCG00000004049	ENSSSCG00000009942
ENSSSCG00000003914	ENSSSCG00000002907	ENSSSCG00000001229	ENSSSCG00000003098	ENSSSCG00000001512	ENSSSCG00000001520	ENSSSCG00000004884	ENSSSCG00000001011
ENSSSCG00000001229	ENSSSCG00000016581	ENSSSCG00000004058	ENSSSCG00000012623	ENSSSCG00000006995	ENSSSCG00000008997	ENSSSCG00000005055	ENSSSCG00000010081
ENSSSCG00000004058	ENSSSCG00000002926	ENSSSCG00000001456	ENSSSCG00000003183	ENSSSCG00000001556	ENSSSCG00000001538	ENSSSCG00000005012	ENSSSCG00000001075
ENSSSCG00000001456	ENSSSCG00000016737	ENSSSCG00000004499	ENSSSCG00000012926	ENSSSCG00000007431	ENSSSCG00000014248	ENSSSCG00000005601	ENSSSCG00000012856
ENSSSCG00000004499	ENSSSCG00000002998	ENSSSCG00000001463	ENSSSCG00000003433	ENSSSCG00000001723	ENSSSCG00000001866	ENSSSCG00000005029	ENSSSCG00000001346
ENSSSCG00000001463	ENSSSCG00000016817	ENSSSCG00000004537	ENSSSCG00000013538	ENSSSCG00000007520	ENSSSCG00000017907	ENSSSCG00000005654	ENSSSCG00000013592
ENSSSCG00000004537	ENSSSCG00000003111	ENSSSCG00000001507	ENSSSCG00000003489	ENSSSCG00000001792	ENSSSCG00000001934	ENSSSCG00000005060	ENSSSCG00000001410
ENSSSCG00000001507	ENSSSCG00000017089	ENSSSCG00000004700	ENSSSCG00000013736	ENSSSCG00000007739	ENSSSCG00000021944	ENSSSCG00000005944	ENSSSCG00000015106
ENSSSCG00000004700	ENSSSCG00000003189	ENSSSCG00000001516	ENSSSCG00000003514	ENSSSCG00000001900	ENSSSCG00000001973	ENSSSCG00000005247	ENSSSCG00000001493
ENSSSCG00000001516	ENSSSCG00000017882	ENSSSCG00000004963	ENSSSCG00000013883	ENSSSCG00000008237	ENSSSCG00000033854	ENSSSCG00000006386	ENSSSCG00000015340
ENSSSCG00000004963	ENSSSCG00000003288	ENSSSCG00000001520	ENSSSCG00000003617	ENSSSCG00000001991	ENSSSCG00000001979	ENSSSCG00000005247	ENSSSCG00000001505
ENSSSCG00000001520	ENSSSCG00000020706	ENSSSCG00000004963	ENSSSCG00000013889	ENSSSCG00000008316	ENSSSCG00000038359	ENSSSCG00000006474	ENSSSCG00000015689
ENSSSCG00000004963	ENSSSCG00000003514	ENSSSCG00000001538	ENSSSCG00000003780	ENSSSCG00000002023	ENSSSCG00000002013	ENSSSCG00000005424	ENSSSCG00000001554
ENSSSCG00000001538	ENSSSCG00000020976	ENSSSCG00000005055	ENSSSCG00000014292	ENSSSCG00000008540	ENSSSCG00000008997	ENSSSCG00000006487	ENSSSCG00000017514
ENSSSCG00000005055	ENSSSCG00000004123	ENSSSCG00000001770	ENSSSCG00000003792	ENSSSCG00000002554	ENSSSCG00000002013	ENSSSCG00000005430	ENSSSCG00000001708
ENSSSCG00000001770	ENSSSCG00000025486	ENSSSCG00000005944	ENSSSCG00000014343	ENSSSCG00000008973	ENSSSCG00000014248	ENSSSCG00000006835	ENSSSCG00000017591
ENSSSCG00000005944	ENSSSCG00000004140	ENSSSCG00000001787	ENSSSCG00000003850	ENSSSCG00000002740	ENSSSCG00000002349	ENSSSCG00000005466	ENSSSCG00000001780
ENSSSCG00000001787	ENSSSCG00000029160	ENSSSCG00000006324	ENSSSCG00000014343	ENSSSCG00000008980	ENSSSCG00000017907	ENSSSCG00000006954	ENSSSCG00000017957
ENSSSCG00000006324	ENSSSCG00000004150	ENSSSCG00000001818	ENSSSCG00000003854	ENSSSCG00000002743	ENSSSCG00000002357	ENSSSCG00000005614	ENSSSCG00000001866
ENSSSCG00000001818	ENSSSCG00000029160	ENSSSCG00000006386	ENSSSCG00000014855	ENSSSCG00000009821	ENSSSCG00000021944	ENSSSCG00000007097	ENSSSCG00000021620
ENSSSCG00000006386	ENSSSCG00000004454	ENSSSCG00000001925	ENSSSCG00000003867	ENSSSCG00000002748	ENSSSCG00000002372	ENSSSCG00000005672	ENSSSCG00000002004
ENSSSCG00000001925	ENSSSCG00000029944	ENSSSCG00000006487	ENSSSCG00000016677	ENSSSCG00000009872	ENSSSCG00000033854	ENSSSCG00000007253	ENSSSCG00000023264
ENSSSCG00000006487	ENSSSCG00000004456	ENSSSCG00000001927	ENSSSCG00000003973	ENSSSCG00000002869	ENSSSCG00000002377	ENSSSCG00000005976	ENSSSCG00000002344
ENSSSCG00000001927	ENSSSCG00000030130	ENSSSCG00000006578	ENSSSCG00000017089	ENSSSCG00000009978	ENSSSCG00000038359	ENSSSCG00000007362	ENSSSCG00000028553
ENSSSCG00000006578	ENSSSCG00000004478	ENSSSCG00000001927	ENSSSCG00000004150	ENSSSCG00000003187	ENSSSCG00000002508	ENSSSCG00000006088	ENSSSCG00000002357
ENSSSCG00000001927	ENSSSCG00000032010	ENSSSCG00000006740	ENSSSCG00000017346	ENSSSCG00000010450	ENSSSCG00000008997	ENSSSCG00000007803	ENSSSCG00000029944
ENSSSCG00000006740	ENSSSCG00000004484	ENSSSCG00000001973	ENSSSCG00000004216	ENSSSCG00000003193	ENSSSCG00000002628	ENSSSCG00000006199	ENSSSCG00000002379
ENSSSCG00000001973	ENSSSCG00000032985	ENSSSCG00000006899	ENSSSCG00000017421	ENSSSCG00000010821	ENSSSCG00000014248	ENSSSCG00000007845	ENSSSCG00000030255
ENSSSCG00000006899	ENSSSCG00000004570	ENSSSCG00000001979	ENSSSCG00000004408	ENSSSCG00000003488	ENSSSCG00000002867	ENSSSCG00000006610	ENSSSCG00000002406
ENSSSCG00000001979	ENSSSCG00000033655	ENSSSCG00000006954	ENSSSCG00000017489	ENSSSCG00000011038	ENSSSCG00000017907	ENSSSCG00000007952	ENSSSCG00000038008
ENSSSCG00000006954	ENSSSCG00000004661	ENSSSCG00000002013	ENSSSCG00000004421	ENSSSCG00000003489	ENSSSCG00000002876	ENSSSCG00000006628	ENSSSCG00000002650
ENSSSCG00000002013	ENSSSCG00000033673	ENSSSCG00000007803	ENSSSCG00000017513	ENSSSCG00000011494	ENSSSCG00000021944	ENSSSCG00000009412	ENSSSCG00000040786
ENSSSCG00000007803	ENSSSCG00000004679	ENSSSCG00000002013	ENSSSCG00000004454	ENSSSCG00000003524	ENSSSCG00000002907	ENSSSCG00000006693	ENSSSCG00000002708
ENSSSCG00000002013	ENSSSCG00000033854	ENSSSCG00000007952	ENSSSCG00000017514	ENSSSCG00000012792	ENSSSCG00000033854	ENSSSCG00000009851	ENSSSCG00000000034
ENSSSCG00000007952	ENSSSCG00000004884	ENSSSCG00000002041	ENSSSCG00000004456	ENSSSCG00000003584	ENSSSCG00000002926	ENSSSCG00000006771	ENSSSCG00000002722
ENSSSCG00000002041	ENSSSCG00000039071	ENSSSCG00000008303	ENSSSCG00000017882	ENSSSCG00000012822	ENSSSCG00000038359	ENSSSCG00000009942	ENSSSCG00000000522
ENSSSCG00000008303	ENSSSCG00000004908	ENSSSCG00000002274	ENSSSCG00000004478	ENSSSCG00000003654	ENSSSCG00000002963	ENSSSCG00000007927	ENSSSCG00000002804
ENSSSCG00000002274	ENSSSCG00000039962	ENSSSCG00000008377	ENSSSCG00000020830	ENSSSCG00000012836	ENSSSCG00000008997	ENSSSCG00000010081	ENSSSCG00000001073
ENSSSCG00000008377	ENSSSCG00000005030	ENSSSCG00000002366	ENSSSCG00000004661	ENSSSCG00000003687	ENSSSCG00000002972	ENSSSCG00000008136	ENSSSCG00000002860
ENSSSCG00000002366	ENSSSCG00000000190	ENSSSCG00000008540	ENSSSCG00000021620	ENSSSCG00000012890	ENSSSCG00000014248	ENSSSCG00000010320	ENSSSCG00000002006
ENSSSCG00000008540	ENSSSCG00000005207	ENSSSCG00000002372	ENSSSCG00000004679	ENSSSCG00000004024	ENSSSCG00000002972	ENSSSCG00000008147	ENSSSCG00000002963
ENSSSCG00000002372	ENSSSCG00000000685	ENSSSCG00000009019	ENSSSCG00000022742	ENSSSCG00000012920	ENSSSCG00000017907	ENSSSCG00000010331	ENSSSCG00000003505
ENSSSCG00000009019	ENSSSCG00000005247	ENSSSCG00000002377	ENSSSCG00000004854	ENSSSCG00000004024	ENSSSCG00000002998	ENSSSCG00000008368	ENSSSCG00000003085
ENSSSCG00000002377	ENSSSCG00000003165	ENSSSCG00000009746	ENSSSCG00000023122	ENSSSCG00000013054	ENSSSCG00000021944	ENSSSCG00000011803	ENSSSCG00000003566
ENSSSCG00000009746	ENSSSCG00000005247	ENSSSCG00000002404	ENSSSCG00000004935	ENSSSCG00000004044	ENSSSCG00000003089	ENSSSCG00000008467	ENSSSCG00000003098
ENSSSCG00000002404	ENSSSCG00000004049	ENSSSCG00000009851	ENSSSCG00000025534	ENSSSCG00000013630	ENSSSCG00000033854	ENSSSCG00000012625	ENSSSCG00000005654
ENSSSCG00000009851	ENSSSCG00000005316	ENSSSCG00000002414	ENSSSCG00000005030	ENSSSCG00000004544	ENSSSCG00000003111	ENSSSCG00000008473	ENSSSCG00000003106
ENSSSCG00000002414	ENSSSCG00000004578	ENSSSCG00000009889	ENSSSCG00000026806	ENSSSCG00000013720	ENSSSCG00000038359	ENSSSCG00000012856	ENSSSCG00000005944
ENSSSCG00000009889	ENSSSCG00000005430	ENSSSCG00000002452	ENSSSCG00000005041	ENSSSCG00000004575	ENSSSCG00000003144	ENSSSCG00000008473	ENSSSCG00000003150
ENSSSCG00000002452	ENSSSCG00000006079	ENSSSCG00000010238	ENSSSCG00000027676	ENSSSCG00000013720	ENSSSCG00000008997	ENSSSCG00000012926	ENSSSCG00000006386
ENSSSCG00000010238	ENSSSCG00000005654	ENSSSCG00000002506	ENSSSCG00000005177	ENSSSCG00000004757	ENSSSCG00000003189	ENSSSCG00000008473	ENSSSCG00000003152
ENSSSCG00000002506	ENSSSCG00000006324	ENSSSCG00000010261	ENSSSCG00000028019	ENSSSCG00000013878	ENSSSCG00000014248	ENSSSCG00000013392	ENSSSCG00000006474
ENSSSCG00000010261	ENSSSCG00000005672	ENSSSCG00000002508	ENSSSCG00000005207	ENSSSCG00000004935	ENSSSCG00000003288	ENSSSCG00000008473	ENSSSCG00000003183
ENSSSCG00000002508	ENSSSCG00000008638	ENSSSCG00000010313	ENSSSCG00000028553	ENSSSCG00000014073	ENSSSCG00000017907	ENSSSCG00000013592	ENSSSCG00000006487
ENSSSCG00000010313	ENSSSCG00000005979	ENSSSCG00000002516	ENSSSCG00000005222	ENSSSCG00000005012	ENSSSCG00000003366	ENSSSCG00000008473	ENSSSCG00000003199
ENSSSCG00000002516	ENSSSCG00000008948	ENSSSCG00000010368	ENSSSCG00000028886	ENSSSCG00000014088	ENSSSCG00000021944	ENSSSCG00000014020	ENSSSCG00000006835
ENSSSCG00000010368	ENSSSCG00000006051	ENSSSCG00000002628	ENSSSCG00000005287	ENSSSCG00000005060	ENSSSCG00000003384	ENSSSCG00000008473	ENSSSCG00000003433
ENSSSCG00000002628	ENSSSCG00000009851	ENSSSCG00000010682	ENSSSCG00000029160	ENSSSCG00000014343	ENSSSCG00000033854	ENSSSCG00000014248	ENSSSCG00000006954
ENSSSCG00000010682	ENSSSCG00000006081	ENSSSCG00000002645	ENSSSCG00000005316	ENSSSCG00000005423	ENSSSCG00000003485	ENSSSCG00000008473	ENSSSCG00000003489
ENSSSCG00000002645	ENSSSCG00000010253	ENSSSCG00000010821	ENSSSCG00000029160	ENSSSCG00000014343	ENSSSCG00000038359	ENSSSCG00000015106	ENSSSCG00000007097
ENSSSCG00000010821	ENSSSCG00000006088	ENSSSCG00000002688	ENSSSCG00000005459	ENSSSCG00000005425	ENSSSCG00000003663	ENSSSCG00000008473	ENSSSCG00000003491
ENSSSCG00000002688	ENSSSCG00000010313	ENSSSCG00000011237	ENSSSCG00000029944	ENSSSCG00000014369	ENSSSCG00000008997	ENSSSCG00000015214	ENSSSCG00000007253
ENSSSCG00000011237	ENSSSCG00000006135	ENSSSCG00000002729	ENSSSCG00000005494	ENSSSCG00000005459	ENSSSCG00000003701	ENSSSCG00000008473	ENSSSCG00000003612
ENSSSCG00000002729	ENSSSCG00000011033	ENSSSCG00000011552	ENSSSCG00000029954	ENSSSCG00000014913	ENSSSCG00000014248	ENSSSCG00000015340	ENSSSCG00000007952
ENSSSCG00000011552	ENSSSCG00000006199	ENSSSCG00000002776	ENSSSCG00000005596	ENSSSCG00000005596	ENSSSCG00000003913	ENSSSCG00000008473	ENSSSCG00000003613
ENSSSCG00000002776	ENSSSCG00000012703	ENSSSCG00000011616	ENSSSCG00000030130	ENSSSCG00000016590	ENSSSCG00000017907	ENSSSCG00000015689	ENSSSCG00000009412
ENSSSCG00000011616	ENSSSCG00000006261	ENSSSCG00000002867	ENSSSCG00000005671	ENSSSCG00000005602	ENSSSCG00000003922	ENSSSCG00000008473	ENSSSCG00000003617
ENSSSCG00000002867	ENSSSCG00000013736	ENSSSCG00000011803	ENSSSCG00000030255	ENSSSCG00000017054	ENSSSCG00000021944	ENSSSCG00000016578	ENSSSCG00000009942
ENSSSCG00000011803	ENSSSCG00000006296	ENSSSCG00000002868	ENSSSCG00000005920	ENSSSCG00000005668	ENSSSCG00000003976	ENSSSCG00000008473	ENSSSCG00000003648
ENSSSCG00000002868	ENSSSCG00000013849	ENSSSCG00000012405	ENSSSCG00000032092	ENSSSCG00000017513	ENSSSCG00000033854	ENSSSCG00000017155	ENSSSCG00000010081
ENSSSCG00000012405	ENSSSCG00000006474	ENSSSCG00000002876	ENSSSCG00000005979	ENSSSCG00000005935	ENSSSCG00000004103	ENSSSCG00000008473	ENSSSCG00000003701
ENSSSCG00000002876	ENSSSCG00000016077	ENSSSCG00000012440	ENSSSCG00000033655	ENSSSCG00000017566	ENSSSCG00000038359	ENSSSCG00000017448	ENSSSCG00000012856
ENSSSCG00000012440	ENSSSCG00000006610	ENSSSCG00000002907	ENSSSCG00000006051	ENSSSCG00000005976	ENSSSCG00000004140	ENSSSCG00000008473	ENSSSCG00000003780
ENSSSCG00000002907	ENSSSCG00000016216	ENSSSCG00000012623	ENSSSCG00000034448	ENSSSCG00000017617	ENSSSCG00000008997	ENSSSCG00000017514	ENSSSCG00000013592
ENSSSCG00000012623	ENSSSCG00000006628	ENSSSCG00000002919	ENSSSCG00000006126	ENSSSCG00000006126	ENSSSCG00000004339	ENSSSCG00000008473	ENSSSCG00000003792
ENSSSCG00000002919	ENSSSCG00000016581	ENSSSCG00000012926	ENSSSCG00000036883	ENSSSCG00000020666	ENSSSCG00000014248	ENSSSCG00000017591	ENSSSCG00000015106
ENSSSCG00000012926	ENSSSCG00000006693	ENSSSCG00000002972	ENSSSCG00000006192	ENSSSCG00000006206	ENSSSCG00000004382	ENSSSCG00000008473	ENSSSCG00000003812
ENSSSCG00000002972	ENSSSCG00000016737	ENSSSCG00000013538	ENSSSCG00000038989	ENSSSCG00000021991	ENSSSCG00000017907	ENSSSCG00000017957	ENSSSCG00000015340
ENSSSCG00000013538	ENSSSCG00000006717	ENSSSCG00000002972	ENSSSCG00000006214	ENSSSCG00000006308	ENSSSCG00000004522	ENSSSCG00000008473	ENSSSCG00000003849
ENSSSCG00000002972	ENSSSCG00000016817	ENSSSCG00000013638	ENSSSCG00000040608	ENSSSCG00000022404	ENSSSCG00000021944	ENSSSCG00000020666	ENSSSCG00000015689
ENSSSCG00000013638	ENSSSCG00000006771	ENSSSCG00000003040	ENSSSCG00000006273	ENSSSCG00000006562	ENSSSCG00000004569	ENSSSCG00000008971	ENSSSCG00000003850
ENSSSCG00000003040	ENSSSCG00000017089	ENSSSCG00000013736	ENSSSCG00000000119	ENSSSCG00000023715	ENSSSCG00000033854	ENSSSCG00000020830	ENSSSCG00000017514
ENSSSCG00000013736	ENSSSCG00000007085	ENSSSCG00000003064	ENSSSCG00000006296	ENSSSCG00000006580	ENSSSCG00000004717	ENSSSCG00000008986	ENSSSCG00000003854
ENSSSCG00000003064	ENSSSCG00000017882	ENSSSCG00000013883	ENSSSCG00000000190	ENSSSCG00000023998	ENSSSCG00000038359	ENSSSCG00000021067	ENSSSCG00000017591
ENSSSCG00000013883	ENSSSCG00000007586	ENSSSCG00000003088	ENSSSCG00000006358	ENSSSCG00000006634	ENSSSCG00000004731	ENSSSCG00000009137	ENSSSCG00000003867
ENSSSCG00000003088	ENSSSCG00000020706	ENSSSCG00000013889	ENSSSCG00000000374	ENSSSCG00000024119	ENSSSCG00000008997	ENSSSCG00000021220	ENSSSCG00000017957
ENSSSCG00000013889	ENSSSCG00000007927	ENSSSCG00000003089	ENSSSCG00000006363	ENSSSCG00000006661	ENSSSCG00000004751	ENSSSCG00000009185	ENSSSCG00000003966
ENSSSCG00000003089	ENSSSCG00000020976	ENSSSCG00000014022	ENSSSCG00000001679	ENSSSCG00000024752	ENSSSCG00000014248	ENSSSCG00000021408	ENSSSCG00000021620
ENSSSCG00000014022	ENSSSCG00000008147	ENSSSCG00000003132	ENSSSCG00000006474	ENSSSCG00000007146	ENSSSCG00000004884	ENSSSCG00000009403	ENSSSCG00000003973
ENSSSCG00000003132	ENSSSCG00000025486	ENSSSCG00000014292	ENSSSCG00000001852	ENSSSCG00000025109	ENSSSCG00000017907	ENSSSCG00000021620	ENSSSCG00000023264
ENSSSCG00000014292	ENSSSCG00000008195	ENSSSCG00000003138	ENSSSCG00000006475	ENSSSCG00000007272	ENSSSCG00000004908	ENSSSCG00000009545	ENSSSCG00000004145
ENSSSCG00000003138	ENSSSCG00000029160	ENSSSCG00000014343	ENSSSCG00000002269	ENSSSCG00000026724	ENSSSCG00000021944	ENSSSCG00000022760	ENSSSCG00000028553
ENSSSCG00000014343	ENSSSCG00000008261	ENSSSCG00000003144	ENSSSCG00000006480	ENSSSCG00000007286	ENSSSCG00000004912	ENSSSCG00000009657	ENSSSCG00000004199
ENSSSCG00000003144	ENSSSCG00000029160	ENSSSCG00000014343	ENSSSCG00000003566	ENSSSCG00000027257	ENSSSCG00000033854	ENSSSCG00000023264	ENSSSCG00000029944
ENSSSCG00000014343	ENSSSCG00000008473	ENSSSCG00000003153	ENSSSCG00000006535	ENSSSCG00000007722	ENSSSCG00000004952	ENSSSCG00000009772	ENSSSCG00000004216
ENSSSCG00000003153	ENSSSCG00000029944	ENSSSCG00000014569	ENSSSCG00000004058	ENSSSCG00000027659	ENSSSCG00000038359	ENSSSCG00000025675	ENSSSCG00000030255
ENSSSCG00000014569	ENSSSCG00000008473	ENSSSCG00000003154	ENSSSCG00000006562	ENSSSCG00000007797	ENSSSCG00000004970	ENSSSCG00000009823	ENSSSCG00000004339
ENSSSCG00000003154	ENSSSCG00000030130	ENSSSCG00000014855	ENSSSCG00000005944	ENSSSCG00000028197	ENSSSCG00000008997	ENSSSCG00000025796	ENSSSCG00000038008
ENSSSCG00000014855	ENSSSCG00000008473	ENSSSCG00000003168	ENSSSCG00000006564	ENSSSCG00000007907	ENSSSCG00000004983	ENSSSCG00000009834	ENSSSCG00000004408
ENSSSCG00000003168	ENSSSCG00000032010	ENSSSCG00000015106	ENSSSCG00000006324	ENSSSCG00000028485	ENSSSCG00000014248	ENSSSCG00000028553	ENSSSCG00000040786
ENSSSCG00000015106	ENSSSCG00000008473	ENSSSCG00000003178	ENSSSCG00000006564	ENSSSCG00000008008	ENSSSCG00000004983	ENSSSCG00000009876	ENSSSCG00000004421
ENSSSCG00000003178	ENSSSCG00000032985	ENSSSCG00000015424	ENSSSCG00000006578	ENSSSCG00000032213	ENSSSCG00000017907	ENSSSCG00000028869	ENSSSCG00000000034
ENSSSCG00000015424	ENSSSCG00000008473	ENSSSCG00000003253	ENSSSCG00000006580	ENSSSCG00000008514	ENSSSCG00000004983	ENSSSCG00000009904	ENSSSCG00000004480
ENSSSCG00000003253	ENSSSCG00000033655	ENSSSCG00000016077	ENSSSCG00000006740	ENSSSCG00000032241	ENSSSCG00000021944	ENSSSCG00000029830	ENSSSCG00000000522
ENSSSCG00000016077	ENSSSCG00000008473	ENSSSCG00000003343	ENSSSCG00000006619	ENSSSCG00000008515	ENSSSCG00000004983	ENSSSCG00000009944	ENSSSCG00000004626
ENSSSCG00000003343	ENSSSCG00000033673	ENSSSCG00000016275	ENSSSCG00000006954	ENSSSCG00000034617	ENSSSCG00000033854	ENSSSCG00000029944	ENSSSCG00000001073
ENSSSCG00000016275	ENSSSCG00000008473	ENSSSCG00000003366	ENSSSCG00000006641	ENSSSCG00000008808	ENSSSCG00000004983	ENSSSCG00000009946	ENSSSCG00000004751
ENSSSCG00000003366	ENSSSCG00000033854	ENSSSCG00000016661	ENSSSCG00000007803	ENSSSCG00000034896	ENSSSCG00000038359	ENSSSCG00000030255	ENSSSCG00000002006
ENSSSCG00000016661	ENSSSCG00000008473	ENSSSCG00000003384	ENSSSCG00000006717	ENSSSCG00000008901	ENSSSCG00000004983	ENSSSCG00000009957	ENSSSCG00000004854
ENSSSCG00000003384	ENSSSCG00000039071	ENSSSCG00000016677	ENSSSCG00000007952	ENSSSCG00000035147	ENSSSCG00000008997	ENSSSCG00000031901	ENSSSCG00000003505
ENSSSCG00000016677	ENSSSCG00000008473	ENSSSCG00000003420	ENSSSCG00000006776	ENSSSCG00000009002	ENSSSCG00000004983	ENSSSCG00000009967	ENSSSCG00000004875
ENSSSCG00000003420	ENSSSCG00000039962	ENSSSCG00000017089	ENSSSCG00000010261	ENSSSCG00000035218	ENSSSCG00000014248	ENSSSCG00000033672	ENSSSCG00000003566
ENSSSCG00000017089	ENSSSCG00000008473	ENSSSCG00000003458	ENSSSCG00000006865	ENSSSCG00000009010	ENSSSCG00000005084	ENSSSCG00000010056	ENSSSCG00000004935
ENSSSCG00000003458	ENSSSCG00000000190	ENSSSCG00000017346	ENSSSCG00000010313	ENSSSCG00000036639	ENSSSCG00000017907	ENSSSCG00000033944	ENSSSCG00000005654
ENSSSCG00000017346	ENSSSCG00000008473	ENSSSCG00000003477	ENSSSCG00000006874	ENSSSCG00000009166	ENSSSCG00000005126	ENSSSCG00000010056	ENSSSCG00000004963
ENSSSCG00000003477	ENSSSCG00000000685	ENSSSCG00000017421	ENSSSCG00000010821	ENSSSCG00000036673	ENSSSCG00000021944	ENSSSCG00000034617	ENSSSCG00000005944
ENSSSCG00000017421	ENSSSCG00000008473	ENSSSCG00000003485	ENSSSCG00000006887	ENSSSCG00000009237	ENSSSCG00000005183	ENSSSCG00000010056	ENSSSCG00000004963
ENSSSCG00000003485	ENSSSCG00000003165	ENSSSCG00000017489	ENSSSCG00000012623	ENSSSCG00000036883	ENSSSCG00000033854	ENSSSCG00000036013	ENSSSCG00000006386
ENSSSCG00000017489	ENSSSCG00000008473	ENSSSCG00000003511	ENSSSCG00000007085	ENSSSCG00000009473	ENSSSCG00000005205	ENSSSCG00000010056	ENSSSCG00000005024
ENSSSCG00000003511	ENSSSCG00000004049	ENSSSCG00000017513	ENSSSCG00000012926	ENSSSCG00000037777	ENSSSCG00000038359	ENSSSCG00000036350	ENSSSCG00000006474
ENSSSCG00000017513	ENSSSCG00000008473	ENSSSCG00000003558	ENSSSCG00000007337	ENSSSCG00000009530	ENSSSCG00000005366	ENSSSCG00000010056	ENSSSCG00000005041
ENSSSCG00000003558	ENSSSCG00000004578	ENSSSCG00000017514	ENSSSCG00000013538	ENSSSCG00000038943	ENSSSCG00000008997	ENSSSCG00000037046	ENSSSCG00000006487
ENSSSCG00000017514	ENSSSCG00000008473	ENSSSCG00000003577	ENSSSCG00000007487	ENSSSCG00000009589	ENSSSCG00000005478	ENSSSCG00000010132	ENSSSCG00000005135
ENSSSCG00000003577	ENSSSCG00000006079	ENSSSCG00000017626	ENSSSCG00000013736	ENSSSCG00000039094	ENSSSCG00000014248	ENSSSCG00000037929	ENSSSCG00000006835
ENSSSCG00000017626	ENSSSCG00000008473	ENSSSCG00000003596	ENSSSCG00000007586	ENSSSCG00000009626	ENSSSCG00000005643	ENSSSCG00000010343	ENSSSCG00000005177
ENSSSCG00000003596	ENSSSCG00000006324	ENSSSCG00000017626	ENSSSCG00000013883	ENSSSCG00000039745	ENSSSCG00000017907	ENSSSCG00000038008	ENSSSCG00000006954
ENSSSCG00000017626	ENSSSCG00000008473	ENSSSCG00000003663	ENSSSCG00000007748	ENSSSCG00000009628	ENSSSCG00000005643	ENSSSCG00000010543	ENSSSCG00000005222
ENSSSCG00000003663	ENSSSCG00000008638	ENSSSCG00000017731	ENSSSCG00000013889	ENSSSCG00000040317	ENSSSCG00000021944	ENSSSCG00000038348	ENSSSCG00000007097
ENSSSCG00000017731	ENSSSCG00000008971	ENSSSCG00000003707	ENSSSCG00000007907	ENSSSCG00000009657	ENSSSCG00000005643	ENSSSCG00000010568	ENSSSCG00000005287
ENSSSCG00000003707	ENSSSCG00000008948	ENSSSCG00000017882	ENSSSCG00000014292	ENSSSCG00000040317	ENSSSCG00000033854	ENSSSCG00000039071	ENSSSCG00000007253
ENSSSCG00000017882	ENSSSCG00000009133	ENSSSCG00000003872	ENSSSCG00000008428	ENSSSCG00000009924	ENSSSCG00000005643	ENSSSCG00000010686	ENSSSCG00000005459
ENSSSCG00000003872	ENSSSCG00000009851	ENSSSCG00000017957	ENSSSCG00000014343	ENSSSCG00000040449	ENSSSCG00000038359	ENSSSCG00000040738	ENSSSCG00000007952
ENSSSCG00000017957	ENSSSCG00000009137	ENSSSCG00000003913	ENSSSCG00000008514	ENSSSCG00000009925	ENSSSCG00000005643	ENSSSCG00000010866	ENSSSCG00000005494
ENSSSCG00000003913	ENSSSCG00000010253	ENSSSCG00000020808	ENSSSCG00000014343	ENSSSCG00000040811	ENSSSCG00000008997	ENSSSCG00000040786	ENSSSCG00000009412
ENSSSCG00000020808	ENSSSCG00000009185	ENSSSCG00000003922	ENSSSCG00000008878	ENSSSCG00000010144	ENSSSCG00000005643	ENSSSCG00000011433	ENSSSCG00000005596
ENSSSCG00000003922	ENSSSCG00000010313	ENSSSCG00000020830	ENSSSCG00000014855	ENSSSCG00000001011	ENSSSCG00000014248	ENSSSCG00000000034	ENSSSCG00000009942
ENSSSCG00000020830	ENSSSCG00000009192	ENSSSCG00000003976	ENSSSCG00000008901	ENSSSCG00000010281	ENSSSCG00000005643	ENSSSCG00000011680	ENSSSCG00000005671
ENSSSCG00000003976	ENSSSCG00000011033	ENSSSCG00000021620	ENSSSCG00000016677	ENSSSCG00000001770	ENSSSCG00000017907	ENSSSCG00000000064	ENSSSCG00000010081
ENSSSCG00000021620	ENSSSCG00000009216	ENSSSCG00000003983	ENSSSCG00000009077	ENSSSCG00000010301	ENSSSCG00000005643	ENSSSCG00000012000	ENSSSCG00000005906
ENSSSCG00000003983	ENSSSCG00000012703	ENSSSCG00000022005	ENSSSCG00000017089	ENSSSCG00000001927	ENSSSCG00000021944	ENSSSCG00000000104	ENSSSCG00000012856
ENSSSCG00000022005	ENSSSCG00000009403	ENSSSCG00000004029	ENSSSCG00000009192	ENSSSCG00000010452	ENSSSCG00000005643	ENSSSCG00000012166	ENSSSCG00000005920
ENSSSCG00000004029	ENSSSCG00000013736	ENSSSCG00000022351	ENSSSCG00000017346	ENSSSCG00000001927	ENSSSCG00000033854	ENSSSCG00000000288	ENSSSCG00000013592
ENSSSCG00000022351	ENSSSCG00000009545	ENSSSCG00000004103	ENSSSCG00000009216	ENSSSCG00000010520	ENSSSCG00000005643	ENSSSCG00000012252	ENSSSCG00000005959
ENSSSCG00000004103	ENSSSCG00000013849	ENSSSCG00000022742	ENSSSCG00000017421	ENSSSCG00000002723	ENSSSCG00000038359	ENSSSCG00000000405	ENSSSCG00000015106
ENSSSCG00000022742	ENSSSCG00000009668	ENSSSCG00000004114	ENSSSCG00000009628	ENSSSCG00000010652	ENSSSCG00000005643	ENSSSCG00000012572	ENSSSCG00000006016
ENSSSCG00000004114	ENSSSCG00000016077	ENSSSCG00000023122	ENSSSCG00000017489	ENSSSCG00000002868	ENSSSCG00000008997	ENSSSCG00000000522	ENSSSCG00000015340
ENSSSCG00000023122	ENSSSCG00000009772	ENSSSCG00000004133	ENSSSCG00000009668	ENSSSCG00000010680	ENSSSCG00000005643	ENSSSCG00000012758	ENSSSCG00000006033
ENSSSCG00000004133	ENSSSCG00000016216	ENSSSCG00000024752	ENSSSCG00000017513	ENSSSCG00000003042	ENSSSCG00000014248	ENSSSCG00000000633	ENSSSCG00000015689
ENSSSCG00000024752	ENSSSCG00000009828	ENSSSCG00000004140	ENSSSCG00000009906	ENSSSCG00000010690	ENSSSCG00000005643	ENSSSCG00000012840	ENSSSCG00000006126
ENSSSCG00000004140	ENSSSCG00000016581	ENSSSCG00000025534	ENSSSCG00000017514	ENSSSCG00000003199	ENSSSCG00000017907	ENSSSCG00000000684	ENSSSCG00000017514
ENSSSCG00000025534	ENSSSCG00000009834	ENSSSCG00000004195	ENSSSCG00000009942	ENSSSCG00000010798	ENSSSCG00000005643	ENSSSCG00000012844	ENSSSCG00000006192
ENSSSCG00000004195	ENSSSCG00000016737	ENSSSCG00000026153	ENSSSCG00000017882	ENSSSCG00000003491	ENSSSCG00000021944	ENSSSCG00000001073	ENSSSCG00000017591
ENSSSCG00000026153	ENSSSCG00000009876	ENSSSCG00000004205	ENSSSCG00000010029	ENSSSCG00000010823	ENSSSCG00000005643	ENSSSCG00000012999	ENSSSCG00000006214
ENSSSCG00000004205	ENSSSCG00000016817	ENSSSCG00000026806	ENSSSCG00000020830	ENSSSCG00000003612	ENSSSCG00000033854	ENSSSCG00000001852	ENSSSCG00000017957
ENSSSCG00000026806	ENSSSCG00000009904	ENSSSCG00000004233	ENSSSCG00000010064	ENSSSCG00000010952	ENSSSCG00000005643	ENSSSCG00000013318	ENSSSCG00000006273
ENSSSCG00000004233	ENSSSCG00000017089	ENSSSCG00000027676	ENSSSCG00000021620	ENSSSCG00000003776	ENSSSCG00000038359	ENSSSCG00000001930	ENSSSCG00000021620
ENSSSCG00000027676	ENSSSCG00000009942	ENSSSCG00000004279	ENSSSCG00000010214	ENSSSCG00000011042	ENSSSCG00000005643	ENSSSCG00000013318	ENSSSCG00000006358
ENSSSCG00000004279	ENSSSCG00000017882	ENSSSCG00000028019	ENSSSCG00000022742	ENSSSCG00000004233	ENSSSCG00000008997	ENSSSCG00000002006	ENSSSCG00000023264
ENSSSCG00000028019	ENSSSCG00000009946	ENSSSCG00000004317	ENSSSCG00000010292	ENSSSCG00000011102	ENSSSCG00000005643	ENSSSCG00000013405	ENSSSCG00000006363
ENSSSCG00000004317	ENSSSCG00000020706	ENSSSCG00000028553	ENSSSCG00000023122	ENSSSCG00000004626	ENSSSCG00000014248	ENSSSCG00000002374	ENSSSCG00000028553
ENSSSCG00000028553	ENSSSCG00000009957	ENSSSCG00000004368	ENSSSCG00000010330	ENSSSCG00000011198	ENSSSCG00000005643	ENSSSCG00000013647	ENSSSCG00000006475
ENSSSCG00000004368	ENSSSCG00000020976	ENSSSCG00000028869	ENSSSCG00000025534	ENSSSCG00000004670	ENSSSCG00000017907	ENSSSCG00000002965	ENSSSCG00000029944
ENSSSCG00000028869	ENSSSCG00000010056	ENSSSCG00000004382	ENSSSCG00000010370	ENSSSCG00000011236	ENSSSCG00000005654	ENSSSCG00000013747	ENSSSCG00000006480
ENSSSCG00000004382	ENSSSCG00000025486	ENSSSCG00000028886	ENSSSCG00000026806	ENSSSCG00000005317	ENSSSCG00000021944	ENSSSCG00000003505	ENSSSCG00000030255
ENSSSCG00000028886	ENSSSCG00000010056	ENSSSCG00000004522	ENSSSCG00000010370	ENSSSCG00000011385	ENSSSCG00000005672	ENSSSCG00000013878	ENSSSCG00000006502
ENSSSCG00000004522	ENSSSCG00000029160	ENSSSCG00000028978	ENSSSCG00000027676	ENSSSCG00000006237	ENSSSCG00000033854	ENSSSCG00000003566	ENSSSCG00000038008
ENSSSCG00000028978	ENSSSCG00000010056	ENSSSCG00000004547	ENSSSCG00000010493	ENSSSCG00000011389	ENSSSCG00000005925	ENSSSCG00000014016	ENSSSCG00000006535
ENSSSCG00000004547	ENSSSCG00000029944	ENSSSCG00000029160	ENSSSCG00000028019	ENSSSCG00000006522	ENSSSCG00000038359	ENSSSCG00000003776	ENSSSCG00000040786
ENSSSCG00000029160	ENSSSCG00000010056	ENSSSCG00000004569	ENSSSCG00000010495	ENSSSCG00000011471	ENSSSCG00000006014	ENSSSCG00000014058	ENSSSCG00000006562
ENSSSCG00000004569	ENSSSCG00000030130	ENSSSCG00000029944	ENSSSCG00000028553	ENSSSCG00000006578	ENSSSCG00000008997	ENSSSCG00000004049	ENSSSCG00000000034
ENSSSCG00000029944	ENSSSCG00000010185	ENSSSCG00000004651	ENSSSCG00000010509	ENSSSCG00000011565	ENSSSCG00000006032	ENSSSCG00000014725	ENSSSCG00000006564
ENSSSCG00000004651	ENSSSCG00000032010	ENSSSCG00000029954	ENSSSCG00000028886	ENSSSCG00000006995	ENSSSCG00000014248	ENSSSCG00000005055	ENSSSCG00000000522
ENSSSCG00000029954	ENSSSCG00000010340	ENSSSCG00000004666	ENSSSCG00000010625	ENSSSCG00000011600	ENSSSCG00000006081	ENSSSCG00000014726	ENSSSCG00000006564
ENSSSCG00000004666	ENSSSCG00000032985	ENSSSCG00000030130	ENSSSCG00000029160	ENSSSCG00000007431	ENSSSCG00000017907	ENSSSCG00000005601	ENSSSCG00000001073
ENSSSCG00000030130	ENSSSCG00000010343	ENSSSCG00000004666	ENSSSCG00000010665	ENSSSCG00000011653	ENSSSCG00000006135	ENSSSCG00000014828	ENSSSCG00000006619
ENSSSCG00000004666	ENSSSCG00000033655	ENSSSCG00000030255	ENSSSCG00000029160	ENSSSCG00000007520	ENSSSCG00000021944	ENSSSCG00000005654	ENSSSCG00000002006
ENSSSCG00000030255	ENSSSCG00000010370	ENSSSCG00000004670	ENSSSCG00000010723	ENSSSCG00000011684	ENSSSCG00000006166	ENSSSCG00000014910	ENSSSCG00000006641
ENSSSCG00000004670	ENSSSCG00000033673	ENSSSCG00000031370	ENSSSCG00000029944	ENSSSCG00000007739	ENSSSCG00000033854	ENSSSCG00000005944	ENSSSCG00000003505
ENSSSCG00000031370	ENSSSCG00000010370	ENSSSCG00000004691	ENSSSCG00000010850	ENSSSCG00000011783	ENSSSCG00000006166	ENSSSCG00000015116	ENSSSCG00000006752
ENSSSCG00000004691	ENSSSCG00000033854	ENSSSCG00000032003	ENSSSCG00000029954	ENSSSCG00000008237	ENSSSCG00000038359	ENSSSCG00000006386	ENSSSCG00000003566
ENSSSCG00000032003	ENSSSCG00000010476	ENSSSCG00000004717	ENSSSCG00000010853	ENSSSCG00000011856	ENSSSCG00000006176	ENSSSCG00000015273	ENSSSCG00000006776
ENSSSCG00000004717	ENSSSCG00000039071	ENSSSCG00000032010	ENSSSCG00000030130	ENSSSCG00000008316	ENSSSCG00000008997	ENSSSCG00000006474	ENSSSCG00000005654
ENSSSCG00000032010	ENSSSCG00000010493	ENSSSCG00000004731	ENSSSCG00000011051	ENSSSCG00000012063	ENSSSCG00000006193	ENSSSCG00000015504	ENSSSCG00000006865
ENSSSCG00000004731	ENSSSCG00000039962	ENSSSCG00000032092	ENSSSCG00000030255	ENSSSCG00000008540	ENSSSCG00000014248	ENSSSCG00000006487	ENSSSCG00000005944
ENSSSCG00000032092	ENSSSCG00000010495	ENSSSCG00000004884	ENSSSCG00000011147	ENSSSCG00000012118	ENSSSCG00000006261	ENSSSCG00000015846	ENSSSCG00000006874
ENSSSCG00000004884	ENSSSCG00000000190	ENSSSCG00000033655	ENSSSCG00000032092	ENSSSCG00000008973	ENSSSCG00000017907	ENSSSCG00000006835	ENSSSCG00000006386
ENSSSCG00000033655	ENSSSCG00000010509	ENSSSCG00000004888	ENSSSCG00000011270	ENSSSCG00000012123	ENSSSCG00000006289	ENSSSCG00000016061	ENSSSCG00000006887
ENSSSCG00000004888	ENSSSCG00000000685	ENSSSCG00000033672	ENSSSCG00000033655	ENSSSCG00000008980	ENSSSCG00000021944	ENSSSCG00000006954	ENSSSCG00000006474
ENSSSCG00000033672	ENSSSCG00000010543	ENSSSCG00000004889	ENSSSCG00000011274	ENSSSCG00000012136	ENSSSCG00000006497	ENSSSCG00000016094	ENSSSCG00000006955
ENSSSCG00000004889	ENSSSCG00000003165	ENSSSCG00000033673	ENSSSCG00000034448	ENSSSCG00000009821	ENSSSCG00000033854	ENSSSCG00000007097	ENSSSCG00000006487
ENSSSCG00000033673	ENSSSCG00000010568	ENSSSCG00000004893	ENSSSCG00000011471	ENSSSCG00000012328	ENSSSCG00000006528	ENSSSCG00000016196	ENSSSCG00000006995
ENSSSCG00000004893	ENSSSCG00000004049	ENSSSCG00000034058	ENSSSCG00000036883	ENSSSCG00000009872	ENSSSCG00000038359	ENSSSCG00000007253	ENSSSCG00000006835
ENSSSCG00000034058	ENSSSCG00000010686	ENSSSCG00000004912	ENSSSCG00000011538	ENSSSCG00000012503	ENSSSCG00000006610	ENSSSCG00000016248	ENSSSCG00000007088
ENSSSCG00000004912	ENSSSCG00000004578	ENSSSCG00000034448	ENSSSCG00000038989	ENSSSCG00000009978	ENSSSCG00000008997	ENSSSCG00000007362	ENSSSCG00000006954
ENSSSCG00000034448	ENSSSCG00000010723	ENSSSCG00000004952	ENSSSCG00000011640	ENSSSCG00000012634	ENSSSCG00000006628	ENSSSCG00000016406	ENSSSCG00000007160
ENSSSCG00000004952	ENSSSCG00000006079	ENSSSCG00000034896	ENSSSCG00000040608	ENSSSCG00000010450	ENSSSCG00000014248	ENSSSCG00000007803	ENSSSCG00000007097
ENSSSCG00000034896	ENSSSCG00000010726	ENSSSCG00000004970	ENSSSCG00000011739	ENSSSCG00000012727	ENSSSCG00000006694	ENSSSCG00000016509	ENSSSCG00000007203
ENSSSCG00000004970	ENSSSCG00000006324	ENSSSCG00000035676	ENSSSCG00000000119	ENSSSCG00000010821	ENSSSCG00000017907	ENSSSCG00000007845	ENSSSCG00000007253
ENSSSCG00000035676	ENSSSCG00000010853	ENSSSCG00000004983	ENSSSCG00000011795	ENSSSCG00000012896	ENSSSCG00000006694	ENSSSCG00000016509	ENSSSCG00000007203
ENSSSCG00000004983	ENSSSCG00000008638	ENSSSCG00000035904	ENSSSCG00000000190	ENSSSCG00000011038	ENSSSCG00000021944	ENSSSCG00000007952	ENSSSCG00000007952
ENSSSCG00000035904	ENSSSCG00000010866	ENSSSCG00000004983	ENSSSCG00000011811	ENSSSCG00000012913	ENSSSCG00000006785	ENSSSCG00000016684	ENSSSCG00000007306
ENSSSCG00000004983	ENSSSCG00000008948	ENSSSCG00000036014	ENSSSCG00000000374	ENSSSCG00000011494	ENSSSCG00000033854	ENSSSCG00000009412	ENSSSCG00000009412
ENSSSCG00000036014	ENSSSCG00000011147	ENSSSCG00000004983	ENSSSCG00000011848	ENSSSCG00000012982	ENSSSCG00000006872	ENSSSCG00000016714	ENSSSCG00000007309
ENSSSCG00000004983	ENSSSCG00000009851	ENSSSCG00000036702	ENSSSCG00000001679	ENSSSCG00000012792	ENSSSCG00000038359	ENSSSCG00000009851	ENSSSCG00000009942
ENSSSCG00000036702	ENSSSCG00000011274	ENSSSCG00000004983	ENSSSCG00000011978	ENSSSCG00000013005	ENSSSCG00000006878	ENSSSCG00000016857	ENSSSCG00000007337
ENSSSCG00000004983	ENSSSCG00000010253	ENSSSCG00000036883	ENSSSCG00000001852	ENSSSCG00000012822	ENSSSCG00000008997	ENSSSCG00000009942	ENSSSCG00000010081
ENSSSCG00000036883	ENSSSCG00000011433	ENSSSCG00000004983	ENSSSCG00000012149	ENSSSCG00000013029	ENSSSCG00000007047	ENSSSCG00000016887	ENSSSCG00000007487
ENSSSCG00000004983	ENSSSCG00000010313	ENSSSCG00000037046	ENSSSCG00000002269	ENSSSCG00000012836	ENSSSCG00000014248	ENSSSCG00000010081	ENSSSCG00000012856
ENSSSCG00000037046	ENSSSCG00000011624	ENSSSCG00000004983	ENSSSCG00000012181	ENSSSCG00000013065	ENSSSCG00000007047	ENSSSCG00000016988	ENSSSCG00000007625
ENSSSCG00000004983	ENSSSCG00000011033	ENSSSCG00000037606	ENSSSCG00000003566	ENSSSCG00000012890	ENSSSCG00000017907	ENSSSCG00000010320	ENSSSCG00000013592
ENSSSCG00000037606	ENSSSCG00000011640	ENSSSCG00000004983	ENSSSCG00000012621	ENSSSCG00000013086	ENSSSCG00000007167	ENSSSCG00000017054	ENSSSCG00000007721
ENSSSCG00000004983	ENSSSCG00000012703	ENSSSCG00000038776	ENSSSCG00000004058	ENSSSCG00000012920	ENSSSCG00000021944	ENSSSCG00000010331	ENSSSCG00000015106
ENSSSCG00000038776	ENSSSCG00000011680	ENSSSCG00000005029	ENSSSCG00000012811	ENSSSCG00000013094	ENSSSCG00000007460	ENSSSCG00000017082	ENSSSCG00000007748
ENSSSCG00000005029	ENSSSCG00000013736	ENSSSCG00000038950	ENSSSCG00000005944	ENSSSCG00000013054	ENSSSCG00000033854	ENSSSCG00000011803	ENSSSCG00000015340
ENSSSCG00000038950	ENSSSCG00000011811	ENSSSCG00000005037	ENSSSCG00000012848	ENSSSCG00000013174	ENSSSCG00000007503	ENSSSCG00000017259	ENSSSCG00000007907
ENSSSCG00000005037	ENSSSCG00000013849	ENSSSCG00000038989	ENSSSCG00000006324	ENSSSCG00000013630	ENSSSCG00000038359	ENSSSCG00000012625	ENSSSCG00000015689
ENSSSCG00000038989	ENSSSCG00000011848	ENSSSCG00000005083	ENSSSCG00000012857	ENSSSCG00000013405	ENSSSCG00000007732	ENSSSCG00000017428	ENSSSCG00000007978
ENSSSCG00000005083	ENSSSCG00000016077	ENSSSCG00000039148	ENSSSCG00000006578	ENSSSCG00000013720	ENSSSCG00000008997	ENSSSCG00000012856	ENSSSCG00000017514
ENSSSCG00000039148	ENSSSCG00000011968	ENSSSCG00000005084	ENSSSCG00000012884	ENSSSCG00000013647	ENSSSCG00000007768	ENSSSCG00000017667	ENSSSCG00000007978
ENSSSCG00000005084	ENSSSCG00000016216	ENSSSCG00000039795	ENSSSCG00000006740	ENSSSCG00000013720	ENSSSCG00000014248	ENSSSCG00000012926	ENSSSCG00000017591
ENSSSCG00000039795	ENSSSCG00000012119	ENSSSCG00000005126	ENSSSCG00000012896	ENSSSCG00000013650	ENSSSCG00000008014	ENSSSCG00000017694	ENSSSCG00000008127
ENSSSCG00000005126	ENSSSCG00000016581	ENSSSCG00000040608	ENSSSCG00000006954	ENSSSCG00000013878	ENSSSCG00000017907	ENSSSCG00000013392	ENSSSCG00000017957
ENSSSCG00000040608	ENSSSCG00000012149	ENSSSCG00000005174	ENSSSCG00000013017	ENSSSCG00000013650	ENSSSCG00000008024	ENSSSCG00000017796	ENSSSCG00000008194
ENSSSCG00000005174	ENSSSCG00000016737	ENSSSCG00000000064	ENSSSCG00000007803	ENSSSCG00000014073	ENSSSCG00000021944	ENSSSCG00000013592	ENSSSCG00000021620
ENSSSCG00000000064	ENSSSCG00000012166	ENSSSCG00000005183	ENSSSCG00000013029	ENSSSCG00000013775	ENSSSCG00000008032	ENSSSCG00000018034	ENSSSCG00000008237
ENSSSCG00000005183	ENSSSCG00000016817	ENSSSCG00000000104	ENSSSCG00000007952	ENSSSCG00000014088	ENSSSCG00000033854	ENSSSCG00000014020	ENSSSCG00000023264
ENSSSCG00000000104	ENSSSCG00000012382	ENSSSCG00000005205	ENSSSCG00000013083	ENSSSCG00000013779	ENSSSCG00000008048	ENSSSCG00000018034	ENSSSCG00000008274
ENSSSCG00000005205	ENSSSCG00000017089	ENSSSCG00000000119	ENSSSCG00000010261	ENSSSCG00000014343	ENSSSCG00000038359	ENSSSCG00000014248	ENSSSCG00000028553
ENSSSCG00000000119	ENSSSCG00000012382	ENSSSCG00000005273	ENSSSCG00000013094	ENSSSCG00000013931	ENSSSCG00000008079	ENSSSCG00000018034	ENSSSCG00000008274
ENSSSCG00000005273	ENSSSCG00000017882	ENSSSCG00000000190	ENSSSCG00000010313	ENSSSCG00000014343	ENSSSCG00000008997	ENSSSCG00000015106	ENSSSCG00000029944
ENSSSCG00000000190	ENSSSCG00000012572	ENSSSCG00000005366	ENSSSCG00000013174	ENSSSCG00000013992	ENSSSCG00000008120	ENSSSCG00000018039	ENSSSCG00000008428
ENSSSCG00000005366	ENSSSCG00000020706	ENSSSCG00000000374	ENSSSCG00000010821	ENSSSCG00000014369	ENSSSCG00000014248	ENSSSCG00000015214	ENSSSCG00000030255
ENSSSCG00000000374	ENSSSCG00000012840	ENSSSCG00000005424	ENSSSCG00000013223	ENSSSCG00000014101	ENSSSCG00000008195	ENSSSCG00000021624	ENSSSCG00000008452
ENSSSCG00000005424	ENSSSCG00000020976	ENSSSCG00000000405	ENSSSCG00000012623	ENSSSCG00000014913	ENSSSCG00000017907	ENSSSCG00000015340	ENSSSCG00000038008
ENSSSCG00000000405	ENSSSCG00000012844	ENSSSCG00000005466	ENSSSCG00000013244	ENSSSCG00000014387	ENSSSCG00000008261	ENSSSCG00000021890	ENSSSCG00000008514
ENSSSCG00000005466	ENSSSCG00000025486	ENSSSCG00000000685	ENSSSCG00000012926	ENSSSCG00000016590	ENSSSCG00000021944	ENSSSCG00000015689	ENSSSCG00000040786
ENSSSCG00000000685	ENSSSCG00000012848	ENSSSCG00000005477	ENSSSCG00000013545	ENSSSCG00000014441	ENSSSCG00000008314	ENSSSCG00000022204	ENSSSCG00000008701
ENSSSCG00000005477	ENSSSCG00000029160	ENSSSCG00000001679	ENSSSCG00000013538	ENSSSCG00000017054	ENSSSCG00000033854	ENSSSCG00000016578	ENSSSCG00000000034
ENSSSCG00000001679	ENSSSCG00000012856	ENSSSCG00000005478	ENSSSCG00000013622	ENSSSCG00000014538	ENSSSCG00000008445	ENSSSCG00000022282	ENSSSCG00000008878
ENSSSCG00000005478	ENSSSCG00000029160	ENSSSCG00000001701	ENSSSCG00000013736	ENSSSCG00000017513	ENSSSCG00000038359	ENSSSCG00000017155	ENSSSCG00000000522
ENSSSCG00000001701	ENSSSCG00000013305	ENSSSCG00000005600	ENSSSCG00000013992	ENSSSCG00000014726	ENSSSCG00000008451	ENSSSCG00000022478	ENSSSCG00000008901
ENSSSCG00000005600	ENSSSCG00000029944	ENSSSCG00000001852	ENSSSCG00000013883	ENSSSCG00000017566	ENSSSCG00000008997	ENSSSCG00000017448	ENSSSCG00000001073
ENSSSCG00000001852	ENSSSCG00000013318	ENSSSCG00000005614	ENSSSCG00000014285	ENSSSCG00000014817	ENSSSCG00000008451	ENSSSCG00000022828	ENSSSCG00000009043
ENSSSCG00000005614	ENSSSCG00000030130	ENSSSCG00000001951	ENSSSCG00000013889	ENSSSCG00000017617	ENSSSCG00000014248	ENSSSCG00000017514	ENSSSCG00000002006
ENSSSCG00000001951	ENSSSCG00000013318	ENSSSCG00000005643	ENSSSCG00000014298	ENSSSCG00000014852	ENSSSCG00000008508	ENSSSCG00000022932	ENSSSCG00000009077
ENSSSCG00000005643	ENSSSCG00000032010	ENSSSCG00000002269	ENSSSCG00000014292	ENSSSCG00000020666	ENSSSCG00000017907	ENSSSCG00000017591	ENSSSCG00000003505
ENSSSCG00000002269	ENSSSCG00000013522	ENSSSCG00000005643	ENSSSCG00000014339	ENSSSCG00000015013	ENSSSCG00000008559	ENSSSCG00000023062	ENSSSCG00000009241
ENSSSCG00000005643	ENSSSCG00000032985	ENSSSCG00000002529	ENSSSCG00000014343	ENSSSCG00000021991	ENSSSCG00000021944	ENSSSCG00000017957	ENSSSCG00000003566
ENSSSCG00000002529	ENSSSCG00000013545	ENSSSCG00000005643	ENSSSCG00000014375	ENSSSCG00000015097	ENSSSCG00000008562	ENSSSCG00000023298	ENSSSCG00000009246
ENSSSCG00000005643	ENSSSCG00000033655	ENSSSCG00000002965	ENSSSCG00000014343	ENSSSCG00000022404	ENSSSCG00000033854	ENSSSCG00000020666	ENSSSCG00000005654
ENSSSCG00000002965	ENSSSCG00000013627	ENSSSCG00000005643	ENSSSCG00000014450	ENSSSCG00000015113	ENSSSCG00000008697	ENSSSCG00000023666	ENSSSCG00000009334
ENSSSCG00000005643	ENSSSCG00000033673	ENSSSCG00000003566	ENSSSCG00000014855	ENSSSCG00000023715	ENSSSCG00000038359	ENSSSCG00000020830	ENSSSCG00000005944
ENSSSCG00000003566	ENSSSCG00000013747	ENSSSCG00000005643	ENSSSCG00000014791	ENSSSCG00000015115	ENSSSCG00000008971	ENSSSCG00000023715	ENSSSCG00000009407
ENSSSCG00000005643	ENSSSCG00000033854	ENSSSCG00000003612	ENSSSCG00000016677	ENSSSCG00000023998	ENSSSCG00000008997	ENSSSCG00000021067	ENSSSCG00000006386
ENSSSCG00000003612	ENSSSCG00000014058	ENSSSCG00000005643	ENSSSCG00000014965	ENSSSCG00000015175	ENSSSCG00000008981	ENSSSCG00000024088	ENSSSCG00000009799
ENSSSCG00000005643	ENSSSCG00000039071	ENSSSCG00000003776	ENSSSCG00000017089	ENSSSCG00000024119	ENSSSCG00000014248	ENSSSCG00000021220	ENSSSCG00000006474
ENSSSCG00000003776	ENSSSCG00000014063	ENSSSCG00000005643	ENSSSCG00000015013	ENSSSCG00000015227	ENSSSCG00000008981	ENSSSCG00000024245	ENSSSCG00000009906
ENSSSCG00000005643	ENSSSCG00000039962	ENSSSCG00000003914	ENSSSCG00000017346	ENSSSCG00000024752	ENSSSCG00000017907	ENSSSCG00000021408	ENSSSCG00000006487
ENSSSCG00000003914	ENSSSCG00000014339	ENSSSCG00000005643	ENSSSCG00000015073	ENSSSCG00000015340	ENSSSCG00000008998	ENSSSCG00000024260	ENSSSCG00000009916
ENSSSCG00000005643	ENSSSCG00000000190	ENSSSCG00000004058	ENSSSCG00000017421	ENSSSCG00000025109	ENSSSCG00000021944	ENSSSCG00000021620	ENSSSCG00000006835
ENSSSCG00000004058	ENSSSCG00000014791	ENSSSCG00000005643	ENSSSCG00000015227	ENSSSCG00000015435	ENSSSCG00000009133	ENSSSCG00000026239	ENSSSCG00000010002
ENSSSCG00000005643	ENSSSCG00000000685	ENSSSCG00000004499	ENSSSCG00000017489	ENSSSCG00000026724	ENSSSCG00000033854	ENSSSCG00000022760	ENSSSCG00000006954
ENSSSCG00000004499	ENSSSCG00000014828	ENSSSCG00000005643	ENSSSCG00000015340	ENSSSCG00000015455	ENSSSCG00000009146	ENSSSCG00000026294	ENSSSCG00000010029
ENSSSCG00000005643	ENSSSCG00000003165	ENSSSCG00000004537	ENSSSCG00000017513	ENSSSCG00000027257	ENSSSCG00000038359	ENSSSCG00000023264	ENSSSCG00000007097
ENSSSCG00000004537	ENSSSCG00000014910	ENSSSCG00000005643	ENSSSCG00000015422	ENSSSCG00000015616	ENSSSCG00000009178	ENSSSCG00000026626	ENSSSCG00000010058
ENSSSCG00000005643	ENSSSCG00000004049	ENSSSCG00000004700	ENSSSCG00000017514	ENSSSCG00000027659	ENSSSCG00000008997	ENSSSCG00000025675	ENSSSCG00000007253
ENSSSCG00000004700	ENSSSCG00000014965	ENSSSCG00000005643	ENSSSCG00000015428	ENSSSCG00000016074	ENSSSCG00000009186	ENSSSCG00000027046	ENSSSCG00000010064
ENSSSCG00000005643	ENSSSCG00000004578	ENSSSCG00000004963	ENSSSCG00000017882	ENSSSCG00000028197	ENSSSCG00000014248	ENSSSCG00000025796	ENSSSCG00000007952
ENSSSCG00000004963	ENSSSCG00000015030	ENSSSCG00000005643	ENSSSCG00000015444	ENSSSCG00000016173	ENSSSCG00000009246	ENSSSCG00000027302	ENSSSCG00000010121
ENSSSCG00000005643	ENSSSCG00000006079	ENSSSCG00000005055	ENSSSCG00000020830	ENSSSCG00000028485	ENSSSCG00000017907	ENSSSCG00000028553	ENSSSCG00000009412
ENSSSCG00000005055	ENSSSCG00000015073	ENSSSCG00000005643	ENSSSCG00000015480	ENSSSCG00000016226	ENSSSCG00000009330	ENSSSCG00000027307	ENSSSCG00000010214
ENSSSCG00000005643	ENSSSCG00000006324	ENSSSCG00000005944	ENSSSCG00000021620	ENSSSCG00000032213	ENSSSCG00000021944	ENSSSCG00000028869	ENSSSCG00000009942
ENSSSCG00000005944	ENSSSCG00000015116	ENSSSCG00000005643	ENSSSCG00000015555	ENSSSCG00000016298	ENSSSCG00000009334	ENSSSCG00000027307	ENSSSCG00000010250
ENSSSCG00000005643	ENSSSCG00000008638	ENSSSCG00000006324	ENSSSCG00000022742	ENSSSCG00000032241	ENSSSCG00000033854	ENSSSCG00000029830	ENSSSCG00000010081
ENSSSCG00000006324	ENSSSCG00000015273	ENSSSCG00000005643	ENSSSCG00000015712	ENSSSCG00000016379	ENSSSCG00000009405	ENSSSCG00000027378	ENSSSCG00000010292
ENSSSCG00000005643	ENSSSCG00000008948	ENSSSCG00000006386	ENSSSCG00000023122	ENSSSCG00000034617	ENSSSCG00000038359	ENSSSCG00000029944	ENSSSCG00000012856
ENSSSCG00000006386	ENSSSCG00000015444	ENSSSCG00000005643	ENSSSCG00000015730	ENSSSCG00000016543	ENSSSCG00000009466	ENSSSCG00000027778	ENSSSCG00000010306
ENSSSCG00000005643	ENSSSCG00000009851	ENSSSCG00000006487	ENSSSCG00000025534	ENSSSCG00000034896	ENSSSCG00000008997	ENSSSCG00000030255	ENSSSCG00000013592
ENSSSCG00000006487	ENSSSCG00000015480	ENSSSCG00000005643	ENSSSCG00000015781	ENSSSCG00000016572	ENSSSCG00000009772	ENSSSCG00000027907	ENSSSCG00000010330
ENSSSCG00000005643	ENSSSCG00000010253	ENSSSCG00000006578	ENSSSCG00000026806	ENSSSCG00000035147	ENSSSCG00000014248	ENSSSCG00000031901	ENSSSCG00000015106
ENSSSCG00000006578	ENSSSCG00000015555	ENSSSCG00000005648	ENSSSCG00000015949	ENSSSCG00000016738	ENSSSCG00000009781	ENSSSCG00000028149	ENSSSCG00000010470
ENSSSCG00000005648	ENSSSCG00000010313	ENSSSCG00000006740	ENSSSCG00000027676	ENSSSCG00000035218	ENSSSCG00000017907	ENSSSCG00000033672	ENSSSCG00000015340
ENSSSCG00000006740	ENSSSCG00000015781	ENSSSCG00000005660	ENSSSCG00000016056	ENSSSCG00000016782	ENSSSCG00000009799	ENSSSCG00000028542	ENSSSCG00000010537
ENSSSCG00000005660	ENSSSCG00000011033	ENSSSCG00000006899	ENSSSCG00000028019	ENSSSCG00000036639	ENSSSCG00000021944	ENSSSCG00000033944	ENSSSCG00000015689
ENSSSCG00000006899	ENSSSCG00000015846	ENSSSCG00000005672	ENSSSCG00000016109	ENSSSCG00000017127	ENSSSCG00000009828	ENSSSCG00000028542	ENSSSCG00000010625
ENSSSCG00000005672	ENSSSCG00000012703	ENSSSCG00000006954	ENSSSCG00000028553	ENSSSCG00000036673	ENSSSCG00000033854	ENSSSCG00000034617	ENSSSCG00000017514
ENSSSCG00000006954	ENSSSCG00000016061	ENSSSCG00000005702	ENSSSCG00000016151	ENSSSCG00000017146	ENSSSCG00000009946	ENSSSCG00000028879	ENSSSCG00000010665
ENSSSCG00000005702	ENSSSCG00000013736	ENSSSCG00000007803	ENSSSCG00000028886	ENSSSCG00000036883	ENSSSCG00000038359	ENSSSCG00000036013	ENSSSCG00000017591
ENSSSCG00000007803	ENSSSCG00000016094	ENSSSCG00000005711	ENSSSCG00000016158	ENSSSCG00000017152	ENSSSCG00000009953	ENSSSCG00000029097	ENSSSCG00000010834
ENSSSCG00000005711	ENSSSCG00000013849	ENSSSCG00000007952	ENSSSCG00000029160	ENSSSCG00000037777	ENSSSCG00000008997	ENSSSCG00000036350	ENSSSCG00000017957
ENSSSCG00000007952	ENSSSCG00000016151	ENSSSCG00000005786	ENSSSCG00000016173	ENSSSCG00000017190	ENSSSCG00000010010	ENSSSCG00000029741	ENSSSCG00000010850
ENSSSCG00000005786	ENSSSCG00000016077	ENSSSCG00000008303	ENSSSCG00000029160	ENSSSCG00000038943	ENSSSCG00000014248	ENSSSCG00000037046	ENSSSCG00000021620
ENSSSCG00000008303	ENSSSCG00000016158	ENSSSCG00000005845	ENSSSCG00000016174	ENSSSCG00000017406	ENSSSCG00000010099	ENSSSCG00000030197	ENSSSCG00000011051
ENSSSCG00000005845	ENSSSCG00000016216	ENSSSCG00000008377	ENSSSCG00000029944	ENSSSCG00000039094	ENSSSCG00000017907	ENSSSCG00000037929	ENSSSCG00000023264
ENSSSCG00000008377	ENSSSCG00000016174	ENSSSCG00000005924	ENSSSCG00000016210	ENSSSCG00000017473	ENSSSCG00000010164	ENSSSCG00000030295	ENSSSCG00000011113
ENSSSCG00000005924	ENSSSCG00000016581	ENSSSCG00000008540	ENSSSCG00000029954	ENSSSCG00000039745	ENSSSCG00000021944	ENSSSCG00000038008	ENSSSCG00000028553
ENSSSCG00000008540	ENSSSCG00000016196	ENSSSCG00000005925	ENSSSCG00000016223	ENSSSCG00000017524	ENSSSCG00000010185	ENSSSCG00000030739	ENSSSCG00000011213
ENSSSCG00000005925	ENSSSCG00000016737	ENSSSCG00000009019	ENSSSCG00000030130	ENSSSCG00000040317	ENSSSCG00000033854	ENSSSCG00000038348	ENSSSCG00000029944
ENSSSCG00000009019	ENSSSCG00000016406	ENSSSCG00000005969	ENSSSCG00000016372	ENSSSCG00000017754	ENSSSCG00000010187	ENSSSCG00000031736	ENSSSCG00000011233
ENSSSCG00000005969	ENSSSCG00000016817	ENSSSCG00000009746	ENSSSCG00000030255	ENSSSCG00000040317	ENSSSCG00000038359	ENSSSCG00000039071	ENSSSCG00000030255
ENSSSCG00000009746	ENSSSCG00000016509	ENSSSCG00000006014	ENSSSCG00000016535	ENSSSCG00000017754	ENSSSCG00000010260	ENSSSCG00000032165	ENSSSCG00000011250
ENSSSCG00000006014	ENSSSCG00000017089	ENSSSCG00000009851	ENSSSCG00000032092	ENSSSCG00000040449	ENSSSCG00000008997	ENSSSCG00000040738	ENSSSCG00000038008
ENSSSCG00000009851	ENSSSCG00000016509	ENSSSCG00000006032	ENSSSCG00000016571	ENSSSCG00000017754	ENSSSCG00000010340	ENSSSCG00000032223	ENSSSCG00000011270
ENSSSCG00000006032	ENSSSCG00000017882	ENSSSCG00000009889	ENSSSCG00000033655	ENSSSCG00000040811	ENSSSCG00000014248	ENSSSCG00000040786	ENSSSCG00000040786
ENSSSCG00000009889	ENSSSCG00000016535	ENSSSCG00000006054	ENSSSCG00000016572	ENSSSCG00000017772	ENSSSCG00000010476	ENSSSCG00000032234	ENSSSCG00000011435
ENSSSCG00000006054	ENSSSCG00000020706	ENSSSCG00000010238	ENSSSCG00000034448	ENSSSCG00000001011	ENSSSCG00000017907	ENSSSCG00000000034	ENSSSCG00000000034
ENSSSCG00000010238	ENSSSCG00000016545	ENSSSCG00000006084	ENSSSCG00000016578	ENSSSCG00000017804	ENSSSCG00000010726	ENSSSCG00000032312	ENSSSCG00000011494
ENSSSCG00000006084	ENSSSCG00000020976	ENSSSCG00000010261	ENSSSCG00000036883	ENSSSCG00000001770	ENSSSCG00000021944	ENSSSCG00000000064	ENSSSCG00000000522
ENSSSCG00000010261	ENSSSCG00000016578	ENSSSCG00000006153	ENSSSCG00000016613	ENSSSCG00000017835	ENSSSCG00000010834	ENSSSCG00000032408	ENSSSCG00000011538
ENSSSCG00000006153	ENSSSCG00000025486	ENSSSCG00000010313	ENSSSCG00000038989	ENSSSCG00000001927	ENSSSCG00000033854	ENSSSCG00000000104	ENSSSCG00000001073
ENSSSCG00000010313	ENSSSCG00000016684	ENSSSCG00000006166	ENSSSCG00000016711	ENSSSCG00000017861	ENSSSCG00000011112	ENSSSCG00000032769	ENSSSCG00000011572
ENSSSCG00000006166	ENSSSCG00000029160	ENSSSCG00000010368	ENSSSCG00000040608	ENSSSCG00000001927	ENSSSCG00000038359	ENSSSCG00000000288	ENSSSCG00000002006
ENSSSCG00000010368	ENSSSCG00000016714	ENSSSCG00000006166	ENSSSCG00000016738	ENSSSCG00000017924	ENSSSCG00000011113	ENSSSCG00000032769	ENSSSCG00000011610
ENSSSCG00000006166	ENSSSCG00000029160	ENSSSCG00000010682	ENSSSCG00000000119	ENSSSCG00000002723	ENSSSCG00000008997	ENSSSCG00000000405	ENSSSCG00000003505
ENSSSCG00000010682	ENSSSCG00000016887	ENSSSCG00000006176	ENSSSCG00000016845	ENSSSCG00000017936	ENSSSCG00000011134	ENSSSCG00000032914	ENSSSCG00000011621
ENSSSCG00000006176	ENSSSCG00000029944	ENSSSCG00000010821	ENSSSCG00000000190	ENSSSCG00000002868	ENSSSCG00000014248	ENSSSCG00000000522	ENSSSCG00000003566
ENSSSCG00000010821	ENSSSCG00000016974	ENSSSCG00000006193	ENSSSCG00000016872	ENSSSCG00000018032	ENSSSCG00000011300	ENSSSCG00000032931	ENSSSCG00000011676
ENSSSCG00000006193	ENSSSCG00000030130	ENSSSCG00000011237	ENSSSCG00000000374	ENSSSCG00000003042	ENSSSCG00000017907	ENSSSCG00000000633	ENSSSCG00000005654
ENSSSCG00000011237	ENSSSCG00000016988	ENSSSCG00000006237	ENSSSCG00000016974	ENSSSCG00000020785	ENSSSCG00000011447	ENSSSCG00000033018	ENSSSCG00000011739
ENSSSCG00000006237	ENSSSCG00000032010	ENSSSCG00000011552	ENSSSCG00000001679	ENSSSCG00000003199	ENSSSCG00000021944	ENSSSCG00000000684	ENSSSCG00000005944
ENSSSCG00000011552	ENSSSCG00000017047	ENSSSCG00000006263	ENSSSCG00000017047	ENSSSCG00000020884	ENSSSCG00000011546	ENSSSCG00000033120	ENSSSCG00000011762
ENSSSCG00000006263	ENSSSCG00000032985	ENSSSCG00000011616	ENSSSCG00000001852	ENSSSCG00000003491	ENSSSCG00000033854	ENSSSCG00000001073	ENSSSCG00000006386
ENSSSCG00000011616	ENSSSCG00000017069	ENSSSCG00000006289	ENSSSCG00000017069	ENSSSCG00000021176	ENSSSCG00000011572	ENSSSCG00000033190	ENSSSCG00000011795
ENSSSCG00000006289	ENSSSCG00000033655	ENSSSCG00000011803	ENSSSCG00000002269	ENSSSCG00000003612	ENSSSCG00000038359	ENSSSCG00000001852	ENSSSCG00000006474
ENSSSCG00000011803	ENSSSCG00000017082	ENSSSCG00000006304	ENSSSCG00000017136	ENSSSCG00000021217	ENSSSCG00000011610	ENSSSCG00000033190	ENSSSCG00000011843
ENSSSCG00000006304	ENSSSCG00000033673	ENSSSCG00000012405	ENSSSCG00000003566	ENSSSCG00000003776	ENSSSCG00000008997	ENSSSCG00000001930	ENSSSCG00000006487
ENSSSCG00000012405	ENSSSCG00000017198	ENSSSCG00000006357	ENSSSCG00000017142	ENSSSCG00000021427	ENSSSCG00000011624	ENSSSCG00000033337	ENSSSCG00000011978
ENSSSCG00000006357	ENSSSCG00000033854	ENSSSCG00000012440	ENSSSCG00000004058	ENSSSCG00000004233	ENSSSCG00000014248	ENSSSCG00000002006	ENSSSCG00000006835
ENSSSCG00000012440	ENSSSCG00000017232	ENSSSCG00000006372	ENSSSCG00000017184	ENSSSCG00000021560	ENSSSCG00000011639	ENSSSCG00000033608	ENSSSCG00000012181
ENSSSCG00000006372	ENSSSCG00000039071	ENSSSCG00000012623	ENSSSCG00000005944	ENSSSCG00000004626	ENSSSCG00000017907	ENSSSCG00000002374	ENSSSCG00000006954
ENSSSCG00000012623	ENSSSCG00000017422	ENSSSCG00000006385	ENSSSCG00000017198	ENSSSCG00000021845	ENSSSCG00000011710	ENSSSCG00000033620	ENSSSCG00000012325
ENSSSCG00000006385	ENSSSCG00000039962	ENSSSCG00000012926	ENSSSCG00000006324	ENSSSCG00000004670	ENSSSCG00000021944	ENSSSCG00000002965	ENSSSCG00000007097
ENSSSCG00000012926	ENSSSCG00000017428	ENSSSCG00000006418	ENSSSCG00000017289	ENSSSCG00000022478	ENSSSCG00000011720	ENSSSCG00000033786	ENSSSCG00000012435
ENSSSCG00000006418	ENSSSCG00000000190	ENSSSCG00000013538	ENSSSCG00000006578	ENSSSCG00000005317	ENSSSCG00000033854	ENSSSCG00000003505	ENSSSCG00000007253
ENSSSCG00000013538	ENSSSCG00000017430	ENSSSCG00000006497	ENSSSCG00000017340	ENSSSCG00000022536	ENSSSCG00000011760	ENSSSCG00000034617	ENSSSCG00000012621
ENSSSCG00000006497	ENSSSCG00000000685	ENSSSCG00000013638	ENSSSCG00000006740	ENSSSCG00000006237	ENSSSCG00000038359	ENSSSCG00000003566	ENSSSCG00000007952
ENSSSCG00000013638	ENSSSCG00000017448	ENSSSCG00000006499	ENSSSCG00000017422	ENSSSCG00000023033	ENSSSCG00000011769	ENSSSCG00000034868	ENSSSCG00000012657
ENSSSCG00000006499	ENSSSCG00000003165	ENSSSCG00000013736	ENSSSCG00000006954	ENSSSCG00000006522	ENSSSCG00000008997	ENSSSCG00000003776	ENSSSCG00000009412
ENSSSCG00000013736	ENSSSCG00000017561	ENSSSCG00000006522	ENSSSCG00000017445	ENSSSCG00000023272	ENSSSCG00000011882	ENSSSCG00000034905	ENSSSCG00000012793
ENSSSCG00000006522	ENSSSCG00000004049	ENSSSCG00000013883	ENSSSCG00000007803	ENSSSCG00000006578	ENSSSCG00000014248	ENSSSCG00000004049	ENSSSCG00000009942
ENSSSCG00000013883	ENSSSCG00000017578	ENSSSCG00000006528	ENSSSCG00000017473	ENSSSCG00000023306	ENSSSCG00000011968	ENSSSCG00000035090	ENSSSCG00000012811
ENSSSCG00000006528	ENSSSCG00000004578	ENSSSCG00000013889	ENSSSCG00000007952	ENSSSCG00000006995	ENSSSCG00000017907	ENSSSCG00000005055	ENSSSCG00000010081
ENSSSCG00000013889	ENSSSCG00000017667	ENSSSCG00000006540	ENSSSCG00000017521	ENSSSCG00000023325	ENSSSCG00000012119	ENSSSCG00000035733	ENSSSCG00000012857
ENSSSCG00000006540	ENSSSCG00000006079	ENSSSCG00000014022	ENSSSCG00000010261	ENSSSCG00000007431	ENSSSCG00000021944	ENSSSCG00000005601	ENSSSCG00000012856
ENSSSCG00000014022	ENSSSCG00000017694	ENSSSCG00000006588	ENSSSCG00000017561	ENSSSCG00000023325	ENSSSCG00000012146	ENSSSCG00000035820	ENSSSCG00000012884
ENSSSCG00000006588	ENSSSCG00000006324	ENSSSCG00000014292	ENSSSCG00000010313	ENSSSCG00000007520	ENSSSCG00000033854	ENSSSCG00000005654	ENSSSCG00000013592
ENSSSCG00000014292	ENSSSCG00000017707	ENSSSCG00000006590	ENSSSCG00000017578	ENSSSCG00000023379	ENSSSCG00000012148	ENSSSCG00000035894	ENSSSCG00000012896
ENSSSCG00000006590	ENSSSCG00000008638	ENSSSCG00000014343	ENSSSCG00000010821	ENSSSCG00000007739	ENSSSCG00000038359	ENSSSCG00000005944	ENSSSCG00000015106
ENSSSCG00000014343	ENSSSCG00000017796	ENSSSCG00000006610	ENSSSCG00000017754	ENSSSCG00000023619	ENSSSCG00000012382	ENSSSCG00000035967	ENSSSCG00000013017
ENSSSCG00000006610	ENSSSCG00000008948	ENSSSCG00000014343	ENSSSCG00000012623	ENSSSCG00000008237	ENSSSCG00000008997	ENSSSCG00000006386	ENSSSCG00000015340
ENSSSCG00000014343	ENSSSCG00000017866	ENSSSCG00000006628	ENSSSCG00000017754	ENSSSCG00000023984	ENSSSCG00000012382	ENSSSCG00000036469	ENSSSCG00000013021
ENSSSCG00000006628	ENSSSCG00000009851	ENSSSCG00000014569	ENSSSCG00000012926	ENSSSCG00000008316	ENSSSCG00000014248	ENSSSCG00000006474	ENSSSCG00000015689
ENSSSCG00000014569	ENSSSCG00000017987	ENSSSCG00000006648	ENSSSCG00000017754	ENSSSCG00000024484	ENSSSCG00000012435	ENSSSCG00000036491	ENSSSCG00000013029
ENSSSCG00000006648	ENSSSCG00000010253	ENSSSCG00000014855	ENSSSCG00000013538	ENSSSCG00000008540	ENSSSCG00000017907	ENSSSCG00000006487	ENSSSCG00000017514
ENSSSCG00000014855	ENSSSCG00000018034	ENSSSCG00000006694	ENSSSCG00000017773	ENSSSCG00000024614	ENSSSCG00000012459	ENSSSCG00000036639	ENSSSCG00000013030
ENSSSCG00000006694	ENSSSCG00000010313	ENSSSCG00000015106	ENSSSCG00000013736	ENSSSCG00000008973	ENSSSCG00000021944	ENSSSCG00000006835	ENSSSCG00000017591
ENSSSCG00000015106	ENSSSCG00000018034	ENSSSCG00000006694	ENSSSCG00000017783	ENSSSCG00000025179	ENSSSCG00000012619	ENSSSCG00000037803	ENSSSCG00000013062
ENSSSCG00000006694	ENSSSCG00000011033	ENSSSCG00000015424	ENSSSCG00000013883	ENSSSCG00000008980	ENSSSCG00000033854	ENSSSCG00000006954	ENSSSCG00000017957
ENSSSCG00000015424	ENSSSCG00000018034	ENSSSCG00000006756	ENSSSCG00000017835	ENSSSCG00000025363	ENSSSCG00000012657	ENSSSCG00000038089	ENSSSCG00000013083
ENSSSCG00000006756	ENSSSCG00000012703	ENSSSCG00000016077	ENSSSCG00000013889	ENSSSCG00000009821	ENSSSCG00000038359	ENSSSCG00000007097	ENSSSCG00000021620
ENSSSCG00000016077	ENSSSCG00000018039	ENSSSCG00000006785	ENSSSCG00000017866	ENSSSCG00000025593	ENSSSCG00000012766	ENSSSCG00000038801	ENSSSCG00000013087
ENSSSCG00000006785	ENSSSCG00000013736	ENSSSCG00000016275	ENSSSCG00000014292	ENSSSCG00000009872	ENSSSCG00000008997	ENSSSCG00000007253	ENSSSCG00000023264
ENSSSCG00000016275	ENSSSCG00000018041	ENSSSCG00000006872	ENSSSCG00000017877	ENSSSCG00000025593	ENSSSCG00000012856	ENSSSCG00000039348	ENSSSCG00000013094
ENSSSCG00000006872	ENSSSCG00000013849	ENSSSCG00000016661	ENSSSCG00000014343	ENSSSCG00000009978	ENSSSCG00000014248	ENSSSCG00000007362	ENSSSCG00000028553
ENSSSCG00000016661	ENSSSCG00000021084	ENSSSCG00000006878	ENSSSCG00000017924	ENSSSCG00000026142	ENSSSCG00000012963	ENSSSCG00000039460	ENSSSCG00000013223
ENSSSCG00000006878	ENSSSCG00000016077	ENSSSCG00000016677	ENSSSCG00000014343	ENSSSCG00000010450	ENSSSCG00000017907	ENSSSCG00000007803	ENSSSCG00000029944
ENSSSCG00000016677	ENSSSCG00000021220	ENSSSCG00000006930	ENSSSCG00000017987	ENSSSCG00000026239	ENSSSCG00000012988	ENSSSCG00000039544	ENSSSCG00000013239
ENSSSCG00000006930	ENSSSCG00000016216	ENSSSCG00000017089	ENSSSCG00000014855	ENSSSCG00000010821	ENSSSCG00000021944	ENSSSCG00000007845	ENSSSCG00000030255
ENSSSCG00000017089	ENSSSCG00000021624	ENSSSCG00000007047	ENSSSCG00000020758	ENSSSCG00000026301	ENSSSCG00000013110	ENSSSCG00000039656	ENSSSCG00000013244
ENSSSCG00000007047	ENSSSCG00000016581	ENSSSCG00000017346	ENSSSCG00000016677	ENSSSCG00000011038	ENSSSCG00000033854	ENSSSCG00000007952	ENSSSCG00000038008
ENSSSCG00000017346	ENSSSCG00000021821	ENSSSCG00000007047	ENSSSCG00000020931	ENSSSCG00000026590	ENSSSCG00000013176	ENSSSCG00000039658	ENSSSCG00000013299
ENSSSCG00000007047	ENSSSCG00000016737	ENSSSCG00000017421	ENSSSCG00000017089	ENSSSCG00000011494	ENSSSCG00000038359	ENSSSCG00000009412	ENSSSCG00000040786
ENSSSCG00000017421	ENSSSCG00000021977	ENSSSCG00000007133	ENSSSCG00000021217	ENSSSCG00000026742	ENSSSCG00000013176	ENSSSCG00000039731	ENSSSCG00000013315
ENSSSCG00000007133	ENSSSCG00000016817	ENSSSCG00000017489	ENSSSCG00000017346	ENSSSCG00000012792	ENSSSCG00000008997	ENSSSCG00000009851	ENSSSCG00000000034
ENSSSCG00000017489	ENSSSCG00000022204	ENSSSCG00000007167	ENSSSCG00000021220	ENSSSCG00000026794	ENSSSCG00000013299	ENSSSCG00000039894	ENSSSCG00000013427
ENSSSCG00000007167	ENSSSCG00000017089	ENSSSCG00000017513	ENSSSCG00000017421	ENSSSCG00000012822	ENSSSCG00000014248	ENSSSCG00000009942	ENSSSCG00000000522
ENSSSCG00000017513	ENSSSCG00000022225	ENSSSCG00000007228	ENSSSCG00000021250	ENSSSCG00000027487	ENSSSCG00000013305	ENSSSCG00000039985	ENSSSCG00000013468
ENSSSCG00000007228	ENSSSCG00000017882	ENSSSCG00000017514	ENSSSCG00000017489	ENSSSCG00000012836	ENSSSCG00000017907	ENSSSCG00000010081	ENSSSCG00000001073
ENSSSCG00000017514	ENSSSCG00000022559	ENSSSCG00000007240	ENSSSCG00000021363	ENSSSCG00000027826	ENSSSCG00000013315	ENSSSCG00000040157	ENSSSCG00000013600
ENSSSCG00000007240	ENSSSCG00000020706	ENSSSCG00000017626	ENSSSCG00000017513	ENSSSCG00000012890	ENSSSCG00000021944	ENSSSCG00000010320	ENSSSCG00000002006
ENSSSCG00000017626	ENSSSCG00000022828	ENSSSCG00000007275	ENSSSCG00000021560	ENSSSCG00000028346	ENSSSCG00000013511	ENSSSCG00000040470	ENSSSCG00000013604
ENSSSCG00000007275	ENSSSCG00000020976	ENSSSCG00000017626	ENSSSCG00000017514	ENSSSCG00000012920	ENSSSCG00000033854	ENSSSCG00000010331	ENSSSCG00000003505
ENSSSCG00000017626	ENSSSCG00000022932	ENSSSCG00000007287	ENSSSCG00000021821	ENSSSCG00000028373	ENSSSCG00000013522	ENSSSCG00000040879	ENSSSCG00000013622
ENSSSCG00000007287	ENSSSCG00000025486	ENSSSCG00000017731	ENSSSCG00000017882	ENSSSCG00000013054	ENSSSCG00000038359	ENSSSCG00000011803	ENSSSCG00000003566
ENSSSCG00000017731	ENSSSCG00000022945	ENSSSCG00000007431	ENSSSCG00000021845	ENSSSCG00000028420	ENSSSCG00000013524	ENSSSCG00000040929	ENSSSCG00000013630
ENSSSCG00000007431	ENSSSCG00000029160	ENSSSCG00000017882	ENSSSCG00000020830	ENSSSCG00000013630	ENSSSCG00000008997	ENSSSCG00000012625	ENSSSCG00000005654
ENSSSCG00000017882	ENSSSCG00000023062	ENSSSCG00000007460	ENSSSCG00000021977	ENSSSCG00000028461	ENSSSCG00000013627	ENSSSCG00000040954	ENSSSCG00000013771
ENSSSCG00000007460	ENSSSCG00000029160	ENSSSCG00000017957	ENSSSCG00000021620	ENSSSCG00000013720	ENSSSCG00000014248	ENSSSCG00000012856	ENSSSCG00000005944
ENSSSCG00000017957	ENSSSCG00000023091	ENSSSCG00000007469	ENSSSCG00000022559	ENSSSCG00000028461	ENSSSCG00000013629		ENSSSCG00000013776
ENSSSCG00000007469	ENSSSCG00000029944	ENSSSCG00000020808	ENSSSCG00000022742	ENSSSCG00000013720	ENSSSCG00000017907		ENSSSCG00000006386
ENSSSCG00000020808	ENSSSCG00000023128	ENSSSCG00000007503	ENSSSCG00000022687	ENSSSCG00000028461	ENSSSCG00000013747		ENSSSCG00000013784
ENSSSCG00000007503	ENSSSCG00000030130	ENSSSCG00000020830	ENSSSCG00000023122	ENSSSCG00000013878	ENSSSCG00000021944		ENSSSCG00000006474
ENSSSCG00000020830	ENSSSCG00000023298	ENSSSCG00000007508	ENSSSCG00000022815	ENSSSCG00000028461	ENSSSCG00000013784		ENSSSCG00000013883
ENSSSCG00000007508	ENSSSCG00000032010	ENSSSCG00000021620	ENSSSCG00000025534	ENSSSCG00000014073	ENSSSCG00000033854		ENSSSCG00000006487
ENSSSCG00000021620	ENSSSCG00000023304	ENSSSCG00000007522	ENSSSCG00000022945	ENSSSCG00000028531	ENSSSCG00000013839		ENSSSCG00000013936
ENSSSCG00000007522	ENSSSCG00000032985	ENSSSCG00000022005	ENSSSCG00000026806	ENSSSCG00000014088	ENSSSCG00000038359		ENSSSCG00000006835
ENSSSCG00000022005	ENSSSCG00000024088	ENSSSCG00000007732	ENSSSCG00000023091	ENSSSCG00000028531	ENSSSCG00000013857		ENSSSCG00000014264
ENSSSCG00000007732	ENSSSCG00000033655	ENSSSCG00000022351	ENSSSCG00000027676	ENSSSCG00000014343	ENSSSCG00000008997		ENSSSCG00000006954
ENSSSCG00000022351	ENSSSCG00000024260	ENSSSCG00000007738	ENSSSCG00000023128	ENSSSCG00000028698	ENSSSCG00000013901		ENSSSCG00000014285
ENSSSCG00000007738	ENSSSCG00000033673	ENSSSCG00000022742	ENSSSCG00000028019	ENSSSCG00000014343	ENSSSCG00000014248		ENSSSCG00000007097
ENSSSCG00000022742	ENSSSCG00000025284	ENSSSCG00000007739	ENSSSCG00000023304	ENSSSCG00000028711	ENSSSCG00000013936		ENSSSCG00000014298
ENSSSCG00000007739	ENSSSCG00000033854	ENSSSCG00000023122	ENSSSCG00000028553	ENSSSCG00000014369	ENSSSCG00000017907		ENSSSCG00000007253
ENSSSCG00000023122	ENSSSCG00000025796	ENSSSCG00000007754	ENSSSCG00000023325	ENSSSCG00000028711	ENSSSCG00000014063		ENSSSCG00000014305
ENSSSCG00000007754	ENSSSCG00000039071	ENSSSCG00000024752	ENSSSCG00000028886	ENSSSCG00000014913	ENSSSCG00000021944		ENSSSCG00000007952
ENSSSCG00000024752	ENSSSCG00000025830	ENSSSCG00000007768	ENSSSCG00000023325	ENSSSCG00000028711	ENSSSCG00000014258		ENSSSCG00000014375
ENSSSCG00000007768	ENSSSCG00000039962	ENSSSCG00000025534	ENSSSCG00000029160	ENSSSCG00000016590	ENSSSCG00000033854		ENSSSCG00000009412
ENSSSCG00000025534	ENSSSCG00000026153	ENSSSCG00000007944	ENSSSCG00000023354	ENSSSCG00000028983	ENSSSCG00000014371		ENSSSCG00000014450
ENSSSCG00000007944	ENSSSCG00000000190	ENSSSCG00000026153	ENSSSCG00000029160	ENSSSCG00000017054	ENSSSCG00000038359		ENSSSCG00000009942
ENSSSCG00000026153	ENSSSCG00000026257	ENSSSCG00000007944	ENSSSCG00000023371	ENSSSCG00000029367	ENSSSCG00000014792		ENSSSCG00000014850
ENSSSCG00000007944	ENSSSCG00000000685	ENSSSCG00000026806	ENSSSCG00000029944	ENSSSCG00000017513	ENSSSCG00000008997		ENSSSCG00000010081
ENSSSCG00000026806	ENSSSCG00000026617	ENSSSCG00000008014	ENSSSCG00000023660	ENSSSCG00000030428	ENSSSCG00000014910		ENSSSCG00000014899
ENSSSCG00000008014	ENSSSCG00000003165	ENSSSCG00000027676	ENSSSCG00000029954	ENSSSCG00000017566	ENSSSCG00000014248		ENSSSCG00000012856
ENSSSCG00000027676	ENSSSCG00000026710	ENSSSCG00000008024	ENSSSCG00000023861	ENSSSCG00000030435	ENSSSCG00000015030		ENSSSCG00000015227
ENSSSCG00000008024	ENSSSCG00000004049	ENSSSCG00000028019	ENSSSCG00000030130	ENSSSCG00000017617	ENSSSCG00000017907		ENSSSCG00000013592
ENSSSCG00000028019	ENSSSCG00000027046	ENSSSCG00000008032	ENSSSCG00000023984	ENSSSCG00000030608	ENSSSCG00000015066		ENSSSCG00000015231
ENSSSCG00000008032	ENSSSCG00000004578	ENSSSCG00000028553	ENSSSCG00000030255	ENSSSCG00000020666	ENSSSCG00000021944		ENSSSCG00000015106
ENSSSCG00000028553	ENSSSCG00000027135	ENSSSCG00000008048	ENSSSCG00000024578	ENSSSCG00000031147	ENSSSCG00000015387		ENSSSCG00000015387
ENSSSCG00000008048	ENSSSCG00000006079	ENSSSCG00000028869	ENSSSCG00000032092	ENSSSCG00000021991	ENSSSCG00000033854		ENSSSCG00000015340
ENSSSCG00000028869	ENSSSCG00000027246	ENSSSCG00000008057	ENSSSCG00000024990	ENSSSCG00000031236	ENSSSCG00000015423		ENSSSCG00000015422
ENSSSCG00000008057	ENSSSCG00000006324	ENSSSCG00000028886	ENSSSCG00000033655	ENSSSCG00000022404	ENSSSCG00000038359		ENSSSCG00000015689
ENSSSCG00000028886	ENSSSCG00000027293	ENSSSCG00000008057	ENSSSCG00000025488	ENSSSCG00000031288	ENSSSCG00000015714		ENSSSCG00000015423
ENSSSCG00000008057	ENSSSCG00000008638	ENSSSCG00000028978	ENSSSCG00000034448	ENSSSCG00000023715	ENSSSCG00000008997		ENSSSCG00000017514
ENSSSCG00000028978	ENSSSCG00000027294	ENSSSCG00000008061	ENSSSCG00000025638	ENSSSCG00000031288	ENSSSCG00000015790		ENSSSCG00000015428
ENSSSCG00000008061	ENSSSCG00000008948	ENSSSCG00000029160	ENSSSCG00000036883	ENSSSCG00000023998	ENSSSCG00000014248		ENSSSCG00000017591
ENSSSCG00000029160	ENSSSCG00000027302	ENSSSCG00000008079	ENSSSCG00000025703	ENSSSCG00000031337	ENSSSCG00000015826		ENSSSCG00000015443
ENSSSCG00000008079	ENSSSCG00000009851	ENSSSCG00000029160	ENSSSCG00000038989	ENSSSCG00000024119	ENSSSCG00000017907		ENSSSCG00000017957
ENSSSCG00000029160	ENSSSCG00000027307	ENSSSCG00000008120	ENSSSCG00000025796	ENSSSCG00000031698	ENSSSCG00000015867		ENSSSCG00000015712
ENSSSCG00000008120	ENSSSCG00000010253	ENSSSCG00000029944	ENSSSCG00000040608	ENSSSCG00000024752	ENSSSCG00000021944		ENSSSCG00000021620
ENSSSCG00000029944	ENSSSCG00000027307	ENSSSCG00000008136	ENSSSCG00000025830	ENSSSCG00000031715	ENSSSCG00000016094		ENSSSCG00000015729
ENSSSCG00000008136	ENSSSCG00000010313	ENSSSCG00000029954	ENSSSCG00000000119	ENSSSCG00000025109	ENSSSCG00000033854		ENSSSCG00000023264
ENSSSCG00000029954	ENSSSCG00000027378	ENSSSCG00000008207	ENSSSCG00000026257	ENSSSCG00000032188	ENSSSCG00000016220		ENSSSCG00000015730
ENSSSCG00000008207	ENSSSCG00000011033	ENSSSCG00000030130	ENSSSCG00000000190	ENSSSCG00000026724	ENSSSCG00000038359		ENSSSCG00000028553
ENSSSCG00000030130	ENSSSCG00000027573	ENSSSCG00000008268	ENSSSCG00000026302	ENSSSCG00000032282	ENSSSCG00000016237		ENSSSCG00000015784
ENSSSCG00000008268	ENSSSCG00000012703	ENSSSCG00000030255	ENSSSCG00000000374	ENSSSCG00000027257	ENSSSCG00000008997		ENSSSCG00000029944
ENSSSCG00000030255	ENSSSCG00000027778	ENSSSCG00000008314	ENSSSCG00000026430	ENSSSCG00000032437	ENSSSCG00000016397		ENSSSCG00000015857
ENSSSCG00000008314	ENSSSCG00000013736	ENSSSCG00000031370	ENSSSCG00000001679	ENSSSCG00000027659	ENSSSCG00000014248		ENSSSCG00000030255
ENSSSCG00000031370	ENSSSCG00000028092	ENSSSCG00000008316	ENSSSCG00000026710	ENSSSCG00000032452	ENSSSCG00000016452		ENSSSCG00000015949
ENSSSCG00000008316	ENSSSCG00000013849	ENSSSCG00000032003	ENSSSCG00000001852	ENSSSCG00000028197	ENSSSCG00000017907		ENSSSCG00000038008
ENSSSCG00000032003	ENSSSCG00000028149	ENSSSCG00000008348	ENSSSCG00000026863	ENSSSCG00000032477	ENSSSCG00000016509		ENSSSCG00000015963
ENSSSCG00000008348	ENSSSCG00000016077	ENSSSCG00000032010	ENSSSCG00000002269	ENSSSCG00000028485	ENSSSCG00000021944		ENSSSCG00000040786
ENSSSCG00000032010	ENSSSCG00000028355	ENSSSCG00000008368	ENSSSCG00000027135	ENSSSCG00000032621	ENSSSCG00000016509		ENSSSCG00000016056
ENSSSCG00000008368	ENSSSCG00000016216	ENSSSCG00000032092	ENSSSCG00000003566	ENSSSCG00000032213	ENSSSCG00000033854		ENSSSCG00000000034
ENSSSCG00000032092	ENSSSCG00000028996	ENSSSCG00000008388	ENSSSCG00000027246	ENSSSCG00000033423	ENSSSCG00000016532		ENSSSCG00000016057
ENSSSCG00000008388	ENSSSCG00000016581	ENSSSCG00000033655	ENSSSCG00000004058	ENSSSCG00000032241	ENSSSCG00000038359		ENSSSCG00000000522
ENSSSCG00000033655	ENSSSCG00000029097	ENSSSCG00000008445	ENSSSCG00000027827	ENSSSCG00000033512	ENSSSCG00000016545		ENSSSCG00000016109
ENSSSCG00000008445	ENSSSCG00000016737	ENSSSCG00000033672	ENSSSCG00000005944	ENSSSCG00000034617	ENSSSCG00000008997		ENSSSCG00000001073
ENSSSCG00000033672	ENSSSCG00000029251	ENSSSCG00000008451	ENSSSCG00000028020	ENSSSCG00000033606	ENSSSCG00000016577		ENSSSCG00000016156
ENSSSCG00000008451	ENSSSCG00000016817	ENSSSCG00000033673	ENSSSCG00000006324	ENSSSCG00000034896	ENSSSCG00000014248		ENSSSCG00000002006
ENSSSCG00000033673	ENSSSCG00000029573	ENSSSCG00000008451	ENSSSCG00000028092	ENSSSCG00000033655	ENSSSCG00000016714		ENSSSCG00000016173
ENSSSCG00000008451	ENSSSCG00000017089	ENSSSCG00000034058	ENSSSCG00000006578	ENSSSCG00000035147	ENSSSCG00000017907		ENSSSCG00000003505
ENSSSCG00000034058	ENSSSCG00000029741	ENSSSCG00000008467	ENSSSCG00000028135	ENSSSCG00000033734	ENSSSCG00000016911		ENSSSCG00000016186
ENSSSCG00000008467	ENSSSCG00000017882	ENSSSCG00000034448	ENSSSCG00000006740	ENSSSCG00000035218	ENSSSCG00000021944		ENSSSCG00000003566
ENSSSCG00000034448	ENSSSCG00000030045	ENSSSCG00000008486	ENSSSCG00000028346	ENSSSCG00000033734	ENSSSCG00000016928		ENSSSCG00000016210
ENSSSCG00000008486	ENSSSCG00000020706	ENSSSCG00000034896	ENSSSCG00000006954	ENSSSCG00000036639	ENSSSCG00000033854		ENSSSCG00000005654
ENSSSCG00000034896	ENSSSCG00000030197	ENSSSCG00000008508	ENSSSCG00000028527	ENSSSCG00000034159	ENSSSCG00000016971		ENSSSCG00000016220
ENSSSCG00000008508	ENSSSCG00000020976	ENSSSCG00000035676	ENSSSCG00000007803	ENSSSCG00000036673	ENSSSCG00000038359		ENSSSCG00000005944
ENSSSCG00000035676	ENSSSCG00000030421	ENSSSCG00000008559	ENSSSCG00000028620	ENSSSCG00000034555	ENSSSCG00000016989		ENSSSCG00000016223
ENSSSCG00000008559	ENSSSCG00000025486	ENSSSCG00000035904	ENSSSCG00000007952	ENSSSCG00000036883	ENSSSCG00000008997		ENSSSCG00000006386
ENSSSCG00000035904	ENSSSCG00000030739	ENSSSCG00000008562	ENSSSCG00000028663	ENSSSCG00000034598	ENSSSCG00000017099		ENSSSCG00000016323
ENSSSCG00000008562	ENSSSCG00000029160	ENSSSCG00000036014	ENSSSCG00000010261	ENSSSCG00000037777	ENSSSCG00000014248		ENSSSCG00000006474
ENSSSCG00000036014	ENSSSCG00000031077	ENSSSCG00000008595	ENSSSCG00000028720	ENSSSCG00000034782	ENSSSCG00000017202		ENSSSCG00000016372
ENSSSCG00000008595	ENSSSCG00000029160	ENSSSCG00000036702	ENSSSCG00000010313	ENSSSCG00000038943	ENSSSCG00000017907		ENSSSCG00000006487
ENSSSCG00000036702	ENSSSCG00000031117	ENSSSCG00000008695	ENSSSCG00000028996	ENSSSCG00000035166	ENSSSCG00000017230		ENSSSCG00000016376
ENSSSCG00000008695	ENSSSCG00000029944	ENSSSCG00000036883	ENSSSCG00000010821	ENSSSCG00000039094	ENSSSCG00000021944		ENSSSCG00000006835
ENSSSCG00000036883	ENSSSCG00000031117	ENSSSCG00000008697	ENSSSCG00000029005	ENSSSCG00000035170	ENSSSCG00000017232		ENSSSCG00000016553
ENSSSCG00000008697	ENSSSCG00000030130	ENSSSCG00000037046	ENSSSCG00000012623	ENSSSCG00000039745	ENSSSCG00000033854		ENSSSCG00000006954
ENSSSCG00000037046	ENSSSCG00000031600	ENSSSCG00000008971	ENSSSCG00000029119	ENSSSCG00000035264	ENSSSCG00000017239		ENSSSCG00000016571
ENSSSCG00000008971	ENSSSCG00000032010	ENSSSCG00000037606	ENSSSCG00000012926	ENSSSCG00000040317	ENSSSCG00000038359		ENSSSCG00000007097
ENSSSCG00000037606	ENSSSCG00000031733	ENSSSCG00000008973	ENSSSCG00000029519	ENSSSCG00000035428	ENSSSCG00000017360		ENSSSCG00000016572
ENSSSCG00000008973	ENSSSCG00000032985	ENSSSCG00000038776	ENSSSCG00000013538	ENSSSCG00000040317	ENSSSCG00000008997		ENSSSCG00000007253
ENSSSCG00000038776	ENSSSCG00000031736	ENSSSCG00000008981	ENSSSCG00000029573	ENSSSCG00000035432	ENSSSCG00000017430		ENSSSCG00000016613
ENSSSCG00000008981	ENSSSCG00000033655	ENSSSCG00000038950	ENSSSCG00000013736	ENSSSCG00000040449	ENSSSCG00000014248		ENSSSCG00000007952
ENSSSCG00000038950	ENSSSCG00000031769	ENSSSCG00000008981	ENSSSCG00000029918	ENSSSCG00000035863	ENSSSCG00000017448		ENSSSCG00000016711
ENSSSCG00000008981	ENSSSCG00000033673	ENSSSCG00000038989	ENSSSCG00000013883	ENSSSCG00000040811	ENSSSCG00000017907		ENSSSCG00000009412
ENSSSCG00000038989	ENSSSCG00000031913	ENSSSCG00000008986	ENSSSCG00000030045	ENSSSCG00000036106	ENSSSCG00000017584		ENSSSCG00000016756
ENSSSCG00000008986	ENSSSCG00000033854	ENSSSCG00000039148	ENSSSCG00000013889	ENSSSCG00000001011	ENSSSCG00000021944		ENSSSCG00000009942
ENSSSCG00000039148	ENSSSCG00000032203	ENSSSCG00000008997	ENSSSCG00000030289	ENSSSCG00000036135	ENSSSCG00000017707		ENSSSCG00000016845
ENSSSCG00000008997	ENSSSCG00000039071	ENSSSCG00000039795	ENSSSCG00000014292	ENSSSCG00000001770	ENSSSCG00000033854		ENSSSCG00000010081
ENSSSCG00000039795	ENSSSCG00000032234	ENSSSCG00000008998	ENSSSCG00000030386	ENSSSCG00000036154	ENSSSCG00000017777		ENSSSCG00000016872
ENSSSCG00000008998	ENSSSCG00000039962	ENSSSCG00000040608	ENSSSCG00000014343	ENSSSCG00000001927	ENSSSCG00000038359		ENSSSCG00000012856
ENSSSCG00000040608	ENSSSCG00000032312	ENSSSCG00000009146	ENSSSCG00000030435	ENSSSCG00000036210	ENSSSCG00000018041		ENSSSCG00000016989
ENSSSCG00000009146	ENSSSCG00000000190	ENSSSCG00000000064	ENSSSCG00000014343	ENSSSCG00000001927	ENSSSCG00000008997		ENSSSCG00000013592
ENSSSCG00000000064	ENSSSCG00000032408	ENSSSCG00000009150	ENSSSCG00000030567	ENSSSCG00000036321	ENSSSCG00000020749		ENSSSCG00000017136
ENSSSCG00000009150	ENSSSCG00000000685	ENSSSCG00000000104	ENSSSCG00000014855	ENSSSCG00000002723	ENSSSCG00000014248		ENSSSCG00000015106
ENSSSCG00000000104	ENSSSCG00000032763	ENSSSCG00000009164	ENSSSCG00000031115	ENSSSCG00000036328	ENSSSCG00000021084		ENSSSCG00000017142
ENSSSCG00000009164	ENSSSCG00000003165	ENSSSCG00000000119	ENSSSCG00000016677	ENSSSCG00000002868	ENSSSCG00000017907		ENSSSCG00000015340
ENSSSCG00000000119	ENSSSCG00000032769	ENSSSCG00000009176	ENSSSCG00000031733	ENSSSCG00000036352	ENSSSCG00000021236		ENSSSCG00000017184
ENSSSCG00000009176	ENSSSCG00000004049	ENSSSCG00000000190	ENSSSCG00000017089	ENSSSCG00000003042	ENSSSCG00000021944		ENSSSCG00000015689
ENSSSCG00000000190	ENSSSCG00000032769	ENSSSCG00000009178	ENSSSCG00000031769	ENSSSCG00000036401	ENSSSCG00000021292		ENSSSCG00000017191
ENSSSCG00000009178	ENSSSCG00000004578	ENSSSCG00000000374	ENSSSCG00000017346	ENSSSCG00000003199	ENSSSCG00000033854		ENSSSCG00000017514
ENSSSCG00000000374	ENSSSCG00000032831	ENSSSCG00000009186	ENSSSCG00000031782	ENSSSCG00000036494	ENSSSCG00000021557		ENSSSCG00000017206
ENSSSCG00000009186	ENSSSCG00000006079	ENSSSCG00000000405	ENSSSCG00000017421	ENSSSCG00000003491	ENSSSCG00000038359		ENSSSCG00000017591
ENSSSCG00000000405	ENSSSCG00000032914	ENSSSCG00000009268	ENSSSCG00000032141	ENSSSCG00000036562	ENSSSCG00000021634		ENSSSCG00000017239
ENSSSCG00000009268	ENSSSCG00000006324	ENSSSCG00000000685	ENSSSCG00000017489	ENSSSCG00000003612	ENSSSCG00000008997		ENSSSCG00000017957
ENSSSCG00000000685	ENSSSCG00000032931	ENSSSCG00000009330	ENSSSCG00000032180	ENSSSCG00000036612	ENSSSCG00000021851		ENSSSCG00000017289
ENSSSCG00000009330	ENSSSCG00000008638	ENSSSCG00000001679	ENSSSCG00000017513	ENSSSCG00000003776	ENSSSCG00000014248		ENSSSCG00000021620
ENSSSCG00000001679	ENSSSCG00000033018	ENSSSCG00000009405	ENSSSCG00000032188	ENSSSCG00000036618	ENSSSCG00000021944		ENSSSCG00000017316
ENSSSCG00000009405	ENSSSCG00000008948	ENSSSCG00000001701	ENSSSCG00000017514	ENSSSCG00000004233	ENSSSCG00000017907		ENSSSCG00000023264
ENSSSCG00000001701	ENSSSCG00000033120	ENSSSCG00000009466	ENSSSCG00000032203	ENSSSCG00000036618	ENSSSCG00000022225		ENSSSCG00000017339
ENSSSCG00000009466	ENSSSCG00000009851	ENSSSCG00000001852	ENSSSCG00000017882	ENSSSCG00000004626	ENSSSCG00000021944		ENSSSCG00000028553
ENSSSCG00000001852	ENSSSCG00000033190	ENSSSCG00000009468	ENSSSCG00000032437	ENSSSCG00000036817	ENSSSCG00000022398		ENSSSCG00000017340
ENSSSCG00000009468	ENSSSCG00000010253	ENSSSCG00000001951	ENSSSCG00000020830	ENSSSCG00000004670	ENSSSCG00000033854		ENSSSCG00000029944
ENSSSCG00000001951	ENSSSCG00000033190	ENSSSCG00000009528	ENSSSCG00000032621	ENSSSCG00000036963	ENSSSCG00000022823		ENSSSCG00000017385
ENSSSCG00000009528	ENSSSCG00000010313	ENSSSCG00000002269	ENSSSCG00000021620	ENSSSCG00000005317	ENSSSCG00000038359		ENSSSCG00000030255
ENSSSCG00000002269	ENSSSCG00000033450	ENSSSCG00000009555	ENSSSCG00000032702	ENSSSCG00000037221	ENSSSCG00000022900		ENSSSCG00000017445
ENSSSCG00000009555	ENSSSCG00000011033	ENSSSCG00000002529	ENSSSCG00000022742	ENSSSCG00000006237	ENSSSCG00000008997		ENSSSCG00000038008
ENSSSCG00000002529	ENSSSCG00000033608	ENSSSCG00000009612	ENSSSCG00000032702	ENSSSCG00000037264	ENSSSCG00000023062		ENSSSCG00000017473
ENSSSCG00000009612	ENSSSCG00000012703	ENSSSCG00000002965	ENSSSCG00000023122	ENSSSCG00000006522	ENSSSCG00000014248		ENSSSCG00000040786
ENSSSCG00000002965	ENSSSCG00000033620	ENSSSCG00000009625	ENSSSCG00000032761	ENSSSCG00000037310	ENSSSCG00000023191		ENSSSCG00000017521
ENSSSCG00000009625	ENSSSCG00000013736	ENSSSCG00000003566	ENSSSCG00000025534	ENSSSCG00000006578	ENSSSCG00000017907		ENSSSCG00000000034
ENSSSCG00000003566	ENSSSCG00000033786	ENSSSCG00000009684	ENSSSCG00000032763	ENSSSCG00000037426	ENSSSCG00000023556		ENSSSCG00000017555
ENSSSCG00000009684	ENSSSCG00000013849	ENSSSCG00000003612	ENSSSCG00000026806	ENSSSCG00000006995	ENSSSCG00000021944		ENSSSCG00000000522
ENSSSCG00000003612	ENSSSCG00000033812	ENSSSCG00000009704	ENSSSCG00000033450	ENSSSCG00000037426	ENSSSCG00000023595		ENSSSCG00000017712
ENSSSCG00000009704	ENSSSCG00000016077	ENSSSCG00000003776	ENSSSCG00000027676	ENSSSCG00000007431	ENSSSCG00000033854		ENSSSCG00000001073
ENSSSCG00000003776	ENSSSCG00000034617	ENSSSCG00000009772	ENSSSCG00000033655	ENSSSCG00000037426	ENSSSCG00000023674		ENSSSCG00000017731
ENSSSCG00000009772	ENSSSCG00000016216	ENSSSCG00000003914	ENSSSCG00000028019	ENSSSCG00000007520	ENSSSCG00000038359		ENSSSCG00000002006
ENSSSCG00000003914	ENSSSCG00000034868	ENSSSCG00000009781	ENSSSCG00000033689	ENSSSCG00000037426	ENSSSCG00000023738		ENSSSCG00000017773
ENSSSCG00000009781	ENSSSCG00000016581	ENSSSCG00000004058	ENSSSCG00000028553	ENSSSCG00000007739	ENSSSCG00000008997		ENSSSCG00000003505
ENSSSCG00000004058	ENSSSCG00000034905	ENSSSCG00000009823	ENSSSCG00000033812	ENSSSCG00000037426	ENSSSCG00000023818		ENSSSCG00000017783
ENSSSCG00000009823	ENSSSCG00000016737	ENSSSCG00000004499	ENSSSCG00000028886	ENSSSCG00000008237	ENSSSCG00000014248		ENSSSCG00000003566
ENSSSCG00000004499	ENSSSCG00000035048	ENSSSCG00000009872	ENSSSCG00000034782	ENSSSCG00000037426	ENSSSCG00000023866		ENSSSCG00000017817
ENSSSCG00000009872	ENSSSCG00000016817	ENSSSCG00000004537	ENSSSCG00000029160	ENSSSCG00000008316	ENSSSCG00000017907		ENSSSCG00000005654
ENSSSCG00000004537	ENSSSCG00000035080	ENSSSCG00000009944	ENSSSCG00000035134	ENSSSCG00000037597	ENSSSCG00000023886		ENSSSCG00000017822
ENSSSCG00000009944	ENSSSCG00000017089	ENSSSCG00000004700	ENSSSCG00000029160	ENSSSCG00000008540	ENSSSCG00000021944		ENSSSCG00000005944
ENSSSCG00000004700	ENSSSCG00000035090	ENSSSCG00000009946	ENSSSCG00000035264	ENSSSCG00000037637	ENSSSCG00000024092		ENSSSCG00000017835
ENSSSCG00000009946	ENSSSCG00000017882	ENSSSCG00000004963	ENSSSCG00000029944	ENSSSCG00000008973	ENSSSCG00000033854		ENSSSCG00000006386
ENSSSCG00000004963	ENSSSCG00000035209	ENSSSCG00000009953	ENSSSCG00000035432	ENSSSCG00000037653	ENSSSCG00000024127		ENSSSCG00000017836
ENSSSCG00000009953	ENSSSCG00000020706	ENSSSCG00000004963	ENSSSCG00000029954	ENSSSCG00000008980	ENSSSCG00000038359		ENSSSCG00000006474
ENSSSCG00000004963	ENSSSCG00000035538	ENSSSCG00000009967	ENSSSCG00000035446	ENSSSCG00000037655	ENSSSCG00000024180		ENSSSCG00000017877
ENSSSCG00000009967	ENSSSCG00000020976	ENSSSCG00000005055	ENSSSCG00000030130	ENSSSCG00000009821	ENSSSCG00000008997		ENSSSCG00000006487
ENSSSCG00000005055	ENSSSCG00000035570	ENSSSCG00000010010	ENSSSCG00000035658	ENSSSCG00000037803	ENSSSCG00000024206		ENSSSCG00000017924
ENSSSCG00000010010	ENSSSCG00000025486	ENSSSCG00000005944	ENSSSCG00000030255	ENSSSCG00000009872	ENSSSCG00000014248		ENSSSCG00000006835
ENSSSCG00000005944	ENSSSCG00000035733	ENSSSCG00000010085	ENSSSCG00000035956	ENSSSCG00000038172	ENSSSCG00000024260		ENSSSCG00000017947
ENSSSCG00000010085	ENSSSCG00000029160	ENSSSCG00000006324	ENSSSCG00000032092	ENSSSCG00000009978	ENSSSCG00000017907		ENSSSCG00000006954
ENSSSCG00000006324	ENSSSCG00000035811	ENSSSCG00000010094	ENSSSCG00000035983	ENSSSCG00000038300	ENSSSCG00000024313		ENSSSCG00000017952
ENSSSCG00000010094	ENSSSCG00000029160	ENSSSCG00000006386	ENSSSCG00000033655	ENSSSCG00000010450	ENSSSCG00000021944		ENSSSCG00000007097
ENSSSCG00000006386	ENSSSCG00000035820	ENSSSCG00000010099	ENSSSCG00000036048	ENSSSCG00000038422	ENSSSCG00000024314		ENSSSCG00000018033
ENSSSCG00000010099	ENSSSCG00000029944	ENSSSCG00000006487	ENSSSCG00000034448	ENSSSCG00000010821	ENSSSCG00000033854		ENSSSCG00000007253
ENSSSCG00000006487	ENSSSCG00000035836	ENSSSCG00000010132	ENSSSCG00000036106	ENSSSCG00000039265	ENSSSCG00000024357		ENSSSCG00000018049
ENSSSCG00000010132	ENSSSCG00000030130	ENSSSCG00000006578	ENSSSCG00000036883	ENSSSCG00000011038	ENSSSCG00000038359		ENSSSCG00000007952
ENSSSCG00000006578	ENSSSCG00000035836	ENSSSCG00000010146	ENSSSCG00000036274	ENSSSCG00000039544	ENSSSCG00000024665		ENSSSCG00000018078
ENSSSCG00000010146	ENSSSCG00000032010	ENSSSCG00000006740	ENSSSCG00000038989	ENSSSCG00000011494	ENSSSCG00000008997		ENSSSCG00000009412
ENSSSCG00000006740	ENSSSCG00000035836	ENSSSCG00000010164	ENSSSCG00000036274	ENSSSCG00000039651	ENSSSCG00000025281		ENSSSCG00000020758
ENSSSCG00000010164	ENSSSCG00000032985	ENSSSCG00000006899	ENSSSCG00000040608	ENSSSCG00000012792	ENSSSCG00000014248		ENSSSCG00000009942
ENSSSCG00000006899	ENSSSCG00000035894	ENSSSCG00000010187	ENSSSCG00000036274	ENSSSCG00000039684	ENSSSCG00000025284		ENSSSCG00000020931
ENSSSCG00000010187	ENSSSCG00000033655	ENSSSCG00000006954	ENSSSCG00000000119	ENSSSCG00000012822	ENSSSCG00000017907		ENSSSCG00000010081
ENSSSCG00000006954	ENSSSCG00000035967	ENSSSCG00000010260	ENSSSCG00000036402	ENSSSCG00000040435	ENSSSCG00000025644		ENSSSCG00000021005
ENSSSCG00000010260	ENSSSCG00000033673	ENSSSCG00000007803	ENSSSCG00000000190	ENSSSCG00000012836	ENSSSCG00000021944		ENSSSCG00000012856
ENSSSCG00000007803	ENSSSCG00000036048	ENSSSCG00000010274	ENSSSCG00000036562	ENSSSCG00000040439	ENSSSCG00000025913		ENSSSCG00000021217
ENSSSCG00000010274	ENSSSCG00000033854	ENSSSCG00000007952	ENSSSCG00000000374	ENSSSCG00000012890	ENSSSCG00000033854		ENSSSCG00000013592
ENSSSCG00000007952	ENSSSCG00000036274	ENSSSCG00000010401	ENSSSCG00000036614	ENSSSCG00000040524	ENSSSCG00000026084		ENSSSCG00000021250
ENSSSCG00000010401	ENSSSCG00000039071	ENSSSCG00000008303	ENSSSCG00000001679	ENSSSCG00000012920	ENSSSCG00000038359		ENSSSCG00000015106
ENSSSCG00000008303	ENSSSCG00000036274	ENSSSCG00000010401	ENSSSCG00000036679	ENSSSCG00000040546	ENSSSCG00000026153		ENSSSCG00000021363
ENSSSCG00000010401	ENSSSCG00000039962	ENSSSCG00000008377	ENSSSCG00000001852	ENSSSCG00000013054	ENSSSCG00000008997		ENSSSCG00000015340
ENSSSCG00000008377	ENSSSCG00000036274	ENSSSCG00000010437	ENSSSCG00000036695	ENSSSCG00000040977	ENSSSCG00000026229		ENSSSCG00000021560
ENSSSCG00000010437	ENSSSCG00000000190	ENSSSCG00000008540	ENSSSCG00000002269	ENSSSCG00000013630	ENSSSCG00000014248		ENSSSCG00000015689
ENSSSCG00000008540	ENSSSCG00000036469	ENSSSCG00000010450	ENSSSCG00000036712		ENSSSCG00000026612		ENSSSCG00000021591
ENSSSCG00000010450	ENSSSCG00000000685	ENSSSCG00000009019	ENSSSCG00000003566		ENSSSCG00000017907		ENSSSCG00000017514
ENSSSCG00000009019	ENSSSCG00000036505	ENSSSCG00000010508	ENSSSCG00000036724		ENSSSCG00000026617		ENSSSCG00000021845
ENSSSCG00000010508	ENSSSCG00000003165	ENSSSCG00000009746	ENSSSCG00000004058		ENSSSCG00000021944		ENSSSCG00000017591
ENSSSCG00000009746	ENSSSCG00000036724	ENSSSCG00000010525	ENSSSCG00000036776		ENSSSCG00000026663		ENSSSCG00000021851
ENSSSCG00000010525	ENSSSCG00000004049	ENSSSCG00000009851	ENSSSCG00000005944		ENSSSCG00000033854		ENSSSCG00000017957
ENSSSCG00000009851	ENSSSCG00000036791	ENSSSCG00000010576	ENSSSCG00000036791		ENSSSCG00000026706		ENSSSCG00000022404
ENSSSCG00000010576	ENSSSCG00000004578	ENSSSCG00000009889	ENSSSCG00000006324		ENSSSCG00000038359		ENSSSCG00000021620
ENSSSCG00000009889	ENSSSCG00000037999	ENSSSCG00000010594	ENSSSCG00000036973		ENSSSCG00000026947		ENSSSCG00000022687
ENSSSCG00000010594	ENSSSCG00000006079	ENSSSCG00000010238	ENSSSCG00000006578		ENSSSCG00000008997		ENSSSCG00000023264
ENSSSCG00000010238	ENSSSCG00000038089	ENSSSCG00000010737	ENSSSCG00000037190		ENSSSCG00000027046		ENSSSCG00000022757
ENSSSCG00000010737	ENSSSCG00000006324	ENSSSCG00000010261	ENSSSCG00000006740		ENSSSCG00000014248		ENSSSCG00000028553
ENSSSCG00000010261	ENSSSCG00000038253	ENSSSCG00000010822	ENSSSCG00000037463		ENSSSCG00000027288		ENSSSCG00000022786
ENSSSCG00000010822	ENSSSCG00000008638	ENSSSCG00000010313	ENSSSCG00000006954		ENSSSCG00000017907		ENSSSCG00000029944
ENSSSCG00000010313	ENSSSCG00000038713	ENSSSCG00000010908	ENSSSCG00000037509		ENSSSCG00000027293		ENSSSCG00000022815
ENSSSCG00000010908	ENSSSCG00000008948	ENSSSCG00000010368	ENSSSCG00000007803		ENSSSCG00000021944		ENSSSCG00000030255
ENSSSCG00000010368	ENSSSCG00000038801	ENSSSCG00000010948	ENSSSCG00000037597		ENSSSCG00000027294		ENSSSCG00000022823
ENSSSCG00000010948	ENSSSCG00000009851	ENSSSCG00000010682	ENSSSCG00000007952		ENSSSCG00000033854		ENSSSCG00000038008
ENSSSCG00000010682	ENSSSCG00000038966	ENSSSCG00000010999	ENSSSCG00000037637		ENSSSCG00000027314		ENSSSCG00000022900
ENSSSCG00000010999	ENSSSCG00000010253	ENSSSCG00000010821	ENSSSCG00000010261		ENSSSCG00000038359		ENSSSCG00000040786
ENSSSCG00000010821	ENSSSCG00000038992	ENSSSCG00000011000	ENSSSCG00000037999		ENSSSCG00000027324		ENSSSCG00000023080
ENSSSCG00000011000	ENSSSCG00000010313	ENSSSCG00000011237	ENSSSCG00000010313		ENSSSCG00000008997		ENSSSCG00000000034
ENSSSCG00000011237	ENSSSCG00000038994	ENSSSCG00000011038	ENSSSCG00000038144		ENSSSCG00000027573		ENSSSCG00000023126
ENSSSCG00000011038	ENSSSCG00000011033	ENSSSCG00000011552	ENSSSCG00000010821		ENSSSCG00000014248		ENSSSCG00000000522
ENSSSCG00000011552	ENSSSCG00000039348	ENSSSCG00000011079	ENSSSCG00000038253		ENSSSCG00000027629		ENSSSCG00000023318
ENSSSCG00000011079	ENSSSCG00000012703	ENSSSCG00000011616	ENSSSCG00000012623		ENSSSCG00000017907		ENSSSCG00000001073
ENSSSCG00000011616	ENSSSCG00000039468	ENSSSCG00000011082	ENSSSCG00000038300		ENSSSCG00000027860		ENSSSCG00000023354
ENSSSCG00000011082	ENSSSCG00000013736	ENSSSCG00000011803	ENSSSCG00000012926		ENSSSCG00000021944		ENSSSCG00000002006
ENSSSCG00000011803	ENSSSCG00000039542	ENSSSCG00000011112	ENSSSCG00000038422		ENSSSCG00000027898		ENSSSCG00000023371
ENSSSCG00000011112	ENSSSCG00000013849	ENSSSCG00000012405	ENSSSCG00000013538		ENSSSCG00000033854		ENSSSCG00000003505
ENSSSCG00000012405	ENSSSCG00000039658	ENSSSCG00000011121	ENSSSCG00000038487		ENSSSCG00000028149		ENSSSCG00000023556
ENSSSCG00000011121	ENSSSCG00000016077	ENSSSCG00000012440	ENSSSCG00000013736		ENSSSCG00000038359		ENSSSCG00000003566
ENSSSCG00000012440	ENSSSCG00000039876	ENSSSCG00000011128	ENSSSCG00000038713		ENSSSCG00000028278		ENSSSCG00000023562
ENSSSCG00000011128	ENSSSCG00000016216	ENSSSCG00000012623	ENSSSCG00000013883		ENSSSCG00000008997		ENSSSCG00000005654
ENSSSCG00000012623	ENSSSCG00000039894	ENSSSCG00000011134	ENSSSCG00000038762		ENSSSCG00000028338		ENSSSCG00000023595
ENSSSCG00000011134	ENSSSCG00000016581	ENSSSCG00000012926	ENSSSCG00000013889		ENSSSCG00000014248		ENSSSCG00000005944
ENSSSCG00000012926	ENSSSCG00000039985	ENSSSCG00000011253	ENSSSCG00000038992		ENSSSCG00000028355		ENSSSCG00000023660
ENSSSCG00000011253	ENSSSCG00000016737	ENSSSCG00000013538	ENSSSCG00000014292		ENSSSCG00000017907		ENSSSCG00000006386
ENSSSCG00000013538	ENSSSCG00000040184	ENSSSCG00000011300	ENSSSCG00000038994		ENSSSCG00000028475		ENSSSCG00000023792
ENSSSCG00000011300	ENSSSCG00000016817	ENSSSCG00000013638	ENSSSCG00000014343		ENSSSCG00000021944		ENSSSCG00000006474
ENSSSCG00000013638	ENSSSCG00000040344	ENSSSCG00000011443	ENSSSCG00000039425		ENSSSCG00000028696		ENSSSCG00000023861
ENSSSCG00000011443	ENSSSCG00000017089	ENSSSCG00000013736	ENSSSCG00000014343		ENSSSCG00000033854		ENSSSCG00000006487
ENSSSCG00000013736	ENSSSCG00000040401	ENSSSCG00000011447	ENSSSCG00000039466		ENSSSCG00000029251		ENSSSCG00000023886
ENSSSCG00000011447	ENSSSCG00000017882	ENSSSCG00000013883	ENSSSCG00000014855		ENSSSCG00000038359		ENSSSCG00000006835
ENSSSCG00000013883	ENSSSCG00000040706	ENSSSCG00000011451	ENSSSCG00000039468		ENSSSCG00000029362		ENSSSCG00000023983
ENSSSCG00000011451	ENSSSCG00000020706	ENSSSCG00000013889	ENSSSCG00000016677		ENSSSCG00000008997		ENSSSCG00000006954
ENSSSCG00000013889	ENSSSCG00000040777	ENSSSCG00000011453	ENSSSCG00000039577		ENSSSCG00000029799		ENSSSCG00000024027
ENSSSCG00000011453	ENSSSCG00000020976	ENSSSCG00000014022	ENSSSCG00000017089		ENSSSCG00000014248		ENSSSCG00000007097
ENSSSCG00000014022	ENSSSCG00000040786	ENSSSCG00000011470	ENSSSCG00000039612		ENSSSCG00000030125		ENSSSCG00000024119
ENSSSCG00000011470	ENSSSCG00000025486	ENSSSCG00000014292	ENSSSCG00000017346		ENSSSCG00000017907		ENSSSCG00000007253
ENSSSCG00000014292	ENSSSCG00000040879	ENSSSCG00000011535	ENSSSCG00000039619		ENSSSCG00000030421		ENSSSCG00000024235
ENSSSCG00000011535	ENSSSCG00000029160	ENSSSCG00000014343	ENSSSCG00000017421		ENSSSCG00000021944		ENSSSCG00000007952
ENSSSCG00000014343	ENSSSCG00000040929	ENSSSCG00000011546	ENSSSCG00000039684		ENSSSCG00000030642		ENSSSCG00000024313
ENSSSCG00000011546	ENSSSCG00000029160	ENSSSCG00000014343	ENSSSCG00000017489		ENSSSCG00000033854		ENSSSCG00000009412
ENSSSCG00000014343	ENSSSCG00000040954	ENSSSCG00000011628	ENSSSCG00000040184		ENSSSCG00000031077		ENSSSCG00000024550
ENSSSCG00000011628	ENSSSCG00000029944	ENSSSCG00000014569	ENSSSCG00000017513		ENSSSCG00000038359		ENSSSCG00000009942
ENSSSCG00000014569	ENSSSCG00000040989	ENSSSCG00000011639	ENSSSCG00000040273		ENSSSCG00000031117		ENSSSCG00000024578
ENSSSCG00000011639	ENSSSCG00000030130	ENSSSCG00000014855	ENSSSCG00000017514		ENSSSCG00000008997		ENSSSCG00000010081
ENSSSCG00000014855	ENSSSCG00000017514	ENSSSCG00000011698	ENSSSCG00000040296		ENSSSCG00000031117		ENSSSCG00000024776
ENSSSCG00000011698	ENSSSCG00000040296	ENSSSCG00000015106	ENSSSCG00000017882		ENSSSCG00000014248		ENSSSCG00000012856
ENSSSCG00000015106	ENSSSCG00000017882	ENSSSCG00000011710	ENSSSCG00000040344		ENSSSCG00000031118		ENSSSCG00000024990
ENSSSCG00000011710	ENSSSCG00000040344	ENSSSCG00000015424	ENSSSCG00000020830		ENSSSCG00000017907		ENSSSCG00000013592
ENSSSCG00000015424	ENSSSCG00000020830	ENSSSCG00000011720	ENSSSCG00000040401		ENSSSCG00000031174		ENSSSCG00000025248
ENSSSCG00000011720	ENSSSCG00000040401	ENSSSCG00000016077	ENSSSCG00000021620		ENSSSCG00000021944		ENSSSCG00000015106
ENSSSCG00000016077	ENSSSCG00000021620	ENSSSCG00000011755	ENSSSCG00000040507		ENSSSCG00000031381		ENSSSCG00000025323
ENSSSCG00000011755	ENSSSCG00000040507	ENSSSCG00000016275	ENSSSCG00000022742		ENSSSCG00000033854		ENSSSCG00000015340
ENSSSCG00000016275	ENSSSCG00000022742	ENSSSCG00000011760	ENSSSCG00000040678		ENSSSCG00000031600		ENSSSCG00000025488
ENSSSCG00000011760	ENSSSCG00000040678	ENSSSCG00000016661	ENSSSCG00000023122		ENSSSCG00000038359		ENSSSCG00000015689
ENSSSCG00000016661	ENSSSCG00000023122	ENSSSCG00000011769	ENSSSCG00000040706		ENSSSCG00000031789		ENSSSCG00000025638
ENSSSCG00000011769	ENSSSCG00000040706	ENSSSCG00000016677	ENSSSCG00000025534		ENSSSCG00000008997		ENSSSCG00000017514
ENSSSCG00000016677	ENSSSCG00000025534	ENSSSCG00000011798	ENSSSCG00000040735		ENSSSCG00000031808		ENSSSCG00000025703
ENSSSCG00000011798	ENSSSCG00000040735	ENSSSCG00000017089	ENSSSCG00000026806		ENSSSCG00000014248		ENSSSCG00000017591
ENSSSCG00000017089	ENSSSCG00000026806	ENSSSCG00000011798	ENSSSCG00000040786		ENSSSCG00000031913		ENSSSCG00000026302
ENSSSCG00000011798	ENSSSCG00000040786	ENSSSCG00000017346	ENSSSCG00000027676		ENSSSCG00000017907		ENSSSCG00000017957
ENSSSCG00000017346	ENSSSCG00000027676	ENSSSCG00000011864	ENSSSCG00000040857		ENSSSCG00000031986		ENSSSCG00000026430
ENSSSCG00000011864	ENSSSCG00000040857	ENSSSCG00000017421	ENSSSCG00000028019		ENSSSCG00000021944		ENSSSCG00000021620
ENSSSCG00000017421	ENSSSCG00000028019	ENSSSCG00000011882	ENSSSCG00000040989		ENSSSCG00000032016		ENSSSCG00000026612
ENSSSCG00000011882	ENSSSCG00000040989	ENSSSCG00000017489	ENSSSCG00000028553		ENSSSCG00000033854		ENSSSCG00000023264
ENSSSCG00000017489	ENSSSCG00000028553	ENSSSCG00000011884			ENSSSCG00000032234		ENSSSCG00000026644
ENSSSCG00000011884		ENSSSCG00000017513			ENSSSCG00000038359		ENSSSCG00000028553
ENSSSCG00000017513		ENSSSCG00000011930			ENSSSCG00000032341		ENSSSCG00000026706
ENSSSCG00000011930		ENSSSCG00000017514			ENSSSCG00000008997		ENSSSCG00000029944
ENSSSCG00000017514		ENSSSCG00000011942			ENSSSCG00000032494		ENSSSCG00000026863
ENSSSCG00000011942		ENSSSCG00000017626			ENSSSCG00000014248		ENSSSCG00000030255
ENSSSCG00000017626		ENSSSCG00000012000			ENSSSCG00000032580		ENSSSCG00000026947
ENSSSCG00000012000		ENSSSCG00000017626			ENSSSCG00000017907		ENSSSCG00000038008
ENSSSCG00000017626		ENSSSCG00000012042			ENSSSCG00000032781		ENSSSCG00000026951
ENSSSCG00000012042		ENSSSCG00000017731			ENSSSCG00000021944		ENSSSCG00000040786
ENSSSCG00000017731		ENSSSCG00000012042			ENSSSCG00000032803		ENSSSCG00000027659
ENSSSCG00000012042		ENSSSCG00000017882			ENSSSCG00000033854		ENSSSCG00000000034
ENSSSCG00000017882		ENSSSCG00000012053			ENSSSCG00000032831		ENSSSCG00000027689
ENSSSCG00000012053		ENSSSCG00000017957			ENSSSCG00000038359		ENSSSCG00000000522
ENSSSCG00000017957		ENSSSCG00000012076			ENSSSCG00000032914		ENSSSCG00000027827
ENSSSCG00000012076		ENSSSCG00000020808			ENSSSCG00000008997		ENSSSCG00000001073
ENSSSCG00000020808		ENSSSCG00000012146			ENSSSCG00000032970		ENSSSCG00000027840
ENSSSCG00000012146		ENSSSCG00000020830			ENSSSCG00000014248		ENSSSCG00000002006
ENSSSCG00000020830		ENSSSCG00000012148			ENSSSCG00000033154		ENSSSCG00000028020
ENSSSCG00000012148		ENSSSCG00000021620			ENSSSCG00000017907		ENSSSCG00000003505
ENSSSCG00000021620		ENSSSCG00000012160			ENSSSCG00000033175		ENSSSCG00000028135
ENSSSCG00000012160		ENSSSCG00000022005			ENSSSCG00000021944		ENSSSCG00000003566
ENSSSCG00000022005		ENSSSCG00000012163			ENSSSCG00000033257		ENSSSCG00000028210
ENSSSCG00000012163		ENSSSCG00000022351			ENSSSCG00000033854		ENSSSCG00000005654
ENSSSCG00000022351		ENSSSCG00000012202			ENSSSCG00000033674		ENSSSCG00000028228
ENSSSCG00000012202		ENSSSCG00000022742			ENSSSCG00000038359		ENSSSCG00000005944
ENSSSCG00000022742		ENSSSCG00000012202			ENSSSCG00000033740		ENSSSCG00000028346
ENSSSCG00000012202		ENSSSCG00000023122			ENSSSCG00000008997		ENSSSCG00000006386
ENSSSCG00000023122		ENSSSCG00000012229			ENSSSCG00000033744		ENSSSCG00000028475
ENSSSCG00000012229		ENSSSCG00000024752			ENSSSCG00000014248		ENSSSCG00000006474
ENSSSCG00000024752		ENSSSCG00000012247			ENSSSCG00000033744		ENSSSCG00000028509
ENSSSCG00000012247		ENSSSCG00000025534			ENSSSCG00000017907		ENSSSCG00000006487
ENSSSCG00000025534		ENSSSCG00000012252			ENSSSCG00000033791		ENSSSCG00000028527
ENSSSCG00000012252		ENSSSCG00000026153			ENSSSCG00000021944		ENSSSCG00000006835
ENSSSCG00000026153		ENSSSCG00000012257			ENSSSCG00000034487		ENSSSCG00000028620
ENSSSCG00000012257		ENSSSCG00000026806			ENSSSCG00000033854		ENSSSCG00000006954
ENSSSCG00000026806		ENSSSCG00000012297			ENSSSCG00000034742		ENSSSCG00000028663
ENSSSCG00000012297		ENSSSCG00000027676			ENSSSCG00000038359		ENSSSCG00000007097
ENSSSCG00000027676		ENSSSCG00000012424			ENSSSCG00000034811		ENSSSCG00000028720
ENSSSCG00000012424		ENSSSCG00000028019			ENSSSCG00000008997		ENSSSCG00000007253
ENSSSCG00000028019		ENSSSCG00000012452			ENSSSCG00000035048		ENSSSCG00000028855
ENSSSCG00000012452		ENSSSCG00000028553			ENSSSCG00000014248		ENSSSCG00000007952
ENSSSCG00000028553		ENSSSCG00000012459			ENSSSCG00000035080		ENSSSCG00000029005
ENSSSCG00000012459		ENSSSCG00000028869			ENSSSCG00000017907		ENSSSCG00000009412
ENSSSCG00000028869		ENSSSCG00000012560			ENSSSCG00000035090		ENSSSCG00000029119
ENSSSCG00000012560		ENSSSCG00000028886			ENSSSCG00000021944		ENSSSCG00000009942
ENSSSCG00000028886		ENSSSCG00000012583			ENSSSCG00000035209		ENSSSCG00000029163
ENSSSCG00000012583		ENSSSCG00000028978			ENSSSCG00000033854		ENSSSCG00000010081
ENSSSCG00000028978		ENSSSCG00000012604			ENSSSCG00000035256		ENSSSCG00000029183
ENSSSCG00000012604		ENSSSCG00000029160			ENSSSCG00000038359		ENSSSCG00000012856
ENSSSCG00000029160		ENSSSCG00000012619			ENSSSCG00000035376		ENSSSCG00000029519
ENSSSCG00000012619		ENSSSCG00000029160			ENSSSCG00000008997		ENSSSCG00000013592
ENSSSCG00000029160		ENSSSCG00000012758			ENSSSCG00000035532		ENSSSCG00000029790
ENSSSCG00000012758		ENSSSCG00000029944			ENSSSCG00000014248		ENSSSCG00000015106
ENSSSCG00000029944		ENSSSCG00000012766			ENSSSCG00000035538		ENSSSCG00000029918
ENSSSCG00000012766		ENSSSCG00000029954			ENSSSCG00000017907		ENSSSCG00000015340
ENSSSCG00000029954		ENSSSCG00000012790			ENSSSCG00000035564		ENSSSCG00000030289
ENSSSCG00000012790		ENSSSCG00000030130			ENSSSCG00000021944		ENSSSCG00000015689
ENSSSCG00000030130		ENSSSCG00000012792			ENSSSCG00000035570		ENSSSCG00000030386
ENSSSCG00000012792		ENSSSCG00000030255			ENSSSCG00000033854		ENSSSCG00000017514
ENSSSCG00000030255		ENSSSCG00000012822			ENSSSCG00000035622		ENSSSCG00000030388
ENSSSCG00000012822		ENSSSCG00000031370			ENSSSCG00000038359		ENSSSCG00000017591
ENSSSCG00000031370		ENSSSCG00000012836			ENSSSCG00000035639		ENSSSCG00000030435
ENSSSCG00000012836		ENSSSCG00000032003			ENSSSCG00000008997		ENSSSCG00000017957
ENSSSCG00000032003		ENSSSCG00000012837			ENSSSCG00000035811		ENSSSCG00000030567
ENSSSCG00000012837		ENSSSCG00000032010			ENSSSCG00000014248		ENSSSCG00000021620
ENSSSCG00000032010		ENSSSCG00000012890			ENSSSCG00000035820		ENSSSCG00000030632
ENSSSCG00000012890		ENSSSCG00000032092			ENSSSCG00000017907		ENSSSCG00000023264
ENSSSCG00000032092		ENSSSCG00000012920			ENSSSCG00000035836		ENSSSCG00000030642
ENSSSCG00000012920		ENSSSCG00000033655			ENSSSCG00000021944		ENSSSCG00000028553
ENSSSCG00000033655		ENSSSCG00000012963			ENSSSCG00000035836		ENSSSCG00000030677
ENSSSCG00000012963		ENSSSCG00000033672			ENSSSCG00000033854		ENSSSCG00000029944
ENSSSCG00000033672		ENSSSCG00000012981			ENSSSCG00000035836		ENSSSCG00000031115
ENSSSCG00000012981		ENSSSCG00000033673			ENSSSCG00000038359		ENSSSCG00000030255
ENSSSCG00000033673		ENSSSCG00000012988			ENSSSCG00000035842		ENSSSCG00000031224
ENSSSCG00000012988		ENSSSCG00000034058			ENSSSCG00000008997		ENSSSCG00000038008
ENSSSCG00000034058		ENSSSCG00000012999			ENSSSCG00000035875		ENSSSCG00000031782
ENSSSCG00000012999		ENSSSCG00000034448			ENSSSCG00000014248		ENSSSCG00000040786
ENSSSCG00000034448		ENSSSCG00000013041			ENSSSCG00000035967		ENSSSCG00000031808
ENSSSCG00000013041		ENSSSCG00000034896			ENSSSCG00000017907		ENSSSCG00000000034
ENSSSCG00000034896		ENSSSCG00000013110			ENSSSCG00000036503		ENSSSCG00000032016
ENSSSCG00000013110		ENSSSCG00000035676			ENSSSCG00000021944		ENSSSCG00000000522
ENSSSCG00000035676		ENSSSCG00000013114			ENSSSCG00000036505		ENSSSCG00000032031
ENSSSCG00000013114		ENSSSCG00000035904			ENSSSCG00000033854		ENSSSCG00000001073
ENSSSCG00000035904		ENSSSCG00000013176			ENSSSCG00000037445		ENSSSCG00000032055
ENSSSCG00000013176		ENSSSCG00000036014			ENSSSCG00000038359		ENSSSCG00000002006
ENSSSCG00000036014		ENSSSCG00000013176			ENSSSCG00000037455		ENSSSCG00000032081
ENSSSCG00000013176		ENSSSCG00000036702			ENSSSCG00000008997		ENSSSCG00000003505
ENSSSCG00000036702		ENSSSCG00000013242			ENSSSCG00000037510		ENSSSCG00000032090
ENSSSCG00000013242		ENSSSCG00000036883			ENSSSCG00000014248		ENSSSCG00000003566
ENSSSCG00000036883		ENSSSCG00000013410			ENSSSCG00000037602		ENSSSCG00000032141
ENSSSCG00000013410		ENSSSCG00000037046			ENSSSCG00000017907		ENSSSCG00000005654
ENSSSCG00000037046		ENSSSCG00000013415			ENSSSCG00000037734		ENSSSCG00000032164
ENSSSCG00000013415		ENSSSCG00000037606			ENSSSCG00000021944		ENSSSCG00000005944
ENSSSCG00000037606		ENSSSCG00000013475			ENSSSCG00000037806		ENSSSCG00000032166
ENSSSCG00000013475		ENSSSCG00000038776			ENSSSCG00000033854		ENSSSCG00000006386
ENSSSCG00000038776		ENSSSCG00000013511			ENSSSCG00000038031		ENSSSCG00000032180
ENSSSCG00000013511		ENSSSCG00000038950			ENSSSCG00000038359		ENSSSCG00000006474
ENSSSCG00000038950		ENSSSCG00000013524			ENSSSCG00000038062		ENSSSCG00000032188
ENSSSCG00000013524		ENSSSCG00000038989			ENSSSCG00000008997		ENSSSCG00000006487
ENSSSCG00000038989		ENSSSCG00000013551			ENSSSCG00000038132		ENSSSCG00000032472
ENSSSCG00000013551		ENSSSCG00000039148			ENSSSCG00000014248		ENSSSCG00000006835
ENSSSCG00000039148		ENSSSCG00000013553			ENSSSCG00000038735		ENSSSCG00000032498
ENSSSCG00000013553		ENSSSCG00000039795			ENSSSCG00000017907		ENSSSCG00000006954
ENSSSCG00000039795		ENSSSCG00000013576			ENSSSCG00000038826		ENSSSCG00000032621
ENSSSCG00000013576		ENSSSCG00000040608			ENSSSCG00000021944		ENSSSCG00000007097
ENSSSCG00000040608		ENSSSCG00000013629			ENSSSCG00000038907		ENSSSCG00000032702
ENSSSCG00000013629		ENSSSCG00000000064			ENSSSCG00000033854		ENSSSCG00000007253
ENSSSCG00000000064		ENSSSCG00000013661			ENSSSCG00000038966		ENSSSCG00000032702
ENSSSCG00000013661		ENSSSCG00000000104			ENSSSCG00000038359		ENSSSCG00000007952
ENSSSCG00000000104		ENSSSCG00000013731			ENSSSCG00000039137		ENSSSCG00000032761
ENSSSCG00000013731		ENSSSCG00000000119			ENSSSCG00000008997		ENSSSCG00000009412
ENSSSCG00000000119		ENSSSCG00000013747			ENSSSCG00000039244		ENSSSCG00000033154
ENSSSCG00000013747		ENSSSCG00000000190			ENSSSCG00000014248		ENSSSCG00000009942
ENSSSCG00000000190		ENSSSCG00000013830			ENSSSCG00000039290		ENSSSCG00000033161
ENSSSCG00000013830		ENSSSCG00000000374			ENSSSCG00000017907		ENSSSCG00000010081
ENSSSCG00000000374		ENSSSCG00000013839			ENSSSCG00000039338		ENSSSCG00000033169
ENSSSCG00000013839		ENSSSCG00000000405			ENSSSCG00000021944		ENSSSCG00000012856
ENSSSCG00000000405		ENSSSCG00000013848			ENSSSCG00000039542		ENSSSCG00000033602
ENSSSCG00000013848		ENSSSCG00000000685			ENSSSCG00000033854		ENSSSCG00000013592
ENSSSCG00000000685		ENSSSCG00000013857			ENSSSCG00000039830		ENSSSCG00000033689
ENSSSCG00000013857		ENSSSCG00000001679			ENSSSCG00000038359		ENSSSCG00000015106
ENSSSCG00000001679		ENSSSCG00000013878			ENSSSCG00000039876		ENSSSCG00000033811
ENSSSCG00000013878		ENSSSCG00000001701			ENSSSCG00000008997		ENSSSCG00000015340
ENSSSCG00000001701		ENSSSCG00000013884			ENSSSCG00000040355		ENSSSCG00000034019
ENSSSCG00000013884		ENSSSCG00000001852			ENSSSCG00000014248		ENSSSCG00000015689
ENSSSCG00000001852		ENSSSCG00000013901			ENSSSCG00000040479		ENSSSCG00000034521
ENSSSCG00000013901		ENSSSCG00000001951			ENSSSCG00000017907		ENSSSCG00000017514
ENSSSCG00000001951		ENSSSCG00000014016			ENSSSCG00000040570		ENSSSCG00000034709
ENSSSCG00000014016		ENSSSCG00000002269			ENSSSCG00000021944		ENSSSCG00000017591
ENSSSCG00000002269		ENSSSCG00000014048			ENSSSCG00000040622		ENSSSCG00000034758
ENSSSCG00000014048		ENSSSCG00000002529			ENSSSCG00000033854		ENSSSCG00000017957
ENSSSCG00000002529		ENSSSCG00000014071			ENSSSCG00000040732		ENSSSCG00000034782
ENSSSCG00000014071		ENSSSCG00000002965			ENSSSCG00000038359		ENSSSCG00000021620
ENSSSCG00000002965		ENSSSCG00000014073			ENSSSCG00000040777		ENSSSCG00000034896
ENSSSCG00000014073		ENSSSCG00000003566			ENSSSCG00000008997		ENSSSCG00000023264
ENSSSCG00000003566		ENSSSCG00000014088			ENSSSCG00000040929		ENSSSCG00000034952
ENSSSCG00000014088		ENSSSCG00000003612			ENSSSCG00000014248		ENSSSCG00000028553
ENSSSCG00000003612		ENSSSCG00000014171					ENSSSCG00000034984
ENSSSCG00000014171		ENSSSCG00000003776					ENSSSCG00000029944
ENSSSCG00000003776		ENSSSCG00000014173					ENSSSCG00000035134
ENSSSCG00000014173		ENSSSCG00000003914					ENSSSCG00000030255
ENSSSCG00000003914		ENSSSCG00000014258					ENSSSCG00000035264
ENSSSCG00000014258		ENSSSCG00000004058					ENSSSCG00000038008
ENSSSCG00000004058		ENSSSCG00000014304					ENSSSCG00000035432
ENSSSCG00000014304		ENSSSCG00000004499					ENSSSCG00000040786
ENSSSCG00000004499		ENSSSCG00000014369					ENSSSCG00000035446
ENSSSCG00000014369		ENSSSCG00000004537					ENSSSCG00000000034
ENSSSCG00000004537		ENSSSCG00000014371					ENSSSCG00000035564
ENSSSCG00000014371		ENSSSCG00000004700					ENSSSCG00000000522
ENSSSCG00000004700		ENSSSCG00000014376					ENSSSCG00000035639
ENSSSCG00000014376		ENSSSCG00000004963					ENSSSCG00000001073
ENSSSCG00000004963		ENSSSCG00000014540					ENSSSCG00000035658
ENSSSCG00000014540		ENSSSCG00000004963					ENSSSCG00000002006
ENSSSCG00000004963		ENSSSCG00000014725					ENSSSCG00000035914
ENSSSCG00000014725		ENSSSCG00000005055					ENSSSCG00000003505
ENSSSCG00000005055		ENSSSCG00000014792					ENSSSCG00000035956
ENSSSCG00000014792		ENSSSCG00000005944					ENSSSCG00000003566
ENSSSCG00000005944		ENSSSCG00000014804					ENSSSCG00000035983
ENSSSCG00000014804		ENSSSCG00000006324					ENSSSCG00000005654
ENSSSCG00000006324		ENSSSCG00000014910					ENSSSCG00000036106
ENSSSCG00000014910		ENSSSCG00000006386					ENSSSCG00000005944
ENSSSCG00000006386		ENSSSCG00000014913					ENSSSCG00000036286
ENSSSCG00000014913		ENSSSCG00000006487					ENSSSCG00000006386
ENSSSCG00000006487		ENSSSCG00000014924					ENSSSCG00000036293
ENSSSCG00000014924		ENSSSCG00000006578					ENSSSCG00000006474
ENSSSCG00000006578		ENSSSCG00000015066					ENSSSCG00000036402
ENSSSCG00000015066		ENSSSCG00000006740					ENSSSCG00000006487
ENSSSCG00000006740		ENSSSCG00000015107					ENSSSCG00000036503
ENSSSCG00000015107		ENSSSCG00000006899					ENSSSCG00000006835
ENSSSCG00000006899		ENSSSCG00000015298					ENSSSCG00000036562
ENSSSCG00000015298		ENSSSCG00000006954					ENSSSCG00000006954
ENSSSCG00000006954		ENSSSCG00000015411					ENSSSCG00000036614
ENSSSCG00000015411		ENSSSCG00000007803					ENSSSCG00000007097
ENSSSCG00000007803		ENSSSCG00000015504					ENSSSCG00000036658
ENSSSCG00000015504		ENSSSCG00000007952					ENSSSCG00000007253
ENSSSCG00000007952		ENSSSCG00000015545					ENSSSCG00000036679
ENSSSCG00000015545		ENSSSCG00000008303					ENSSSCG00000007952
ENSSSCG00000008303		ENSSSCG00000015559					ENSSSCG00000036695
ENSSSCG00000015559		ENSSSCG00000008377					ENSSSCG00000009412
ENSSSCG00000008377		ENSSSCG00000015560					ENSSSCG00000036712
ENSSSCG00000015560		ENSSSCG00000008540					ENSSSCG00000009942
ENSSSCG00000008540		ENSSSCG00000015567					ENSSSCG00000036776
ENSSSCG00000015567		ENSSSCG00000009019					ENSSSCG00000010081
ENSSSCG00000009019		ENSSSCG00000015714					ENSSSCG00000036973
ENSSSCG00000015714		ENSSSCG00000009746					ENSSSCG00000012856
ENSSSCG00000009746		ENSSSCG00000015769					ENSSSCG00000037077
ENSSSCG00000015769		ENSSSCG00000009851					ENSSSCG00000013592
ENSSSCG00000009851		ENSSSCG00000015790					ENSSSCG00000037190
ENSSSCG00000015790		ENSSSCG00000009889					ENSSSCG00000015106
ENSSSCG00000009889		ENSSSCG00000015826					ENSSSCG00000037463
ENSSSCG00000015826		ENSSSCG00000010238					ENSSSCG00000015340
ENSSSCG00000010238		ENSSSCG00000015842					ENSSSCG00000037508
ENSSSCG00000015842		ENSSSCG00000010261					ENSSSCG00000015689
ENSSSCG00000010261		ENSSSCG00000015867					ENSSSCG00000037509
ENSSSCG00000015867		ENSSSCG00000010313					ENSSSCG00000017514
ENSSSCG00000010313		ENSSSCG00000016094					ENSSSCG00000037533
ENSSSCG00000016094		ENSSSCG00000010368					ENSSSCG00000017591
ENSSSCG00000010368		ENSSSCG00000016237					ENSSSCG00000037602
ENSSSCG00000016237		ENSSSCG00000010682					ENSSSCG00000017957
ENSSSCG00000010682		ENSSSCG00000016248					ENSSSCG00000037637
ENSSSCG00000016248		ENSSSCG00000010821					ENSSSCG00000021620
ENSSSCG00000010821		ENSSSCG00000016263					ENSSSCG00000037734
ENSSSCG00000016263		ENSSSCG00000011237					ENSSSCG00000023264
ENSSSCG00000011237		ENSSSCG00000016266					ENSSSCG00000037772
ENSSSCG00000016266		ENSSSCG00000011552					ENSSSCG00000028553
ENSSSCG00000011552		ENSSSCG00000016330					ENSSSCG00000037777
ENSSSCG00000016330		ENSSSCG00000011616					ENSSSCG00000029944
ENSSSCG00000011616		ENSSSCG00000016349					ENSSSCG00000038031
ENSSSCG00000016349		ENSSSCG00000011803					ENSSSCG00000030255
ENSSSCG00000011803		ENSSSCG00000016397					ENSSSCG00000038144
ENSSSCG00000016397		ENSSSCG00000012405					ENSSSCG00000038008
ENSSSCG00000012405		ENSSSCG00000016451					ENSSSCG00000038399
ENSSSCG00000016451		ENSSSCG00000012440					ENSSSCG00000040786
ENSSSCG00000012440		ENSSSCG00000016452					ENSSSCG00000038422
ENSSSCG00000016452		ENSSSCG00000012623					ENSSSCG00000000034
ENSSSCG00000012623		ENSSSCG00000016504					ENSSSCG00000038487
ENSSSCG00000016504		ENSSSCG00000012926					ENSSSCG00000000522
ENSSSCG00000012926		ENSSSCG00000016509					ENSSSCG00000038628
ENSSSCG00000016509		ENSSSCG00000013538					ENSSSCG00000001073
ENSSSCG00000013538		ENSSSCG00000016509					ENSSSCG00000038762
ENSSSCG00000016509		ENSSSCG00000013638					ENSSSCG00000002006
ENSSSCG00000013638		ENSSSCG00000016532					ENSSSCG00000038776
ENSSSCG00000016532		ENSSSCG00000013736					ENSSSCG00000003505
ENSSSCG00000013736		ENSSSCG00000016573					ENSSSCG00000038800
ENSSSCG00000016573		ENSSSCG00000013883					ENSSSCG00000003566
ENSSSCG00000013883		ENSSSCG00000016577					ENSSSCG00000038954
ENSSSCG00000016577		ENSSSCG00000013889					ENSSSCG00000005654
ENSSSCG00000013889		ENSSSCG00000016656					ENSSSCG00000039221
ENSSSCG00000016656		ENSSSCG00000014022					ENSSSCG00000005944
ENSSSCG00000014022		ENSSSCG00000016714					ENSSSCG00000039301
ENSSSCG00000016714		ENSSSCG00000014292					ENSSSCG00000006386
ENSSSCG00000014292		ENSSSCG00000016725					ENSSSCG00000039338
ENSSSCG00000016725		ENSSSCG00000014343					ENSSSCG00000006474
ENSSSCG00000014343		ENSSSCG00000016742					ENSSSCG00000039425
ENSSSCG00000016742		ENSSSCG00000014343					ENSSSCG00000006487
ENSSSCG00000014343		ENSSSCG00000016750					ENSSSCG00000039466
ENSSSCG00000016750		ENSSSCG00000014569					ENSSSCG00000006835
ENSSSCG00000014569		ENSSSCG00000016857					ENSSSCG00000039480
ENSSSCG00000016857		ENSSSCG00000014855					ENSSSCG00000006954
ENSSSCG00000014855		ENSSSCG00000016863					ENSSSCG00000039494
ENSSSCG00000016863		ENSSSCG00000015106					ENSSSCG00000007097
ENSSSCG00000015106		ENSSSCG00000016884					ENSSSCG00000039494
ENSSSCG00000016884		ENSSSCG00000015424					ENSSSCG00000007253
ENSSSCG00000015424		ENSSSCG00000016911					ENSSSCG00000039523
ENSSSCG00000016911		ENSSSCG00000016077					ENSSSCG00000007952
ENSSSCG00000016077		ENSSSCG00000016928					ENSSSCG00000039577
ENSSSCG00000016928		ENSSSCG00000016275					ENSSSCG00000009412
ENSSSCG00000016275		ENSSSCG00000016971					ENSSSCG00000039612
ENSSSCG00000016971		ENSSSCG00000016661					ENSSSCG00000009942
ENSSSCG00000016661		ENSSSCG00000017006					ENSSSCG00000039619
ENSSSCG00000017006		ENSSSCG00000016677					ENSSSCG00000010081
ENSSSCG00000016677		ENSSSCG00000017008					ENSSSCG00000039647
ENSSSCG00000017008		ENSSSCG00000017089					ENSSSCG00000012856
ENSSSCG00000017089		ENSSSCG00000017054					ENSSSCG00000039684
ENSSSCG00000017054		ENSSSCG00000017346					ENSSSCG00000013592
ENSSSCG00000017346		ENSSSCG00000017099					ENSSSCG00000039782
ENSSSCG00000017099		ENSSSCG00000017421					ENSSSCG00000015106
ENSSSCG00000017421		ENSSSCG00000017119					ENSSSCG00000040273
ENSSSCG00000017119		ENSSSCG00000017489					ENSSSCG00000015340
ENSSSCG00000017489		ENSSSCG00000017156					ENSSSCG00000040296
ENSSSCG00000017156		ENSSSCG00000017513					ENSSSCG00000015689
ENSSSCG00000017513		ENSSSCG00000017202					ENSSSCG00000040507
ENSSSCG00000017202		ENSSSCG00000017514					ENSSSCG00000017514
ENSSSCG00000017514		ENSSSCG00000017230					ENSSSCG00000040634
ENSSSCG00000017230		ENSSSCG00000017626					ENSSSCG00000017591
ENSSSCG00000017626		ENSSSCG00000017259					ENSSSCG00000040678
ENSSSCG00000017259		ENSSSCG00000017626					ENSSSCG00000017957
ENSSSCG00000017626		ENSSSCG00000017333					ENSSSCG00000040682
ENSSSCG00000017333		ENSSSCG00000017731					ENSSSCG00000021620
ENSSSCG00000017731		ENSSSCG00000017360					ENSSSCG00000040710
ENSSSCG00000017360		ENSSSCG00000017882					ENSSSCG00000023264
ENSSSCG00000017882		ENSSSCG00000017401					ENSSSCG00000040735
ENSSSCG00000017401		ENSSSCG00000017957					ENSSSCG00000028553
ENSSSCG00000017957		ENSSSCG00000017403					ENSSSCG00000040857
ENSSSCG00000017403		ENSSSCG00000020808					ENSSSCG00000029944
ENSSSCG00000020808		ENSSSCG00000017584
ENSSSCG00000017584		ENSSSCG00000020830
ENSSSCG00000020830		ENSSSCG00000017614
ENSSSCG00000017614		ENSSSCG00000021620
ENSSSCG00000021620		ENSSSCG00000017617
ENSSSCG00000017617		ENSSSCG00000022005
ENSSSCG00000022005		ENSSSCG00000017743
ENSSSCG00000017743		ENSSSCG00000022351
ENSSSCG00000022351		ENSSSCG00000017777
ENSSSCG00000017777		ENSSSCG00000022742
ENSSSCG00000022742		ENSSSCG00000017874
ENSSSCG00000017874		ENSSSCG00000023122
ENSSSCG00000023122		ENSSSCG00000017918
ENSSSCG00000017918		ENSSSCG00000024752
ENSSSCG00000024752		ENSSSCG00000017923
ENSSSCG00000017923		ENSSSCG00000025534
ENSSSCG00000025534		ENSSSCG00000017956
ENSSSCG00000017956		ENSSSCG00000026153
ENSSSCG00000026153		ENSSSCG00000020749
ENSSSCG00000020749		ENSSSCG00000026806
ENSSSCG00000026806		ENSSSCG00000020799
ENSSSCG00000020799		ENSSSCG00000027676
ENSSSCG00000027676		ENSSSCG00000020984
ENSSSCG00000020984		ENSSSCG00000028019
ENSSSCG00000028019		ENSSSCG00000021229
ENSSSCG00000021229		ENSSSCG00000028553
ENSSSCG00000028553		ENSSSCG00000021236
ENSSSCG00000021236		ENSSSCG00000028869
ENSSSCG00000028869		ENSSSCG00000021289
ENSSSCG00000021289		ENSSSCG00000028886
ENSSSCG00000028886		ENSSSCG00000021292
ENSSSCG00000021292		ENSSSCG00000028978
ENSSSCG00000028978		ENSSSCG00000021386
ENSSSCG00000021386		ENSSSCG00000029160
ENSSSCG00000029160		ENSSSCG00000021557
ENSSSCG00000021557		ENSSSCG00000029160
ENSSSCG00000029160		ENSSSCG00000021587
ENSSSCG00000021587		ENSSSCG00000029944
ENSSSCG00000029944		ENSSSCG00000021634
ENSSSCG00000021634		ENSSSCG00000029954
ENSSSCG00000029954		ENSSSCG00000021890
ENSSSCG00000021890		ENSSSCG00000030130
ENSSSCG00000030130		ENSSSCG00000021944
ENSSSCG00000021944		ENSSSCG00000030255
ENSSSCG00000030255		ENSSSCG00000022048
ENSSSCG00000022048		ENSSSCG00000031370
ENSSSCG00000031370		ENSSSCG00000022282
ENSSSCG00000022282		ENSSSCG00000032003
ENSSSCG00000032003		ENSSSCG00000022292
ENSSSCG00000022292		ENSSSCG00000032010
ENSSSCG00000032010		ENSSSCG00000022398
ENSSSCG00000022398		ENSSSCG00000032092
ENSSSCG00000032092		ENSSSCG00000022507
ENSSSCG00000022507		ENSSSCG00000033655
ENSSSCG00000033655		ENSSSCG00000022528
ENSSSCG00000022528		ENSSSCG00000033672
ENSSSCG00000033672		ENSSSCG00000022725
ENSSSCG00000022725		ENSSSCG00000033673
ENSSSCG00000033673		ENSSSCG00000022788
ENSSSCG00000022788		ENSSSCG00000034058
ENSSSCG00000034058		ENSSSCG00000023062
ENSSSCG00000023062		ENSSSCG00000034448
ENSSSCG00000034448		ENSSSCG00000023110
ENSSSCG00000023110		ENSSSCG00000034896
ENSSSCG00000034896		ENSSSCG00000023112
ENSSSCG00000023112		ENSSSCG00000035676
ENSSSCG00000035676		ENSSSCG00000023191
ENSSSCG00000023191		ENSSSCG00000035904
ENSSSCG00000035904		ENSSSCG00000023503
ENSSSCG00000023503		ENSSSCG00000036014
ENSSSCG00000036014		ENSSSCG00000023630
ENSSSCG00000023630		ENSSSCG00000036702
ENSSSCG00000036702		ENSSSCG00000023666
ENSSSCG00000023666		ENSSSCG00000036883
ENSSSCG00000036883		ENSSSCG00000023674
ENSSSCG00000023674		ENSSSCG00000037046
ENSSSCG00000037046		ENSSSCG00000023715
ENSSSCG00000023715		ENSSSCG00000037606
ENSSSCG00000037606		ENSSSCG00000023738
ENSSSCG00000023738		ENSSSCG00000038776
ENSSSCG00000038776		ENSSSCG00000023818
ENSSSCG00000023818		ENSSSCG00000038950
ENSSSCG00000038950		ENSSSCG00000023866
ENSSSCG00000023866		ENSSSCG00000038989
ENSSSCG00000038989		ENSSSCG00000023903
ENSSSCG00000023903		ENSSSCG00000039148
ENSSSCG00000039148		ENSSSCG00000023935
ENSSSCG00000023935		ENSSSCG00000039795
ENSSSCG00000039795		ENSSSCG00000024092
ENSSSCG00000024092		ENSSSCG00000040608
ENSSSCG00000040608		ENSSSCG00000024109
ENSSSCG00000024109		ENSSSCG00000000064
ENSSSCG00000000064		ENSSSCG00000024127
ENSSSCG00000024127		ENSSSCG00000000104
ENSSSCG00000000104		ENSSSCG00000024180
ENSSSCG00000024180		ENSSSCG00000000119
ENSSSCG00000000119		ENSSSCG00000024206
ENSSSCG00000024206		ENSSSCG00000000190
ENSSSCG00000000190		ENSSSCG00000024245
ENSSSCG00000024245		ENSSSCG00000000374
ENSSSCG00000000374		ENSSSCG00000024260
ENSSSCG00000024260		ENSSSCG00000000405
ENSSSCG00000000405		ENSSSCG00000024310
ENSSSCG00000024310		ENSSSCG00000000685
ENSSSCG00000000685		ENSSSCG00000024314
ENSSSCG00000024314		ENSSSCG00000001679
ENSSSCG00000001679		ENSSSCG00000024357
ENSSSCG00000024357		ENSSSCG00000001701
ENSSSCG00000001701		ENSSSCG00000024437
ENSSSCG00000024437		ENSSSCG00000001852
ENSSSCG00000001852		ENSSSCG00000024665
ENSSSCG00000024665		ENSSSCG00000001951
ENSSSCG00000001951		ENSSSCG00000024927
ENSSSCG00000024927		ENSSSCG00000002269
ENSSSCG00000002269		ENSSSCG00000025109
ENSSSCG00000025109		ENSSSCG00000002529
ENSSSCG00000002529		ENSSSCG00000025133
ENSSSCG00000025133		ENSSSCG00000002965
ENSSSCG00000002965		ENSSSCG00000025281
ENSSSCG00000025281		ENSSSCG00000003566
ENSSSCG00000003566		ENSSSCG00000025537
ENSSSCG00000025537		ENSSSCG00000003612
ENSSSCG00000003612		ENSSSCG00000025565
ENSSSCG00000025565		ENSSSCG00000003776
ENSSSCG00000003776		ENSSSCG00000025565
ENSSSCG00000025565		ENSSSCG00000003914
ENSSSCG00000003914		ENSSSCG00000025565
ENSSSCG00000025565		ENSSSCG00000004058
ENSSSCG00000004058		ENSSSCG00000025602
ENSSSCG00000025602		ENSSSCG00000004499
ENSSSCG00000004499		ENSSSCG00000025618
ENSSSCG00000025618		ENSSSCG00000004537
ENSSSCG00000004537		ENSSSCG00000025644
ENSSSCG00000025644		ENSSSCG00000004700
ENSSSCG00000004700		ENSSSCG00000025913
ENSSSCG00000025913		ENSSSCG00000004963
ENSSSCG00000004963		ENSSSCG00000026043
ENSSSCG00000026043		ENSSSCG00000004963
ENSSSCG00000004963		ENSSSCG00000026043
ENSSSCG00000026043		ENSSSCG00000005055
ENSSSCG00000005055		ENSSSCG00000026063
ENSSSCG00000026063		ENSSSCG00000005944
ENSSSCG00000005944		ENSSSCG00000026082
ENSSSCG00000026082		ENSSSCG00000006324
ENSSSCG00000006324		ENSSSCG00000026084
ENSSSCG00000026084		ENSSSCG00000006386
ENSSSCG00000006386		ENSSSCG00000026229
ENSSSCG00000026229		ENSSSCG00000006487
ENSSSCG00000006487		ENSSSCG00000026294
ENSSSCG00000026294		ENSSSCG00000006578
ENSSSCG00000006578		ENSSSCG00000026571
ENSSSCG00000026571		ENSSSCG00000006740
ENSSSCG00000006740		ENSSSCG00000026626
ENSSSCG00000026626		ENSSSCG00000006899
ENSSSCG00000006899		ENSSSCG00000026663
ENSSSCG00000026663		ENSSSCG00000006954
ENSSSCG00000006954		ENSSSCG00000026724
ENSSSCG00000026724		ENSSSCG00000007803
ENSSSCG00000007803		ENSSSCG00000026753
ENSSSCG00000026753		ENSSSCG00000007952
ENSSSCG00000007952		ENSSSCG00000026893
ENSSSCG00000026893		ENSSSCG00000008303
ENSSSCG00000008303		ENSSSCG00000026969
ENSSSCG00000026969		ENSSSCG00000008377
ENSSSCG00000008377		ENSSSCG00000027046
ENSSSCG00000027046		ENSSSCG00000008540
ENSSSCG00000008540		ENSSSCG00000027127
ENSSSCG00000027127		ENSSSCG00000009019
ENSSSCG00000009019		ENSSSCG00000027127
ENSSSCG00000027127		ENSSSCG00000009746
ENSSSCG00000009746		ENSSSCG00000027176
ENSSSCG00000027176		ENSSSCG00000009851
ENSSSCG00000009851		ENSSSCG00000027205
ENSSSCG00000027205		ENSSSCG00000009889
ENSSSCG00000009889		ENSSSCG00000027288
ENSSSCG00000027288		ENSSSCG00000010238
ENSSSCG00000010238		ENSSSCG00000027314
ENSSSCG00000027314		ENSSSCG00000010261
ENSSSCG00000010261		ENSSSCG00000027324
ENSSSCG00000027324		ENSSSCG00000010313
ENSSSCG00000010313		ENSSSCG00000027348
ENSSSCG00000027348		ENSSSCG00000010368
ENSSSCG00000010368		ENSSSCG00000027550
ENSSSCG00000027550		ENSSSCG00000010682
ENSSSCG00000010682		ENSSSCG00000027565
ENSSSCG00000027565		ENSSSCG00000010821
ENSSSCG00000010821		ENSSSCG00000027629
ENSSSCG00000027629		ENSSSCG00000011237
ENSSSCG00000011237		ENSSSCG00000027860
ENSSSCG00000027860		ENSSSCG00000011552
ENSSSCG00000011552		ENSSSCG00000027898
ENSSSCG00000027898		ENSSSCG00000011616
ENSSSCG00000011616		ENSSSCG00000027907
ENSSSCG00000027907		ENSSSCG00000011803
ENSSSCG00000011803		ENSSSCG00000028005
ENSSSCG00000028005		ENSSSCG00000012405
ENSSSCG00000012405		ENSSSCG00000028005
ENSSSCG00000028005		ENSSSCG00000012440
ENSSSCG00000012440		ENSSSCG00000028149
ENSSSCG00000028149		ENSSSCG00000012623
ENSSSCG00000012623		ENSSSCG00000028278
ENSSSCG00000028278		ENSSSCG00000012926
ENSSSCG00000012926		ENSSSCG00000028338
ENSSSCG00000028338		ENSSSCG00000013538
ENSSSCG00000013538		ENSSSCG00000028444
ENSSSCG00000028444		ENSSSCG00000013638
ENSSSCG00000013638		ENSSSCG00000028542
ENSSSCG00000028542		ENSSSCG00000013736
ENSSSCG00000013736		ENSSSCG00000028542
ENSSSCG00000028542		ENSSSCG00000013883
ENSSSCG00000013883		ENSSSCG00000028655
ENSSSCG00000028655		ENSSSCG00000013889
ENSSSCG00000013889		ENSSSCG00000028696
ENSSSCG00000028696		ENSSSCG00000014022
ENSSSCG00000014022		ENSSSCG00000028879
ENSSSCG00000028879		ENSSSCG00000014292
ENSSSCG00000014292		ENSSSCG00000029362
ENSSSCG00000029362		ENSSSCG00000014343
ENSSSCG00000014343		ENSSSCG00000029414
ENSSSCG00000029414		ENSSSCG00000014343
ENSSSCG00000014343		ENSSSCG00000029662
ENSSSCG00000029662		ENSSSCG00000014569
ENSSSCG00000014569		ENSSSCG00000029799
ENSSSCG00000029799		ENSSSCG00000014855
ENSSSCG00000014855		ENSSSCG00000030049
ENSSSCG00000030049		ENSSSCG00000015106
ENSSSCG00000015106		ENSSSCG00000030115
ENSSSCG00000030115		ENSSSCG00000015424
ENSSSCG00000015424		ENSSSCG00000030125
ENSSSCG00000030125		ENSSSCG00000016077
ENSSSCG00000016077		ENSSSCG00000030156
ENSSSCG00000030156		ENSSSCG00000016275
ENSSSCG00000016275		ENSSSCG00000030295
ENSSSCG00000030295		ENSSSCG00000016661
ENSSSCG00000016661		ENSSSCG00000030358
ENSSSCG00000030358		ENSSSCG00000016677
ENSSSCG00000016677		ENSSSCG00000030535
ENSSSCG00000030535		ENSSSCG00000017089
ENSSSCG00000017089		ENSSSCG00000030888
ENSSSCG00000030888		ENSSSCG00000017346
ENSSSCG00000017346		ENSSSCG00000030921
ENSSSCG00000030921		ENSSSCG00000017421
ENSSSCG00000017421		ENSSSCG00000030957
ENSSSCG00000030957		ENSSSCG00000017489
ENSSSCG00000017489		ENSSSCG00000031118
ENSSSCG00000031118		ENSSSCG00000017513
ENSSSCG00000017513		ENSSSCG00000031174
ENSSSCG00000031174		ENSSSCG00000017514
ENSSSCG00000017514		ENSSSCG00000031255
ENSSSCG00000031255		ENSSSCG00000017626
ENSSSCG00000017626		ENSSSCG00000031299
ENSSSCG00000031299		ENSSSCG00000017626
ENSSSCG00000017626		ENSSSCG00000031302
ENSSSCG00000031302		ENSSSCG00000017731
ENSSSCG00000017731		ENSSSCG00000031381
ENSSSCG00000031381		ENSSSCG00000017882
ENSSSCG00000017882		ENSSSCG00000031487
ENSSSCG00000031487		ENSSSCG00000017957
ENSSSCG00000017957		ENSSSCG00000031493
ENSSSCG00000031493		ENSSSCG00000020808
ENSSSCG00000020808		ENSSSCG00000031653
ENSSSCG00000031653		ENSSSCG00000020830
ENSSSCG00000020830		ENSSSCG00000031789
ENSSSCG00000031789		ENSSSCG00000021620
ENSSSCG00000021620		ENSSSCG00000031825
ENSSSCG00000031825		ENSSSCG00000022005
ENSSSCG00000022005		ENSSSCG00000031986
ENSSSCG00000031986		ENSSSCG00000022351
ENSSSCG00000022351		ENSSSCG00000032165
ENSSSCG00000032165		ENSSSCG00000022742
ENSSSCG00000022742		ENSSSCG00000032223
ENSSSCG00000032223		ENSSSCG00000023122
ENSSSCG00000023122		ENSSSCG00000032234
ENSSSCG00000032234		ENSSSCG00000024752
ENSSSCG00000024752		ENSSSCG00000032241
ENSSSCG00000032241		ENSSSCG00000025534
ENSSSCG00000025534		ENSSSCG00000032341
ENSSSCG00000032341		ENSSSCG00000026153
ENSSSCG00000026153		ENSSSCG00000032357
ENSSSCG00000032357		ENSSSCG00000026806
ENSSSCG00000026806		ENSSSCG00000032397
ENSSSCG00000032397		ENSSSCG00000027676
ENSSSCG00000027676		ENSSSCG00000032428
ENSSSCG00000032428		ENSSSCG00000028019
ENSSSCG00000028019		ENSSSCG00000032468
ENSSSCG00000032468		ENSSSCG00000028553
ENSSSCG00000028553		ENSSSCG00000032494
ENSSSCG00000032494		ENSSSCG00000028869
ENSSSCG00000028869		ENSSSCG00000032580
ENSSSCG00000032580		ENSSSCG00000028886
ENSSSCG00000028886		ENSSSCG00000032781
ENSSSCG00000032781		ENSSSCG00000028978
ENSSSCG00000028978		ENSSSCG00000032782
ENSSSCG00000032782		ENSSSCG00000029160
ENSSSCG00000029160		ENSSSCG00000032803
ENSSSCG00000032803		ENSSSCG00000029160
ENSSSCG00000029160		ENSSSCG00000032857
ENSSSCG00000032857		ENSSSCG00000029944
ENSSSCG00000029944		ENSSSCG00000032908
ENSSSCG00000032908		ENSSSCG00000029954
ENSSSCG00000029954		ENSSSCG00000032914
ENSSSCG00000032914		ENSSSCG00000030130
ENSSSCG00000030130		ENSSSCG00000032970
ENSSSCG00000032970		ENSSSCG00000030255
ENSSSCG00000030255		ENSSSCG00000033033
ENSSSCG00000033033		ENSSSCG00000031370
ENSSSCG00000031370		ENSSSCG00000033146
ENSSSCG00000033146		ENSSSCG00000032003
ENSSSCG00000032003		ENSSSCG00000033175
ENSSSCG00000033175		ENSSSCG00000032010
ENSSSCG00000032010		ENSSSCG00000033257
ENSSSCG00000033257		ENSSSCG00000032092
ENSSSCG00000032092		ENSSSCG00000033262
ENSSSCG00000033262		ENSSSCG00000033655
ENSSSCG00000033655		ENSSSCG00000033278
ENSSSCG00000033278		ENSSSCG00000033672
ENSSSCG00000033672		ENSSSCG00000033337
ENSSSCG00000033337		ENSSSCG00000033673
ENSSSCG00000033673		ENSSSCG00000033623
ENSSSCG00000033623		ENSSSCG00000034058
ENSSSCG00000034058		ENSSSCG00000033674
ENSSSCG00000033674		ENSSSCG00000034448
ENSSSCG00000034448		ENSSSCG00000033690
ENSSSCG00000033690		ENSSSCG00000034896
ENSSSCG00000034896		ENSSSCG00000033727
ENSSSCG00000033727		ENSSSCG00000035676
ENSSSCG00000035676		ENSSSCG00000033740
ENSSSCG00000033740		ENSSSCG00000035904
ENSSSCG00000035904		ENSSSCG00000033744
ENSSSCG00000033744		ENSSSCG00000036014
ENSSSCG00000036014		ENSSSCG00000033744
ENSSSCG00000033744		ENSSSCG00000036702
ENSSSCG00000036702		ENSSSCG00000033757
ENSSSCG00000033757		ENSSSCG00000036883
ENSSSCG00000036883		ENSSSCG00000033757
ENSSSCG00000033757		ENSSSCG00000037046
ENSSSCG00000037046		ENSSSCG00000033763
ENSSSCG00000033763		ENSSSCG00000037606
ENSSSCG00000037606		ENSSSCG00000033787
ENSSSCG00000033787		ENSSSCG00000038776
ENSSSCG00000038776		ENSSSCG00000033787
ENSSSCG00000033787		ENSSSCG00000038950
ENSSSCG00000038950		ENSSSCG00000033791
ENSSSCG00000033791		ENSSSCG00000038989
ENSSSCG00000038989		ENSSSCG00000033991
ENSSSCG00000033991		ENSSSCG00000039148
ENSSSCG00000039148		ENSSSCG00000034086
ENSSSCG00000034086		ENSSSCG00000039795
ENSSSCG00000039795		ENSSSCG00000034487
ENSSSCG00000034487		ENSSSCG00000040608
ENSSSCG00000040608		ENSSSCG00000034502
ENSSSCG00000034502		ENSSSCG00000000064
ENSSSCG00000000064		ENSSSCG00000034527
ENSSSCG00000034527		ENSSSCG00000000104
ENSSSCG00000000104		ENSSSCG00000034527
ENSSSCG00000034527		ENSSSCG00000000119
ENSSSCG00000000119		ENSSSCG00000034742
ENSSSCG00000034742		ENSSSCG00000000190
ENSSSCG00000000190		ENSSSCG00000034811
ENSSSCG00000034811		ENSSSCG00000000374
ENSSSCG00000000374		ENSSSCG00000034937
ENSSSCG00000034937		ENSSSCG00000000405
ENSSSCG00000000405		ENSSSCG00000035090
ENSSSCG00000035090		ENSSSCG00000000685
ENSSSCG00000000685		ENSSSCG00000035123
ENSSSCG00000035123		ENSSSCG00000001679
ENSSSCG00000001679		ENSSSCG00000035147
ENSSSCG00000035147		ENSSSCG00000001701
ENSSSCG00000001701		ENSSSCG00000035195
ENSSSCG00000035195		ENSSSCG00000001852
ENSSSCG00000001852		ENSSSCG00000035218
ENSSSCG00000035218		ENSSSCG00000001951
ENSSSCG00000001951		ENSSSCG00000035256
ENSSSCG00000035256		ENSSSCG00000002269
ENSSSCG00000002269		ENSSSCG00000035376
ENSSSCG00000035376		ENSSSCG00000002529
ENSSSCG00000002529		ENSSSCG00000035532
ENSSSCG00000035532		ENSSSCG00000002965
ENSSSCG00000002965		ENSSSCG00000035622
ENSSSCG00000035622		ENSSSCG00000003566
ENSSSCG00000003566		ENSSSCG00000035820
ENSSSCG00000035820		ENSSSCG00000003612
ENSSSCG00000003612		ENSSSCG00000035842
ENSSSCG00000035842		ENSSSCG00000003776
ENSSSCG00000003776		ENSSSCG00000035875
ENSSSCG00000035875		ENSSSCG00000003914
ENSSSCG00000003914		ENSSSCG00000035967
ENSSSCG00000035967		ENSSSCG00000004058
ENSSSCG00000004058		ENSSSCG00000036246
ENSSSCG00000036246		ENSSSCG00000004499
ENSSSCG00000004499		ENSSSCG00000036431
ENSSSCG00000036431		ENSSSCG00000004537
ENSSSCG00000004537		ENSSSCG00000036483
ENSSSCG00000036483		ENSSSCG00000004700
ENSSSCG00000004700		ENSSSCG00000036483
ENSSSCG00000036483		ENSSSCG00000004963
ENSSSCG00000004963		ENSSSCG00000036491
ENSSSCG00000036491		ENSSSCG00000004963
ENSSSCG00000004963		ENSSSCG00000036639
ENSSSCG00000036639		ENSSSCG00000005055
ENSSSCG00000005055		ENSSSCG00000036669
ENSSSCG00000036669		ENSSSCG00000005944
ENSSSCG00000005944		ENSSSCG00000036673
ENSSSCG00000036673		ENSSSCG00000006324
ENSSSCG00000006324		ENSSSCG00000036747
ENSSSCG00000036747		ENSSSCG00000006386
ENSSSCG00000006386		ENSSSCG00000037266
ENSSSCG00000037266		ENSSSCG00000006487
ENSSSCG00000006487		ENSSSCG00000037305
ENSSSCG00000037305		ENSSSCG00000006578
ENSSSCG00000006578		ENSSSCG00000037445
ENSSSCG00000037445		ENSSSCG00000006740
ENSSSCG00000006740		ENSSSCG00000037455
ENSSSCG00000037455		ENSSSCG00000006899
ENSSSCG00000006899		ENSSSCG00000037510
ENSSSCG00000037510		ENSSSCG00000006954
ENSSSCG00000006954		ENSSSCG00000037645
ENSSSCG00000037645		ENSSSCG00000007803
ENSSSCG00000007803		ENSSSCG00000037746
ENSSSCG00000037746		ENSSSCG00000007952
ENSSSCG00000007952		ENSSSCG00000037806
ENSSSCG00000037806		ENSSSCG00000008303
ENSSSCG00000008303		ENSSSCG00000037964
ENSSSCG00000037964		ENSSSCG00000008377
ENSSSCG00000008377		ENSSSCG00000038001
ENSSSCG00000038001		ENSSSCG00000008540
ENSSSCG00000008540		ENSSSCG00000038055
ENSSSCG00000038055		ENSSSCG00000009019
ENSSSCG00000009019		ENSSSCG00000038062
ENSSSCG00000038062		ENSSSCG00000009746
ENSSSCG00000009746		ENSSSCG00000038132
ENSSSCG00000038132		ENSSSCG00000009851
ENSSSCG00000009851		ENSSSCG00000038320
ENSSSCG00000038320		ENSSSCG00000009889
ENSSSCG00000009889		ENSSSCG00000038366
ENSSSCG00000038366		ENSSSCG00000010238
ENSSSCG00000010238		ENSSSCG00000038423
ENSSSCG00000038423		ENSSSCG00000010261
ENSSSCG00000010261		ENSSSCG00000038535
ENSSSCG00000038535		ENSSSCG00000010313
ENSSSCG00000010313		ENSSSCG00000038706
ENSSSCG00000038706		ENSSSCG00000010368
ENSSSCG00000010368		ENSSSCG00000038735
ENSSSCG00000038735		ENSSSCG00000010682
ENSSSCG00000010682		ENSSSCG00000038826
ENSSSCG00000038826		ENSSSCG00000010821
ENSSSCG00000010821		ENSSSCG00000038907
ENSSSCG00000038907		ENSSSCG00000011237
ENSSSCG00000011237		ENSSSCG00000038938
ENSSSCG00000038938		ENSSSCG00000011552
ENSSSCG00000011552		ENSSSCG00000038940
ENSSSCG00000038940		ENSSSCG00000011616
ENSSSCG00000011616		ENSSSCG00000038943
ENSSSCG00000038943		ENSSSCG00000011803
ENSSSCG00000011803		ENSSSCG00000039137
ENSSSCG00000039137		ENSSSCG00000012405
ENSSSCG00000012405		ENSSSCG00000039244
ENSSSCG00000039244		ENSSSCG00000012440
ENSSSCG00000012440		ENSSSCG00000039290
ENSSSCG00000039290		ENSSSCG00000012623
ENSSSCG00000012623		ENSSSCG00000039324
ENSSSCG00000039324		ENSSSCG00000012926
ENSSSCG00000012926		ENSSSCG00000039336
ENSSSCG00000039336		ENSSSCG00000013538
ENSSSCG00000013538		ENSSSCG00000039460
ENSSSCG00000039460		ENSSSCG00000013638
ENSSSCG00000013638		ENSSSCG00000039516
ENSSSCG00000039516		ENSSSCG00000013736
ENSSSCG00000013736		ENSSSCG00000039656
ENSSSCG00000039656		ENSSSCG00000013883
ENSSSCG00000013883		ENSSSCG00000039731
ENSSSCG00000039731		ENSSSCG00000013889
ENSSSCG00000013889		ENSSSCG00000039745
ENSSSCG00000039745		ENSSSCG00000014022
ENSSSCG00000014022		ENSSSCG00000039758
ENSSSCG00000039758		ENSSSCG00000014292
ENSSSCG00000014292		ENSSSCG00000039763
ENSSSCG00000039763		ENSSSCG00000014343
ENSSSCG00000014343		ENSSSCG00000039830
ENSSSCG00000039830		ENSSSCG00000014343
ENSSSCG00000014343		ENSSSCG00000039873
ENSSSCG00000039873		ENSSSCG00000014569
ENSSSCG00000014569		ENSSSCG00000039998
ENSSSCG00000039998		ENSSSCG00000014855
ENSSSCG00000014855		ENSSSCG00000040003
ENSSSCG00000040003		ENSSSCG00000015106
ENSSSCG00000015106		ENSSSCG00000040157
ENSSSCG00000040157		ENSSSCG00000015424
ENSSSCG00000015424		ENSSSCG00000040275
ENSSSCG00000040275		ENSSSCG00000016077
ENSSSCG00000016077		ENSSSCG00000040355
ENSSSCG00000040355		ENSSSCG00000016275
ENSSSCG00000016275		ENSSSCG00000040449
ENSSSCG00000040449		ENSSSCG00000016661
ENSSSCG00000016661		ENSSSCG00000040470
ENSSSCG00000040470		ENSSSCG00000016677
ENSSSCG00000016677		ENSSSCG00000040479
ENSSSCG00000040479		ENSSSCG00000017089
ENSSSCG00000017089		ENSSSCG00000040570
ENSSSCG00000040570		ENSSSCG00000017346
ENSSSCG00000017346		ENSSSCG00000040622
ENSSSCG00000040622		ENSSSCG00000017421
ENSSSCG00000017421		ENSSSCG00000040681
ENSSSCG00000040681		ENSSSCG00000017489
ENSSSCG00000017489		ENSSSCG00000040727
ENSSSCG00000040727		ENSSSCG00000017513
ENSSSCG00000017513		ENSSSCG00000040732
ENSSSCG00000040732		ENSSSCG00000017514
ENSSSCG00000017514		ENSSSCG00000040743
ENSSSCG00000040743		ENSSSCG00000017626
ENSSSCG00000017626		ENSSSCG00000040811
ENSSSCG00000040811		ENSSSCG00000017626
ENSSSCG00000017626		ENSSSCG00000040912
ENSSSCG00000040912		ENSSSCG00000017731
ENSSSCG00000017731		ENSSSCG00000040929
ENSSSCG00000040929		ENSSSCG00000017882
ENSSSCG00000017882		ENSSSCG00000040981
ENSSSCG00000040981		ENSSSCG00000017957
ENSSSCG00000017957
ENSSSCG00000017155
ENSSSCG00000033423
ENSSSCG00000017882
ENSSSCG00000033512
ENSSSCG00000020706
ENSSSCG00000033602
ENSSSCG00000020976
ENSSSCG00000033606
ENSSSCG00000021408
ENSSSCG00000033623
ENSSSCG00000022351
ENSSSCG00000033690
ENSSSCG00000025486
ENSSSCG00000033727
ENSSSCG00000028227
ENSSSCG00000033734
ENSSSCG00000028485
ENSSSCG00000033734
ENSSSCG00000029160
ENSSSCG00000033757
ENSSSCG00000029160
ENSSSCG00000033757
ENSSSCG00000029411
ENSSSCG00000033763
ENSSSCG00000029830
ENSSSCG00000033787
ENSSSCG00000029944
ENSSSCG00000033787
ENSSSCG00000030130
ENSSSCG00000033811
ENSSSCG00000032010
ENSSSCG00000033991
ENSSSCG00000032985
ENSSSCG00000034019
ENSSSCG00000033337
ENSSSCG00000034086
ENSSSCG00000033655
ENSSSCG00000034159
ENSSSCG00000033673
ENSSSCG00000034502
ENSSSCG00000033854
ENSSSCG00000034521
ENSSSCG00000035684
ENSSSCG00000034527
ENSSSCG00000035686
ENSSSCG00000034527
ENSSSCG00000035690
ENSSSCG00000034555
ENSSSCG00000036702
ENSSSCG00000034598
ENSSSCG00000037046
ENSSSCG00000034709
ENSSSCG00000039071
ENSSSCG00000034758
ENSSSCG00000039094
ENSSSCG00000034782
ENSSSCG00000039390
ENSSSCG00000034896
ENSSSCG00000039962
ENSSSCG00000034937
ENSSSCG00000040642
ENSSSCG00000034952
ENSSSCG00000000064
ENSSSCG00000034984
ENSSSCG00000000104
ENSSSCG00000035123
ENSSSCG00000000190
ENSSSCG00000035147
ENSSSCG00000000377
ENSSSCG00000035166
ENSSSCG00000000633
ENSSSCG00000035170
ENSSSCG00000000685
ENSSSCG00000035195
ENSSSCG00000001400
ENSSSCG00000035218
ENSSSCG00000001457
ENSSSCG00000035264
ENSSSCG00000001457
ENSSSCG00000035428
ENSSSCG00000001701
ENSSSCG00000035432
ENSSSCG00000001852
ENSSSCG00000035863
ENSSSCG00000001930
ENSSSCG00000035914
ENSSSCG00000002965
ENSSSCG00000036106
ENSSSCG00000003105
ENSSSCG00000036135
ENSSSCG00000003165
ENSSSCG00000036154
ENSSSCG00000004044
ENSSSCG00000036210
ENSSSCG00000004049
ENSSSCG00000036246
ENSSSCG00000004058
ENSSSCG00000036286
ENSSSCG00000004385
ENSSSCG00000036293
ENSSSCG00000004489
ENSSSCG00000036321
ENSSSCG00000004578
ENSSSCG00000036328
ENSSSCG00000005267
ENSSSCG00000036352
ENSSSCG00000005514
ENSSSCG00000036401
ENSSSCG00000006079
ENSSSCG00000036431
ENSSSCG00000006324
ENSSSCG00000036483
ENSSSCG00000006824
ENSSSCG00000036483
ENSSSCG00000007362
ENSSSCG00000036494
ENSSSCG00000008303
ENSSSCG00000036562
ENSSSCG00000008336
ENSSSCG00000036612
ENSSSCG00000008638
ENSSSCG00000036618
ENSSSCG00000008948
ENSSSCG00000036618
ENSSSCG00000009746
ENSSSCG00000036658
ENSSSCG00000009851
ENSSSCG00000036669
ENSSSCG00000010253
ENSSSCG00000036673
ENSSSCG00000010313
ENSSSCG00000036747
ENSSSCG00000010320
ENSSSCG00000036817
ENSSSCG00000011033
ENSSSCG00000036963
ENSSSCG00000011137
ENSSSCG00000037077
ENSSSCG00000011612
ENSSSCG00000037221
ENSSSCG00000012270
ENSSSCG00000037264
ENSSSCG00000012365
ENSSSCG00000037266
ENSSSCG00000012703
ENSSSCG00000037305
ENSSSCG00000013736
ENSSSCG00000037310
ENSSSCG00000013849
ENSSSCG00000037426
ENSSSCG00000014020
ENSSSCG00000037426
ENSSSCG00000014296
ENSSSCG00000037426
ENSSSCG00000015214
ENSSSCG00000037426
ENSSSCG00000016077
ENSSSCG00000037426
ENSSSCG00000016216
ENSSSCG00000037426
ENSSSCG00000016581
ENSSSCG00000037508
ENSSSCG00000016737
ENSSSCG00000037533
ENSSSCG00000016817
ENSSSCG00000037637
ENSSSCG00000016998
ENSSSCG00000037645
ENSSSCG00000017089
ENSSSCG00000037653
ENSSSCG00000017155
ENSSSCG00000037655
ENSSSCG00000017882
ENSSSCG00000037746
ENSSSCG00000020706
ENSSSCG00000037772
ENSSSCG00000020976
ENSSSCG00000037777
ENSSSCG00000021408
ENSSSCG00000037964
ENSSSCG00000022351
ENSSSCG00000038001
ENSSSCG00000025486
ENSSSCG00000038055
ENSSSCG00000028227
ENSSSCG00000038172
ENSSSCG00000028485
ENSSSCG00000038320
ENSSSCG00000029160
ENSSSCG00000038366
ENSSSCG00000029160
ENSSSCG00000038399
ENSSSCG00000029411
ENSSSCG00000038422
ENSSSCG00000029830
ENSSSCG00000038423
ENSSSCG00000029944
ENSSSCG00000038535
ENSSSCG00000030130
ENSSSCG00000038628
ENSSSCG00000032010
ENSSSCG00000038706
ENSSSCG00000032985
ENSSSCG00000038776
ENSSSCG00000033337
ENSSSCG00000038800
ENSSSCG00000033655
ENSSSCG00000038938
ENSSSCG00000033673
ENSSSCG00000038940
ENSSSCG00000033854
ENSSSCG00000038943
ENSSSCG00000035684
ENSSSCG00000038954
ENSSSCG00000035686
ENSSSCG00000039221
ENSSSCG00000035690
ENSSSCG00000039265
ENSSSCG00000036702
ENSSSCG00000039301
ENSSSCG00000037046
ENSSSCG00000039324
ENSSSCG00000039071
ENSSSCG00000039336
ENSSSCG00000039094
ENSSSCG00000039480
ENSSSCG00000039390
ENSSSCG00000039494
ENSSSCG00000039962
ENSSSCG00000039494
ENSSSCG00000040642
ENSSSCG00000039516
ENSSSCG00000000064
ENSSSCG00000039523
ENSSSCG00000000104
ENSSSCG00000039647
ENSSSCG00000000190
ENSSSCG00000039651
ENSSSCG00000000377
ENSSSCG00000039684
ENSSSCG00000000633
ENSSSCG00000039745
ENSSSCG00000000685
ENSSSCG00000039758
ENSSSCG00000001400
ENSSSCG00000039763
ENSSSCG00000001457
ENSSSCG00000039782
ENSSSCG00000001457
ENSSSCG00000039873
ENSSSCG00000001701
ENSSSCG00000039998
ENSSSCG00000001852
ENSSSCG00000040003
ENSSSCG00000001930
ENSSSCG00000040275
ENSSSCG00000002965
ENSSSCG00000040435
ENSSSCG00000003105
ENSSSCG00000040439
ENSSSCG00000003165
ENSSSCG00000040449
ENSSSCG00000004044
ENSSSCG00000040524
ENSSSCG00000004049
ENSSSCG00000040546
ENSSSCG00000004058
ENSSSCG00000040634
ENSSSCG00000004385
ENSSSCG00000040681
ENSSSCG00000004489
ENSSSCG00000040682
ENSSSCG00000004578
ENSSSCG00000040710
ENSSSCG00000005267
ENSSSCG00000040727
ENSSSCG00000005514
ENSSSCG00000040743
ENSSSCG00000006079
ENSSSCG00000040811
ENSSSCG00000006324
ENSSSCG00000040912
ENSSSCG00000006824
ENSSSCG00000040977
ENSSSCG00000007362
ENSSSCG00000040981
ENSSSCG00000008303

## Sheet: #3 Results_enrichment analysis
Comparison of cell types and effect of Infection by enrichment analysis performed in CytoScape + ClueGO
Table legend:
Specific for comparison:	unspecific	Term not enriched in either condition
	naive	Effect of Infection: Term enriched in naive cell populations
	infected	Effect of Infection: Term enriched in ASFV-infected cell populations
	Macrophage	Comparison of Cell types: Term enriched in macrophages
Sample:	Naive	Comparison of naive Macrophages versus naive WSL cells
	ASFV	Comparison of ASFV-infected Macrophages versus ASFV-infected WSL cells
	Macrophage	Comparison of naive Macrophages versus ASFV-infected Macrophages
	WSL	Comparison of naive WSL cells versus ASFV-infected WSL cells
GOTerm	GOID	Specific for Comparison	Sample	Additional IDs associated with cluster	Additional term names associated with cluster
exocytosis	GO:0006887	unspecific	Macrophages	GO:0000398,GO:0006996,GO:0022607,GO:0022613,GO:0022618,GO:0030036,GO:0034622,GO:0043933,GO:0051258,GO:0065003,GO:0000398,GO:0006413,GO:0034622,GO:0071826,GO:0016032,GO:0044403	mRNA splicing, via spliceosome,organelle organization,cellular component assembly,ribonucleoprotein complex biogenesis,ribonucleoprotein complex assembly,actin cytoskeleton organization,cellular protein-containing complex assembly,protein-containing complex subunit organization,protein polymerization,protein-containing complex assembly,mRNA splicing, via spliceosome,translational initiation,cellu…
mitochondrion organization	GO:0007005	unspecific	Macrophages	GO:0006091,GO:0009141,GO:0009167,GO:0017144,GO:0055086,GO:0072521,GO:1901135,GO:1901136,GO:1901566,KEGG:00190,KEGG:04714,KEGG:04932,KEGG:05010,KEGG:05012,KEGG:05016,GO:0009123,GO:0009167,GO:0099132,KEGG:00190,KEGG:05016,GO:0097190,GO:2001233	generation of precursor metabolites and energy,nucleoside triphosphate metabolic process,purine ribonucleoside monophosphate metabolic process,drug metabolic process,nucleobase-containing small molecule metabolic process,purine-containing compound metabolic process,carbohydrate derivative metabolic process,carbohydrate derivative catabolic process,organonitrogen compound biosynthetic process,Oxid…
signal transduction	GO:0007165	Naive	Macrophages	GO:0006351,GO:0006355,GO:0045934,GO:0000398,GO:0002181,GO:0006396,GO:0006397,GO:0008380,GO:0016071,GO:0022607,GO:0022613,GO:0022618,GO:0034622,GO:0043933,GO:0050684,GO:0065003,GO:1903311,KEGG:03040,GO:0045454,KEGG:04611	transcription, DNA-templated,regulation of transcription, DNA-templated,negative regulation of nucleobase-containing compound metabolic process,mRNA splicing, via spliceosome,cytoplasmic translation,RNA processing,mRNA processing,RNA splicing,mRNA metabolic process,cellular component assembly,ribonucleoprotein complex biogenesis,ribonucleoprotein complex assembly,cellular protein-containing compl…
G protein-coupled receptor signaling pathway	GO:0007186	unspecific	Macrophages	GO:0006518,GO:0043043,GO:0043603,GO:0043604,GO:0055086,GO:1901135,GO:1901564,GO:1901566,KEGG:03013,GO:0006091,GO:0006119,GO:0006163,GO:0009117,GO:0009123,GO:0009124,GO:0009141,GO:0009150,GO:0009152,GO:0009165,GO:0009259,GO:0015980,GO:0017144,GO:0019637,GO:0019693,GO:0022900,GO:0044283,GO:0045333,GO:0046034,GO:0046390,GO:0051186,GO:0055086,GO:0072521,GO:0072522,GO:0090407,GO:1901135,GO:1901137,GO:…	peptide metabolic process,peptide biosynthetic process,cellular amide metabolic process,amide biosynthetic process,nucleobase-containing small molecule metabolic process,carbohydrate derivative metabolic process,organonitrogen compound metabolic process,organonitrogen compound biosynthetic process,RNA transport,generation of precursor metabolites and energy,oxidative phosphorylation,purine nucleo…
endosomal transport	GO:0016197	Naive	Macrophages	GO:0006605,GO:0006810,GO:0006886,GO:0006887,GO:0008104,GO:0015031,GO:0016192,GO:0033365,GO:0034613,GO:0042886,GO:0045184,GO:0046907,GO:0048193,GO:0051649,GO:0060627,GO:0071702,GO:0071705,GO:0072657,GO:0090150,GO:0010256,GO:0016192,GO:0060627,GO:0061024,GO:0072657,GO:0034976,KEGG:04141	protein targeting,transport,intracellular protein transport,exocytosis,protein localization,protein transport,vesicle-mediated transport,protein localization to organelle,cellular protein localization,amide transport,establishment of protein localization,intracellular transport,Golgi vesicle transport,establishment of localization in cell,regulation of vesicle-mediated transport,organic substance…
cellular protein-containing complex assembly	GO:0034622	Infected	Macrophages	GO:0007005,KEGG:04141,KEGG:04142,GO:0098927	mitochondrion organization,Protein processing in endoplasmic reticulum,Lysosome,vesicle-mediated transport between endosomal compartments
cellular catabolic process	GO:0044248	Naive	Macrophages	GO:0007165,GO:0043087,GO:0050790,GO:0051336,GO:0051345,GO:0006520,GO:0009064,GO:0019752,GO:0043436,GO:0044248,GO:0044282,GO:0044283,GO:0046394,GO:0046395,GO:0051186,GO:0055086,GO:0072329,GO:0072521,GO:1901135,GO:1901575,GO:1901605,GO:1901607,GO:1901657,GO:0097190,GO:2001233,GO:2001234,KEGG:05146	signal transduction,regulation of GTPase activity,regulation of catalytic activity,regulation of hydrolase activity,positive regulation of hydrolase activity,cellular amino acid metabolic process,glutamine family amino acid metabolic process,carboxylic acid metabolic process,oxoacid metabolic process,cellular catabolic process,small molecule catabolic process,small molecule biosynthetic process,c…
negative regulation of nucleobase-containing compound metabolic process	GO:0045934	unspecific	Macrophages	GO:0007186,GO:0007165,GO:0050794,KEGG:04144,KEGG:04142	G protein-coupled receptor signaling pathway,signal transduction,regulation of cellular process,Endocytosis,Lysosome
organonitrogen compound metabolic process	GO:1901564	unspecific	Macrophages	GO:0009057,GO:0044248,GO:0044257,GO:0044265,GO:1901565,GO:1901575,GO:0002181,GO:0006412,GO:0006413,GO:0006518,GO:0009165,GO:0019538,GO:0022613,GO:0022618,GO:0034641,GO:0043043,GO:0043603,GO:0043604,GO:0044267,GO:0046390,GO:0072522,GO:0090407,GO:1901135,GO:1901137,GO:1901564,GO:1901566,KEGG:03013,GO:0034976,GO:0044257,KEGG:04141,GO:0007186	macromolecule catabolic process,cellular catabolic process,cellular protein catabolic process,cellular macromolecule catabolic process,organonitrogen compound catabolic process,organic substance catabolic process,cytoplasmic translation,translation,translational initiation,peptide metabolic process,nucleotide biosynthetic process,protein metabolic process,ribonucleoprotein complex biogenesis,ribo…
organonitrogen compound metabolic process	GO:1901564	unspecific	Macrophages	GO:0016197,GO:0006351,GO:0006355,GO:0006357,GO:0006366,GO:0032774,GO:1903506,GO:0007005,KEGG:04210	endosomal transport,transcription, DNA-templated,regulation of transcription, DNA-templated,regulation of transcription by RNA polymerase II,transcription by RNA polymerase II,RNA biosynthetic process,regulation of nucleic acid-templated transcription,mitochondrion organization,Apoptosis
Oxidative phosphorylation	KEGG:00190	Infected	Macrophages	GO:0019538,GO:1901564,GO:1901566,GO:0044248,GO:0044282,GO:0046395,GO:1901565,GO:1901575,GO:1903362,GO:0007229,KEGG:04217	protein metabolic process,organonitrogen compound metabolic process,organonitrogen compound biosynthetic process,cellular catabolic process,small molecule catabolic process,carboxylic acid catabolic process,organonitrogen compound catabolic process,organic substance catabolic process,regulation of cellular protein catabolic process,integrin-mediated signaling pathway,Necroptosis
RNA transport	KEGG:03013	unspecific	Macrophages	GO:1901135,GO:1901136,KEGG:04142,GO:0006886,GO:0006888,GO:0008104,GO:0015833,GO:0016192,GO:0033365,GO:0034613,GO:0045184,GO:0046907,GO:0048193,GO:0051649,GO:0071705,GO:0072657,GO:0090150,GO:1903827,GO:1905475,KEGG:04144,GO:0031647,GO:0050821,KEGG:04612	carbohydrate derivative metabolic process,carbohydrate derivative catabolic process,Lysosome,intracellular protein transport,ER to Golgi vesicle-mediated transport,protein localization,peptide transport,vesicle-mediated transport,protein localization to organelle,cellular protein localization,establishment of protein localization,intracellular transport,Golgi vesicle transport,establishment of lo…
Protein processing in endoplasmic reticulum	KEGG:04141	Infected	Macrophages	KEGG:04141,GO:0050658,GO:0051168,KEGG:04217,GO:0050877	Protein processing in endoplasmic reticulum,RNA transport,nuclear export,Necroptosis,nervous system process
Lysosome	KEGG:04142	Naive	Macrophages	KEGG:04144,GO:0009117,GO:0019637,GO:0019752,GO:0051186,GO:0055086,KEGG:04612,KEGG:04144	Endocytosis,nucleotide metabolic process,organophosphate metabolic process,carboxylic acid metabolic process,cofactor metabolic process,nucleobase-containing small molecule metabolic process,Antigen processing and presentation,Endocytosis
Endocytosis	KEGG:04144	Naive	Macrophages	KEGG:04145,KEGG:05132,GO:0006996,GO:0022607,GO:0022618,GO:0034622,GO:0043933,GO:0065003,GO:0007186,KEGG:04216	Phagosome,Salmonella infection,organelle organization,cellular component assembly,ribonucleoprotein complex assembly,cellular protein-containing complex assembly,protein-containing complex subunit organization,protein-containing complex assembly,G protein-coupled receptor signaling pathway,Ferroptosis
Phagosome	KEGG:04145	Naive	Macrophages	GO:0000380,GO:0000381,GO:0000398,GO:0008380,GO:0043484,GO:0048024,GO:0050684,GO:0051252,GO:0071826,GO:1903311,GO:0006914,GO:0010638,GO:0022411,GO:0051493,GO:1902903	alternative mRNA splicing, via spliceosome,regulation of alternative mRNA splicing, via spliceosome,mRNA splicing, via spliceosome,RNA splicing,regulation of RNA splicing,regulation of mRNA splicing, via spliceosome,regulation of mRNA processing,regulation of RNA metabolic process,ribonucleoprotein complex subunit organization,regulation of mRNA metabolic process,autophagy,positive regulation of …
transcription by RNA polymerase II	GO:0006366	Infected	WSL	GO:0005975,GO:0006091,GO:0016052,GO:1901135,GO:1901136,GO:1901657,KEGG:00520,GO:0005975,GO:1901135,GO:1901136,KEGG:00520	carbohydrate metabolic process,generation of precursor metabolites and energy,carbohydrate catabolic process,carbohydrate derivative metabolic process,carbohydrate derivative catabolic process,glycosyl compound metabolic process,Amino sugar and nucleotide sugar metabolism,carbohydrate metabolic process,carbohydrate derivative metabolic process,carbohydrate derivative catabolic process,Amino sugar…
signal transduction	GO:0007165	unspecific	WSL	GO:0005975,GO:0006091,GO:0006163,GO:0006629,GO:0006753,GO:0006793,GO:0009123,GO:0009124,GO:0009152,GO:0009165,GO:0009167,GO:0009259,GO:0009260,GO:0016052,GO:0017144,GO:0019637,GO:0019693,GO:0032787,GO:0042737,GO:0044255,GO:0044283,GO:0046390,GO:0051186,GO:0055086,GO:0072521,GO:0072522,GO:0090407,GO:1901135,GO:1901136,GO:1901566,GO:1901657,KEGG:00190,KEGG:05016,GO:0006508,GO:0006914,GO:0044248,GO:…	carbohydrate metabolic process,generation of precursor metabolites and energy,purine nucleotide metabolic process,lipid metabolic process,nucleoside phosphate metabolic process,phosphorus metabolic process,nucleoside monophosphate metabolic process,nucleoside monophosphate biosynthetic process,purine ribonucleotide biosynthetic process,nucleotide biosynthetic process,purine ribonucleoside monopho…
protein-containing complex subunit organization	GO:0043933	Infected	WSL	GO:0006082,GO:0006520,GO:0006629,GO:0006631,GO:0008652,GO:0009152,GO:0009260,GO:0016042,GO:0019637,GO:0019752,GO:0032787,GO:0042737,GO:0044242,GO:0044255,GO:0044282,GO:0044283,GO:0051186,GO:1901566,GO:1901575,GO:1901605,GO:0006753,GO:0006793,GO:0019637,GO:0019693,GO:0055086,GO:0090407,GO:1901135,GO:1901564	organic acid metabolic process,cellular amino acid metabolic process,lipid metabolic process,fatty acid metabolic process,cellular amino acid biosynthetic process,purine ribonucleotide biosynthetic process,ribonucleotide biosynthetic process,lipid catabolic process,organophosphate metabolic process,carboxylic acid metabolic process,monocarboxylic acid metabolic process,drug catabolic process,cell…
protein-containing complex subunit organization	GO:0043933	Infected	WSL	GO:0006082,GO:0006412,GO:0006518,GO:0006520,GO:0008652,GO:0009165,GO:0009260,GO:0019637,GO:0019752,GO:0032787,GO:0034248,GO:0043043,GO:0043603,GO:0043604,GO:0044255,GO:0044283,GO:0046390,GO:0055086,GO:0072522,GO:0090407,GO:1901135,GO:1901564,GO:1901566,GO:1901605,GO:0010256,GO:0016050,GO:0016192,GO:0048284,GO:0051049,GO:0060627,GO:0061024,GO:0072657	organic acid metabolic process,translation,peptide metabolic process,cellular amino acid metabolic process,cellular amino acid biosynthetic process,nucleotide biosynthetic process,ribonucleotide biosynthetic process,organophosphate metabolic process,carboxylic acid metabolic process,monocarboxylic acid metabolic process,regulation of cellular amide metabolic process,peptide biosynthetic process,c…
cellular catabolic process	GO:0044248	Infected	WSL	GO:0006351,GO:0006355,GO:0006357,GO:0006366,GO:0010556,GO:0032774,GO:0034248,GO:0051252,GO:1903311,GO:1903506,GO:2000112,GO:0006508,GO:0034248,GO:0050790,GO:0051248,GO:0051336	transcription, DNA-templated,regulation of transcription, DNA-templated,regulation of transcription by RNA polymerase II,transcription by RNA polymerase II,regulation of macromolecule biosynthetic process,RNA biosynthetic process,regulation of cellular amide metabolic process,regulation of RNA metabolic process,regulation of mRNA metabolic process,regulation of nucleic acid-templated transcriptio…
cellular catabolic process	GO:0044248	Infected	WSL	GO:0006412,GO:0006413,GO:0006518,GO:0034248,GO:0043043,GO:0043604,GO:0071826,KEGG:03013,GO:0016999,GO:0017144,GO:0042737,GO:0044282	translation,translational initiation,peptide metabolic process,regulation of cellular amide metabolic process,peptide biosynthetic process,amide biosynthetic process,ribonucleoprotein complex subunit organization,RNA transport,antibiotic metabolic process,drug metabolic process,drug catabolic process,small molecule catabolic process
RNA transport	GO:0050658	Infected	WSL	GO:0006412,GO:0006413,GO:0006518,GO:0010556,GO:0032269,GO:0034248,GO:0034249,GO:0043043,GO:0043603,GO:0043604,GO:0051248,GO:1901566,GO:2000112,GO:0005975,GO:0006091,GO:0006732,GO:0016052,GO:0072524,GO:1901135,KEGG:00520	translation,translational initiation,peptide metabolic process,regulation of macromolecule biosynthetic process,negative regulation of cellular protein metabolic process,regulation of cellular amide metabolic process,negative regulation of cellular amide metabolic process,peptide biosynthetic process,cellular amide metabolic process,amide biosynthetic process,negative regulation of protein metabo…
nucleobase-containing small molecule metabolic process	GO:0055086	Infected	WSL	GO:0006753,GO:0006793,GO:0019637,GO:0044267,GO:0055086,GO:0090407,GO:1901135,GO:1901564,GO:0006914,GO:0016236,GO:0022411,GO:0044248	nucleoside phosphate metabolic process,phosphorus metabolic process,organophosphate metabolic process,cellular protein metabolic process,nucleobase-containing small molecule metabolic process,organophosphate biosynthetic process,carbohydrate derivative metabolic process,organonitrogen compound metabolic process,autophagy,macroautophagy,cellular component disassembly,cellular catabolic process
nucleobase-containing small molecule metabolic process	GO:0055086	Infected	WSL	GO:0006793,GO:0032269,GO:0034248,GO:0034249,GO:0044267,GO:0050790,GO:0051248,GO:0051336,GO:1901564,GO:1901566,KEGG:04520,KEGG:04670,KEGG:04810,KEGG:05100,KEGG:05140	phosphorus metabolic process,negative regulation of cellular protein metabolic process,regulation of cellular amide metabolic process,negative regulation of cellular amide metabolic process,cellular protein metabolic process,regulation of catalytic activity,negative regulation of protein metabolic process,regulation of hydrolase activity,organonitrogen compound metabolic process,organonitrogen co…
nucleobase-containing small molecule metabolic process	GO:0055086	Infected	WSL	GO:0006810,GO:0006886,GO:0006897,GO:0006898,GO:0006909,GO:0007165,GO:0008104,GO:0015031,GO:0015833,GO:0016192,GO:0030100,GO:0032879,GO:0033365,GO:0034613,GO:0045184,GO:0045807,GO:0046907,GO:0050764,GO:0050794,GO:0051050,GO:0051128,GO:0051130,GO:0051649,GO:0060341,GO:0060627,GO:0061024,GO:0070887,GO:0071705,GO:0072594,GO:0072657,GO:0098657,GO:1903827,GO:1905475,GO:1905477,GO:0015991,GO:0090662,GO:…	transport,intracellular protein transport,endocytosis,receptor-mediated endocytosis,phagocytosis,signal transduction,protein localization,protein transport,peptide transport,vesicle-mediated transport,regulation of endocytosis,regulation of localization,protein localization to organelle,cellular protein localization,establishment of protein localization,positive regulation of endocytosis,intracel…
purine-containing compound metabolic process	GO:0072521	Infected	WSL	GO:0006897,GO:0006996,GO:0007010,GO:0007015,GO:0008064,GO:0008154,GO:0022411,GO:0022607,GO:0030036,GO:0030041,GO:0030100,GO:0030833,GO:0032271,GO:0032273,GO:0032535,GO:0032879,GO:0032970,GO:0034622,GO:0043254,GO:0043933,GO:0044087,GO:0045807,GO:0050794,GO:0051050,GO:0051128,GO:0051130,GO:0051258,GO:0051493,GO:0060627,GO:0065003,GO:0071826,GO:0097435,GO:0098657,GO:0110053,GO:1902903,GO:1902904,GO:…	endocytosis,organelle organization,cytoskeleton organization,actin filament organization,regulation of actin polymerization or depolymerization,actin polymerization or depolymerization,cellular component disassembly,cellular component assembly,actin cytoskeleton organization,actin filament polymerization,regulation of endocytosis,regulation of actin filament polymerization,regulation of protein p…
purine-containing compound metabolic process	GO:0072521	Infected	WSL	GO:0007015,GO:0030036,GO:0032273,GO:0032535,GO:0032970,GO:0110053,KEGG:04520,KEGG:04666,KEGG:04670,KEGG:04810,KEGG:05100,GO:0016052,GO:0016071,GO:0044248,GO:1901361,GO:1901575,GO:1903311	actin filament organization,actin cytoskeleton organization,positive regulation of protein polymerization,regulation of cellular component size,regulation of actin filament-based process,regulation of actin filament organization,Adherens junction,Fc gamma R-mediated phagocytosis,Leukocyte transendothelial migration,Regulation of actin cytoskeleton,Bacterial invasion of epithelial cells,carbohydra…
Oxidative phosphorylation	KEGG:00190	Infected	WSL	GO:0009057,GO:0016042,GO:0034976,GO:0044248,GO:0044257,GO:0044265,GO:0044282,GO:1901565,GO:1901575,GO:0019725,GO:0045454,GO:0051235,GO:0051651	macromolecule catabolic process,lipid catabolic process,response to endoplasmic reticulum stress,cellular catabolic process,cellular protein catabolic process,cellular macromolecule catabolic process,small molecule catabolic process,organonitrogen compound catabolic process,organic substance catabolic process,cellular homeostasis,cell redox homeostasis,maintenance of location,maintenance of locat…
RNA transport	KEGG:03013	Infected	WSL	GO:0016032,GO:0019058,GO:0044403,GO:0048524,GO:0050792,GO:1903900,GO:0016042,GO:0044242,GO:0044282	viral process,viral life cycle,symbiont process,positive regulation of viral process,regulation of viral process,regulation of viral life cycle,lipid catabolic process,cellular lipid catabolic process,small molecule catabolic process
Spliceosome	KEGG:03040	Infected	WSL	KEGG:04145,KEGG:04520,KEGG:04670,KEGG:04810,KEGG:05134,KEGG:05146,KEGG:05152,GO:0006508,GO:0006793,GO:1901564,GO:1901566	Phagosome,Adherens junction,Leukocyte transendothelial migration,Regulation of actin cytoskeleton,Legionellosis,Amoebiasis,Tuberculosis,proteolysis,phosphorus metabolic process,organonitrogen compound metabolic process,organonitrogen compound biosynthetic process
Protein processing in endoplasmic reticulum	KEGG:04141	unspecific	WSL	GO:0000380,GO:0000381,GO:0000398,GO:0006397,GO:0008380,GO:0016071,GO:0043484,GO:0048024,GO:0050684,GO:0071826,GO:0090304,GO:1901361,GO:1903311	alternative mRNA splicing, via spliceosome,regulation of alternative mRNA splicing, via spliceosome,mRNA splicing, via spliceosome,mRNA processing,RNA splicing,mRNA metabolic process,regulation of RNA splicing,regulation of mRNA splicing, via spliceosome,regulation of mRNA processing,ribonucleoprotein complex subunit organization,nucleic acid metabolic process,organic cyclic compound catabolic pr…
Endocytosis	KEGG:04144	unspecific	WSL	GO:0000398,GO:0002181,GO:0006412,GO:0006413,GO:0006518,GO:0008380,GO:0034248,GO:0034622,GO:0043043,GO:0043603,GO:0043604,GO:0051248,GO:0071826,GO:1901566,GO:2000112,KEGG:03010,KEGG:03013	mRNA splicing, via spliceosome,cytoplasmic translation,translation,translational initiation,peptide metabolic process,RNA splicing,regulation of cellular amide metabolic process,cellular protein-containing complex assembly,peptide biosynthetic process,cellular amide metabolic process,amide biosynthetic process,negative regulation of protein metabolic process,ribonucleoprotein complex subunit orga…
organic acid metabolic process	GO:0006082	unspecific	ASFV	GO:0005975,GO:0006082,GO:0006091,GO:0006163,GO:0006520,GO:0006732,GO:0006753,GO:0006793,GO:0009123,GO:0009124,GO:0009141,GO:0009150,GO:0009152,GO:0009165,GO:0009167,GO:0009168,GO:0009201,GO:0009205,GO:0009259,GO:0015980,GO:0015991,GO:0016052,GO:0016999,GO:0017144,GO:0019637,GO:0019693,GO:0019752,GO:0032787,GO:0042737,GO:0044283,GO:0046034,GO:0046390,GO:0046394,GO:0051186,GO:0051188,GO:0055086,GO:…	carbohydrate metabolic process,organic acid metabolic process,generation of precursor metabolites and energy,purine nucleotide metabolic process,cellular amino acid metabolic process,coenzyme metabolic process,nucleoside phosphate metabolic process,phosphorus metabolic process,nucleoside monophosphate metabolic process,nucleoside monophosphate biosynthetic process,nucleoside triphosphate metaboli…
organic acid metabolic process	GO:0006082	unspecific	ASFV	GO:0006082,GO:0006520,GO:0006732,GO:0009064,GO:0019752,GO:0032787,GO:0042737,GO:0043648,GO:0044242,GO:0044282,GO:0044283,GO:0046394,GO:0051186,GO:1901575,GO:1901605	organic acid metabolic process,cellular amino acid metabolic process,coenzyme metabolic process,glutamine family amino acid metabolic process,carboxylic acid metabolic process,monocarboxylic acid metabolic process,drug catabolic process,dicarboxylic acid metabolic process,cellular lipid catabolic process,small molecule catabolic process,small molecule biosynthetic process,carboxylic acid biosynth…
transcription by RNA polymerase II	GO:0006366	Macrophage	ASFV	GO:0006351,GO:0006355,GO:0006357,GO:0006366,GO:0016071,GO:0034248,GO:0090304,GO:0097659,GO:1903506,GO:2000112	transcription, DNA-templated,regulation of transcription, DNA-templated,regulation of transcription by RNA polymerase II,transcription by RNA polymerase II,mRNA metabolic process,regulation of cellular amide metabolic process,nucleic acid metabolic process,nucleic acid-templated transcription,regulation of nucleic acid-templated transcription,regulation of cellular macromolecule biosynthetic proc…
translation	GO:0006412	unspecific	ASFV	GO:0006412,GO:0006518,GO:0009165,GO:0034248,GO:0043043,GO:0043603,GO:0043604,GO:0044283,GO:0046390,GO:0055086,GO:0072522,GO:0090407,GO:1901135,GO:1901564,GO:1901566	translation,peptide metabolic process,nucleotide biosynthetic process,regulation of cellular amide metabolic process,peptide biosynthetic process,cellular amide metabolic process,amide biosynthetic process,small molecule biosynthetic process,ribose phosphate biosynthetic process,nucleobase-containing small molecule metabolic process,purine-containing compound biosynthetic process,organophosphate …
translation	GO:0006412	unspecific	ASFV	GO:0006810,GO:0006886,GO:0006887,GO:0006897,GO:0006898,GO:0006909,GO:0007165,GO:0008104,GO:0015031,GO:0015833,GO:0016192,GO:0016477,GO:0030100,GO:0032879,GO:0034613,GO:0040012,GO:0045184,GO:0045807,GO:0046907,GO:0048193,GO:0048870,GO:0050764,GO:0050794,GO:0051049,GO:0051050,GO:0051128,GO:0051130,GO:0051649,GO:0060341,GO:0060627,GO:0061024,GO:0070887,GO:0071702,GO:0071705,GO:0072594,GO:0072657,GO:…	transport,intracellular protein transport,exocytosis,endocytosis,receptor-mediated endocytosis,phagocytosis,signal transduction,protein localization,protein transport,peptide transport,vesicle-mediated transport,cell migration,regulation of endocytosis,regulation of localization,cellular protein localization,regulation of locomotion,establishment of protein localization,positive regulation of end…
translation	GO:0006412	unspecific	ASFV	GO:0006897,GO:0006996,GO:0007010,GO:0007015,GO:0008064,GO:0008154,GO:0010638,GO:0022411,GO:0022607,GO:0030036,GO:0030041,GO:0030100,GO:0030833,GO:0032271,GO:0032535,GO:0032879,GO:0032956,GO:0032970,GO:0034622,GO:0043254,GO:0043933,GO:0044087,GO:0045010,GO:0045807,GO:0048870,GO:0050794,GO:0051049,GO:0051050,GO:0051128,GO:0051130,GO:0051258,GO:0051493,GO:0051495,GO:0060627,GO:0065003,GO:0071826,GO:…	endocytosis,organelle organization,cytoskeleton organization,actin filament organization,regulation of actin polymerization or depolymerization,actin polymerization or depolymerization,positive regulation of organelle organization,cellular component disassembly,cellular component assembly,actin cytoskeleton organization,actin filament polymerization,regulation of endocytosis,regulation of actin f…
endocytosis	GO:0006897	Macrophage	ASFV
mitochondrion organization	GO:0007005	Macrophage	ASFV
signal transduction	GO:0007165	Macrophage	ASFV
G protein-coupled receptor signaling pathway	GO:0007186	Macrophage	ASFV
integrin-mediated signaling pathway	GO:0007229	Macrophage	ASFV
RNA splicing	GO:0008380	unspecific	ASFV
vesicle-mediated transport	GO:0016192	Macrophage	ASFV
drug metabolic process	GO:0017144	Macrophage	ASFV
viral life cycle	GO:0019058	Macrophage	ASFV
carboxylic acid metabolic process	GO:0019752	unspecific	ASFV
cellular protein catabolic process	GO:0044257	Macrophage	ASFV
cellular protein metabolic process	GO:0044267	Macrophage	ASFV
cell redox homeostasis	GO:0045454	Macrophage	ASFV
protein stabilization	GO:0050821	Macrophage	ASFV
apoptotic signaling pathway	GO:0097190	Macrophage	ASFV
organonitrogen compound biosynthetic process	GO:1901566	unspecific	ASFV
Oxidative phosphorylation	KEGG:00190	Macrophage	ASFV
Amino sugar and nucleotide sugar metabolism	KEGG:00520	Macrophage	ASFV
RNA transport	KEGG:03013	unspecific	ASFV
Protein processing in endoplasmic reticulum	KEGG:04141	Macrophage	ASFV
Lysosome	KEGG:04142	Macrophage	ASFV
Endocytosis	KEGG:04144	Macrophage	ASFV
Phagosome	KEGG:04145	Macrophage	ASFV
Necroptosis	KEGG:04217	Macrophage	ASFV
Antigen processing and presentation	KEGG:04612	Macrophage	ASFV
Fc gamma R-mediated phagocytosis	KEGG:04666	Macrophage	ASFV
mRNA splicing, via spliceosome	GO:0000398	Macrophage	Naive
transcription by RNA polymerase II	GO:0006366	Macrophage	Naive
proteolysis	GO:0006508	Macrophage	Naive
exocytosis	GO:0006887	Macrophage	Naive
endocytosis	GO:0006897	Macrophage	Naive
phagocytosis	GO:0006909	Macrophage	Naive
autophagy	GO:0006914	Macrophage	Naive
signal transduction	GO:0007165	Macrophage	Naive
G protein-coupled receptor signaling pathway	GO:0007186	Macrophage	Naive
RNA splicing	GO:0008380	Macrophage	Naive
lipid catabolic process	GO:0016042	Macrophage	Naive
mRNA metabolic process	GO:0016071	Macrophage	Naive
vesicle-mediated transport	GO:0016192	Macrophage	Naive
carboxylic acid metabolic process	GO:0019752	Macrophage	Naive
zymogen activation	GO:0031638	Macrophage	Naive
cellular amide metabolic process	GO:0043603	Macrophage	Naive
cell redox homeostasis	GO:0045454	Macrophage	Naive
apoptotic signaling pathway	GO:0097190	Macrophage	Naive
vesicle-mediated transport between endosomal compartments	GO:0098927	Macrophage	Naive
organonitrogen compound metabolic process	GO:1901564	Macrophage	Naive
Glycolysis / Gluconeogenesis	KEGG:00010	unspecific	Naive
Oxidative phosphorylation	KEGG:00190	Macrophage	Naive
Amino sugar and nucleotide sugar metabolism	KEGG:00520	Macrophage	Naive
Protein processing in endoplasmic reticulum	KEGG:04141	Macrophage	Naive
Lysosome	KEGG:04142	Macrophage	Naive
Endocytosis	KEGG:04144	Macrophage	Naive
Phagosome	KEGG:04145	Macrophage	Naive
Apoptosis	KEGG:04210	Macrophage	Naive
Ferroptosis	KEGG:04216	Macrophage	Naive
Necroptosis	KEGG:04217	Macrophage	Naive
Platelet activation	KEGG:04611	Macrophage	Naive
Antigen processing and presentation	KEGG:04612	Macrophage	Naive
Regulation of actin cytoskeleton	KEGG:04810	Macrophage	Naive
