# Supplementary material for: Comparison of the Proteomes of Porcine Macrophages and a Stable Porcine Cell Line after Infection with African Swine Fever Virus
Source: Viruses. 2021 Nov 1;13(11):2198. doi: 10.3390/v13112198 (PMC8620826; doi:10.3390/v13112198)
Supplement: Supplementary file 1 [file viruses-13-02198-s001.zip › S6_MS-identification.xlsx]

## Sheet: #1_Overview
Table of Contents
Table Sheet	Content
#2 - # 4	Proteinscape exports proteins identified in naive Macrophages
#5 - #7	Proteinscape exports proteins identified in ASFV-infected Macrophages (Pig1)
#8 - #10	Proteinscape exports proteins identified in ASFV-infected Macrophages (Pig2)
#11 - #13	Proteinscape exports proteins identified in ASFV-infected Macrophages (Pig3)
#14 - #16	Proteinscape exports proteins identified in naive WSL cells
#17 - #19	Proteinscape exports proteins identified in ASFV-infected WSL cells
Column headers
MW [kDa]	Molecular weight in kDa
pI	isoelectric point
#Alt. Proteins	Number of alternative protein identifications
Scores	Protein identification score
#Peptides	Number of identified peptides
SC [%]	Sequence coverage by identified peptides in percent

## Sheet: #2_Macrophages Mock1
Protein ID	Protein description	MW [kDa]	pI	#Alt. Proteins	Scores	#Peptides	SC [%]
ENSSSCP00000000036	tubulin tyrosine ligase like 12 - NCBI gene 100621422	67.4	5.4	1	150.8 (M:150.8)	5	10.3
ENSSSCP00000000040	NADH-cytochrome b5 reductase 3-like - NCBI gene 100524254	33.9	8.6	1	155.5 (M:155.5)	3	12.7
ENSSSCP00000000046.SP	alpha-N-acetylgalactosaminidase - NCBI gene 100142667	41.9	5.6	5	98.9 (M:98.9)	2	6.2
ENSSSCP00000000070	aconitase 2 - NCBI gene 396999	85.4	7.6	1	539.7 (M:539.7)	11	16.2
ENSSSCP00000000108	DEAD-box helicase 17 - NCBI gene 100514347	70.5	8.9	3	473.4 (M:473.4)	9	14.2
ENSSSCP00000000123	eukaryotic translation initiation factor 3 subunit L - NCBI gene 100515608	62.8	5.8	3	188.4 (M:188.4)	4	9.6
ENSSSCP00000000145	eukaryotic translation initiation factor 3 subunit D - NCBI gene 100512835	63.9	5.8	1	41.0 (M:41.0)	1	2.6
ENSSSCP00000000149	myosin heavy chain 9 - NCBI gene 396904	226.1	5.5	10	1533.4 (M:1533.4)	24	15.1
ENSSSCP00000000165	RNA 2' 3'-cyclic phosphate and 5'-OH ligase - NCBI gene 733658	55.2	6.8	1	52.6 (M:52.6)	1	2.8
ENSSSCP00000000178	cytoskeleton associated protein 4 - NCBI gene 100523493	64.5	5.5	1	87.2 (M:87.2)	2	6.1
ENSSSCP00000000201	tubulin alpha 1a - NCBI gene 100135051	50.1	4.9	15	1003.9 (M:1003.9)	11	34.6
ENSSSCP00000000266	keratin 1 - NCBI gene 100049664	64.8	8.2	2	128.1 (M:128.1)	3	5.8
ENSSSCP00000000397	proliferation-associated 2G4 - NCBI gene 100737962	38.0	7.1	2	119.5 (M:119.5)	4	11.8
ENSSSCP00000000399	extended synaptotagmin 1 - NCBI gene 100519485	117.2	5.6	3	195.1 (M:195.1)	5	6.8
ENSSSCP00000000402	myosin light chain 6 - NCBI gene 396807	16.9	4.6	2	283.0 (M:283.0)	5	34.4
ENSSSCP00000000419.SP	canopy FGF signaling regulator 2 - NCBI gene 100151912	18.5	4.7	2	57.6 (M:57.6)	1	9.9
ENSSSCP00000000457	dynactin subunit 2 - NCBI gene 100515661	44.5	5.1	2	44.8 (M:44.8)	1	2.5
ENSSSCP00000000522.SP	lysozyme - NCBI gene 100157211	14.6	8.9	2	54.7 (M:54.7)	1	5.5
ENSSSCP00000000527	chaperonin containing TCP1 subunit 2 - NCBI gene 100157776	57.4	6.1	1	174.7 (M:174.7)	2	5.0
ENSSSCP00000000609	golgi transport 1B - NCBI gene 100154676	15.4	10.4	1	33.3 (M:33.3)	1	10.1
ENSSSCP00000000729	ubiquitin specific peptidase 5 - NCBI gene 100155342	95.8	4.9	1	340.7 (M:340.7)	6	9.0
ENSSSCP00000000740	glyceraldehyde-3-phosphate dehydrogenase - NCBI gene 396823	35.8	8.5	5	894.9 (M:894.9)	11	34.2
ENSSSCP00000000757	CD9 molecule - NCBI gene 397067	22.1	7.5	2	40.3 (M:40.3)	1	3.5
ENSSSCP00000000892	aldehyde dehydrogenase 1 family member L2 - NCBI gene 100151976	86.6	6.2	1	41.9 (M:41.9)	1	2.0
ENSSSCP00000000897	thioredoxin reductase 1 - NCBI gene 396681	54.7	5.7	1	339.6 (M:339.6)	6	18.2
ENSSSCP00000000906	heat shock protein 90 beta family member 1 - NCBI gene 397191	55.9	4.9	1	569.3 (M:569.3)	9	19.2
ENSSSCP00000000949	solute carrier family 25 member 3 - NCBI gene 100302698	39.9	9.4	3	277.6 (M:277.6)	6	16.7
ENSSSCP00000000954	leukotriene A4 hydrolase - NCBI gene 100154219	69.0	5.8	1	93.6 (M:93.6)	2	4.3
ENSSSCP00000000971	descr. not available	16.5	4.7	1	139.9 (M:139.9)	3	31.3
ENSSSCP00000001024	cullin associated and neddylation dissociated 1 - NCBI gene 100514460	119.5	5.6	2	39.4 (M:39.4)	1	1.1
ENSSSCP00000001081	serpin family B member 1 - NCBI gene 100155145	42.5	6.1	6	1172.1 (M:1172.1)	19	49.7
ENSSSCP00000001145	DEK proto-oncogene - NCBI gene 100156871	42.6	8.5	1	29.6 (M:29.6)	1	3.7
ENSSSCP00000001236	of 1 Hsap:H3 histone family member 3A - HGNC:4764	15.2	10.8	9	190.7 (M:190.7)	6	26.5
ENSSSCP00000001459	tubulin beta class I - NCBI gene 733686	49.6	4.8	8	1233.4 (M:1233.4)	18	38.5
ENSSSCP00000001513	neuraminidase 1 - NCBI gene 100124381	45.1	6.6	1	48.8 (M:48.8)	2	5.5
ENSSSCP00000001574.SP	MHC class II histocompatibility antigen SLA-DQA - NCBI gene 100153387	25.3	5.3	7	118.1 (M:118.1)	2	10.2
ENSSSCP00000001575.SP	SLA-DQ beta1 domain - NCBI gene 100037921	26.3	7.9	2	176.6 (M:176.6)	3	12.7
ENSSSCP00000001583	proteasome subunit beta 9 - NCBI gene 654294	23.3	5.2	1	37.1 (M:37.1)	1	4.6
ENSSSCP00000001631	ribosomal protein S18 - NCBI gene 396980	17.7	11.0	2	211.5 (M:211.5)	5	25.7
ENSSSCP00000001634	prefoldin subunit 6 - NCBI gene 100152995	14.6	8.8	1	43.3 (M:43.3)	1	9.3
ENSSSCP00000001636.SP	TAP binding protein - NCBI gene 100155428	51.8	7.1	3	61.2 (M:61.2)	1	3.9
ENSSSCP00000001659	ribosomal protein S10 - NCBI gene 100155444	18.9	10.2	1	296.6 (M:296.6)	4	23.6
ENSSSCP00000001699	serine and arginine rich splicing factor 3 - NCBI gene 100739153	19.3	11.6	1	119.2 (M:119.2)	2	14.0
ENSSSCP00000001827	exportin 5 - NCBI gene 100155084	134.7	5.4	2	47.7 (M:47.7)	1	1.4
ENSSSCP00000001934.SP	cathepsin H - NCBI gene 396969	35.2	8.0	4	235.6 (M:235.6)	3	13.1
ENSSSCP00000001946	fumarylacetoacetate hydrolase - NCBI gene 100623036	53.0	7.0	1	83.2 (M:83.2)	2	4.3
ENSSSCP00000002105	hexosaminidase subunit alpha - NCBI gene 100142664	59.1	5.7	3	552.9 (M:552.9)	11	17.8
ENSSSCP00000002108	pyruvate kinase muscle - NCBI gene 100158154	57.8	8.0	4	1082.4 (M:1082.4)	12	31.6
ENSSSCP00000002132	proteasome subunit alpha 6 - NCBI gene 100156790	27.4	6.3	1	99.8 (M:99.8)	2	9.3
ENSSSCP00000002177	dehydrogenase/reductase 1 - NCBI gene 100519262	34.1	8.0	2	59.4 (M:59.4)	1	6.1
ENSSSCP00000002192	proteasome activator subunit 1 - NCBI gene 397572	28.6	5.8	1	86.8 (M:86.8)	2	10.4
ENSSSCP00000002196	phosphoenolpyruvate carboxykinase 2 mitochondrial - NCBI gene 403165	70.6	8.3	2	73.1 (M:73.1)	2	3.8
ENSSSCP00000002240	defender against cell death 1 - NCBI gene 396984	12.5	6.5	1	79.1 (M:79.1)	2	19.5
ENSSSCP00000002464	methylenetetrahydrofolate dehydrogenase cyclohydrolase and formyltetrahydrofolate synthetase 1 - NCBI gene 414382	101.0	6.8	1	99.2 (M:99.2)	2	2.4
ENSSSCP00000002495	zinc finger FYVE-type containing 26 - NCBI gene 100155869	283.2	6.1	1	32.7 (M:32.7)	1	0.3
ENSSSCP00000002505	ERH mRNA splicing and mitosis factor - NCBI gene 100152505	12.3	5.6	1	127.5 (M:127.5)	3	26.9
ENSSSCP00000002564.SP	NPC intracellular cholesterol transporter 2 - NCBI gene 397410	14.3	6.3	2	130.3 (M:130.3)	3	16.9
ENSSSCP00000002654	legumain - NCBI gene 100154477	41.6	6.3	6	471.7 (M:471.7)	5	16.4
ENSSSCP00000002703	glutaredoxin 5 - NCBI gene 100154744	16.6	6.8	1	51.5 (M:51.5)	1	9.1
ENSSSCP00000002737	40S ribosomal protein S21 - NCBI gene 100518848	9.1	8.7	1	198.8 (M:198.8)	2	18.1
ENSSSCP00000002862	adenine phosphoribosyltransferase - NCBI gene 100622001	19.6	6.7	1	66.1 (M:66.1)	2	12.8
ENSSSCP00000002938	alanyl-tRNA synthetase - NCBI gene 100525399	105.7	5.3	1	240.3 (M:240.3)	6	7.5
ENSSSCP00000002995	ATPase H+ transporting V0 subunit d1 - NCBI gene 100525048	40.3	4.9	1	91.6 (M:91.6)	2	6.0
ENSSSCP00000003080	programmed cell death 5 - NCBI gene 100523791	14.2	5.8	1	31.6 (M:31.6)	1	10.4
ENSSSCP00000003094	glucose-6-phosphate isomerase - NCBI gene 397602	63.1	7.8	1	636.2 (M:636.2)	12	25.6
ENSSSCP00000003131	COX6B protein - NCBI gene 100038022	9.8	8.8	2	56.7 (M:56.7)	1	12.0
ENSSSCP00000003207	actinin alpha 4 - NCBI gene 100517284	107.2	5.2	6	662.6 (M:662.6)	13	16.7
ENSSSCP00000003296	ribosomal protein S19 - NCBI gene 100518254	16.1	10.3	2	150.8 (M:150.8)	3	20.0
ENSSSCP00000003318	ETHE1 persulfide dioxygenase - NCBI gene 106504117	27.0	6.5	1	238.6 (M:238.6)	5	19.5
ENSSSCP00000003340	CLPTM1 regulator of GABA type A receptor forward trafficking - NCBI gene 100511021	72.3	6.3	2	61.9 (M:61.9)	1	2.4
ENSSSCP00000003343.SP	apolipoprotein E - NCBI gene 397576	34.7	5.6	2	176.4 (M:176.4)	5	20.7
ENSSSCP00000003344	translocase of outer mitochondrial membrane 40 - NCBI gene 102165927	33.3	6.7	2	33.6 (M:33.6)	1	3.4
ENSSSCP00000003361	solute carrier family 1 member 5 - NCBI gene 641348	56.4	5.2	1	58.5 (M:58.5)	1	2.4
ENSSSCP00000003378	NSF attachment protein alpha - NCBI gene 100515953	33.3	5.2	1	168.1 (M:168.1)	3	13.6
ENSSSCP00000003396	hydroxysteroid 17-beta dehydrogenase 14 - NCBI gene 100523496	27.2	6.7	2	92.1 (M:92.1)	2	7.3
ENSSSCP00000003404	BCL2 associated X apoptosis regulator - NCBI gene 396633	19.4	5.5	1	76.7 (M:76.7)	1	7.5
ENSSSCP00000003413	nucleobindin 1 - NCBI gene 100512538	49.4	5.1	3	71.1 (M:71.1)	1	3.1
ENSSSCP00000003417	ferritin light chain - NCBI gene 397035	20.0	5.7	1	516.4 (M:516.4)	5	38.5
ENSSSCP00000003432	ribosomal protein S11 - NCBI gene 100513660	18.4	10.3	1	61.4 (M:61.4)	2	10.1
ENSSSCP00000003505	electron transfer flavoprotein subunit beta - NCBI gene 396614	27.7	8.6	1	90.1 (M:90.1)	1	8.2
ENSSSCP00000003528	myeloid associated differentiation marker - NCBI gene 100519316	35.1	8.7	1	45.2 (M:45.2)	1	3.1
ENSSSCP00000003670	Parkinsonism associated deglycase - NCBI gene 780404	19.9	6.3	1	135.6 (M:135.6)	3	18.5
ENSSSCP00000003687	phosphogluconate dehydrogenase - NCBI gene 397546	52.3	6.3	1	1149.0 (M:1149.0)	14	32.4
ENSSSCP00000003707	F-box protein 6 - NCBI gene 100524148	30.4	6.4	1	53.9 (M:53.9)	1	4.5
ENSSSCP00000003753	EF-hand domain family member D2 - NCBI gene 100520743	26.6	5.1	5	516.5 (M:516.5)	10	36.8
ENSSSCP00000003775	NECAP endocytosis associated 2 - NCBI gene 100523442	28.6	8.8	3	137.0 (M:137.0)	3	16.2
ENSSSCP00000003786	ubiquitin protein ligase E3 component n-recognin 4 - NCBI gene 102161705	572.4	5.7	1	92.6 (M:92.6)	3	0.6
ENSSSCP00000003790	aldo-keto reductase family 7 member A2 - NCBI gene 100511331	40.9	8.6	1	329.2 (M:329.2)	7	25.2
ENSSSCP00000003805.SP	dolichyl-diphosphooligosaccharide--protein glycosyltransferase non-catalytic subunit - NCBI gene 397385	46.2	5.4	3	300.8 (M:300.8)	6	16.7
ENSSSCP00000003820	cell division cycle 42 - NCBI gene 780428	21.2	6.2	2	200.1 (M:200.1)	2	15.7
ENSSSCP00000003869	nuclear distribution C dynein complex regulator - NCBI gene 100511023	35.3	5.3	2	45.7 (M:45.7)	1	4.9
ENSSSCP00000003880	WASP family member 2 - NCBI gene 100512789	54.2	5.4	1	109.3 (M:109.3)	1	3.8
ENSSSCP00000003916	eukaryotic translation initiation factor 3 subunit I - NCBI gene 100521499	36.3	5.4	1	46.5 (M:46.5)	1	4.3
ENSSSCP00000003917	histone deacetylase 1 - NCBI gene 100622482	51.6	5.2	4	56.8 (M:56.8)	2	4.0
ENSSSCP00000003941	thyroid hormone receptor associated protein 3 - NCBI gene 100627402	109.0	10.1	1	88.5 (M:88.5)	2	2.3
ENSSSCP00000003976	cyclase associated actin cytoskeleton regulatory protein 1 - NCBI gene 100621359	51.4	6.8	1	704.1 (M:704.1)	10	25.3
ENSSSCP00000004014	NPC intracellular cholesterol transporter 1 - NCBI gene 397591	141.9	5.2	2	203.7 (M:203.7)	4	3.7
ENSSSCP00000004085	acyl-CoA dehydrogenase medium chain - NCBI gene 397104	43.3	8.4	2	277.8 (M:277.8)	6	19.5
ENSSSCP00000004169	sterol carrier protein 2 - NCBI gene 397439	58.3	6.6	1	65.8 (M:65.8)	1	2.0
ENSSSCP00000004198.SP	cytidine/uridine monophosphate kinase 1 - NCBI gene 100521561	16.8	9.2	4	78.7 (M:78.7)	2	14.2
ENSSSCP00000004229	peroxiredoxin 1 - NCBI gene 100512476	22.2	8.6	2	421.2 (M:421.2)	7	37.7
ENSSSCP00000004246	ribosomal protein S8 - NCBI gene 100516861	24.2	10.3	2	321.9 (M:321.9)	6	34.1
ENSSSCP00000004354	QKI KH domain containing RNA binding - NCBI gene 492277	28.6	7.8	4	53.2 (M:53.2)	1	3.8
ENSSSCP00000004370.SP	insulin like growth factor 2 receptor - NCBI gene 397214	269.1	5.5	2	205.1 (M:205.1)	7	3.3
ENSSSCP00000004385	ezrin - NCBI gene 100152815	69.3	5.8	1	524.2 (M:524.2)	9	12.3
ENSSSCP00000004449	RAB32 member RAS oncogene family - NCBI gene 100144496	25.0	6.3	1	69.8 (M:69.8)	1	4.9
ENSSSCP00000004465	alpha-L-fucosidase 2 - NCBI gene 100154940	53.1	5.7	2	117.0 (M:117.0)	3	7.8
ENSSSCP00000004510	ribosomal protein S12 - NCBI gene 397650	14.5	6.8	2	100.7 (M:100.7)	2	13.6
ENSSSCP00000004523	syntaxin 7 - NCBI gene 100153196	29.8	5.4	1	96.3 (M:96.3)	2	10.7
ENSSSCP00000004530	arginase 1 - NCBI gene 397115	35.0	6.3	1	260.1 (M:260.1)	4	18.3
ENSSSCP00000004620	opioid growth factor receptor like 1 - NCBI gene 100153138	44.4	7.7	2	45.2 (M:45.2)	1	3.4
ENSSSCP00000004733	sorting nexin 3 - NCBI gene 100627262	18.8	8.7	1	225.1 (M:225.1)	4	22.8
ENSSSCP00000004833	COX7A2 protein - NCBI gene 100038000	9.2	10.1	1	60.8 (M:60.8)	1	12.0
ENSSSCP00000004897	asparaginyl-tRNA synthetase - NCBI gene 100513328	64.4	6.1	1	59.7 (M:59.7)	2	2.3
ENSSSCP00000004935	annexin A2 - NCBI gene 406192	38.6	6.9	4	1275.7 (M:1275.7)	18	45.4
ENSSSCP00000004985	tropomodulin 3 - NCBI gene 397556	39.6	5.0	1	67.1 (M:67.1)	1	3.1
ENSSSCP00000005030	chromosome 1 C15orf48 homolog - NCBI gene 100152534	9.6	10.0	1	47.0 (M:47.0)	1	8.4
ENSSSCP00000005064.SP	protein disulfide isomerase family A member 3 - NCBI gene 100156204	54.2	5.7	2	1499.0 (M:1499.0)	23	45.2
ENSSSCP00000005172	actin alpha cardiac muscle 1 - NCBI gene 100152267	42.0	5.2	10	818.2 (M:818.2)	15	33.7
ENSSSCP00000005241	carnosine dipeptidase 2 - NCBI gene 100158127	52.7	5.3	1	683.9 (M:683.9)	8	24.0
ENSSSCP00000005264	vacuolar protein sorting 4 homolog B - NCBI gene 100625338	44.4	8.5	2	58.2 (M:58.2)	2	6.0
ENSSSCP00000005338	acidic nuclear phosphoprotein 32 family member A - NCBI gene 100155298	28.6	4.0	1	77.3 (M:77.3)	2	7.6
ENSSSCP00000005379	ribosomal protein L10 like - NCBI gene 100514266	24.6	10.1	2	289.9 (M:289.9)	7	24.3
ENSSSCP00000005381	Sus scrofa ribosomal protein S29 (RPS29) mRNA. - RefSeq mRNA NM_001001633	6.7	10.2	2	49.6 (M:49.6)	1	19.6
ENSSSCP00000005402	glycogen phosphorylase L - NCBI gene 100141306	97.5	6.9	6	490.5 (M:490.5)	10	12.4
ENSSSCP00000005416	proteasome 26S subunit ATPase 6 - NCBI gene 100154148	41.8	8.8	3	60.5 (M:60.5)	1	3.0
ENSSSCP00000005434	galectin 3 - NCBI gene 100038033	27.2	8.8	2	404.1 (M:404.1)	6	22.3
ENSSSCP00000005449	proteasome subunit alpha 3 - NCBI gene 100154408	28.4	5.3	1	104.6 (M:104.6)	3	14.9
ENSSSCP00000005522	methylthioadenosine phosphorylase - NCBI gene 100516774	31.2	7.1	1	61.5 (M:61.5)	1	6.4
ENSSSCP00000005658	annexin A1 - NCBI gene 396942	38.7	6.4	2	1082.1 (M:1082.1)	13	44.2
ENSSSCP00000005711	talin 1 - NCBI gene 100157220	269.7	5.8	7	1601.8 (M:1601.8)	27	14.2
ENSSSCP00000005765	acidic nuclear phosphoprotein 32 family member B - NCBI gene 100152263	28.4	3.9	2	95.0 (M:95.0)	2	7.6
ENSSSCP00000005903	proteasome 26S subunit non-ATPase 5 - NCBI gene 100155007	52.1	5.3	2	147.4 (M:147.4)	4	10.5
ENSSSCP00000006014	family with sequence similarity 129 member B - NCBI gene 100739641	79.3	5.8	2	36.8 (M:36.8)	1	1.6
ENSSSCP00000006060	SET nuclear proto-oncogene - NCBI gene 100514028	30.0	4.3	1	73.6 (M:73.6)	1	5.4
ENSSSCP00000006072	SH3 domain containing GRB2 like endophilin B2 - NCBI gene 100156344	44.0	5.7	4	106.3 (M:106.3)	4	13.2
ENSSSCP00000006109	far upstream element binding protein 3 - NCBI gene 100524188	51.9	8.4	4	53.8 (M:53.8)	1	2.9
ENSSSCP00000006482	COX6C protein - NCBI gene 100037989	8.6	10.1	1	54.6 (M:54.6)	2	18.7
ENSSSCP00000006491	reactive intermediate imine deaminase A homolog - NCBI gene 100158002	11.7	6.2	2	54.6 (M:54.6)	1	14.0
ENSSSCP00000006648	syndecan binding protein - NCBI gene 100151838	32.4	7.0	2	324.9 (M:324.9)	4	21.1
ENSSSCP00000006721	mitochondrial pyruvate carrier 2 - NCBI gene 100154777	14.2	10.4	1	36.2 (M:36.2)	1	9.4
ENSSSCP00000006776.SP	Fc fragment of IgE receptor Ig - NCBI gene 397406	7.8	6.8	2	45.1 (M:45.1)	1	16.2
ENSSSCP00000006786	prefoldin subunit 2 - NCBI gene 100152852	16.7	6.2	1	34.0 (M:34.0)	1	9.1
ENSSSCP00000006809	coatomer protein complex subunit alpha - NCBI gene 100157296	138.4	7.7	1	230.5 (M:230.5)	6	5.8
ENSSSCP00000006818	transgelin 2 - NCBI gene 100515893	22.4	8.4	2	582.3 (M:582.3)	8	42.7
ENSSSCP00000006923	lamin A/C - NCBI gene 100126859	74.2	6.7	2	666.2 (M:666.2)	16	28.3
ENSSSCP00000006947	secretory carrier membrane protein 3 - NCBI gene 100152731	38.2	6.3	1	142.8 (M:142.8)	3	13.0
ENSSSCP00000006950	glucosylceramidase beta - NCBI gene 449572	59.8	8.0	2	674.1 (M:674.1)	9	19.8
ENSSSCP00000006989	tropomyosin 3 - NCBI gene 414388	29.3	4.7	16	327.3 (M:327.3)	5	18.9
ENSSSCP00000007012	S100 calcium binding protein A4 - NCBI gene 100156358	11.8	5.9	1	95.4 (M:95.4)	3	22.8
ENSSSCP00000007023	S100 calcium binding protein A9 - NCBI gene 100127489	15.9	6.4	1	50.3 (M:50.3)	1	7.6
ENSSSCP00000007051	S100 calcium binding protein A10 - NCBI gene 100515138	11.2	6.8	1	76.5 (M:76.5)	1	17.5
ENSSSCP00000007088.SP	cathepsin S - NCBI gene 100153090	35.7	8.2	2	339.2 (M:339.2)	5	15.6
ENSSSCP00000007111	histone H2A type 2-B - NCBI gene 100154181	14.0	10.9	1	385.5 (M:385.5)	4	52.3
ENSSSCP00000007112	histone H2A type 2-C - NCBI gene 106510170	14.0	10.9	2	352.5 (M:352.5)	4	49.6
ENSSSCP00000007226	capping actin protein of muscle Z-line subunit alpha 1 - NCBI gene 100037957	33.0	5.5	1	458.7 (M:458.7)	6	29.7
ENSSSCP00000007279	G protein subunit alpha i3 - NCBI gene 100144421	40.5	5.5	1	146.4 (M:146.4)	3	9.9
ENSSSCP00000007290	seryl-tRNA synthetase - NCBI gene 100155484	58.5	5.9	1	92.6 (M:92.6)	2	4.5
ENSSSCP00000007417	gasdermin D - NCBI gene 100515607	53.1	5.3	2	240.7 (M:240.7)	3	11.9
ENSSSCP00000007453.SP	N-acylsphingosine amidohydrolase 1 - NCBI gene 100512932	42.3	8.4	3	444.9 (M:444.9)	8	21.1
ENSSSCP00000007487	voltage dependent anion channel 3 - NCBI gene 397651	30.6	8.8	2	81.5 (M:81.5)	1	7.1
ENSSSCP00000007654	FKBP prolyl isomerase 1A - NCBI gene 654323	11.9	7.9	1	172.9 (M:172.9)	3	25.0
ENSSSCP00000007723	microtubule associated protein RP/EB family member 1 - NCBI gene 733687	30.0	5.2	4	241.1 (M:241.1)	5	22.8
ENSSSCP00000007744	charged multivesicular body protein 4B - NCBI gene 100516767	25.0	4.8	1	43.8 (M:43.8)	1	4.9
ENSSSCP00000007780	copine 1 - NCBI gene 100233174	59.0	5.4	1	106.1 (M:106.1)	3	6.3
ENSSSCP00000007842	serine and arginine rich splicing factor 6 - NCBI gene 768102	35.0	11.2	2	99.0 (M:99.0)	3	8.3
ENSSSCP00000007864	tyrosine 3-monooxygenase/tryptophan 5-monooxygenase activation protein beta - NCBI gene 100153160	28.1	4.8	1	496.5 (M:496.5)	7	28.9
ENSSSCP00000007918.SP	cathepsin A - NCBI gene 100156798	51.1	5.7	4	465.8 (M:465.8)	8	17.5
ENSSSCP00000008030.SP	cathepsin Z - NCBI gene 100141405	31.4	6.9	2	156.3 (M:156.3)	2	7.9
ENSSSCP00000008142	ATP synthase membrane subunit f - NCBI gene 100037979	10.3	10.0	1	79.5 (M:79.5)	2	12.5
ENSSSCP00000008146	actin related protein 2/3 complex subunit 1B - NCBI gene 100174964	40.9	8.6	1	306.9 (M:306.9)	5	15.3
ENSSSCP00000008190	G protein subunit beta 2 - NCBI gene 100516546	37.3	5.6	4	122.8 (M:122.8)	5	13.5
ENSSSCP00000008214	tyrosine 3-monooxygenase/tryptophan 5-monooxygenase activation protein gamma - NCBI gene 100523057	28.3	4.8	1	229.8 (M:229.8)	5	17.0
ENSSSCP00000008215	heat shock protein family B (small) member 1 - NCBI gene 493184	22.9	6.2	2	284.5 (M:284.5)	4	24.2
ENSSSCP00000008265	glucuronidase beta - NCBI gene 100144519	73.9	6.5	1	340.3 (M:340.3)	5	9.7
ENSSSCP00000008332	Tu translation elongation factor mitochondrial - NCBI gene 100516488	49.4	6.7	1	159.7 (M:159.7)	4	13.1
ENSSSCP00000008374	cytochrome b-c1 complex subunit 2 mitochondrial - NCBI gene 100524613	48.2	8.9	1	340.0 (M:340.0)	6	22.7
ENSSSCP00000008480	heme oxygenase 2 - NCBI gene 396622	33.6	5.2	2	37.3 (M:37.3)	1	4.1
ENSSSCP00000008483	mitochondrial import inner membrane translocase subunit TIM16 - NCBI gene 100513346	99.9	5.7	2	407.2 (M:407.2)	7	11.3
ENSSSCP00000008762	ribose 5-phosphate isomerase A - NCBI gene 100038014	32.7	8.4	1	62.6 (M:62.6)	2	7.5
ENSSSCP00000008794.SP	retinol saturase - NCBI gene 100519138	65.4	9.3	2	314.8 (M:314.8)	5	11.4
ENSSSCP00000008796	capping actin protein gelsolin like - NCBI gene 100519653	38.9	5.9	3	601.8 (M:601.8)	8	22.3
ENSSSCP00000008804	thymosin beta 10 - NCBI gene 100037998	4.8	6.2	1	123.3 (M:123.3)	2	33.3
ENSSSCP00000008901	glutamine--fructose-6-phosphate transaminase 1 - NCBI gene 397209	68.5	6.0	4	282.4 (M:282.4)	5	11.0
ENSSSCP00000008931	UDP-glucose pyrophosphorylase 2 - NCBI gene 397040	55.6	7.2	1	268.5 (M:268.5)	5	13.7
ENSSSCP00000008933	malate dehydrogenase 1 - NCBI gene 396894	36.4	6.2	1	349.6 (M:349.6)	5	19.2
ENSSSCP00000008941	chaperonin containing TCP1 subunit 4 - NCBI gene 100521551	58.0	8.0	1	202.4 (M:202.4)	3	6.9
ENSSSCP00000009038	THUMP domain containing 2 - NCBI gene 100517336	64.6	7.8	1	32.6 (M:32.6)	1	1.7
ENSSSCP00000009081	mediator of cell motility 1 - NCBI gene 100513790	33.7	6.7	1	41.8 (M:41.8)	1	4.4
ENSSSCP00000009139	RAB10 member RAS oncogene family - NCBI gene 100526104	22.5	8.6	1	234.6 (M:234.6)	3	16.0
ENSSSCP00000009202.SP	protein disulfide isomerase family A member 6 - NCBI gene 100499564	46.1	5.0	2	661.1 (M:661.1)	8	26.1
ENSSSCP00000009207	tyrosine 3-monooxygenase/tryptophan 5-monooxygenase activation protein theta - NCBI gene 100048964	27.7	4.7	1	236.7 (M:236.7)	5	16.7
ENSSSCP00000009269	major facilitator superfamily domain containing 10 - NCBI gene 100626728	48.3	10.4	1	130.2 (M:130.2)	3	7.2
ENSSSCP00000009276.SP	LDL receptor related protein associated protein 1 - NCBI gene 399654	38.4	6.9	2	297.1 (M:297.1)	4	15.0
ENSSSCP00000009582	scavenger receptor class B member 2 - NCBI gene 414407	54.0	5.2	2	726.9 (M:726.9)	11	21.5
ENSSSCP00000009623	ribosomal protein S3A - NCBI gene 414390	29.9	9.8	3	181.7 (M:181.7)	5	20.8
ENSSSCP00000009648	ATP binding cassette subfamily E member 1 - NCBI gene 100524881	67.3	8.6	1	31.8 (M:31.8)	1	2.8
ENSSSCP00000009682	progesterone receptor membrane component 2 - NCBI gene 100048965	23.7	4.8	1	127.5 (M:127.5)	3	18.5
ENSSSCP00000009757	hydroxyacyl-CoA dehydrogenase - NCBI gene 397604	31.3	9.3	2	132.3 (M:132.3)	3	16.1
ENSSSCP00000009773	CDGSH iron sulfur domain 2 - NCBI gene 100524158	15.3	9.6	1	60.6 (M:60.6)	1	8.9
ENSSSCP00000009786	late endosomal/lysosomal adaptor MAPK and MTOR activator 3 - NCBI gene 100526122	13.6	6.7	1	53.1 (M:53.1)	1	8.1
ENSSSCP00000009925	ribosomal protein L21 - NCBI gene 100736809	18.6	10.5	2	148.2 (M:148.2)	2	16.2
ENSSSCP00000009955	high mobility group box 1 - NCBI gene 445521	24.9	5.6	1	288.9 (M:288.9)	4	21.9
ENSSSCP00000009958.SP	arachidonate 5-lipoxygenase activating protein - NCBI gene 397392	15.7	9.2	2	53.4 (M:53.4)	1	6.5
ENSSSCP00000010038	esterase D - NCBI gene 397127	31.5	6.5	1	140.4 (M:140.4)	1	7.8
ENSSSCP00000010045	lymphocyte cytosolic protein 1 - NCBI gene 100156254	70.2	5.3	7	1344.6 (M:1344.6)	20	33.2
ENSSSCP00000010111	potassium channel tetramerization domain containing 12 - HGNC:14678	35.3	5.5	2	739.5 (M:739.5)	9	31.3
ENSSSCP00000010177	coiled-coil domain containing 168 - NCBI gene 106505342	200.3	9.4	1	35.7 (M:35.7)	1	0.4
ENSSSCP00000010202.SP	lysosomal associated membrane protein 1 - NCBI gene 494565	41.2	8.9	2	190.5 (M:190.5)	3	9.3
ENSSSCP00000010237	spleen associated tyrosine kinase - NCBI gene 100125540	69.1	6.6	3	93.0 (M:93.0)	2	4.6
ENSSSCP00000010243	serine palmitoyltransferase long chain base subunit 1 - NCBI gene 100739638	52.6	5.6	1	39.2 (M:39.2)	1	4.4
ENSSSCP00000010259	docking protein 2 - NCBI gene 100152025	45.6	5.9	1	48.8 (M:48.8)	1	3.7
ENSSSCP00000010316	dihydropyrimidinase like 2 - NCBI gene 100151886	64.8	6.1	6	227.8 (M:227.8)	2	4.6
ENSSSCP00000010408	RAN member RAS oncogene family - NCBI gene 397655	24.4	7.0	1	259.5 (M:259.5)	5	29.6
ENSSSCP00000010479	purinergic receptor P2X 7 - NCBI gene 497623	39.5	8.6	2	46.8 (M:46.8)	1	3.7
ENSSSCP00000010486	VPS29 retromer complex component - NCBI gene 100737886	20.5	6.5	2	63.6 (M:63.6)	2	9.9
ENSSSCP00000010514	phosphatidylethanolamine binding protein 1 - NCBI gene 100518336	21.0	7.0	1	348.3 (M:348.3)	5	41.7
ENSSSCP00000010537	phospholipase B domain containing 2 - NCBI gene 100156824	65.8	6.6	1	102.1 (M:102.1)	2	3.9
ENSSSCP00000010555	endoplasmic reticulum protein 29 - NCBI gene 100156625	29.2	6.9	2	156.6 (M:156.6)	4	19.2
ENSSSCP00000010579.SP	malectin - NCBI gene 100156249	28.9	5.2	2	53.7 (M:53.7)	1	5.1
ENSSSCP00000010581	acyl-CoA dehydrogenase short chain - NCBI gene 396932	39.1	6.3	4	71.2 (M:71.2)	1	3.6
ENSSSCP00000010611	coronin 1C - NCBI gene 100156622	53.2	6.5	3	89.1 (M:89.1)	2	5.7
ENSSSCP00000010673	ATP synthase membrane subunit DAPIT - NCBI gene 100520866	6.4	9.8	1	96.6 (M:96.6)	2	43.1
ENSSSCP00000010705	tyrosine 3-monooxygenase/tryptophan 5-monooxygenase activation protein eta - NCBI gene 100155504	28.2	4.8	1	193.0 (M:193.0)	5	15.0
ENSSSCP00000010731	small nuclear ribonucleoprotein D3 polypeptide - NCBI gene 100153480	13.9	10.3	1	44.6 (M:44.6)	1	7.9
ENSSSCP00000010740	macrophage migration inhibitory factor - NCBI gene 397412	12.4	7.7	1	103.2 (M:103.2)	2	9.6
ENSSSCP00000010914	heterogeneous nuclear ribonucleoprotein H3 - NCBI gene 100155513	36.9	6.4	1	109.4 (M:109.4)	3	10.1
ENSSSCP00000010931	hexokinase 1 - NCBI gene 100152344	86.7	7.0	2	78.4 (M:78.4)	3	4.5
ENSSSCP00000010939	pyrophosphatase (inorganic) 1 - NCBI gene 100155201	32.8	5.4	1	33.1 (M:33.1)	1	3.1
ENSSSCP00000010980	annexin A7 - NCBI gene 100156638	49.5	6.1	2	60.5 (M:60.5)	1	3.5
ENSSSCP00000011005	voltage dependent anion channel 2 - NCBI gene 397659	31.6	7.5	4	531.1 (M:531.1)	6	28.6
ENSSSCP00000011017	annexin A11 - NCBI gene 100156481	53.9	6.9	1	514.2 (M:514.2)	9	17.5
ENSSSCP00000011056	glutamate dehydrogenase 1 - NCBI gene 100157162	61.3	8.0	2	439.3 (M:439.3)	6	14.2
ENSSSCP00000011148	ribonuclease P/MRP subunit p30 - NCBI gene 100156540	29.5	9.0	1	37.4 (M:37.4)	1	3.4
ENSSSCP00000011305	glutathione S-transferase omega 1 - NCBI gene 397117	27.4	6.8	2	103.3 (M:103.3)	3	14.5
ENSSSCP00000011378	eukaryotic translation initiation factor 3 subunit A - NCBI gene 100156570	166.0	6.3	2	216.5 (M:216.5)	5	4.9
ENSSSCP00000011381	peroxiredoxin 3 - NCBI gene 100154143	28.5	7.2	1	180.8 (M:180.8)	3	14.2
ENSSSCP00000011447	abraxas 2 BRISC complex subunit - NCBI gene 100158023	49.3	6.2	1	49.5 (M:49.5)	1	2.5
ENSSSCP00000011535	glutamyl-prolyl-tRNA synthetase - NCBI gene 449526	169.9	6.8	2	191.0 (M:191.0)	4	3.8
ENSSSCP00000011838.SP	integrin subunit beta 1 - NCBI gene 397019	85.9	5.3	6	73.3 (M:73.3)	1	2.4
ENSSSCP00000011867.SP	inter-alpha-trypsin inhibitor heavy chain 2 - NCBI gene 396937	102.3	6.6	2	87.3 (M:87.3)	2	2.8
ENSSSCP00000011877	GDP dissociation inhibitor 2 - NCBI gene 414427	50.3	5.8	7	461.3 (M:461.3)	8	24.5
ENSSSCP00000011985	programmed cell death 6 interacting protein - NCBI gene 100512811	84.4	5.9	3	139.0 (M:139.0)	3	4.5
ENSSSCP00000011995	acetyl-CoA acyltransferase 1 - NCBI gene 100515577	44.5	8.5	1	104.7 (M:104.7)	2	7.0
ENSSSCP00000011998	oxidative stress responsive kinase 1 - NCBI gene 397618	58.2	6.1	1	31.1 (M:31.1)	1	2.6
ENSSSCP00000012018	ribosomal protein L14 - NCBI gene 100037994	21.1	10.8	3	207.1 (M:207.1)	3	18.8
ENSSSCP00000012248	proteasome 26S subunit non-ATPase 6 - NCBI gene 100519870	52.2	8.4	1	85.5 (M:85.5)	2	4.7
ENSSSCP00000012310	actin related protein 2/3 complex subunit 4 - NCBI gene 100155875	19.7	8.5	2	268.7 (M:268.7)	5	29.8
ENSSSCP00000012377	histone H1x - NCBI gene 100516295	22.5	10.7	1	118.1 (M:118.1)	2	12.1
ENSSSCP00000012658	hematopoietic cell-specific Lyn substrate 1 - NCBI gene 100521992	58.1	4.9	2	197.8 (M:197.8)	4	8.0
ENSSSCP00000012697	ATPase H+ transporting V1 subunit A - NCBI gene 445531	68.4	5.4	2	803.8 (M:803.8)	14	23.9
ENSSSCP00000012733	ribosomal protein L24 - NCBI gene 100521642	17.8	11.3	3	114.0 (M:114.0)	2	10.8
ENSSSCP00000012785	1 4-alpha-glucan branching enzyme 1 - NCBI gene 100156209	79.3	5.9	2	298.4 (M:298.4)	5	7.4
ENSSSCP00000012823	ATP synthase peripheral stalk subunit OSCP - NCBI gene 733678	23.4	10.0	1	145.6 (M:145.6)	2	14.6
ENSSSCP00000012857	Interferon-induced GTP-binding protein Mx2 - UP A7VK00	75.7	8.4	2	69.5 (M:69.5)	2	4.6
ENSSSCP00000012906	RAB9A member RAS oncogene family - NCBI gene 100513057	22.8	5.3	1	69.9 (M:69.9)	2	13.9
ENSSSCP00000013033.SP	ATPase H+ transporting accessory protein 2 - NCBI gene 100514935	33.0	5.3	4	43.0 (M:43.0)	1	3.7
ENSSSCP00000013044	monoamine oxidase A - NCBI gene 414424	59.8	8.5	1	156.5 (M:156.5)	2	5.9
ENSSSCP00000013057	ubiquitin like modifier activating enzyme 1 - NCBI gene 100525439	117.7	5.6	2	606.3 (M:606.3)	7	11.3
ENSSSCP00000013250	SH3 domain binding glutamate rich protein like - NCBI gene 100520772	12.8	7.9	1	59.3 (M:59.3)	1	8.8
ENSSSCP00000013289	translocase of inner mitochondrial membrane 8A - NCBI gene 100517443	11.0	5.0	1	44.4 (M:44.4)	1	11.3
ENSSSCP00000013553	vacuolar ATPase assembly factor VMA21 - NCBI gene 100515811	24.0	11.5	1	37.1 (M:37.1)	1	5.5
ENSSSCP00000013646	adaptor related protein complex 2 subunit alpha 2 - NCBI gene 100513262	103.4	6.6	1	183.2 (M:183.2)	4	5.3
ENSSSCP00000013706	T cell immune regulator 1 ATPase H+ transporting V0 subunit a3 - NCBI gene 100521769	93.0	6.1	3	351.1 (M:351.1)	7	10.6
ENSSSCP00000013730	protein phosphatase 1 catalytic subunit alpha - NCBI gene 733611	37.5	5.9	6	214.9 (M:214.9)	5	13.6
ENSSSCP00000013737	coronin 1B - NCBI gene 100511677	54.1	6.0	2	228.9 (M:228.9)	6	12.9
ENSSSCP00000013757	RNA binding motif protein 4 - NCBI gene 100144417	40.4	6.6	1	71.3 (M:71.3)	2	6.6
ENSSSCP00000013824	calpain 1 - NCBI gene 397027	81.7	5.5	1	200.3 (M:200.3)	4	6.9
ENSSSCP00000013856	tRNA methyltransferase subunit 11-2 - NCBI gene 100520885	14.2	5.6	2	42.1 (M:42.1)	1	10.4
ENSSSCP00000013857	peroxiredoxin 5 - NCBI gene 397273	17.3	6.1	1	62.2 (M:62.2)	1	10.5
ENSSSCP00000013868	fermitin family member 3 - NCBI gene 100525326	75.5	6.2	1	880.7 (M:880.7)	14	26.5
ENSSSCP00000013872	OTU deubiquitinase ubiquitin aldehyde binding 1 - NCBI gene 100302092	31.3	4.8	1	75.9 (M:75.9)	1	5.5
ENSSSCP00000013894	eukaryotic translation elongation factor 1 gamma - NCBI gene 397022	48.4	5.8	2	198.4 (M:198.4)	4	10.6
ENSSSCP00000013941	pre-mRNA processing factor 19 - NCBI gene 100144769	55.1	6.1	1	47.8 (M:47.8)	1	4.6
ENSSSCP00000013944.SP	transmembrane protein 109 - NCBI gene 100511116	22.8	10.0	2	71.8 (M:71.8)	1	5.7
ENSSSCP00000013948	solute carrier family 15 member 3 - NCBI gene 100513135	62.5	8.9	1	108.3 (M:108.3)	2	4.9
ENSSSCP00000014060	mitochondrial carrier 2 - NCBI gene 100627768	31.3	8.8	2	62.2 (M:62.2)	2	8.8
ENSSSCP00000014067	proteasome 26S subunit ATPase 3 - NCBI gene 100512454	49.5	5.1	2	150.8 (M:150.8)	2	5.9
ENSSSCP00000014070.SP	acid phosphatase 2 lysosomal - NCBI gene 100513002	45.1	5.8	4	77.6 (M:77.6)	2	4.6
ENSSSCP00000014147	eukaryotic translation initiation factor 3 subunit M - NCBI gene 100513781	42.5	5.4	1	33.9 (M:33.9)	1	4.8
ENSSSCP00000014220	ribosomal protein S13 - NCBI gene 100513520	17.2	10.5	4	217.4 (M:217.4)	5	29.8
ENSSSCP00000014233	proteasome subunit alpha 1 - NCBI gene 100516779	29.5	6.1	1	114.0 (M:114.0)	2	9.9
ENSSSCP00000014234	coatomer protein complex subunit beta 1 - NCBI gene 100337660	107.1	5.7	1	79.2 (M:79.2)	1	1.0
ENSSSCP00000014264	azurocidin 1 - NCBI gene 100522363	27.0	11.6	2	163.5 (M:163.5)	4	19.9
ENSSSCP00000014399.SP	complement C3 - NCBI gene 397072	184.7	6.1	4	89.1 (M:89.1)	3	1.8
ENSSSCP00000014402	vav guanine nucleotide exchange factor 1 - NCBI gene 100519821	93.9	6.0	2	47.8 (M:47.8)	2	2.1
ENSSSCP00000014430	CD209 molecule - NCBI gene 100170134	27.7	5.4	1	74.7 (M:74.7)	2	6.2
ENSSSCP00000014443	ELAV like RNA binding protein 1 - NCBI gene 100337681	36.1	9.0	1	91.0 (M:91.0)	3	11.0
ENSSSCP00000014450	ribosomal protein S28 - NCBI gene 414420	7.8	10.7	1	64.0 (M:64.0)	1	17.4
ENSSSCP00000014455	heterogeneous nuclear ribonucleoprotein M - NCBI gene 100514153	81.1	9.6	7	217.7 (M:217.7)	5	5.6
ENSSSCP00000014458	myosin IF - NCBI gene 100517998	124.9	9.2	3	250.1 (M:250.1)	5	6.8
ENSSSCP00000014466.SP	acid phosphatase 5 tartrate resistant - NCBI gene 397414	35.8	9.6	2	155.4 (M:155.4)	3	13.5
ENSSSCP00000014476	transmembrane protein 205 - NCBI gene 100515771	20.9	9.3	1	43.0 (M:43.0)	1	9.0
ENSSSCP00000014484	dynamin 2 - NCBI gene 100622538	98.0	7.0	6	190.1 (M:190.1)	7	8.3
ENSSSCP00000014590	mannosidase alpha class 2B member 1 - NCBI gene 100518647	108.4	6.4	3	772.4 (M:772.4)	12	15.6
ENSSSCP00000014601.SP	deoxyribonuclease 2 lysosomal - NCBI gene 397398	37.9	8.1	2	182.9 (M:182.9)	5	15.5
ENSSSCP00000014615.SP	calreticulin - NCBI gene 100381266	46.6	4.3	6	419.8 (M:419.8)	8	17.0
ENSSSCP00000014721	RAB8A member RAS oncogene family - NCBI gene 100511006	26.6	9.2	1	243.4 (M:243.4)	3	14.0
ENSSSCP00000014722	tropomyosin 4 - NCBI gene 397608	28.5	4.7	1	156.1 (M:156.1)	4	17.7
ENSSSCP00000014763	collagen beta(1-O)galactosyltransferase 1 - NCBI gene 100517457	62.8	6.6	3	62.0 (M:62.0)	1	2.0
ENSSSCP00000014769	ribosomal protein L18a - NCBI gene 100520891	17.5	10.9	2	116.5 (M:116.5)	4	18.4
ENSSSCP00000014909	heterogeneous nuclear ribonucleoprotein H1 - NCBI gene 100519535	47.1	5.9	4	403.9 (M:403.9)	4	14.0
ENSSSCP00000014919	heterogeneous nuclear ribonucleoprotein A/B - NCBI gene 100127170	31.6	7.7	2	124.8 (M:124.8)	2	9.1
ENSSSCP00000014929.SP	lectin mannose binding 2 - NCBI gene 397594	35.5	6.2	2	48.1 (M:48.1)	1	2.9
ENSSSCP00000015156	lamin B1 - NCBI gene 100513342	66.4	5.1	1	165.6 (M:165.6)	3	6.1
ENSSSCP00000015216	secretion associated Ras related GTPase 1B - NCBI gene 494017	22.4	5.7	2	68.1 (M:68.1)	1	4.0
ENSSSCP00000015251	eukaryotic translation termination factor 1 - NCBI gene 100520896	49.0	5.5	1	30.8 (M:30.8)	1	3.0
ENSSSCP00000015286.SP	CD14 molecule - NCBI gene 100037938	37.6	5.5	2	209.0 (M:209.0)	4	13.3
ENSSSCP00000015489	proteasome 26S subunit non-ATPase 13 - NCBI gene 100517815	42.8	5.4	1	65.8 (M:65.8)	2	6.6
ENSSSCP00000015648	hemoglobin subunit epsilon 1 - NCBI gene 407067	16.1	7.9	3	49.2 (M:49.2)	2	12.9
ENSSSCP00000015774	ribosomal protein S3 - NCBI gene 733671	26.7	9.7	1	363.2 (M:363.2)	4	23.9
ENSSSCP00000015820.SP	prolylcarboxypeptidase - NCBI gene 100515678	54.4	8.0	2	137.8 (M:137.8)	3	6.9
ENSSSCP00000015844.SP	cathepsin C - NCBI gene 100522387	49.6	7.6	4	356.4 (M:356.4)	4	8.4
ENSSSCP00000016065	heat shock protein family A (Hsp70) member 8 - NCBI gene 100511890	70.8	5.4	5	2077.3 (M:2077.3)	26	43.2
ENSSSCP00000016354	proteasome 26S subunit ATPase 2 - NCBI gene 100514865	48.6	5.7	2	86.2 (M:86.2)	1	3.0
ENSSSCP00000016365	synaptophysin like 1 - NCBI gene 100518030	26.3	7.6	1	40.7 (M:40.7)	1	4.6
ENSSSCP00000016385.SP	protein disulfide isomerase family A member 4 - NCBI gene 100522203	70.6	4.9	4	552.4 (M:552.4)	9	16.6
ENSSSCP00000016726	acyl-CoA synthetase long chain family member 1 - NCBI gene 448982	63.1	8.3	3	58.3 (M:58.3)	1	2.1
ENSSSCP00000016788	protein phosphatase 2 catalytic subunit beta - NCBI gene 397136	35.6	5.2	2	216.4 (M:216.4)	3	16.5
ENSSSCP00000016790	glutathione-disulfide reductase - NCBI gene 396625	56.2	8.6	1	159.2 (M:159.2)	2	6.6
ENSSSCP00000016804	UDP-glucose glycoprotein glucosyltransferase 1 - NCBI gene 100155117	176.5	5.5	2	88.0 (M:88.0)	3	2.3
ENSSSCP00000016890	small RNA binding exonuclease protection factor La - NCBI gene 100152189	47.2	9.9	1	151.0 (M:151.0)	4	8.5
ENSSSCP00000016940	heterogeneous nuclear ribonucleoprotein A3 - NCBI gene 100516520	39.6	9.1	1	495.1 (M:495.1)	6	16.9
ENSSSCP00000017029	ankyrin repeat domain 44 - NCBI gene 100620944	106.0	5.7	5	39.4 (M:39.4)	1	1.7
ENSSSCP00000017034	heat shock protein family E (Hsp10) member 1 - NCBI gene 397575	11.0	8.9	3	99.5 (M:99.5)	2	18.6
ENSSSCP00000017087	eukaryotic translation elongation factor 1 beta 2 - NCBI gene 100154920	24.8	4.5	1	124.4 (M:124.4)	2	12.4
ENSSSCP00000017147	actin related protein 2/3 complex subunit 2 - NCBI gene 100153175	34.3	6.8	1	342.6 (M:342.6)	5	15.3
ENSSSCP00000017148	transmembrane BAX inhibitor motif containing 1 - NCBI gene 100152389	33.8	8.8	1	31.0 (M:31.0)	1	4.6
ENSSSCP00000017231	calcium binding protein 39 - NCBI gene 100620726	39.9	6.4	2	119.4 (M:119.4)	3	9.7
ENSSSCP00000017242	nucleolin - NCBI gene 100737210	78.2	4.6	1	207.9 (M:207.9)	5	6.6
ENSSSCP00000017353	high density lipoprotein binding protein - NCBI gene 100233187	141.5	6.5	2	80.4 (M:80.4)	3	2.5
ENSSSCP00000017450	zyxin - NCBI gene 100524720	62.7	6.4	2	261.9 (M:261.9)	4	12.6
ENSSSCP00000017486	thromboxane A synthase 1 - NCBI gene 397112	60.4	8.7	1	53.7 (M:53.7)	2	3.6
ENSSSCP00000017555	descr. not available	12.8	9.7	2	110.4 (M:110.4)	2	20.2
ENSSSCP00000017557	interferon regulatory factor 5 - NCBI gene 100515633	56.6	5.4	2	33.8 (M:33.8)	1	2.4
ENSSSCP00000017561	ATPase H+ transporting V1 subunit F - NCBI gene 100518811	13.4	5.5	1	62.1 (M:62.1)	1	10.1
ENSSSCP00000017566.SP	calumenin - NCBI gene 397301	34.9	4.5	4	68.6 (M:68.6)	2	5.1
ENSSSCP00000017574	staphylococcal nuclease and tudor domain containing 1 - NCBI gene 100521760	101.8	6.7	1	738.8 (M:738.8)	13	18.2
ENSSSCP00000017618	capping actin protein of muscle Z-line subunit alpha 2 - NCBI gene 100037958	33.0	5.6	1	342.4 (M:342.4)	4	22.4
ENSSSCP00000017666	glycyl-tRNA synthetase - NCBI gene 100512260	83.2	7.0	1	48.0 (M:48.0)	1	1.8
ENSSSCP00000017727	peptidylprolyl isomerase A - NCBI gene 397637	17.9	8.3	4	642.6 (M:642.6)	8	37.8
ENSSSCP00000017728	histone H2A.V - NCBI gene 100512448	13.5	10.6	2	194.0 (M:194.0)	3	23.4
ENSSSCP00000017732	myosin IG - NCBI gene 100512998	104.7	8.8	3	68.7 (M:68.7)	2	2.2
ENSSSCP00000017746	biliverdin reductase A - NCBI gene 100515289	33.5	6.7	1	213.8 (M:213.8)	3	14.2
ENSSSCP00000018018	lymphocyte cytosolic protein 2 - NCBI gene 100511843	60.1	5.9	1	124.0 (M:124.0)	2	5.4
ENSSSCP00000018121	NOP2/Sun RNA methyltransferase 2 - NCBI gene 100518405	89.2	5.8	1	44.1 (M:44.1)	1	1.4
ENSSSCP00000018165	of 1 Hsap:ring finger protein 213 - NCBI gene 57674	555.2	6.6	2	122.5 (M:122.5)	2	0.5
ENSSSCP00000018172.SP	N-sulfoglucosamine sulfohydrolase - NCBI gene 100737146	55.0	6.2	2	51.2 (M:51.2)	2	7.0
ENSSSCP00000018178	eukaryotic translation initiation factor 4A3 - NCBI gene 100101926	46.8	6.3	1	340.7 (M:340.7)	6	13.9
ENSSSCP00000018191	septin 9 - NCBI gene 100621037	42.2	6.8	1	113.9 (M:113.9)	2	5.9
ENSSSCP00000018226	galactokinase 1 - NCBI gene 100521514	42.1	5.5	1	152.8 (M:152.8)	4	14.3
ENSSSCP00000018229	growth factor receptor bound protein 2 - NCBI gene 100192436	25.2	5.9	1	187.7 (M:187.7)	5	20.3
ENSSSCP00000018235	small ubiquitin like modifier 2 - NCBI gene 397044	10.9	5.3	2	44.5 (M:44.5)	1	12.6
ENSSSCP00000018389.SP	granulin precursor - NCBI gene 733645	61.1	7.3	3	37.5 (M:37.5)	1	1.9
ENSSSCP00000018419	proteasome activator subunit 3 - NCBI gene 397625	29.5	5.7	1	89.0 (M:89.0)	1	3.1
ENSSSCP00000018441	ATPase H+ transporting V0 subunit a1 - NCBI gene 100523018	88.0	6.6	5	47.2 (M:47.2)	1	1.4
ENSSSCP00000018556	ribosomal protein L19 - NCBI gene 396989	23.2	11.5	3	210.2 (M:210.2)	4	21.6
ENSSSCP00000018561	aminopeptidase puromycin sensitive - NCBI gene 414413	103.6	5.5	2	214.8 (M:214.8)	5	6.2
ENSSSCP00000018562	karyopherin subunit beta 1 - NCBI gene 100518449	97.2	4.7	1	215.5 (M:215.5)	4	6.4
ENSSSCP00000018597	prohibitin - NCBI gene 100524707	29.8	5.6	2	284.0 (M:284.0)	6	28.7
ENSSSCP00000018643	NME/NM23 nucleoside diphosphate kinase 2 - NCBI gene 733683	17.2	7.8	1	371.4 (M:371.4)	7	52.0
ENSSSCP00000018672.SP	serine carboxypeptidase 1 - NCBI gene 100526072	48.9	5.4	4	395.1 (M:395.1)	5	12.7
ENSSSCP00000018680	serine and arginine rich splicing factor 1 - NCBI gene 654327	27.7	10.4	2	144.4 (M:144.4)	4	17.7
ENSSSCP00000018762	TATA-box binding protein associated factor 15 - NCBI gene 100518332	62.4	8.3	1	168.3 (M:168.3)	1	4.3
ENSSSCP00000018786	proteasome 26S subunit non-ATPase 11 - NCBI gene 100523278	47.3	6.2	2	123.0 (M:123.0)	2	6.0
ENSSSCP00000018938	ubiquitin conjugating enzyme E2 G1 - NCBI gene 100522828	19.5	5.2	1	36.4 (M:36.4)	1	5.9
ENSSSCP00000018967	profilin 1 - NCBI gene 100512494	15.0	8.5	1	427.8 (M:427.8)	5	40.0
ENSSSCP00000018988	arachidonate 12-lipoxygenase 12S type - NCBI gene 100620614	75.0	5.9	4	230.2 (M:230.2)	5	9.4
ENSSSCP00000019013	acyl-CoA dehydrogenase very long chain - NCBI gene 100520636	70.3	8.5	1	93.9 (M:93.9)	3	6.4
ENSSSCP00000019022.SP	CD68 molecule - NCBI gene 103158530	32.0	9.3	2	165.5 (M:165.5)	3	9.6
ENSSSCP00000019023	eukaryotic translation initiation factor 4A1 - NCBI gene 100101929	44.5	5.4	5	828.7 (M:828.7)	15	34.1
ENSSSCP00000019139	ATP synthase F0 subunit 8 - NCBI gene 808505	7.9	9.2	1	50.4 (M:50.4)	1	14.9
ENSSSCP00000019193	eukaryotic translation initiation factor 4H - NCBI gene 100627717	25.2	7.8	2	116.8 (M:116.8)	2	9.6
ENSSSCP00000019235	phospholipase D family member 3 - NCBI gene 100625322	54.8	6.3	1	580.3 (M:580.3)	7	18.4
ENSSSCP00000019408	glia maturation factor beta - NCBI gene 100625819	16.7	5.2	1	41.3 (M:41.3)	1	7.7
ENSSSCP00000019428	RNA binding motif protein 3 - NCBI gene 100627807	17.0	8.9	2	131.4 (M:131.4)	3	21.8
ENSSSCP00000019544	heterogeneous nuclear ribonucleoprotein R - NCBI gene 100620404	59.9	9.2	2	234.6 (M:234.6)	5	9.7
ENSSSCP00000019583	RAB1A member RAS oncogene family - NCBI gene 595116	21.7	6.8	31	314.4 (M:314.4)	4	26.4
ENSSSCP00000019602	ribosomal protein L18 - NCBI gene 100738912	22.3	11.7	2	219.8 (M:219.8)	4	25.6
ENSSSCP00000019782	eukaryotic translation initiation factor 2 subunit beta - NCBI gene 100621044	38.2	5.6	1	41.5 (M:41.5)	1	3.0
ENSSSCP00000019846	RuvB like AAA ATPase 1 - NCBI gene 100518219	43.8	5.6	2	50.2 (M:50.2)	1	4.0
ENSSSCP00000019946	zinc finger and BTB domain containing 8 opposite strand - NCBI gene 102160721	12.8	4.5	2	37.8 (M:37.8)	1	9.1
ENSSSCP00000020000	histone H4 - NCBI gene 100621389	11.4	11.4	1	477.9 (M:477.9)	7	48.5
ENSSSCP00000020008	phospholipase C delta 1 - NCBI gene 100627099	85.8	6.2	1	64.7 (M:64.7)	1	2.1
ENSSSCP00000020071	GABA type A receptor-associated protein - NCBI gene 100462752	13.9	8.7	3	38.5 (M:38.5)	1	9.4
ENSSSCP00000020097	heat shock protein family A (Hsp70) member 1 like - NCBI gene 100144518	70.3	6.0	1	392.3 (M:392.3)	6	12.3
ENSSSCP00000020139	ribosomal protein L26 - NCBI gene 100627662	17.2	10.6	3	161.2 (M:161.2)	3	17.2
ENSSSCP00000020162	tyrosyl-tRNA synthetase - NCBI gene 100621140	59.0	6.8	1	71.9 (M:71.9)	2	3.4
ENSSSCP00000020345	eukaryotic translation initiation factor 6 - NCBI gene 100627301	26.6	4.6	1	78.7 (M:78.7)	1	7.3
ENSSSCP00000020540	aldo-keto reductase family 1 member A1 - NCBI gene 396924	36.6	6.5	3	314.9 (M:314.9)	5	16.6
ENSSSCP00000020556	ubiquitin specific peptidase 14 - NCBI gene 100625317	50.8	5.2	3	36.6 (M:36.6)	1	2.9
ENSSSCP00000020707	chaperonin containing TCP1 subunit 6A - NCBI gene 102163415	57.9	6.3	2	102.5 (M:102.5)	1	2.4
ENSSSCP00000020740	leucine rich repeat containing 59 - NCBI gene 100514317	32.4	9.7	2	137.9 (M:137.9)	2	8.8
ENSSSCP00000020816	vesicle amine transport 1 - NCBI gene 100625359	42.7	5.8	1	147.1 (M:147.1)	3	11.8
ENSSSCP00000020929	methionyl-tRNA synthetase - NCBI gene 100516610	106.7	7.0	3	147.4 (M:147.4)	4	5.0
ENSSSCP00000020994	ATPase H+ transporting V1 subunit B2 - NCBI gene 106504095	56.6	5.6	2	611.7 (M:611.7)	10	24.1
ENSSSCP00000021016.SP	coiled-coil domain containing 47 - NCBI gene 100513109	53.6	4.7	2	67.9 (M:67.9)	1	3.0
ENSSSCP00000021299	solute carrier family 3 member 2 - NCBI gene 100144589	56.3	5.1	1	206.2 (M:206.2)	2	8.0
ENSSSCP00000021325.SP	transglutaminase 3 - NCBI gene 100153042	81.9	8.0	2	1359.4 (M:1359.4)	20	28.5
ENSSSCP00000021331	VPS35 retromer complex component - NCBI gene 100623578	91.6	5.3	2	275.2 (M:275.2)	7	9.7
ENSSSCP00000021552	archain 1 - NCBI gene 100622860	54.8	5.7	3	127.6 (M:127.6)	3	6.8
ENSSSCP00000021642	stathmin 1 - NCBI gene 494463	17.3	5.8	1	50.0 (M:50.0)	1	8.7
ENSSSCP00000021647	fatty acid synthase - NCBI gene 397561	271.8	6.0	2	242.3 (M:242.3)	5	3.1
ENSSSCP00000021676	chaperonin containing TCP1 subunit 8 - NCBI gene 100623886	59.9	5.4	1	232.4 (M:232.4)	5	9.8
ENSSSCP00000021740.SP	phospholipase B domain containing 1 - NCBI gene 100155493	58.8	8.8	3	752.8 (M:752.8)	12	28.2
ENSSSCP00000021757	pyruvate dehydrogenase E1 alpha 1 subunit - NCBI gene 100294678	43.3	8.3	1	113.3 (M:113.3)	3	8.5
ENSSSCP00000021841	cystatin B - NCBI gene 100038020	11.1	5.9	1	266.9 (M:266.9)	4	49.0
ENSSSCP00000021972	leucine aminopeptidase 3 - NCBI gene 100739583	56.0	6.3	1	65.1 (M:65.1)	1	2.3
ENSSSCP00000021980	cytochrome b-c1 complex subunit Rieske mitochondrial - NCBI gene 100522678	29.4	8.9	2	71.0 (M:71.0)	1	5.1
ENSSSCP00000022034	EH domain containing 4 - NCBI gene 100738234	61.2	6.3	1	212.2 (M:212.2)	5	10.5
ENSSSCP00000022037	IQ motif containing GTPase activating protein 1 - NCBI gene 100157656	189.8	6.2	3	1426.5 (M:1426.5)	21	15.5
ENSSSCP00000022052	succinate dehydrogenase complex iron sulfur subunit B - NCBI gene 414412	31.6	8.8	1	33.6 (M:33.6)	1	3.2
ENSSSCP00000022058	isocitrate dehydrogenase (NADP(+)) 1 cytosolic - NCBI gene 102166364	46.7	6.5	1	197.4 (M:197.4)	5	12.8
ENSSSCP00000022207	keratin 10 - NCBI gene 100519971	58.9	4.9	2	196.4 (M:196.4)	6	8.1
ENSSSCP00000022410	poly(rC) binding protein 1 - NCBI gene 100511501	37.5	6.7	5	255.5 (M:255.5)	5	20.8
ENSSSCP00000022446	hydroxysteroid 17-beta dehydrogenase 4 - NCBI gene 397574	80.0	8.2	2	113.4 (M:113.4)	4	5.3
ENSSSCP00000022554	cytochrome c oxidase subunit 4 isoform 1 mitochondrial - NCBI gene 100624067	19.6	9.2	1	168.7 (M:168.7)	4	25.4
ENSSSCP00000022604	proteasome 26S subunit non-ATPase 2 - NCBI gene 100627568	93.8	4.9	3	183.3 (M:183.3)	5	8.2
ENSSSCP00000022897	phosphofructokinase liver type - NCBI gene 100621757	80.2	7.0	8	331.1 (M:331.1)	5	11.0
ENSSSCP00000022913	ubiquitin specific peptidase 39 - NCBI gene 100621970	65.4	9.0	1	36.2 (M:36.2)	1	2.7
ENSSSCP00000023091	adaptor related protein complex 2 subunit sigma 1 - NCBI gene 100514408	14.5	6.3	2	118.0 (M:118.0)	3	22.1
ENSSSCP00000023095	abhydrolase domain containing 12 - NCBI gene 100621636	41.1	8.9	2	93.2 (M:93.2)	2	8.7
ENSSSCP00000023129	signal sequence receptor subunit 3 - NCBI gene 100625983	21.1	9.6	1	91.5 (M:91.5)	1	7.6
ENSSSCP00000023170	dipeptidyl peptidase 3 - NCBI gene 100519350	84.6	5.0	2	167.0 (M:167.0)	3	5.7
ENSSSCP00000023183.SP	galactosidase beta 1 - NCBI gene 100624593	70.7	6.7	3	115.4 (M:115.4)	3	5.9
ENSSSCP00000023274.SP	Fc fragment of IgG low affinity IIb receptor (CD32) - NCBI gene 613131	23.8	5.5	13	32.2 (M:32.2)	1	3.8
ENSSSCP00000023659	flotillin 1 - NCBI gene 100151746	47.3	7.7	2	70.0 (M:70.0)	2	5.6
ENSSSCP00000023723	receptor for activated C kinase 1 - NCBI gene 397605	35.1	7.6	2	267.9 (M:267.9)	4	13.2
ENSSSCP00000023834	ribosomal protein L29 - NCBI gene 396993	17.5	11.9	1	48.6 (M:48.6)	1	5.0
ENSSSCP00000024028	ribosomal protein L27 - NCBI gene 100037995	15.8	10.6	1	144.6 (M:144.6)	4	30.1
ENSSSCP00000024131	protein phosphatase 2 scaffold subunit Aalpha - NCBI gene 397088	65.3	5.0	2	102.7 (M:102.7)	1	3.4
ENSSSCP00000024145	ribosomal protein S2 - NCBI gene 100624157	31.2	10.3	4	199.6 (M:199.6)	3	14.3
ENSSSCP00000024328	methionine adenosyltransferase 2A - NCBI gene 100312974	36.9	8.2	5	305.0 (M:305.0)	4	15.1
ENSSSCP00000024368.SP	colony stimulating factor 1 receptor - NCBI gene 100517086	101.3	6.0	4	98.6 (M:98.6)	2	3.3
ENSSSCP00000024395.SP	cathepsin B - NCBI gene 100037961	35.0	5.7	3	514.0 (M:514.0)	6	17.3
ENSSSCP00000024438	adaptor related protein complex 2 subunit alpha 1 - NCBI gene 100520250	103.4	8.4	2	208.8 (M:208.8)	3	3.8
ENSSSCP00000024473	enolase 1 - NCBI gene 100738870	47.3	6.4	8	1660.0 (M:1660.0)	20	49.8
ENSSSCP00000024517	protein tyrosine phosphatase non-receptor type 6 - NCBI gene 100171389	67.3	8.4	2	373.1 (M:373.1)	9	14.5
ENSSSCP00000024705	Rac family small GTPase 2 - NCBI gene 100621675	21.4	7.5	3	76.5 (M:76.5)	2	7.3
ENSSSCP00000024782	adaptor related protein complex 3 subunit beta 1 - NCBI gene 100049670	111.5	5.5	4	69.2 (M:69.2)	3	3.6
ENSSSCP00000024822	proteasome 26S subunit non-ATPase 3 - NCBI gene 100512253	59.0	8.5	2	98.8 (M:98.8)	3	6.6
ENSSSCP00000024864	cysteine and glycine rich protein 1 - NCBI gene 100622890	20.6	8.9	1	90.9 (M:90.9)	2	16.6
ENSSSCP00000024920	ribophorin II - NCBI gene 100154432	69.2	5.5	5	446.8 (M:446.8)	6	13.5
ENSSSCP00000025103	actinin alpha 1 - NCBI gene 100513412	102.3	5.4	6	450.0 (M:450.0)	10	11.7
ENSSSCP00000025295	eukaryotic translation initiation factor 4 gamma 1 - NCBI gene 449528	159.1	5.2	6	139.0 (M:139.0)	3	3.0
ENSSSCP00000025514.SP	GC vitamin D binding protein - NCBI gene 448964	51.3	5.2	2	64.4 (M:64.4)	1	2.4
ENSSSCP00000025530	Bruton tyrosine kinase - NCBI gene 100627308	76.3	7.8	1	121.4 (M:121.4)	3	5.5
ENSSSCP00000025578	TAR DNA binding protein - NCBI gene 100739753	44.6	6.0	1	128.3 (M:128.3)	1	4.3
ENSSSCP00000025588	aldehyde dehydrogenase 4 family member A1 - NCBI gene 100820830	61.8	8.2	2	136.7 (M:136.7)	4	8.4
ENSSSCP00000025601	Hikeshi heat shock protein nuclear import factor - NCBI gene 100739665	21.6	5.0	1	30.5 (M:30.5)	1	3.6
ENSSSCP00000025619	small nuclear ribonucleoprotein U1 subunit 70 - NCBI gene 100628160	19.8	7.8	2	180.4 (M:180.4)	3	21.7
ENSSSCP00000025647.SP	glucosidase II alpha subunit - NCBI gene 396938	103.4	5.5	7	404.6 (M:404.6)	9	13.9
ENSSSCP00000025656	TRK-fused gene - NCBI gene 414406	40.6	5.0	2	53.3 (M:53.3)	2	6.1
ENSSSCP00000025709	sterile alpha and TIR motif containing 1 - NCBI gene 100627920	79.6	6.3	1	35.1 (M:35.1)	1	1.5
ENSSSCP00000025754.SP	alpha-L-fucosidase 1 - NCBI gene 100621112	51.6	6.0	5	133.7 (M:133.7)	3	7.4
ENSSSCP00000025866	malate dehydrogenase 2 - NCBI gene 397039	42.0	9.3	1	536.5 (M:536.5)	5	20.8
ENSSSCP00000025904	ribosomal protein L9 - NCBI gene 100627537	21.8	10.0	1	36.3 (M:36.3)	1	3.6
ENSSSCP00000025968	calpain small subunit 1 - NCBI gene 397587	28.1	5.0	1	257.2 (M:257.2)	4	18.0
ENSSSCP00000026068	fumarate hydratase - NCBI gene 100627128	49.9	7.9	3	100.3 (M:100.3)	2	5.6
ENSSSCP00000026108	transketolase - NCBI gene 100127150	67.8	7.2	1	1156.2 (M:1156.2)	17	31.3
ENSSSCP00000026144	solute carrier family 11 member 1 - NCBI gene 396764	54.8	8.3	2	63.7 (M:63.7)	1	2.8
ENSSSCP00000026257	major vault protein - NCBI gene 100622738	99.6	5.5	1	182.5 (M:182.5)	4	4.9
ENSSSCP00000026291	ATPase H+ transporting V1 subunit H - NCBI gene 397472	54.1	6.2	2	48.6 (M:48.6)	1	2.8
ENSSSCP00000026311	calpain 2 - NCBI gene 397393	79.8	4.9	1	113.1 (M:113.1)	2	3.9
ENSSSCP00000026357	biliverdin reductase B - NCBI gene 100625219	22.2	6.3	1	344.4 (M:344.4)	5	37.9
ENSSSCP00000026398	glucosidase alpha acid - NCBI gene 100526132	103.0	5.5	2	91.0 (M:91.0)	2	2.7
ENSSSCP00000026450	heterogeneous nuclear ribonucleoprotein K - NCBI gene 100622191	48.5	5.3	4	655.7 (M:655.7)	11	30.2
ENSSSCP00000026529	splicing factor 3a subunit 1 - NCBI gene 100154850	77.7	4.9	3	31.0 (M:31.0)	1	2.2
ENSSSCP00000026564	chaperonin containing TCP1 subunit 5 - NCBI gene 100627652	59.6	5.6	1	216.2 (M:216.2)	4	10.0
ENSSSCP00000026575	peptidase D - NCBI gene 100511084	49.5	5.6	2	665.5 (M:665.5)	8	20.7
ENSSSCP00000026623	solute carrier family 37 member 2 - NCBI gene 100523389	54.5	6.6	2	84.2 (M:84.2)	2	5.4
ENSSSCP00000026851	NFU1 iron-sulfur cluster scaffold - NCBI gene 102165918	28.2	4.6	1	33.1 (M:33.1)	1	5.1
ENSSSCP00000026926	lysophosphatidylcholine acyltransferase 3 - NCBI gene 100627653	56.0	9.1	1	50.4 (M:50.4)	1	3.9
ENSSSCP00000026945	succinate dehydrogenase complex flavoprotein subunit A - NCBI gene 780433	72.8	7.3	1	86.4 (M:86.4)	3	4.5
ENSSSCP00000026953	ribosomal protein L15 - NCBI gene 100620094	22.4	10.8	7	285.4 (M:285.4)	5	27.6
ENSSSCP00000026964	translocase of inner mitochondrial membrane 13 - NCBI gene 100620885	10.5	8.4	1	41.2 (M:41.2)	1	14.7
ENSSSCP00000026977	peroxiredoxin 6 - NCBI gene 399538	25.0	5.7	1	186.0 (M:186.0)	2	12.5
ENSSSCP00000027024	sorting nexin 9 - NCBI gene 100627455	63.0	5.6	3	75.8 (M:75.8)	2	4.8
ENSSSCP00000027026	ribosomal protein L13 - NCBI gene 100628232	24.3	11.6	6	219.9 (M:219.9)	6	21.8
ENSSSCP00000027111	receptor accessory protein 5 - NCBI gene 100516959	21.4	7.6	1	151.8 (M:151.8)	3	10.1
ENSSSCP00000027116	ubiquilin 1 - NCBI gene 100622592	59.2	5.0	5	62.7 (M:62.7)	1	2.9
ENSSSCP00000027238	uridine phosphorylase 1 - NCBI gene 100625277	33.5	6.1	1	66.5 (M:66.5)	1	3.9
ENSSSCP00000027288	coatomer protein complex subunit epsilon - NCBI gene 100525632	34.5	5.0	1	58.5 (M:58.5)	1	6.5
ENSSSCP00000027325	ribosomal protein L17 - NCBI gene 100625001	21.4	10.2	2	52.6 (M:52.6)	1	7.6
ENSSSCP00000027386.SP	carboxypeptidase M - NCBI gene 100628221	48.8	6.7	4	126.5 (M:126.5)	2	6.6
ENSSSCP00000027401	ribosomal protein S16 - NCBI gene 414397	16.4	10.2	3	189.7 (M:189.7)	6	34.2
ENSSSCP00000027504	sideroflexin 3 - NCBI gene 100154194	35.4	9.5	1	130.4 (M:130.4)	3	10.9
ENSSSCP00000027586	engulfment and cell motility 2 - NCBI gene 100624052	70.2	6.2	3	60.2 (M:60.2)	2	3.4
ENSSSCP00000027829	eukaryotic translation initiation factor 2 subunit gamma - NCBI gene 100525970	51.0	8.7	1	120.1 (M:120.1)	2	6.4
ENSSSCP00000027841	GDP-mannose pyrophosphorylase A - NCBI gene 100623137	46.0	6.4	1	33.1 (M:33.1)	1	3.3
ENSSSCP00000027846	nucleophosmin 1 - NCBI gene 100525313	32.6	4.6	2	403.2 (M:403.2)	5	18.7
ENSSSCP00000027862	heterogeneous nuclear ribonucleoprotein U like 2 - NCBI gene 100620658	82.7	4.5	2	82.0 (M:82.0)	2	3.0
ENSSSCP00000027969	RAS like proto-oncogene B - NCBI gene 100624229	23.4	6.2	2	40.6 (M:40.6)	1	3.4
ENSSSCP00000028043	IQ motif containing GTPase activating protein 2 - NCBI gene 100521253	171.7	5.7	3	176.4 (M:176.4)	7	5.3
ENSSSCP00000028134	FKBP prolyl isomerase 15 - NCBI gene 100517260	112.6	6.2	2	27.1 (M:27.1)	1	1.2
ENSSSCP00000028146.SP	integrin subunit beta 2 - NCBI gene 396943	82.3	6.2	9	154.6 (M:154.6)	5	7.1
ENSSSCP00000028155	leucyl-tRNA synthetase - NCBI gene 100525981	130.7	6.2	2	49.0 (M:49.0)	1	1.4
ENSSSCP00000028230	ras homolog family member A - NCBI gene 396849	21.8	5.8	2	72.3 (M:72.3)	1	8.8
ENSSSCP00000028263.SP	signal sequence receptor subunit 4 - NCBI gene 100523300	16.7	5.5	2	228.5 (M:228.5)	3	26.7
ENSSSCP00000028375	phosphoglycerate kinase 1 - NCBI gene 407608	42.5	7.5	3	577.4 (M:577.4)	8	27.8
ENSSSCP00000028446	RNA binding motif protein X-linked - NCBI gene 100158042	31.4	9.8	4	114.2 (M:114.2)	2	9.4
ENSSSCP00000028450.SP	NADPH oxidase heavy chain subunit - NCBI gene 397108	50.6	8.7	2	79.2 (M:79.2)	2	4.5
ENSSSCP00000028612	interleukin enhancer binding factor 3 - NCBI gene 100515360	76.3	7.6	2	262.3 (M:262.3)	5	7.7
ENSSSCP00000028669	neutrophil cytosolic factor 4 - NCBI gene 100152055	38.8	5.4	2	86.3 (M:86.3)	3	10.4
ENSSSCP00000028820	ATP synthase F1 subunit beta - NCBI gene 100157156	60.8	5.6	5	1645.5 (M:1645.5)	21	44.9
ENSSSCP00000028901.SP	CD44 molecule (Indian blood group) - NCBI gene 100525150	37.2	5.2	8	222.4 (M:222.4)	4	14.6
ENSSSCP00000028949	solute carrier family 44 member 1 - NCBI gene 100152140	69.7	9.1	3	38.4 (M:38.4)	1	2.1
ENSSSCP00000029209	protein tyrosine phosphatase receptor type C - NCBI gene 100522631	108.4	6.3	7	323.9 (M:323.9)	5	6.2
ENSSSCP00000029280	casein kinase 2 beta - NCBI gene 397211	24.9	5.3	2	35.5 (M:35.5)	1	4.2
ENSSSCP00000029386	DExH-box helicase 9 - NCBI gene 100514066	149.6	6.6	2	922.1 (M:922.1)	20	16.7
ENSSSCP00000029568.SP	ATP binding cassette subfamily B member 7 - NCBI gene 100157043	76.3	9.2	8	27.2 (M:27.2)	1	1.6
ENSSSCP00000029591	ribosomal protein L8 - NCBI gene 100154456	24.5	11.0	2	114.9 (M:114.9)	2	8.5
ENSSSCP00000029637	hydroxysteroid 17-beta dehydrogenase 10 - NCBI gene 100524293	30.8	9.7	1	61.1 (M:61.1)	1	4.1
ENSSSCP00000029639	CD63 molecule - NCBI gene 100155929	25.8	7.4	1	106.2 (M:106.2)	3	7.2
ENSSSCP00000029651	membrane palmitoylated protein 1 - NCBI gene 100517992	51.9	6.4	2	237.6 (M:237.6)	6	14.2
ENSSSCP00000029675	ribosomal protein L39 - NCBI gene 100515520	6.4	12.6	1	33.5 (M:33.5)	1	19.6
ENSSSCP00000029727.SP	mannose receptor C-type 1 - NCBI gene 445003	162.0	5.9	6	928.6 (M:928.6)	16	13.3
ENSSSCP00000029820	proteasome subunit beta 8 - NCBI gene 396975	17.9	9.3	4	160.4 (M:160.4)	4	23.4
ENSSSCP00000029971	renin binding protein - NCBI gene 396934	46.4	6.0	3	135.7 (M:135.7)	4	9.7
ENSSSCP00000030014.SP	alpha-2-macroglobulin - NCBI gene 403166	161.3	5.8	4	57.5 (M:57.5)	1	0.4
ENSSSCP00000030021	interleukin 16 - NCBI gene 396589	142.1	8.3	2	102.8 (M:102.8)	2	2.0
ENSSSCP00000030183	coagulation factor XIII A chain - NCBI gene 100153504	83.3	6.0	1	1393.1 (M:1393.1)	21	27.6
ENSSSCP00000030190	clathrin heavy chain - NCBI gene 100271929	191.5	5.5	2	2071.9 (M:2071.9)	31	23.6
ENSSSCP00000030199.SP	lysosomal associated membrane protein 2 - NCBI gene 100154598	42.0	6.0	6	83.5 (M:83.5)	2	7.0
ENSSSCP00000030286	S100 calcium binding protein A8 - NCBI gene 100127488	10.4	5.0	1	173.9 (M:173.9)	3	28.1
ENSSSCP00000030683	LDL receptor related protein 1 - NCBI gene 100514839	504.4	5.1	2	491.9 (M:491.9)	12	3.4
ENSSSCP00000030729	interleukin enhancer binding factor 2 - NCBI gene 100154734	43.0	5.2	1	169.8 (M:169.8)	4	10.5
ENSSSCP00000030753	hexokinase 3 - NCBI gene 100522855	99.5	5.3	7	342.4 (M:342.4)	8	10.1
ENSSSCP00000030859	septin 6 - NCBI gene 100515873	42.7	6.6	6	55.1 (M:55.1)	1	4.3
ENSSSCP00000031235	gelsolin - HGNC:4620	80.7	5.6	4	1211.3 (M:1211.3)	16	26.1
ENSSSCP00000031267	of 1 Hsap:cytochrome b-245 beta chain - HGNC:2578	10.4	9.2	2	62.2 (M:62.2)	2	18.5
ENSSSCP00000031311	lysine acetyltransferase 6B - NCBI gene 100156636	191.5	5.0	4	35.7 (M:35.7)	1	0.6
ENSSSCP00000031356	actin related protein 3 - NCBI gene 396738	42.0	5.4	7	460.0 (M:460.0)	8	24.8
ENSSSCP00000031364	pyridoxal kinase - NCBI gene 396983	35.8	6.6	1	315.2 (M:315.2)	5	20.5
ENSSSCP00000031396	amidohydrolase domain containing 2 - NCBI gene 100518775	40.1	6.5	3	82.2 (M:82.2)	2	8.3
ENSSSCP00000031468	FKBP prolyl isomerase 5 - NCBI gene 100155423	51.2	5.7	4	280.9 (M:280.9)	4	12.7
ENSSSCP00000031488	small nuclear ribonucleoprotein polypeptide E - NCBI gene 100038330	6.2	9.9	2	78.5 (M:78.5)	2	21.2
ENSSSCP00000031561	eukaryotic translation initiation factor 3 subunit C - NCBI gene 110260088	105.6	5.5	2	105.5 (M:105.5)	3	3.1
ENSSSCP00000031592	vasodilator stimulated phosphoprotein - NCBI gene 110261011	38.5	9.1	2	121.0 (M:121.0)	3	10.6
ENSSSCP00000031601	derlin 1 - NCBI gene 100626802	27.7	9.6	2	63.0 (M:63.0)	2	7.9
ENSSSCP00000031610.SP	glycoprotein nmb - NCBI gene 100049669	56.3	8.5	7	719.6 (M:719.6)	8	13.1
ENSSSCP00000031624	vimentin - NCBI gene 100522394	53.6	5.1	11	2265.2 (M:2265.2)	31	58.6
ENSSSCP00000031648	ATPase H+ transporting V1 subunit D - NCBI gene 100156681	28.2	9.4	1	40.5 (M:40.5)	1	4.5
ENSSSCP00000031656	eukaryotic translation initiation factor 4A2 - NCBI gene 100101928	41.3	5.4	6	555.9 (M:555.9)	9	26.2
ENSSSCP00000031671.SP	dipeptidyl peptidase 7 - NCBI gene 100626630	52.7	5.4	2	143.9 (M:143.9)	2	5.7
ENSSSCP00000031714	heterogeneous nuclear ribonucleoprotein U - HGNC:5048	77.1	8.7	4	558.4 (M:558.4)	9	14.5
ENSSSCP00000031752	eukaryotic translation initiation factor 5A - NCBI gene 100517970	16.8	5.1	3	288.5 (M:288.5)	2	22.7
ENSSSCP00000031883	cofilin 1 - NCBI gene 445532	18.5	8.2	5	591.2 (M:591.2)	6	39.2
ENSSSCP00000031967	heterogeneous nuclear ribonucleoprotein C (C1/C2) - NCBI gene 100626496	25.3	9.8	5	141.1 (M:141.1)	2	8.6
ENSSSCP00000032076	sorting nexin 12 - NCBI gene 100155023	18.6	7.8	2	74.2 (M:74.2)	2	15.6
ENSSSCP00000032082	S100 calcium binding protein A12 - NCBI gene 100301483	10.7	5.6	1	65.0 (M:65.0)	2	27.2
ENSSSCP00000032096	citrate synthase - NCBI gene 397519	44.6	6.7	1	196.7 (M:196.7)	4	12.1
ENSSSCP00000032171	ribosomal protein L23a - NCBI gene 100514795	17.4	10.4	3	56.6 (M:56.6)	2	13.1
ENSSSCP00000032195.SP	transmembrane p24 trafficking protein 10 - NCBI gene 100158015	21.7	6.0	2	221.5 (M:221.5)	3	21.3
ENSSSCP00000032235	sulfide quinone oxidoreductase - NCBI gene 100154990	47.5	9.2	3	156.9 (M:156.9)	4	11.6
ENSSSCP00000032245	matrin 3 - NCBI gene 100521716	88.4	5.5	3	134.4 (M:134.4)	4	6.7
ENSSSCP00000032315	protein tyrosine phosphatase non-receptor type 1 - NCBI gene 396667	42.2	5.7	4	86.9 (M:86.9)	2	5.8
ENSSSCP00000032327	dedicator of cytokinesis 2 - NCBI gene 100512021	176.3	6.5	4	70.0 (M:70.0)	2	1.9
ENSSSCP00000032433	USO1 vesicle transport factor - NCBI gene 100511575	89.2	5.1	4	50.5 (M:50.5)	1	1.5
ENSSSCP00000032453	serine and arginine rich splicing factor 2 - NCBI gene 768117	25.4	11.9	2	66.5 (M:66.5)	2	10.9
ENSSSCP00000032557	AHNAK nucleoprotein - NCBI gene 106504153	377.4	5.8	5	250.2 (M:250.2)	6	2.2
ENSSSCP00000032611	DEAD-box helicase 5 - NCBI gene 102158045	68.8	9.1	4	234.4 (M:234.4)	4	8.0
ENSSSCP00000032629	N-acetylglucosamine kinase - NCBI gene 100523729	37.3	5.6	3	261.9 (M:261.9)	7	23.5
ENSSSCP00000032808.SP	trypsinogen - NCBI gene 100302368	24.4	7.0	2	496.5 (M:496.5)	5	25.1
ENSSSCP00000032899	RAB7A member RAS oncogene family - NCBI gene 100622795	23.5	6.4	2	424.0 (M:424.0)	7	34.8
ENSSSCP00000032921	endoplasmic reticulum protein 44 - NCBI gene 100192437	40.0	5.6	3	158.4 (M:158.4)	3	10.2
ENSSSCP00000033008	proteasome subunit beta 3 - NCBI gene 497064	23.0	5.7	1	136.5 (M:136.5)	2	16.6
ENSSSCP00000033010	ribosomal protein S6 kinase A1 - NCBI gene 100523972	82.7	7.7	4	54.9 (M:54.9)	1	1.8
ENSSSCP00000033048	descr. not available	16.5	5.3	1	65.5 (M:65.5)	2	24.7
ENSSSCP00000033148	aldehyde dehydrogenase 9 family member A1 - NCBI gene 100153809	53.9	5.8	2	143.3 (M:143.3)	3	7.9
ENSSSCP00000033163	killer cell lectin-like receptor subfamily B member 1B allele B - NCBI gene 100520491	25.4	8.4	1	34.1 (M:34.1)	1	5.9
ENSSSCP00000033276	Rho GDP dissociation inhibitor alpha - NCBI gene 100529116	23.4	5.1	1	227.1 (M:227.1)	5	22.1
ENSSSCP00000033328	copine 3 - NCBI gene 100152057	52.8	5.3	13	47.7 (M:47.7)	1	1.9
ENSSSCP00000033466	ADP ribosylation factor interacting protein 1 - NCBI gene 100518024	33.1	5.8	4	47.4 (M:47.4)	1	5.4
ENSSSCP00000033480	mitogen-activated protein kinase 1 - NCBI gene 100153927	41.3	6.5	4	238.0 (M:238.0)	5	16.4
ENSSSCP00000033484	heterogeneous nuclear ribonucleoprotein A1 - NCBI gene 768103	38.8	9.2	2	680.3 (M:680.3)	10	33.0
ENSSSCP00000033578	ribosomal protein S26 - NCBI gene 100037997	12.4	10.8	3	132.3 (M:132.3)	2	22.2
ENSSSCP00000033591	adaptor related protein complex 2 subunit mu 1 - NCBI gene 100626761	49.4	9.6	3	127.0 (M:127.0)	4	7.6
ENSSSCP00000033611	coatomer protein complex subunit beta 2 - NCBI gene 100156939	102.3	5.2	3	180.8 (M:180.8)	5	6.5
ENSSSCP00000033720	L-xylulose reductase - NCBI gene 110255927	25.6	7.7	1	45.1 (M:45.1)	1	7.4
ENSSSCP00000033805.SP	apolipoprotein A1 - NCBI gene 397691	24.0	5.3	4	119.7 (M:119.7)	2	11.4
ENSSSCP00000033857	sialophorin - NCBI gene 100623653	47.6	5.0	1	53.0 (M:53.0)	1	4.8
ENSSSCP00000034019	surfeit 4 - NCBI gene 100623620	30.4	7.6	1	122.9 (M:122.9)	2	9.7
ENSSSCP00000034039	isocitrate dehydrogenase 3 (NAD(+)) alpha - NCBI gene 100157242	39.6	7.0	1	58.2 (M:58.2)	2	6.0
ENSSSCP00000034087	galectin 1 - NCBI gene 414915	14.7	4.8	2	249.3 (M:249.3)	3	26.7
ENSSSCP00000034129	FLII actin remodeling protein - NCBI gene 110256127	142.1	5.8	3	74.0 (M:74.0)	2	1.9
ENSSSCP00000034210	triosephosphate isomerase 1 - NCBI gene 100157582	34.3	6.5	3	493.3 (M:493.3)	8	24.7
ENSSSCP00000034316	proteasome subunit beta 2 - NCBI gene 100622444	22.8	6.2	1	86.3 (M:86.3)	3	12.4
ENSSSCP00000034405	catalase - NCBI gene 397568	59.9	6.6	3	532.6 (M:532.6)	9	21.1
ENSSSCP00000034434	RAB5B member RAS oncogene family - NCBI gene 100625381	23.7	8.3	1	162.4 (M:162.4)	4	18.6
ENSSSCP00000034438	ATPase Na+/K+ transporting subunit beta 3 - NCBI gene 100514493	26.7	8.1	4	88.4 (M:88.4)	2	10.6
ENSSSCP00000034440.SP	complement C1q C chain - NCBI gene 445460	23.2	8.6	2	42.0 (M:42.0)	1	4.1
ENSSSCP00000034444	ubiquitin recognition factor in ER associated degradation 1 - NCBI gene 100153062	32.8	7.6	3	37.3 (M:37.3)	1	4.1
ENSSSCP00000034520	valosin containing protein - NCBI gene 397524	84.4	5.1	3	557.0 (M:557.0)	13	15.0
ENSSSCP00000034576	heme binding protein 1 - NCBI gene 494567	23.6	8.6	1	109.2 (M:109.2)	2	11.4
ENSSSCP00000034599	myotrophin - NCBI gene 100521697	12.9	5.3	1	105.4 (M:105.4)	1	14.4
ENSSSCP00000034670.SP	calnexin - NCBI gene 100519184	53.0	4.5	11	438.4 (M:438.4)	6	12.5
ENSSSCP00000034698.SP	arylsulfatase A - NCBI gene 396973	47.4	5.6	2	111.8 (M:111.8)	2	6.7
ENSSSCP00000034755	WD repeat domain 1 - NCBI gene 100622706	66.1	6.2	1	313.5 (M:313.5)	6	11.7
ENSSSCP00000034768.SP	cellular repressor of E1A stimulated genes 1 - NCBI gene 100152373	16.7	6.1	4	46.2 (M:46.2)	1	11.3
ENSSSCP00000034791.SP	inter-alpha-trypsin inhibitor heavy chain 4 - NCBI gene 396799	69.0	6.0	8	42.7 (M:42.7)	1	2.1
ENSSSCP00000034801	aldolase fructose-bisphosphate B - NCBI gene 100515523	39.7	8.5	1	136.9 (M:136.9)	3	7.1
ENSSSCP00000034840	G3BP stress granule assembly factor 1 - NCBI gene 100513766	52.0	5.4	2	117.2 (M:117.2)	2	4.7
ENSSSCP00000034906.SP	N-acylethanolamine acid amidase - NCBI gene 100521735	35.8	6.4	4	362.9 (M:362.9)	6	22.3
ENSSSCP00000034967.SP	transmembrane p24 trafficking protein 7 - NCBI gene 100522183	17.8	5.0	6	36.0 (M:36.0)	1	6.5
ENSSSCP00000035113	aldolase fructose-bisphosphate A - NCBI gene 110260081	39.4	8.5	3	1178.6 (M:1178.6)	14	39.3
ENSSSCP00000035143	phosphatidylinositol binding clathrin assembly protein - NCBI gene 100519857	65.8	9.1	6	101.6 (M:101.6)	3	5.0
ENSSSCP00000035217	thioredoxin interacting protein - NCBI gene 733688	43.8	7.5	1	27.5 (M:27.5)	1	3.1
ENSSSCP00000035282	eukaryotic translation elongation factor 1 alpha 1 - NCBI gene 574059	46.6	9.1	13	698.6 (M:698.6)	9	20.6
ENSSSCP00000035292	coronin 1A - NCBI gene 100621483	42.8	5.6	2	231.2 (M:231.2)	4	11.9
ENSSSCP00000035302	phosphatidylinositol-4 5-bisphosphate 4-phosphatase 1 - NCBI gene 100155939	30.1	9.3	1	27.2 (M:27.2)	1	7.7
ENSSSCP00000035465	proteasome subunit alpha 2 - NCBI gene 100620420	25.9	6.9	1	167.7 (M:167.7)	3	17.9
ENSSSCP00000035484	thymosin beta-4-like - NCBI gene 110257905	5.1	5.4	2	173.9 (M:173.9)	3	31.8
ENSSSCP00000035566	GTPase IMAP family member 4 - NCBI gene 100518347	36.7	8.6	2	485.3 (M:485.3)	10	25.2
ENSSSCP00000035584	G protein subunit alpha q - NCBI gene 654405	42.1	5.5	1	34.6 (M:34.6)	1	4.2
ENSSSCP00000035638	lipase A lysosomal acid type - NCBI gene 100142668	48.7	8.7	5	256.2 (M:256.2)	4	13.1
ENSSSCP00000035670	RAP1B member of RAS oncogene family - NCBI gene 100152555	20.8	5.6	3	132.2 (M:132.2)	2	12.0
ENSSSCP00000035714	Yip1 domain family member 5 - NCBI gene 768112	28.0	4.3	1	44.0 (M:44.0)	1	4.7
ENSSSCP00000035719	aminoacyl tRNA synthetase complex interacting multifunctional protein 2 - NCBI gene 100514707	27.8	9.0	2	36.0 (M:36.0)	1	5.2
ENSSSCP00000035788	RAB11A member RAS oncogene family - NCBI gene 595117	24.4	6.1	3	174.8 (M:174.8)	5	23.1
ENSSSCP00000035857	core-binding factor subunit beta - NCBI gene 110260942	17.9	6.6	2	38.5 (M:38.5)	1	6.5
ENSSSCP00000035923	peptidylprolyl isomerase B - NCBI gene 100737887	23.8	9.4	2	444.8 (M:444.8)	9	38.4
ENSSSCP00000035994	P450 (cytochrome) oxidoreductase - NCBI gene 100170114	72.9	5.5	4	336.9 (M:336.9)	7	14.4
ENSSSCP00000036066.SP	cathepsin D - NCBI gene 494568	42.2	8.1	2	747.4 (M:747.4)	9	19.7
ENSSSCP00000036068	neutrophil cytosolic factor 2 - NCBI gene 100142665	59.1	5.4	3	202.8 (M:202.8)	3	6.7
ENSSSCP00000036072	voltage dependent anion channel 1 - NCBI gene 397010	30.7	8.6	4	299.8 (M:299.8)	6	24.7
ENSSSCP00000036085	nmrA-like family domain-containing protein 1 - NCBI gene 110256379	23.2	7.8	4	56.5 (M:56.5)	1	5.7
ENSSSCP00000036089	SH3 domain binding glutamate rich protein like 3 - NCBI gene 100621842	10.4	4.8	1	217.5 (M:217.5)	3	31.2
ENSSSCP00000036176	heterogeneous nuclear ribonucleoprotein H2 - NCBI gene 100627585	49.2	5.9	1	399.8 (M:399.8)	4	15.4
ENSSSCP00000036353	histamine N-methyltransferase - NCBI gene 100624677	33.5	5.5	1	225.6 (M:225.6)	5	16.8
ENSSSCP00000036359	actin related protein 2 - NCBI gene 100174962	44.7	6.3	2	351.1 (M:351.1)	7	16.2
ENSSSCP00000036374	allograft inflammatory factor 1 - NCBI gene 397271	16.7	6.6	1	114.0 (M:114.0)	1	11.6
ENSSSCP00000036506	glucose-6-phosphate dehydrogenase - NCBI gene 100622986	59.2	6.3	2	934.2 (M:934.2)	15	33.6
ENSSSCP00000036513	fatty acid binding protein 4 adipocyte - NCBI gene 399533	14.7	6.3	3	369.2 (M:369.2)	5	26.5
ENSSSCP00000036521	aspartoacylase - NCBI gene 100142661	38.5	6.0	3	54.0 (M:54.0)	1	4.7
ENSSSCP00000036543	KH-type splicing regulatory protein - NCBI gene 100516780	73.3	6.8	4	320.7 (M:320.7)	6	12.3
ENSSSCP00000036654	HID1 domain containing - NCBI gene 100736965	81.8	5.6	3	33.0 (M:33.0)	1	1.2
ENSSSCP00000036665	of 1 Hsap:FAU ubiquitin like and ribosomal protein S30 fusion - HGNC:3597	6.8	11.5	2	51.0 (M:51.0)	1	16.1
ENSSSCP00000036671	heterogeneous nuclear ribonucleoprotein A2/B1 - NCBI gene 100521762	37.4	9.0	11	1252.7 (M:1252.7)	14	48.7
ENSSSCP00000036774	ribonuclease T2 - NCBI gene 100157985	21.8	5.6	3	38.1 (M:38.1)	1	5.2
ENSSSCP00000036806	ATP synthase peripheral stalk-membrane subunit b - NCBI gene 100154817	28.6	9.5	1	105.5 (M:105.5)	3	12.5
ENSSSCP00000036808	fatty acid binding protein 5 - NCBI gene 574074	15.2	6.6	2	144.6 (M:144.6)	3	13.3
ENSSSCP00000036857	aspartyl-tRNA synthetase - NCBI gene 100524908	53.5	6.1	2	68.1 (M:68.1)	2	5.3
ENSSSCP00000036956	sorting nexin 6 - NCBI gene 100154775	33.8	8.8	2	99.6 (M:99.6)	3	9.2
ENSSSCP00000037014	RAB2A member RAS oncogene family - NCBI gene 100151822	20.8	7.0	4	158.1 (M:158.1)	3	19.6
ENSSSCP00000037047	acidic nuclear phosphoprotein 32 family member B - NCBI gene 100152263	35.2	6.8	4	31.1 (M:31.1)	1	3.2
ENSSSCP00000037051	histone cluster 1 H1 family member e - HGNC:4718	22.0	11.1	3	187.3 (M:187.3)	3	14.6
ENSSSCP00000037103	ribosomal protein S15a - NCBI gene 100626041	14.8	10.1	5	126.2 (M:126.2)	3	23.8
ENSSSCP00000037131	CD47 molecule - NCBI gene 397042	30.4	7.6	9	84.6 (M:84.6)	1	5.1
ENSSSCP00000037134	nicotinamide nucleotide transhydrogenase - NCBI gene 100526144	98.0	8.8	5	182.7 (M:182.7)	3	4.0
ENSSSCP00000037248	ras homolog family member G - NCBI gene 100144504	21.3	8.4	1	327.5 (M:327.5)	4	28.3
ENSSSCP00000037263	descr. not available	9.5	6.3	4	85.6 (M:85.6)	1	17.6
ENSSSCP00000037314	glutamic-oxaloacetic transaminase 2 - NCBI gene 396968	43.7	9.1	2	117.9 (M:117.9)	2	5.6
ENSSSCP00000037417	myosin regulatory light chain 12B - NCBI gene 414399	20.5	4.6	5	322.9 (M:322.9)	5	27.5
ENSSSCP00000037441	YKT6 v-SNARE homolog - NCBI gene 100513964	18.4	7.7	2	48.8 (M:48.8)	1	8.0
ENSSSCP00000037543	NHL repeat containing 3 - HGNC:33751	16.2	6.1	4	32.7 (M:32.7)	1	9.5
ENSSSCP00000037737	eukaryotic translation elongation factor 2 - NCBI gene 100624328	93.7	6.3	4	1052.2 (M:1052.2)	16	21.6
ENSSSCP00000037770	ribosomal protein S9 - NCBI gene 100622613	22.6	10.7	2	290.5 (M:290.5)	6	27.3
ENSSSCP00000037802.SP	arylsulfatase B - NCBI gene 102158016	51.8	7.4	4	37.1 (M:37.1)	1	2.8
ENSSSCP00000037850	tubulin beta 4B class IVb - NCBI gene 100516352	49.8	4.8	5	931.1 (M:931.1)	15	34.6
ENSSSCP00000038109	neutral cholesterol ester hydrolase 1 - NCBI gene 100154209	45.8	7.2	3	223.3 (M:223.3)	5	13.7
ENSSSCP00000038202	inner membrane mitochondrial protein - NCBI gene 100738124	75.5	6.5	3	163.7 (M:163.7)	3	5.7
ENSSSCP00000038233.SP	mesencephalic astrocyte derived neurotrophic factor - NCBI gene 100505460	18.2	8.7	2	100.1 (M:100.1)	1	10.8
ENSSSCP00000038299	ATP synthase peripheral stalk subunit d - NCBI gene 100512624	18.5	6.0	2	47.6 (M:47.6)	1	9.3
ENSSSCP00000038329	microsomal glutathione S-transferase 1 - NCBI gene 397567	17.6	9.7	1	91.3 (M:91.3)	1	10.3
ENSSSCP00000038343	galectin 9 - NCBI gene 396972	33.8	9.0	6	49.5 (M:49.5)	1	4.0
ENSSSCP00000038375	toll like receptor 9 - NCBI gene 397007	36.0	5.9	2	235.6 (M:235.6)	3	15.8
ENSSSCP00000038385	lysyl-tRNA synthetase - NCBI gene 100521452	67.8	5.9	2	124.3 (M:124.3)	2	4.9
ENSSSCP00000038545	toll interacting protein - NCBI gene 100625123	29.8	5.2	1	72.5 (M:72.5)	1	5.1
ENSSSCP00000038551	G protein subunit gamma 10 - NCBI gene 100515992	7.3	7.7	1	34.5 (M:34.5)	1	16.2
ENSSSCP00000038569	protein kinase cAMP-dependent type II regulatory subunit beta - NCBI gene 110262251	24.2	4.8	4	49.5 (M:49.5)	1	6.8
ENSSSCP00000038577	isocitrate dehydrogenase 3 (NAD(+)) beta - NCBI gene 733641	42.0	7.2	2	46.2 (M:46.2)	1	2.3
ENSSSCP00000038627	ribosomal protein L6 - NCBI gene 733592	32.2	10.7	3	254.9 (M:254.9)	5	19.4
ENSSSCP00000038628	secretory carrier membrane protein 2 - NCBI gene 100154517	31.0	6.3	3	273.6 (M:273.6)	3	15.8
ENSSSCP00000038653	splicing factor proline and glutamine rich - NCBI gene 110261143	75.5	9.5	2	472.9 (M:472.9)	5	9.3
ENSSSCP00000038819	RAB21 member RAS oncogene family - NCBI gene 100736618	24.1	8.1	1	77.8 (M:77.8)	2	10.4
ENSSSCP00000038823	ATPase Na+/K+ transporting subunit alpha 1 - NCBI gene 397481	112.7	5.4	10	248.9 (M:248.9)	5	5.2
ENSSSCP00000038892.SP	ATPase H+ transporting accessory protein 1 - NCBI gene 102159115	47.5	5.3	2	30.9 (M:30.9)	1	1.6
ENSSSCP00000038901	annexin A5 - NCBI gene 100521982	36.1	4.9	2	1390.7 (M:1390.7)	20	65.1
ENSSSCP00000039036	docking protein 3 - NCBI gene 110259391	47.8	6.4	1	86.9 (M:86.9)	2	3.4
ENSSSCP00000039070	signal transducer and activator of transcription 1 - NCBI gene 396655	81.6	6.1	8	188.0 (M:188.0)	3	5.2
ENSSSCP00000039080.SP	3'(2') 5'-bisphosphate nucleotidase 1 - NCBI gene 100515917	31.5	5.2	3	84.1 (M:84.1)	2	10.7
ENSSSCP00000039090.SP	prolyl 4-hydroxylase subunit beta - NCBI gene 110255932	54.7	4.7	2	608.0 (M:608.0)	10	21.8
ENSSSCP00000039109	ribosomal protein L23 - NCBI gene 414398	14.9	10.5	1	39.2 (M:39.2)	1	5.7
ENSSSCP00000039171	aldo-keto reductase family 1 member B - NCBI gene 396816	35.8	5.9	1	55.8 (M:55.8)	2	5.1
ENSSSCP00000039404.SP	galectin 3 binding protein - NCBI gene 110255948	58.8	5.0	2	35.7 (M:35.7)	1	2.4
ENSSSCP00000039462	sorting nexin 5 - NCBI gene 100155390	42.6	5.7	3	89.6 (M:89.6)	2	6.5
ENSSSCP00000039612	carboxymethylenebutenolidase homolog - NCBI gene 100625451	28.1	6.5	1	37.0 (M:37.0)	1	4.9
ENSSSCP00000039666.SP	hypoxia up-regulated 1 - NCBI gene 100516870	96.4	5.1	8	463.4 (M:463.4)	9	15.2
ENSSSCP00000039721	DnaJ heat shock protein family (Hsp40) member B1 - NCBI gene 396741	33.9	8.3	2	37.9 (M:37.9)	1	3.3
ENSSSCP00000039777	ribosomal protein lateral stalk subunit P0 - NCBI gene 100049695	34.3	5.7	4	393.5 (M:393.5)	9	28.6
ENSSSCP00000039887	histone cluster 1 H2B family member j - HGNC:4761	16.7	10.4	10	612.2 (M:612.2)	8	23.5
ENSSSCP00000039913	prohibitin 2 - NCBI gene 100627467	32.3	9.8	2	268.9 (M:268.9)	5	19.7
ENSSSCP00000039978	chloride intracellular channel 2 - NCBI gene 100516055	28.3	5.8	1	151.7 (M:151.7)	5	14.2
ENSSSCP00000040011	superoxide dismutase 2 - NCBI gene 100154319	20.7	8.6	3	229.3 (M:229.3)	5	29.0
ENSSSCP00000040085	probable histidine--tRNA ligase mitochondrial - NCBI gene 100521256	51.2	8.5	3	76.8 (M:76.8)	2	3.7
ENSSSCP00000040154	programmed cell death 6 - NCBI gene 100620798	20.0	5.9	2	123.0 (M:123.0)	2	12.2
ENSSSCP00000040209.SP	N-acetyl-alpha-glucosaminidase - HGNC:7632	80.4	5.8	2	366.3 (M:366.3)	9	16.6
ENSSSCP00000040219	ribosomal protein L7 - NCBI gene 414418	29.4	10.7	2	280.8 (M:280.8)	5	20.4
ENSSSCP00000040246	adaptor related protein complex 1 subunit mu 1 - NCBI gene 100511918	45.7	6.6	3	112.2 (M:112.2)	3	9.3
ENSSSCP00000040319	septin 2 - NCBI gene 100510936	40.5	5.9	2	76.6 (M:76.6)	3	11.4
ENSSSCP00000040384	LIM and SH3 protein 1 - NCBI gene 110256017	29.7	6.6	1	193.5 (M:193.5)	3	14.2
ENSSSCP00000040410.SP	hexosaminidase subunit beta - NCBI gene 396958	53.0	6.0	10	439.5 (M:439.5)	7	17.4
ENSSSCP00000040545	osteoclast stimulating factor 1 - NCBI gene 397066	23.7	5.4	2	93.3 (M:93.3)	2	9.3
ENSSSCP00000040559	heat shock protein 90 alpha family class B member 1 - NCBI gene 396742	81.4	5.1	3	935.4 (M:935.4)	15	25.5
ENSSSCP00000040582	oxysterol binding protein like 9 - NCBI gene 100517719	63.8	5.8	4	45.2 (M:45.2)	1	1.8
ENSSSCP00000040592	heterogeneous nuclear ribonucleoprotein F - NCBI gene 100155475	42.5	5.4	2	659.6 (M:659.6)	6	26.7
ENSSSCP00000040850	enoyl-CoA hydratase short chain 1 - NCBI gene 100156927	31.2	8.8	2	170.1 (M:170.1)	3	15.5
ENSSSCP00000040940.SP	integrin subunit alpha D - NCBI gene 100626336	125.0	6.7	12	253.0 (M:253.0)	7	7.2
ENSSSCP00000040951	ribosomal protein L28 - NCBI gene 110261057	15.7	12.0	4	95.7 (M:95.7)	2	15.3
ENSSSCP00000041057	Rho GTPase activating protein 45 - NCBI gene 100623239	108.0	5.5	3	115.1 (M:115.1)	2	2.7
ENSSSCP00000041069	G protein subunit alpha i2 - NCBI gene 397523	34.9	5.2	6	621.9 (M:621.9)	7	27.1
ENSSSCP00000041085	fumarylacetoacetate hydrolase domain-containing protein 2 - NCBI gene 100522130	34.3	7.6	1	96.1 (M:96.1)	2	10.5
ENSSSCP00000041105	actin beta - NCBI gene 414396	40.0	5.3	6	1936.6 (M:1936.6)	21	53.2
ENSSSCP00000041181	perilipin 2 - NCBI gene 397402	49.2	5.5	1	92.3 (M:92.3)	1	4.3
ENSSSCP00000041184	of 1 Hsap:ferritin light chain - HGNC:3999	15.1	5.9	1	143.3 (M:143.3)	1	11.3
ENSSSCP00000041371	VAMP associated protein A - NCBI gene 100623614	27.7	8.8	2	95.8 (M:95.8)	2	9.2
ENSSSCP00000041372	SH3 domain containing GRB2 like endophilin B1 - NCBI gene 100316852	40.7	5.9	3	101.0 (M:101.0)	2	7.7
ENSSSCP00000041632	N-acetylneuraminate pyruvate lyase - NCBI gene 397141	31.3	6.6	3	93.1 (M:93.1)	2	6.7
ENSSSCP00000041732	DAB adaptor protein 2 - NCBI gene 100519746	56.7	6.6	4	94.3 (M:94.3)	2	5.8
ENSSSCP00000041752	ATP synthase peripheral stalk subunit F6 - NCBI gene 100622245	12.4	9.3	1	113.0 (M:113.0)	1	17.6
ENSSSCP00000041762	fibrillarin - NCBI gene 100626002	33.0	10.1	2	55.5 (M:55.5)	2	8.0
ENSSSCP00000041826	cutA divalent cation tolerance homolog - NCBI gene 100152220	18.9	6.7	3	33.7 (M:33.7)	1	7.9
ENSSSCP00000041902	heat shock protein family A (Hsp70) member 9 - NCBI gene 100521183	73.6	5.8	2	454.8 (M:454.8)	7	12.5
ENSSSCP00000042013	drebrin like - NCBI gene 100524413	43.4	5.3	2	58.5 (M:58.5)	1	4.7
ENSSSCP00000042118	ribosomal protein L4 - NCBI gene 100038029	44.7	11.0	5	317.7 (M:317.7)	5	15.2
ENSSSCP00000042123	carbonyl reductase [NADPH 1-like - NCBI gene 110256481	26.5	7.6	5	68.8 (M:68.8)	1	6.5
ENSSSCP00000042148	AUP1 lipid droplet regulating VLDL assembly factor - NCBI gene 100518187	40.6	8.6	2	32.6 (M:32.6)	1	3.6
ENSSSCP00000042303	prolyl endopeptidase - NCBI gene 445540	80.7	5.5	3	104.1 (M:104.1)	2	4.2
ENSSSCP00000042364	ribosomal protein L10 - NCBI gene 733593	18.6	10.1	1	283.2 (M:283.2)	7	39.3
ENSSSCP00000042385.SP	adenosine deaminase 2 - NCBI gene 397079	52.2	8.8	4	183.2 (M:183.2)	4	10.8
ENSSSCP00000042512	methionine adenosyltransferase 2B - NCBI gene 100217381	36.5	6.4	2	46.4 (M:46.4)	2	7.7
ENSSSCP00000042515.SP	of 2 Hsap:heat shock protein 90 beta family member 1 - HGNC:12028	35.1	4.5	2	224.7 (M:224.7)	4	15.1
ENSSSCP00000042588	STT3 oligosaccharyltransferase complex catalytic subunit A - NCBI gene 100511525	80.6	8.3	6	199.9 (M:199.9)	5	6.1
ENSSSCP00000042620	glutamate-ammonia ligase - NCBI gene 396944	42.0	6.3	3	224.3 (M:224.3)	2	7.5
ENSSSCP00000042718	U2 small nuclear RNA auxiliary factor 2 - NCBI gene 102167536	51.5	9.1	2	32.9 (M:32.9)	1	1.8
ENSSSCP00000042758	ribosomal protein L22 - NCBI gene 397047	14.7	9.2	1	55.5 (M:55.5)	1	10.2
ENSSSCP00000042853	glutathione peroxidase 1 - NCBI gene 397403	22.7	6.2	1	162.7 (M:162.7)	4	23.8
ENSSSCP00000042873	splicing factor 3b subunit 3 - NCBI gene 100512659	111.7	5.0	3	107.2 (M:107.2)	2	3.3
ENSSSCP00000042883	phosphofructokinase liver type - NCBI gene 100621757	83.8	7.0	3	300.4 (M:300.4)	6	10.9
ENSSSCP00000042945	descr. not available	19.1	10.0	5	28.6 (M:28.6)	1	7.4
ENSSSCP00000043081	argininosuccinate lyase - NCBI gene 100517757	49.6	6.0	2	102.8 (M:102.8)	2	7.2
ENSSSCP00000043085	ATP synthase F1 subunit alpha - NCBI gene 100157880	59.4	8.9	4	719.9 (M:719.9)	9	25.1
ENSSSCP00000043100	ribonuclease/angiogenin inhibitor 1 - NCBI gene 445517	49.0	4.8	1	258.6 (M:258.6)	4	12.5
ENSSSCP00000043122	branched chain amino acid transaminase 1 - NCBI gene 100518784	43.1	5.0	4	37.4 (M:37.4)	1	2.1
ENSSSCP00000043342	adenylate kinase 2 - NCBI gene 100620859	25.6	6.5	1	44.8 (M:44.8)	1	4.3
ENSSSCP00000043530	small nuclear ribonucleoprotein 13 - NCBI gene 100155420	13.5	9.2	3	79.9 (M:79.9)	2	16.4
ENSSSCP00000043551	small nuclear ribonucleoprotein D1 polypeptide - NCBI gene 100524872	12.4	11.5	2	64.2 (M:64.2)	1	11.6
ENSSSCP00000043595	actin related protein 1A - NCBI gene 100156619	39.3	5.7	2	117.7 (M:117.7)	2	11.2
ENSSSCP00000043660	arsA arsenite transporter ATP-binding homolog 1 (bacterial) - NCBI gene 100520362	38.8	4.8	1	40.6 (M:40.6)	1	2.9
ENSSSCP00000043715	GTPase IMAP family member 1 - NCBI gene 110257620	32.7	8.2	6	37.6 (M:37.6)	1	3.4
ENSSSCP00000043907	reticulon 4 - NCBI gene 100170118	41.0	4.6	3	45.9 (M:45.9)	1	2.9
ENSSSCP00000044103	U2 small nuclear RNA auxiliary factor 1 - NCBI gene 110256499	27.8	9.1	3	108.1 (M:108.1)	2	12.6
ENSSSCP00000044127	phosphoglycerate mutase 1 - NCBI gene 100154776	28.8	6.7	4	534.1 (M:534.1)	8	40.9
ENSSSCP00000044198	mitogen-activated protein kinase 3 - NCBI gene 445013	38.5	6.2	2	93.5 (M:93.5)	2	5.6
ENSSSCP00000044272	coactosin like F-actin binding protein 1 - NCBI gene 100621773	16.0	5.1	1	213.2 (M:213.2)	6	33.1
ENSSSCP00000044499	chaperonin containing TCP1 subunit 7 - NCBI gene 100322871	50.4	7.0	2	114.4 (M:114.4)	2	6.8
ENSSSCP00000044537	t-complex 1 - NCBI gene 100153485	51.3	7.0	3	329.9 (M:329.9)	7	17.1
ENSSSCP00000044649	isoleucyl-tRNA synthetase - NCBI gene 100624746	78.3	5.9	5	32.4 (M:32.4)	1	1.6
ENSSSCP00000044764	H2A histone family member Y - NCBI gene 100512769	39.1	9.8	3	255.8 (M:255.8)	5	15.5
ENSSSCP00000044812	SWI/SNF related matrix associated actin dependent regulator of chromatin subfamily c member 2 - NCBI gene 100157539	118.7	5.4	5	61.4 (M:61.4)	2	2.3
ENSSSCP00000044832	hypoxanthine phosphoribosyltransferase 1 - NCBI gene 397351	24.5	6.3	2	42.0 (M:42.0)	1	7.3
ENSSSCP00000044890	solute carrier family 7 member 7 - NCBI gene 100037972	52.5	5.5	6	34.8 (M:34.8)	1	1.5
ENSSSCP00000044906	actin related protein 2/3 complex subunit 3 - NCBI gene 100154518	17.8	8.7	2	276.8 (M:276.8)	6	31.0
ENSSSCP00000044965	arginyl aminopeptidase - NCBI gene 100524577	72.1	5.5	1	346.0 (M:346.0)	8	10.8
ENSSSCP00000044969	stabilin 1 - NCBI gene 100525609	281.8	6.2	11	441.5 (M:441.5)	8	4.3
ENSSSCP00000045040	ubiquitin conjugating enzyme E2 K - NCBI gene 780416	22.4	5.3	1	47.8 (M:47.8)	1	7.5
ENSSSCP00000045312	RAB14 member RAS oncogene family - NCBI gene 595112	23.9	5.9	1	172.1 (M:172.1)	3	17.2
ENSSSCP00000045413	descr. not available	41.6	10.9	1	54.3 (M:54.3)	1	3.4
ENSSSCP00000045480	glycerol-3-phosphate dehydrogenase 2 - NCBI gene 397348	67.4	6.0	4	89.7 (M:89.7)	1	2.5
ENSSSCP00000045513	solute carrier family 25 member 11 - NCBI gene 397390	34.1	9.9	2	72.4 (M:72.4)	2	6.4
ENSSSCP00000045560	T cell receptor alpha variable 17 - HGNC:12113	10.3	6.1	1	35.3 (M:35.3)	1	9.7
ENSSSCP00000045626	eukaryotic translation elongation factor 1 delta - NCBI gene 100737048	31.0	4.9	4	248.9 (M:248.9)	4	20.7
ENSSSCP00000045672	glutamine amidotransferase like class 1 domain containing 3A - NCBI gene 100623793	28.8	8.3	1	45.2 (M:45.2)	1	6.9
ENSSSCP00000045673	poly(A) binding protein cytoplasmic 1 - NCBI gene 100153958	60.2	9.7	6	420.5 (M:420.5)	7	16.2
ENSSSCP00000045766	nipsnap homolog 2 - NCBI gene 100520953	31.3	9.2	4	36.7 (M:36.7)	1	3.4
ENSSSCP00000045771.SP	erythrocyte membrane protein band 4.1 like 3 - NCBI gene 100520913	132.2	5.1	12	95.2 (M:95.2)	3	3.2
ENSSSCP00000045808	ribosomal protein L12 - NCBI gene 414416	17.8	9.5	3	126.3 (M:126.3)	1	9.1
ENSSSCP00000045820	6-phosphogluconolactonase - NCBI gene 100517636	23.5	6.0	3	197.1 (M:197.1)	4	26.1
ENSSSCP00000045847	keratin type II cytoskeletal 75 - NCBI gene 100525745	57.4	8.3	3	69.8 (M:69.8)	1	2.3
ENSSSCP00000045935	Sec23 homolog B coat complex II component - NCBI gene 100524115	83.6	6.4	4	106.5 (M:106.5)	2	4.2
ENSSSCP00000045979	serpin family B member 10 - NCBI gene 100154994	39.9	5.3	2	482.5 (M:482.5)	8	27.9
ENSSSCP00000046006	ribosomal protein L27a - NCBI gene 100517228	12.6	10.2	2	105.1 (M:105.1)	2	17.1
ENSSSCP00000046056	ficolin (collagen/fibrinogen domain containing) 1 - NCBI gene 397316	37.2	6.9	2	72.0 (M:72.0)	2	9.4
ENSSSCP00000046140.SP	patr class I histocompatibility antigen A-126 alpha chain-like - NCBI gene 100513601	37.9	5.2	27	250.7 (M:250.7)	5	17.4
ENSSSCP00000046149	DEAH-box helicase 15 - NCBI gene 100517041	71.0	7.0	2	66.9 (M:66.9)	1	1.9
ENSSSCP00000046220	lactate dehydrogenase B - NCBI gene 102161427	35.0	6.8	3	234.7 (M:234.7)	4	12.5
ENSSSCP00000046283	synaptotagmin binding cytoplasmic RNA interacting protein - NCBI gene 100154370	62.6	7.2	3	253.0 (M:253.0)	6	12.6
ENSSSCP00000046316	desmin - NCBI gene 396725	47.9	5.2	3	229.0 (M:229.0)	4	8.3
ENSSSCP00000046442	sorcin - NCBI gene 100514123	20.3	5.1	2	65.2 (M:65.2)	1	5.5
ENSSSCP00000046535	glutaredoxin - NCBI gene 397463	11.8	8.4	3	105.3 (M:105.3)	3	26.4
ENSSSCP00000046549	ferritin heavy chain 1 - NCBI gene 397030	21.2	5.5	3	573.6 (M:573.6)	7	37.0
ENSSSCP00000046631	bridging integrator 2 - NCBI gene 100519772	38.3	5.7	4	70.7 (M:70.7)	1	5.0
ENSSSCP00000046632	tyrosine 3-monooxygenase/tryptophan 5-monooxygenase activation protein epsilon - NCBI gene 100620600	27.4	4.8	3	311.1 (M:311.1)	8	25.8
ENSSSCP00000046638	DExD-box helicase 39B - NCBI gene 448813	45.9	6.6	9	271.5 (M:271.5)	6	16.6
ENSSSCP00000046662.SP	MHC class II histocompatibility antigen SLA-DRB1 - NCBI gene 100153386	27.1	6.8	21	196.5 (M:196.5)	4	19.8
ENSSSCP00000046691	eukaryotic translation initiation factor 3 subunit F - NCBI gene 110255350	36.3	5.3	1	81.8 (M:81.8)	2	7.2
ENSSSCP00000046769	ribosomal protein L5 - NCBI gene 100135671	34.3	9.7	2	313.5 (M:313.5)	6	18.5
ENSSSCP00000046853.SP	thioredoxin domain containing 5 - NCBI gene 100156354	44.2	5.7	2	87.4 (M:87.4)	2	5.0
ENSSSCP00000046854	lamin B receptor - NCBI gene 110255643	71.6	9.5	1	284.8 (M:284.8)	7	14.5
ENSSSCP00000046889	NME/NM23 nucleoside diphosphate kinase 1 - NCBI gene 100142626	17.1	5.8	1	136.8 (M:136.8)	3	24.3
ENSSSCP00000046981	tryptophanyl-tRNA synthetase - NCBI gene 100515390	53.7	5.8	2	125.3 (M:125.3)	2	6.1
ENSSSCP00000047045	erythrocyte membrane protein band 4.1 like 2 - NCBI gene 100524836	102.7	5.1	9	237.1 (M:237.1)	4	6.6
ENSSSCP00000047058	sorbitol dehydrogenase - NCBI gene 100158181	38.0	6.8	1	52.2 (M:52.2)	1	5.3
ENSSSCP00000047220	poly(A) binding protein nuclear 1 - NCBI gene 100155260	37.2	8.6	3	56.9 (M:56.9)	1	3.3
ENSSSCP00000047456	heat shock protein family D (Hsp60) member 1 - NCBI gene 492279	50.2	7.6	4	364.3 (M:364.3)	4	13.5
ENSSSCP00000047606	polypyrimidine tract binding protein 1 - NCBI gene 397461	57.2	9.2	5	538.1 (M:538.1)	7	19.8
ENSSSCP00000047607	glia maturation factor gamma - NCBI gene 100515973	14.0	6.6	3	37.3 (M:37.3)	1	5.8
ENSSSCP00000047901	SUB1 homolog transcriptional regulator - NCBI gene 110257216	14.4	9.6	2	37.8 (M:37.8)	1	10.2
ENSSSCP00000047915	chaperonin containing TCP1 subunit 3 - NCBI gene 100154317	54.9	6.0	3	102.9 (M:102.9)	2	4.4
ENSSSCP00000047986	protein-L-isoaspartate (D-aspartate) O-methyltransferase - NCBI gene 100502562	12.9	9.0	2	69.8 (M:69.8)	1	11.3
ENSSSCP00000048040	cytoplasmic FMR1 interacting protein 2 - NCBI gene 100523290	131.6	8.2	3	75.4 (M:75.4)	3	3.1
ENSSSCP00000048200	DEAD-box helicase 3 X-linked - NCBI gene 100515940	72.9	7.3	4	283.5 (M:283.5)	8	12.3
ENSSSCP00000048203	descr. not available	20.6	9.3	1	87.2 (M:87.2)	2	11.2
ENSSSCP00000048349	heme oxygenase 1 - NCBI gene 445512	30.6	6.6	1	641.3 (M:641.3)	9	35.6
ENSSSCP00000048362	non-POU domain containing octamer binding - HGNC:7871	54.1	9.0	3	162.9 (M:162.9)	4	11.1
ENSSSCP00000048388	filamin A - NCBI gene 733585	279.3	5.8	10	2529.4 (M:2529.4)	35	18.4
ENSSSCP00000048446	KH RNA binding domain containing signal transduction associated 1 - NCBI gene 100627011	44.0	6.8	2	28.1 (M:28.1)	1	3.5
ENSSSCP00000048640	apoptosis-associated speck-like protein containing a CARD - NCBI gene 100522011	21.9	6.4	1	141.0 (M:141.0)	2	12.8
ENSSSCP00000048643.SP	glucosamine (N-acetyl)-6-sulfatase - NCBI gene 100623722	51.4	7.6	8	224.2 (M:224.2)	3	8.1
ENSSSCP00000048699	solute carrier family 25 member 6 - NCBI gene 403155	32.9	9.8	7	322.7 (M:322.7)	7	21.5
ENSSSCP00000048730	emerin - NCBI gene 110257853	29.2	5.2	1	63.0 (M:63.0)	1	5.8
ENSSSCP00000048741	tyrosine 3-monooxygenase/tryptophan 5-monooxygenase activation protein zeta - NCBI gene 780440	26.7	4.9	2	385.1 (M:385.1)	7	29.9
ENSSSCP00000048791	catechol-O-methyltransferase - NCBI gene 100155530	24.5	5.4	2	161.7 (M:161.7)	2	14.9
ENSSSCP00000048830	GLI pathogenesis related 2 - NCBI gene 100515356	17.2	9.5	1	84.0 (M:84.0)	2	16.9
ENSSSCP00000048858	capping actin protein of muscle Z-line subunit beta - NCBI gene 100134958	30.6	5.7	5	209.4 (M:209.4)	3	10.3
ENSSSCP00000048882	MOB kinase activator 1A - NCBI gene 100738341	25.1	6.4	3	82.4 (M:82.4)	2	8.8
ENSSSCP00000048970.SP	MHC class II DR-alpha - NCBI gene 100135040	22.5	5.0	4	152.9 (M:152.9)	2	16.7
ENSSSCP00000049041	metastasis associated 1 family member 2 - NCBI gene 100515941	69.8	9.6	2	89.0 (M:89.0)	1	2.9
ENSSSCP00000049118	Sec61 translocon alpha 1 subunit - NCBI gene 100155306	43.6	8.6	3	34.0 (M:34.0)	1	2.3
ENSSSCP00000049215.SP	palmitoyl-protein thioesterase 1 - NCBI gene 100517533	32.1	6.1	2	393.9 (M:393.9)	5	17.5
ENSSSCP00000049224	annexin A4 - NCBI gene 100312960	36.1	5.7	3	525.8 (M:525.8)	9	30.5
ENSSSCP00000049232	CD163 molecule - NCBI gene 397031	94.0	5.7	7	189.9 (M:189.9)	2	3.9
ENSSSCP00000049299	ribosomal protein S27a - NCBI gene 100514637	18.0	9.7	6	318.7 (M:318.7)	5	30.1
ENSSSCP00000049341	translin - NCBI gene 100519802	23.7	7.3	3	58.5 (M:58.5)	2	4.9
ENSSSCP00000049359	Y-box binding protein 1 - NCBI gene 100620708	37.5	10.3	8	108.9 (M:108.9)	2	6.5
ENSSSCP00000049433	NADH:ubiquinone oxidoreductase subunit C2 - NCBI gene 100513030	14.3	9.3	1	54.8 (M:54.8)	1	9.0
ENSSSCP00000049519	proteasome subunit beta 4 - NCBI gene 100153923	29.0	5.6	1	46.6 (M:46.6)	1	3.8
ENSSSCP00000049531	cytochrome c1 heme protein mitochondrial - NCBI gene 100525869	35.4	9.1	1	48.6 (M:48.6)	1	4.9
ENSSSCP00000049547	Rho GTPase activating protein 1 - NCBI gene 100515942	50.4	6.1	2	84.9 (M:84.9)	3	7.3
ENSSSCP00000049566	DEAD-box helicase 6 - NCBI gene 100515499	49.1	8.9	3	65.1 (M:65.1)	2	5.3
ENSSSCP00000049666	Rho GDP dissociation inhibitor beta - NCBI gene 100155466	22.8	5.1	1	153.6 (M:153.6)	2	23.5
ENSSSCP00000049764	histone H2A type 1-H - NCBI gene 110261668	13.9	10.9	8	399.6 (M:399.6)	4	50.0
ENSSSCP00000049832.SP	complement C1q A chain - NCBI gene 445461	23.9	9.1	6	73.8 (M:73.8)	2	9.6
ENSSSCP00000049912	ADP ribosylation factor like GTPase 8B - NCBI gene 100515580	21.5	8.3	2	32.5 (M:32.5)	1	7.5
ENSSSCP00000050012	Sec61 translocon gamma subunit - NCBI gene 100517415	7.6	10.0	1	86.2 (M:86.2)	2	18.2
ENSSSCP00000050174	sorting nexin 2 - NCBI gene 100626970	54.1	5.2	4	195.9 (M:195.9)	4	10.6
ENSSSCP00000050180	descr. not available	9.2	9.2	3	47.2 (M:47.2)	1	13.1
ENSSSCP00000050395	CD74 molecule - NCBI gene 396660	31.3	8.1	3	135.2 (M:135.2)	4	11.9
ENSSSCP00000050484	stomatin - NCBI gene 100627513	31.2	7.6	2	464.9 (M:464.9)	7	28.9
ENSSSCP00000050495	ribosomal protein SA - NCBI gene 641351	30.7	5.2	3	273.9 (M:273.9)	3	16.4
ENSSSCP00000050515	chloride intracellular channel 1 - NCBI gene 110255330	27.0	5.2	6	227.2 (M:227.2)	4	19.9
ENSSSCP00000050647	lactate dehydrogenase A - NCBI gene 407245	39.7	8.4	7	633.4 (M:633.4)	10	25.5
ENSSSCP00000050675.SP	Fc fragment of IgG receptor IIIa - NCBI gene 397684	26.7	9.0	3	32.3 (M:32.3)	1	3.8
ENSSSCP00000050791	ATP citrate lyase - NCBI gene 100125957	110.8	8.0	2	225.9 (M:225.9)	4	4.8
ENSSSCP00000050795	of 2 Hsap:heterogeneous nuclear ribonucleoprotein L - HGNC:5045	21.0	7.7	1	72.4 (M:72.4)	2	16.0
ENSSSCP00000050879	thioredoxin - NCBI gene 397581	11.8	5.0	2	157.2 (M:157.2)	2	23.8
ENSSSCP00000051017	eukaryotic translation initiation factor 4B - HGNC:3285	67.1	6.6	3	34.4 (M:34.4)	1	2.2
ENSSSCP00000051116	eukaryotic translation initiation factor 3 subunit B - HGNC:3280	89.0	4.9	1	205.7 (M:205.7)	6	8.2
ENSSSCP00000051211	RNA binding motif protein 14 - NCBI gene 100625905	69.5	9.7	2	258.7 (M:258.7)	5	11.1
ENSSSCP00000051221	oxoglutarate dehydrogenase - NCBI gene 100515636	115.1	6.6	4	544.4 (M:544.4)	8	10.8
ENSSSCP00000051236	phospholipase D family member 4 - NCBI gene 100524095	49.9	9.5	4	40.5 (M:40.5)	1	2.2
ENSSSCP00000051264	proteasome 26S subunit ATPase 4 - NCBI gene 110260986	47.3	5.1	1	138.7 (M:138.7)	3	9.3
ENSSSCP00000051331	tripeptidyl peptidase 1 - NCBI gene 100623352	50.5	6.5	4	179.2 (M:179.2)	2	5.4
ENSSSCP00000051340	thymopoietin - NCBI gene 100512350	41.1	9.6	8	221.3 (M:221.3)	4	15.8
ENSSSCP00000051381	phosphoglucomutase 1 - NCBI gene 397566	58.1	6.4	3	269.2 (M:269.2)	5	11.7
ENSSSCP00000051407	adenosylhomocysteinase - NCBI gene 497050	52.6	6.2	4	327.0 (M:327.0)	6	11.6
ENSSSCP00000051450	ADP ribosylation factor 3 - NCBI gene 100301570	20.6	6.8	8	296.3 (M:296.3)	4	30.9
ENSSSCP00000051709	adaptor related protein complex 1 subunit beta 1 - NCBI gene 100157709	95.9	4.9	7	306.9 (M:306.9)	5	7.7
ENSSSCP00000051888	ribosomal protein L3 - NCBI gene 396768	46.1	10.2	2	133.3 (M:133.3)	3	6.0
ENSSSCP00000051899	small nuclear ribonucleoprotein U5 subunit 200 - NCBI gene 100739577	244.4	5.7	2	100.0 (M:100.0)	3	2.0
ENSSSCP00000051926	serine and arginine rich splicing factor 10 - NCBI gene 100625186	31.3	11.3	3	104.0 (M:104.0)	3	14.5
ENSSSCP00000051960	ribosomal protein S4 X-linked - NCBI gene 397611	27.5	10.0	4	173.9 (M:173.9)	5	19.6
ENSSSCP00000051974	galactosidase alpha - NCBI gene 100415928	49.0	8.3	1	151.7 (M:151.7)	3	6.9
ENSSSCP00000052080	zinc finger CCHC-type containing 10 - NCBI gene 100524672	95.4	5.2	2	190.2 (M:190.2)	5	7.0
ENSSSCP00000052105	ribosomal protein L35 - NCBI gene 397598	14.5	11.2	1	54.7 (M:54.7)	1	8.1
ENSSSCP00000052173	ribosomal protein lateral stalk subunit P2 - NCBI gene 100513643	10.3	4.4	2	135.3 (M:135.3)	1	18.6
ENSSSCP00000052210	transformer 2 beta homolog - NCBI gene 768108	28.3	11.1	2	139.3 (M:139.3)	2	10.8
ENSSSCP00000052290	ribosomal protein S24 - NCBI gene 100155012	13.7	10.8	6	78.3 (M:78.3)	2	16.8
ENSSSCP00000052353	acyl-CoA synthetase short chain family member 1 - NCBI gene 100154828	66.5	8.6	4	58.6 (M:58.6)	1	1.6
ENSSSCP00000052402	heat shock protein 90 alpha family class A member 1 - NCBI gene 397028	90.5	5.0	3	1295.3 (M:1295.3)	18	24.1
ENSSSCP00000052460	heterochromatin protein 1 binding protein 3 - NCBI gene 100625284	57.1	9.8	2	61.3 (M:61.3)	2	5.0
ENSSSCP00000052552	VPS26 retromer complex component A - NCBI gene 100155086	35.4	6.5	2	79.3 (M:79.3)	2	8.3
ENSSSCP00000052580	ATPase H+ transporting V1 subunit G1 - NCBI gene 100154379	12.8	7.7	2	103.5 (M:103.5)	3	18.3
ENSSSCP00000052582	ribosomal protein L13a - NCBI gene 780432	23.7	11.1	1	129.5 (M:129.5)	3	11.8
ENSSSCP00000052774	protein kinase C delta - NCBI gene 100622955	77.2	8.2	4	136.5 (M:136.5)	2	4.9
ENSSSCP00000052776	KDEL endoplasmic reticulum protein retention receptor 1 - NCBI gene 100520962	17.5	6.9	3	29.2 (M:29.2)	1	7.3
ENSSSCP00000052779	serine and arginine rich splicing factor 7 - NCBI gene 100518189	15.8	9.8	3	116.6 (M:116.6)	2	16.8
ENSSSCP00000052799	aldolase fructose-bisphosphate C - NCBI gene 100512013	46.8	6.6	2	231.2 (M:231.2)	3	9.0
ENSSSCP00000053036	of 1 Hsap:ribosomal protein S7 - HGNC:10440	19.9	10.4	4	102.7 (M:102.7)	2	11.6
ENSSSCP00000053277	peroxiredoxin 2 - NCBI gene 100512521	21.9	5.2	4	101.0 (M:101.0)	2	10.1
ENSSSCP00000053282	reticulon 3 - NCBI gene 100512087	25.3	8.7	2	93.3 (M:93.3)	2	8.1
ENSSSCP00000053305	of 1 Hsap:fatty acid binding protein 3 - HGNC:3557	11.1	8.8	5	36.1 (M:36.1)	1	8.9
ENSSSCP00000053326	dynein cytoplasmic 1 heavy chain 1 - NCBI gene 100037291	428.1	6.0	1	510.8 (M:510.8)	12	3.9
ENSSSCP00000053355	WASH complex subunit 5 - NCBI gene 100152185	127.1	7.0	5	36.6 (M:36.6)	1	0.9
ENSSSCP00000053451	aldehyde dehydrogenase 2 family member - NCBI gene 733685	56.9	6.4	4	600.9 (M:600.9)	10	24.4
ENSSSCP00000053624	methionine sulfoxide reductase A - NCBI gene 100152960	23.7	7.7	4	92.0 (M:92.0)	3	18.6
ENSSSCP00000053647	raftlin lipid raft linker 1 - NCBI gene 100155924	53.8	5.2	2	106.1 (M:106.1)	2	4.6
ENSSSCP00000053660	signal transducer and activator of transcription 3 - NCBI gene 733648	81.2	8.2	3	74.9 (M:74.9)	1	2.0
ENSSSCP00000053701	defective in cullin neddylation 1 domain containing 1 - NCBI gene 100624319	30.0	5.2	2	42.3 (M:42.3)	1	6.6
ENSSSCP00000053816	calmodulin 1 - NCBI gene 100154056	19.2	4.3	5	432.7 (M:432.7)	6	31.4
ENSSSCP00000053921	alkylglycerone phosphate synthase - NCBI gene 100627169	60.8	6.7	3	31.6 (M:31.6)	1	2.2
ENSSSCP00000054047	ATP synthase F1 subunit gamma - NCBI gene 102160861	30.5	9.3	3	80.8 (M:80.8)	3	10.6
ENSSSCP00000054237.SP	DDRGK domain containing 1 - NCBI gene 100155894	32.4	4.9	4	35.0 (M:35.0)	1	5.0
ENSSSCP00000054425	polypyrimidine tract binding protein 3 - NCBI gene 768100	46.7	9.1	4	52.6 (M:52.6)	1	2.8
ENSSSCP00000054517	endoplasmic reticulum oxidoreductase 1 alpha - NCBI gene 100192435	46.1	5.6	5	54.0 (M:54.0)	1	3.0
ENSSSCP00000054592	septin 7 - NCBI gene 100523875	50.5	8.8	1	105.1 (M:105.1)	3	8.5
ENSSSCP00000054654	sphingosine-1-phosphate lyase 1 - NCBI gene 100525187	53.8	9.2	4	112.5 (M:112.5)	3	5.3
ENSSSCP00000054684	alanyl-tRNA synthetase domain containing 1 - NCBI gene 110255998	45.2	6.0	2	158.4 (M:158.4)	3	12.6
ENSSSCP00000054780	ribophorin I - NCBI gene 397606	66.9	6.0	3	390.9 (M:390.9)	8	18.7
ENSSSCP00000054818	WWC family member 3 - NCBI gene 100157216	118.9	5.9	2	23.2 (M:23.2)	1	0.7
ENSSSCP00000054893	moesin - NCBI gene 494458	67.7	6.2	9	1289.3 (M:1289.3)	21	32.6
ENSSSCP00000055062	thioredoxin like 1 - NCBI gene 100512385	28.2	4.8	4	131.2 (M:131.2)	2	11.4
ENSSSCP00000055095	clathrin light chain A - NCBI gene 100187581	23.2	4.5	4	72.3 (M:72.3)	2	8.0
ENSSSCP00000055108	protein NipSnap homolog 3A - NCBI gene 100154081	26.3	9.1	3	56.5 (M:56.5)	1	4.4
ENSSSCP00000055415	solute carrier family 5 member 10 - NCBI gene 497235	37.9	6.6	3	53.3 (M:53.3)	1	4.1
ENSSSCP00000055487	ribosomal protein S14 - NCBI gene 110259542	16.3	10.1	1	204.3 (M:204.3)	3	27.8
ENSSSCP00000055673	caspase 1 apoptosis-related cysteine peptidase - NCBI gene 397319	41.5	5.4	3	85.0 (M:85.0)	3	8.5
ENSSSCP00000055982.SP	heat shock protein family A (Hsp70) member 5 - NCBI gene 407060	70.4	5.0	4	1780.0 (M:1780.0)	24	41.8
ENSSSCP00000055997	proteasome subunit alpha 4 - NCBI gene 397058	29.5	7.6	1	108.9 (M:108.9)	3	10.7
ENSSSCP00000056247	VRK serine/threonine kinase 1 - NCBI gene 100157930	44.9	8.9	2	46.9 (M:46.9)	1	3.8
ENSSSCP00000056290	lymphocyte specific protein 1 - NCBI gene 110259215	38.3	5.0	3	253.1 (M:253.1)	2	10.5
ENSSSCP00000056321	diazepam binding inhibitor acyl-CoA binding protein - NCBI gene 397212	8.0	8.8	2	140.6 (M:140.6)	3	60.0
ENSSSCP00000056534	muscleblind like splicing regulator 1 - NCBI gene 100525306	35.8	9.0	22	49.7 (M:49.7)	1	3.3
ENSSSCP00000056568	NCK associated protein 1 like - NCBI gene 102162203	125.5	6.3	2	123.3 (M:123.3)	1	1.3
ENSSSCP00000056583.SP	stromal interaction molecule 1 - NCBI gene 100171399	59.4	6.0	7	32.7 (M:32.7)	1	2.7
ENSSSCP00000056781	galectin 8 - NCBI gene 100156193	34.1	8.5	6	54.3 (M:54.3)	2	7.7
ENSSSCP00000056965	RALY heterogeneous nuclear ribonucleoprotein - NCBI gene 100157085	29.8	9.2	3	67.5 (M:67.5)	2	8.0
ENSSSCP00000057095	family with sequence similarity 49 member B - NCBI gene 100157574	38.3	7.7	2	340.1 (M:340.1)	6	19.9
ENSSSCP00000057144	ribosomal protein L7a - NCBI gene 110255317	30.0	10.6	2	275.6 (M:275.6)	6	20.3
ENSSSCP00000057213	isocitrate dehydrogenase (NADP(+)) 2 mitochondrial - NCBI gene 397603	47.7	8.0	3	354.1 (M:354.1)	8	20.9
ENSSSCP00000057358	far upstream element binding protein 1 - NCBI gene 100525995	58.4	8.2	6	99.1 (M:99.1)	3	6.5
ENSSSCP00000057826	Sec61 translocon beta subunit - NCBI gene 100511362	10.0	11.6	1	57.1 (M:57.1)	1	15.6
ENSSSCP00000057921	RAB5C member RAS oncogene family - NCBI gene 100523862	23.5	8.6	2	277.3 (M:277.3)	5	24.1
ENSSSCP00000058059	nucleosome assembly protein 1 like 1 - NCBI gene 100524086	39.9	4.6	7	174.6 (M:174.6)	3	11.4
ENSSSCP00000058152	proteasome subunit beta 1 - NCBI gene 100621969	26.3	7.7	2	197.2 (M:197.2)	4	17.4
ENSSSCP00000058218	valyl-tRNA synthetase - NCBI gene 100270813	139.9	7.5	1	215.8 (M:215.8)	6	6.5
ENSSSCP00000058258	transaldolase 1 - NCBI gene 100514210	43.0	8.8	2	289.8 (M:289.8)	5	14.3
ENSSSCP00000058334	glutathione S-transferase P-like - NCBI gene 100739163	23.6	7.7	5	567.2 (M:567.2)	6	35.6
ENSSSCP00000058382.SP	albumin - NCBI gene 396960	57.3	5.6	11	125.8 (M:125.8)	2	4.0
ENSSSCP00000058453.SP	inter-alpha-trypsin inhibitor heavy chain 3 - NCBI gene 100157235	94.8	5.8	8	87.0 (M:87.0)	2	2.7
ENSSSCP00000058541	5'-nucleotidase cytosolic II - NCBI gene 100154612	61.5	5.4	4	57.9 (M:57.9)	1	2.3
ENSSSCP00000058651	signal peptidase complex subunit 3 - NCBI gene 100526140	17.6	9.1	2	49.6 (M:49.6)	1	7.1
ENSSSCP00000058825	RAP2B member of RAS oncogene family - NCBI gene 100144507	20.5	4.7	3	153.5 (M:153.5)	2	12.0
ENSSSCP00000058874	proteasome subunit alpha 7 - NCBI gene 100626738	27.1	9.3	3	89.9 (M:89.9)	2	11.4
ENSSSCP00000058891	of 2 Hsap:heat shock protein family A (Hsp70) member 1B - HGNC:5233	74.0	5.6	1	303.7 (M:303.7)	5	9.0
ENSSSCP00000058894	SEC11 homolog A signal peptidase complex subunit - NCBI gene 100622744	20.6	9.5	1	72.0 (M:72.0)	3	13.4
ENSSSCP00000058922	protein kinase cAMP-activated catalytic subunit beta - NCBI gene 100623628	40.3	8.9	12	50.2 (M:50.2)	1	2.9
ENSSSCP00000059011	phenylalanyl-tRNA synthetase subunit alpha - NCBI gene 100524304	54.4	7.9	2	63.7 (M:63.7)	2	4.1
ENSSSCP00000059149	ubiquitin associated protein 2 like - NCBI gene 100517710	95.4	5.8	6	55.9 (M:55.9)	1	2.6
ENSSSCP00000059540	plectin - NCBI gene 110260403	516.8	5.7	10	1661.3 (M:1661.3)	43	11.0
ENSSSCP00000059556	paxillin - NCBI gene 110256718	60.5	6.1	1	49.8 (M:49.8)	1	1.6

## Sheet: #3_Macrophages Mock2
Protein ID	Protein description	MW [kDa]	pI	#Alt. Proteins	Scores	#Peptides	SC [%]
ENSSSCP00000000011.SP	fibulin 1 - NCBI gene 100519144	74.5	4.9	4	150.3 (M:150.3)	3	5.6
ENSSSCP00000000036	tubulin tyrosine ligase like 12 - NCBI gene 100621422	67.4	5.4	1	383.6 (M:383.6)	12	28.3
ENSSSCP00000000040	NADH-cytochrome b5 reductase 3-like - NCBI gene 100524254	33.9	8.6	1	275.7 (M:275.7)	7	36.7
ENSSSCP00000000046.SP	alpha-N-acetylgalactosaminidase - NCBI gene 100142667	41.9	5.6	5	111.2 (M:111.2)	4	11.1
ENSSSCP00000000070	aconitase 2 - NCBI gene 396999	85.4	7.6	1	777.4 (M:777.4)	14	24.1
ENSSSCP00000000098	Sad1 and UNC84 domain containing 2 - NCBI gene 100521622	81.5	6.7	2	149.9 (M:149.9)	4	8.5
ENSSSCP00000000101	translocase of outer mitochondrial membrane 22 - NCBI gene 100520786	15.3	4.3	1	33.9 (M:33.9)	1	7.8
ENSSSCP00000000123	eukaryotic translation initiation factor 3 subunit L - NCBI gene 100515608	62.8	5.8	3	184.7 (M:184.7)	5	11.7
ENSSSCP00000000145	eukaryotic translation initiation factor 3 subunit D - NCBI gene 100512835	63.9	5.8	1	135.0 (M:135.0)	4	10.9
ENSSSCP00000000149	myosin heavy chain 9 - NCBI gene 396904	226.1	5.5	8	3050.6 (M:3050.6)	53	32.1
ENSSSCP00000000165	RNA 2' 3'-cyclic phosphate and 5'-OH ligase - NCBI gene 733658	55.2	6.8	1	96.8 (M:96.8)	2	7.3
ENSSSCP00000000178	cytoskeleton associated protein 4 - NCBI gene 100523493	64.5	5.5	1	212.5 (M:212.5)	4	11.5
ENSSSCP00000000199	tubulin alpha 1a - NCBI gene 100135051	46.3	5.0	6	1392.0 (M:1392.0)	17	46.2
ENSSSCP00000000201	tubulin alpha 1a - NCBI gene 100135051	50.1	4.9	7	1433.5 (M:1433.5)	17	42.6
ENSSSCP00000000227	SWI/SNF related matrix associated actin dependent regulator of chromatin subfamily d member 1 - NCBI gene 100155712	53.5	9.4	6	70.0 (M:70.0)	1	3.6
ENSSSCP00000000236	bridging integrator 2 - NCBI gene 100519772	44.6	6.1	5	196.9 (M:196.9)	3	11.6
ENSSSCP00000000397	proliferation-associated 2G4 - NCBI gene 100737962	38.0	7.1	2	190.9 (M:190.9)	5	16.8
ENSSSCP00000000402	myosin light chain 6 - NCBI gene 396807	16.9	4.6	2	582.3 (M:582.3)	9	51.0
ENSSSCP00000000419.SP	canopy FGF signaling regulator 2 - NCBI gene 100151912	18.5	4.7	2	77.0 (M:77.0)	2	17.3
ENSSSCP00000000422	signal transducer and activator of transcription 2 - NCBI gene 396923	99.0	5.2	1	61.3 (M:61.3)	2	4.7
ENSSSCP00000000432	ATP synthase F1 subunit beta - NCBI gene 100157156	48.6	5.0	5	2231.4 (M:2231.4)	27	68.9
ENSSSCP00000000433	prostaglandin E synthase 3 - NCBI gene 100155956	18.7	4.3	1	60.8 (M:60.8)	1	7.5
ENSSSCP00000000437	signal transducer and activator of transcription 6 - NCBI gene 100153518	94.3	5.9	1	142.7 (M:142.7)	4	6.8
ENSSSCP00000000457	dynactin subunit 2 - NCBI gene 100515661	44.5	5.1	2	115.0 (M:115.0)	3	9.9
ENSSSCP00000000509	cullin associated and neddylation dissociated 1 - NCBI gene 100514460	125.7	5.6	2	153.4 (M:153.4)	3	3.3
ENSSSCP00000000527	chaperonin containing TCP1 subunit 2 - NCBI gene 100157776	57.4	6.1	1	571.4 (M:571.4)	8	26.7
ENSSSCP00000000553	nucleosome assembly protein 1 like 1 - NCBI gene 100524086	45.3	4.4	7	256.6 (M:256.6)	6	17.6
ENSSSCP00000000609	golgi transport 1B - NCBI gene 100154676	15.4	10.4	1	62.0 (M:62.0)	1	10.1
ENSSSCP00000000629	deoxyribose-phosphate aldolase - NCBI gene 100153841	35.2	9.1	4	122.8 (M:122.8)	5	20.4
ENSSSCP00000000630	epidermal growth factor receptor pathway substrate 8 - NCBI gene 100525921	91.2	7.3	2	89.8 (M:89.8)	2	3.7
ENSSSCP00000000642	WW domain binding protein 11 - NCBI gene 100739009	70.0	7.7	1	38.1 (M:38.1)	1	2.2
ENSSSCP00000000665	Y-box binding protein 3 - NCBI gene 100518125	32.7	9.6	3	196.8 (M:196.8)	5	15.1
ENSSSCP00000000703.SP	mannose-6-phosphate receptor cation dependent - NCBI gene 100154117	27.9	5.4	4	154.7 (M:154.7)	2	12.7
ENSSSCP00000000729	ubiquitin specific peptidase 5 - NCBI gene 100155342	95.8	4.9	1	588.1 (M:588.1)	11	17.5
ENSSSCP00000000740	glyceraldehyde-3-phosphate dehydrogenase - NCBI gene 396823	35.8	8.5	6	1396.7 (M:1396.7)	17	44.1
ENSSSCP00000000757	CD9 molecule - NCBI gene 397067	22.1	7.5	2	45.1 (M:45.1)	1	3.5
ENSSSCP00000000766	NADH:ubiquinone oxidoreductase subunit A9 - NCBI gene 100524622	42.5	9.5	3	201.3 (M:201.3)	6	16.4
ENSSSCP00000000894	WASH complex subunit 4 - NCBI gene 100520136	93.5	8.7	2	126.8 (M:126.8)	5	8.6
ENSSSCP00000000897	thioredoxin reductase 1 - NCBI gene 396681	54.7	5.7	1	630.0 (M:630.0)	9	22.6
ENSSSCP00000000906	heat shock protein 90 beta family member 1 - NCBI gene 397191	55.9	4.9	1	1052.8 (M:1052.8)	18	41.2
ENSSSCP00000000949	solute carrier family 25 member 3 - NCBI gene 100302698	39.9	9.4	3	254.3 (M:254.3)	6	15.0
ENSSSCP00000000954	leukotriene A4 hydrolase - NCBI gene 100154219	69.0	5.8	1	365.1 (M:365.1)	7	16.7
ENSSSCP00000000971	descr. not available	16.5	4.7	2	165.0 (M:165.0)	3	27.9
ENSSSCP00000001048.SP	ALG12 alpha-1 6-mannosyltransferase - NCBI gene 100520494	51.2	9.6	2	35.6 (M:35.6)	1	3.7
ENSSSCP00000001078.SP	biphenyl hydrolase like - NCBI gene 100154272	30.7	7.9	2	120.1 (M:120.1)	4	19.9
ENSSSCP00000001079	receptor interacting serine/threonine kinase 1 - NCBI gene 100524751	74.4	6.5	1	52.0 (M:52.0)	2	5.0
ENSSSCP00000001081	serpin family B member 1 - NCBI gene 100155145	42.5	6.1	5	1569.6 (M:1569.6)	23	52.6
ENSSSCP00000001093.SP	signal sequence receptor subunit 1 - NCBI gene 100152689	29.6	4.3	2	54.7 (M:54.7)	1	3.0
ENSSSCP00000001135	guanosine monophosphate reductase - NCBI gene 100154573	37.4	6.9	2	102.0 (M:102.0)	1	4.3
ENSSSCP00000001145	DEK proto-oncogene - NCBI gene 100156871	42.6	8.5	1	45.1 (M:45.1)	1	3.2
ENSSSCP00000001206	histone cluster 1 H1 family member d - HGNC:4717	27.7	11.1	1	269.9 (M:269.9)	4	14.7
ENSSSCP00000001420	ATP binding cassette subfamily F member 1 - NCBI gene 100144452	91.6	6.7	2	100.0 (M:100.0)	3	5.3
ENSSSCP00000001459	tubulin beta class I - NCBI gene 733686	49.6	4.8	4	1665.6 (M:1665.6)	24	61.3
ENSSSCP00000001513	neuraminidase 1 - NCBI gene 100124381	45.1	6.6	1	66.0 (M:66.0)	2	5.8
ENSSSCP00000001524	Ski2 like RNA helicase - NCBI gene 100124376	137.6	5.9	1	35.8 (M:35.8)	1	1.1
ENSSSCP00000001528.SP	complement C4A (Rodgers blood group) - NCBI gene 445467	190.1	6.7	2	36.2 (M:36.2)	1	1.0
ENSSSCP00000001567	MHC class II DR-alpha - NCBI gene 100135040	28.4	5.0	4	259.0 (M:259.0)	3	15.9
ENSSSCP00000001574.SP	MHC class II histocompatibility antigen SLA-DQA - NCBI gene 100153387	25.3	5.3	7	134.5 (M:134.5)	2	10.2
ENSSSCP00000001575.SP	SLA-DQ beta1 domain - NCBI gene 100037921	26.3	7.9	2	232.9 (M:232.9)	4	13.1
ENSSSCP00000001578	transporter 2 ATP binding cassette subfamily B member - NCBI gene 733650	80.2	5.7	2	76.2 (M:76.2)	1	1.7
ENSSSCP00000001581	proteasome subunit beta 8 - NCBI gene 396975	30.7	6.2	4	289.3 (M:289.3)	6	27.9
ENSSSCP00000001588	transporter 1 ATP binding cassette subfamily B member - NCBI gene 733649	80.6	8.7	1	94.6 (M:94.6)	4	8.3
ENSSSCP00000001591.SP	MHC class II DM beta - NCBI gene 100135050	27.1	5.9	2	65.1 (M:65.1)	1	8.6
ENSSSCP00000001592.SP	SLA-DM alpha chain - NCBI gene 445528	25.9	4.5	4	90.8 (M:90.8)	1	9.0
ENSSSCP00000001631	ribosomal protein S18 - NCBI gene 396980	17.7	11.0	3	300.0 (M:300.0)	8	44.7
ENSSSCP00000001634	prefoldin subunit 6 - NCBI gene 100152995	14.6	8.8	1	44.0 (M:44.0)	1	9.3
ENSSSCP00000001636.SP	TAP binding protein - NCBI gene 100155428	51.8	7.1	3	135.6 (M:135.6)	4	14.0
ENSSSCP00000001659	ribosomal protein S10 - NCBI gene 100155444	18.9	10.2	1	284.4 (M:284.4)	5	32.7
ENSSSCP00000001699	serine and arginine rich splicing factor 3 - NCBI gene 100739153	19.3	11.6	1	149.3 (M:149.3)	3	18.9
ENSSSCP00000001708	Pim-1 proto-oncogene serine/threonine kinase - NCBI gene 100157844	58.1	9.6	1	33.8 (M:33.8)	1	1.7
ENSSSCP00000001827	exportin 5 - NCBI gene 100155084	134.7	5.4	2	333.2 (M:333.2)	6	7.6
ENSSSCP00000001866.SP	ectonucleotide pyrophosphatase/phosphodiesterase 4 - NCBI gene 100738210	49.3	6.1	2	51.0 (M:51.0)	1	3.9
ENSSSCP00000001934.SP	cathepsin H - NCBI gene 396969	35.2	8.0	4	472.6 (M:472.6)	7	26.5
ENSSSCP00000001946	fumarylacetoacetate hydrolase - NCBI gene 100623036	53.0	7.0	1	82.0 (M:82.0)	2	8.1
ENSSSCP00000001984	IQ motif containing GTPase activating protein 1 - NCBI gene 100157656	189.1	6.0	3	3359.7 (M:3359.7)	51	38.3
ENSSSCP00000001988	FES proto-oncogene tyrosine kinase - NCBI gene 100155631	93.3	6.3	1	187.2 (M:187.2)	5	9.1
ENSSSCP00000002078	CSK non-receptor tyrosine kinase - NCBI gene 100154110	41.9	6.0	3	155.0 (M:155.0)	4	15.1
ENSSSCP00000002103	ADP dependent glucokinase - NCBI gene 100623786	54.0	5.6	1	192.1 (M:192.1)	3	10.1
ENSSSCP00000002108	pyruvate kinase muscle - NCBI gene 100158154	57.8	8.0	7	1899.9 (M:1899.9)	22	46.0
ENSSSCP00000002132	proteasome subunit alpha 6 - NCBI gene 100156790	27.4	6.3	1	145.6 (M:145.6)	3	13.0
ENSSSCP00000002136	signal recognition particle 54 - NCBI gene 100154361	55.7	8.9	1	41.2 (M:41.2)	1	3.8
ENSSSCP00000002177	dehydrogenase/reductase 1 - NCBI gene 100519262	34.1	8.0	2	125.3 (M:125.3)	2	12.1
ENSSSCP00000002190	proteasome activator subunit 2 - NCBI gene 397522	27.3	5.5	1	457.6 (M:457.6)	6	35.6
ENSSSCP00000002192	proteasome activator subunit 1 - NCBI gene 397572	28.6	5.8	1	192.3 (M:192.3)	4	18.9
ENSSSCP00000002196	phosphoenolpyruvate carboxykinase 2 mitochondrial - NCBI gene 403165	70.6	8.3	2	160.6 (M:160.6)	6	11.2
ENSSSCP00000002224	apoptotic chromatin condensation inducer 1 - NCBI gene 100156353	136.6	5.6	1	98.0 (M:98.0)	2	2.0
ENSSSCP00000002240	defender against cell death 1 - NCBI gene 396984	12.5	6.5	1	98.8 (M:98.8)	3	28.3
ENSSSCP00000002464	methylenetetrahydrofolate dehydrogenase cyclohydrolase and formyltetrahydrofolate synthetase 1 - NCBI gene 414382	101.0	6.8	1	210.8 (M:210.8)	5	7.8
ENSSSCP00000002468	heat shock protein family A (Hsp70) member 2 - NCBI gene 100621324	69.0	5.5	1	561.1 (M:561.1)	8	14.6
ENSSSCP00000002505	ERH mRNA splicing and mitosis factor - NCBI gene 100152505	12.3	5.6	1	128.2 (M:128.2)	3	26.9
ENSSSCP00000002538	presenilin 1 - NCBI gene 780411	52.4	5.2	1	29.4 (M:29.4)	1	4.1
ENSSSCP00000002547	acyl-CoA thioesterase 6 - NCBI gene 100152868	46.5	6.5	3	49.4 (M:49.4)	1	2.6
ENSSSCP00000002564.SP	NPC intracellular cholesterol transporter 2 - NCBI gene 397410	14.3	6.3	2	144.9 (M:144.9)	3	16.9
ENSSSCP00000002572	dihydrolipoamide S-succinyltransferase - NCBI gene 397690	48.9	9.0	1	116.6 (M:116.6)	4	11.2
ENSSSCP00000002581	NIMA related kinase 9 - NCBI gene 100152772	118.7	6.5	1	30.8 (M:30.8)	1	1.6
ENSSSCP00000002606	serine palmitoyltransferase long chain base subunit 2 - NCBI gene 100158010	62.8	7.6	1	276.8 (M:276.8)	4	12.7
ENSSSCP00000002608	activator of HSP90 ATPase activity 1 - NCBI gene 100626607	38.3	5.5	1	76.1 (M:76.1)	2	9.2
ENSSSCP00000002616.SP	SEL1L adaptor subunit of ERAD E3 ubiquitin ligase - NCBI gene 100520751	85.2	5.3	4	101.6 (M:101.6)	3	8.3
ENSSSCP00000002634	proteasome 26S subunit ATPase 1 - NCBI gene 100155274	49.2	5.9	1	104.3 (M:104.3)	4	11.1
ENSSSCP00000002681.SP	serpin family A member 1 - NCBI gene 397688	44.5	5.5	2	33.9 (M:33.9)	1	3.3
ENSSSCP00000002703	glutaredoxin 5 - NCBI gene 100154744	16.6	6.8	1	50.5 (M:50.5)	1	9.1
ENSSSCP00000002737	40S ribosomal protein S21 - NCBI gene 100518848	9.1	8.7	1	236.7 (M:236.7)	2	18.1
ENSSSCP00000002856	galactosamine (N-acetyl)-6-sulfatase - NCBI gene 397000	57.7	6.5	3	226.0 (M:226.0)	6	15.5
ENSSSCP00000002862	adenine phosphoribosyltransferase - NCBI gene 100622001	19.6	6.7	1	123.1 (M:123.1)	3	18.3
ENSSSCP00000002882	ubiquitin specific peptidase 10 - NCBI gene 100514462	86.7	5.2	1	43.6 (M:43.6)	1	2.7
ENSSSCP00000002902	phospholipase C gamma 2 - NCBI gene 100518663	147.8	6.3	1	204.1 (M:204.1)	6	6.4
ENSSSCP00000002937	DEAD-box helicase 19B - NCBI gene 100524746	53.9	6.2	4	88.0 (M:88.0)	3	10.2
ENSSSCP00000002938	alanyl-tRNA synthetase - NCBI gene 100525399	105.7	5.3	1	826.3 (M:826.3)	17	21.6
ENSSSCP00000002945	Vac14 PIKFYVE complex component - NCBI gene 100513600	88.0	5.9	1	154.6 (M:154.6)	3	5.0
ENSSSCP00000002957	adaptor related protein complex 1 subunit gamma 1 - NCBI gene 100514713	91.3	6.4	1	109.2 (M:109.2)	3	7.8
ENSSSCP00000002960	IST1 factor associated with ESCRT-III - NCBI gene 100626669	39.6	5.3	2	85.1 (M:85.1)	2	10.2
ENSSSCP00000002971	NIN1 (RPN12) binding protein 1 homolog - NCBI gene 100516270	46.3	8.1	1	31.5 (M:31.5)	1	3.1
ENSSSCP00000002974	cytochrome b5 type B (outer mitochondrial membrane) - NCBI gene 100286856	13.9	4.9	2	172.8 (M:172.8)	3	35.0
ENSSSCP00000002995	ATPase H+ transporting V0 subunit d1 - NCBI gene 100525048	40.3	4.9	1	316.2 (M:316.2)	6	23.6
ENSSSCP00000003080	programmed cell death 5 - NCBI gene 100523791	14.2	5.8	1	37.3 (M:37.3)	1	10.4
ENSSSCP00000003094	glucose-6-phosphate isomerase - NCBI gene 397602	63.1	7.8	1	1685.0 (M:1685.0)	23	47.3
ENSSSCP00000003097	of 1 Hsap:ubiquitin like modifier activating enzyme 2 - HGNC:30661	25.0	6.1	1	70.0 (M:70.0)	1	8.9
ENSSSCP00000003131	COX6B protein - NCBI gene 100038022	9.8	8.8	2	54.9 (M:54.9)	1	12.0
ENSSSCP00000003143.SP	TYRO protein tyrosine kinase binding protein - NCBI gene 397405	9.1	8.0	2	68.2 (M:68.2)	2	21.7
ENSSSCP00000003276	platelet activating factor acetylhydrolase 1b catalytic subunit 3 - NCBI gene 100514845	22.6	6.9	2	87.1 (M:87.1)	1	10.4
ENSSSCP00000003296	ribosomal protein S19 - NCBI gene 100518254	16.1	10.3	4	196.5 (M:196.5)	5	20.7
ENSSSCP00000003318	ETHE1 persulfide dioxygenase - NCBI gene 106504117	27.0	6.5	1	236.0 (M:236.0)	5	20.7
ENSSSCP00000003340	CLPTM1 regulator of GABA type A receptor forward trafficking - NCBI gene 100511021	72.3	6.3	2	140.6 (M:140.6)	3	4.1
ENSSSCP00000003343.SP	apolipoprotein E - NCBI gene 397576	34.7	5.6	2	375.9 (M:375.9)	10	37.5
ENSSSCP00000003344	translocase of outer mitochondrial membrane 40 - NCBI gene 102165927	33.3	6.7	2	31.1 (M:31.1)	1	3.4
ENSSSCP00000003354	serine/threonine-protein phosphatase 5 - NCBI gene 100513542	56.8	6.0	1	36.7 (M:36.7)	1	2.6
ENSSSCP00000003361	solute carrier family 1 member 5 - NCBI gene 641348	56.4	5.2	1	150.0 (M:150.0)	2	4.4
ENSSSCP00000003367	SUMO1 activating enzyme subunit 1 - NCBI gene 100515263	38.3	5.2	1	31.0 (M:31.0)	1	6.4
ENSSSCP00000003378	NSF attachment protein alpha - NCBI gene 100515953	33.3	5.2	2	214.1 (M:214.1)	5	20.0
ENSSSCP00000003392	glutamate rich WD repeat containing 1 - NCBI gene 100521273	49.2	4.9	1	48.3 (M:48.3)	1	3.6
ENSSSCP00000003404	BCL2 associated X apoptosis regulator - NCBI gene 396633	19.4	5.5	1	78.8 (M:78.8)	1	7.5
ENSSSCP00000003416	RuvB like AAA ATPase 2 - NCBI gene 100511637	51.1	5.5	2	168.1 (M:168.1)	3	9.7
ENSSSCP00000003417	ferritin light chain - NCBI gene 397035	20.0	5.7	1	666.0 (M:666.0)	7	56.9
ENSSSCP00000003432	ribosomal protein S11 - NCBI gene 100513660	18.4	10.3	1	145.0 (M:145.0)	3	9.5
ENSSSCP00000003435	aldehyde dehydrogenase 16 family member A1 - NCBI gene 100514292	96.7	8.4	2	231.8 (M:231.8)	5	8.3
ENSSSCP00000003447	interferon regulatory factor 3 - NCBI gene 396656	46.5	5.0	2	74.3 (M:74.3)	1	5.7
ENSSSCP00000003457.SP	Fc fragment of IgG receptor and transporter - NCBI gene 397399	36.5	5.8	5	83.0 (M:83.0)	2	11.1
ENSSSCP00000003471	adaptor related protein complex 2 subunit alpha 1 - NCBI gene 100520250	107.5	6.7	2	410.5 (M:410.5)	8	10.2
ENSSSCP00000003505	electron transfer flavoprotein subunit beta - NCBI gene 396614	27.7	8.6	1	190.5 (M:190.5)	3	16.1
ENSSSCP00000003539	pre-mRNA processing factor 31 - NCBI gene 100520791	50.3	4.9	2	74.8 (M:74.8)	1	3.5
ENSSSCP00000003626	ATPase family AAA domain-containing protein 3 - NCBI gene 100525876	57.8	9.4	1	59.3 (M:59.3)	2	4.9
ENSSSCP00000003670	Parkinsonism associated deglycase - NCBI gene 780404	19.9	6.3	1	261.2 (M:261.2)	3	28.6
ENSSSCP00000003687	phosphogluconate dehydrogenase - NCBI gene 397546	52.3	6.3	1	1286.4 (M:1286.4)	17	37.1
ENSSSCP00000003707	F-box protein 6 - NCBI gene 100524148	30.4	6.4	2	142.2 (M:142.2)	3	16.6
ENSSSCP00000003753	EF-hand domain family member D2 - NCBI gene 100520743	26.6	5.1	2	629.4 (M:629.4)	12	46.0
ENSSSCP00000003775	NECAP endocytosis associated 2 - NCBI gene 100523442	28.6	8.8	3	353.2 (M:353.2)	5	32.0
ENSSSCP00000003783	regulator of chromosome condensation 2 - NCBI gene 100525466	56.1	9.1	3	30.2 (M:30.2)	1	2.5
ENSSSCP00000003786	ubiquitin protein ligase E3 component n-recognin 4 - NCBI gene 102161705	572.4	5.7	1	236.4 (M:236.4)	9	2.1
ENSSSCP00000003790	aldo-keto reductase family 7 member A2 - NCBI gene 100511331	40.9	8.6	1	447.4 (M:447.4)	8	27.4
ENSSSCP00000003811	heterochromatin protein 1 binding protein 3 - NCBI gene 100625284	61.1	9.7	2	100.1 (M:100.1)	3	7.4
ENSSSCP00000003820	cell division cycle 42 - NCBI gene 780428	21.2	6.2	2	206.8 (M:206.8)	2	15.7
ENSSSCP00000003880	WASP family member 2 - NCBI gene 100512789	54.2	5.4	1	130.1 (M:130.1)	1	3.8
ENSSSCP00000003888	thymocyte selection associated family member 2 - NCBI gene 100514466	71.8	5.8	2	142.7 (M:142.7)	4	9.8
ENSSSCP00000003900	small nuclear ribonucleoprotein U5 subunit 40 - NCBI gene 100624754	39.3	8.3	1	83.8 (M:83.8)	3	19.3
ENSSSCP00000003916	eukaryotic translation initiation factor 3 subunit I - NCBI gene 100521499	36.3	5.4	2	198.1 (M:198.1)	5	20.1
ENSSSCP00000003917	histone deacetylase 1 - NCBI gene 100622482	51.6	5.2	4	89.3 (M:89.3)	3	5.7
ENSSSCP00000003941	thyroid hormone receptor associated protein 3 - NCBI gene 100627402	109.0	10.1	1	161.8 (M:161.8)	4	5.4
ENSSSCP00000003948	splicing factor 3a subunit 3 - NCBI gene 100512288	58.9	5.3	1	67.1 (M:67.1)	1	3.6
ENSSSCP00000003953	Ras related GTP binding C - NCBI gene 100513798	50.0	6.0	3	155.8 (M:155.8)	3	11.8
ENSSSCP00000003976	cyclase associated actin cytoskeleton regulatory protein 1 - NCBI gene 100621359	51.4	6.8	2	1030.3 (M:1030.3)	14	38.9
ENSSSCP00000003997	myosin regulatory light chain 12B - NCBI gene 414399	19.8	4.7	5	286.2 (M:286.2)	5	39.0
ENSSSCP00000004014.SP	NPC intracellular cholesterol transporter 1 - NCBI gene 397591	139.6	5.2	2	331.9 (M:331.9)	8	7.3
ENSSSCP00000004046	microtubule associated protein RP/EB family member 2 - NCBI gene 100519720	32.3	5.3	3	76.6 (M:76.6)	1	4.2
ENSSSCP00000004075	far upstream element binding protein 1 - NCBI gene 100525995	69.8	6.9	6	282.1 (M:282.1)	7	15.5
ENSSSCP00000004085	acyl-CoA dehydrogenase medium chain - NCBI gene 397104	43.3	8.4	2	446.1 (M:446.1)	9	28.9
ENSSSCP00000004109	SERPINE1 mRNA binding protein 1 - NCBI gene 100518613	44.8	8.6	1	184.8 (M:184.8)	4	7.6
ENSSSCP00000004124	phosphoglucomutase 1 - NCBI gene 397566	61.5	6.4	3	519.3 (M:519.3)	8	21.0
ENSSSCP00000004165	mago homolog exon junction complex subunit - NCBI gene 100519318	17.2	5.7	2	78.0 (M:78.0)	2	24.0
ENSSSCP00000004169	sterol carrier protein 2 - NCBI gene 397439	58.3	6.6	2	243.9 (M:243.9)	5	7.4
ENSSSCP00000004198.SP	cytidine/uridine monophosphate kinase 1 - NCBI gene 100521561	16.8	9.2	5	104.9 (M:104.9)	3	22.3
ENSSSCP00000004229	peroxiredoxin 1 - NCBI gene 100512476	22.2	8.6	2	512.2 (M:512.2)	9	48.7
ENSSSCP00000004246	ribosomal protein S8 - NCBI gene 100516861	24.2	10.3	2	363.6 (M:363.6)	7	39.4
ENSSSCP00000004285	peptidylprolyl isomerase H - NCBI gene 100523448	19.2	8.3	1	36.9 (M:36.9)	1	14.1
ENSSSCP00000004287	phosphopantothenoylcysteine synthetase - NCBI gene 100523850	33.9	6.6	1	74.3 (M:74.3)	3	11.3
ENSSSCP00000004295	CTP synthase 1 - NCBI gene 100525292	66.6	6.3	1	37.3 (M:37.3)	1	2.7
ENSSSCP00000004324	ribosomal protein S5 - NCBI gene 100517165	22.9	9.7	3	50.2 (M:50.2)	1	4.4
ENSSSCP00000004344	SFT2 domain containing 1 - NCBI gene 100513321	17.9	9.2	1	39.8 (M:39.8)	1	17.0
ENSSSCP00000004349	ribonuclease T2 - NCBI gene 100157985	23.3	6.1	2	120.2 (M:120.2)	2	13.9
ENSSSCP00000004354	QKI KH domain containing RNA binding - NCBI gene 492277	28.6	7.8	4	69.2 (M:69.2)	2	9.1
ENSSSCP00000004370.SP	insulin like growth factor 2 receptor - NCBI gene 397214	269.1	5.5	2	316.9 (M:316.9)	9	4.7
ENSSSCP00000004374	t-complex 1 - NCBI gene 100153485	60.6	5.8	3	462.5 (M:462.5)	9	21.5
ENSSSCP00000004385	ezrin - NCBI gene 100152815	69.3	5.8	1	658.8 (M:658.8)	15	23.6
ENSSSCP00000004449	RAB32 member RAS oncogene family - NCBI gene 100144496	25.0	6.3	1	183.4 (M:183.4)	5	29.2
ENSSSCP00000004465	alpha-L-fucosidase 2 - NCBI gene 100154940	53.1	5.7	2	252.1 (M:252.1)	5	13.0
ENSSSCP00000004478	ABRA C-terminal like - NCBI gene 100525723	9.8	9.3	2	178.6 (M:178.6)	3	25.9
ENSSSCP00000004510	ribosomal protein S12 - NCBI gene 397650	14.5	6.8	2	176.0 (M:176.0)	3	30.3
ENSSSCP00000004523	syntaxin 7 - NCBI gene 100153196	29.8	5.4	1	83.1 (M:83.1)	2	10.7
ENSSSCP00000004530	arginase 1 - NCBI gene 397115	35.0	6.3	1	478.5 (M:478.5)	10	37.0
ENSSSCP00000004540	Rho GTPase activating protein 18 - NCBI gene 100525547	70.0	5.9	5	179.3 (M:179.3)	7	14.0
ENSSSCP00000004571.SP	sphingomyelin phosphodiesterase acid like 3A - NCBI gene 100153442	49.1	6.2	2	370.4 (M:370.4)	6	17.4
ENSSSCP00000004662	ubiquitin conjugating enzyme E2 J1 - NCBI gene 768104	30.9	6.7	2	56.1 (M:56.1)	2	10.4
ENSSSCP00000004733	sorting nexin 3 - NCBI gene 100627262	18.8	8.7	1	250.5 (M:250.5)	5	29.0
ENSSSCP00000004833	COX7A2 protein - NCBI gene 100038000	9.2	10.1	1	56.1 (M:56.1)	2	27.7
ENSSSCP00000004897	asparaginyl-tRNA synthetase - NCBI gene 100513328	64.4	6.1	1	428.9 (M:428.9)	12	26.3
ENSSSCP00000004902	pleckstrin homology domain containing O2 - NCBI gene 100154769	54.1	6.1	2	217.5 (M:217.5)	2	9.6
ENSSSCP00000004935	annexin A2 - NCBI gene 406192	38.6	6.9	4	1541.0 (M:1541.0)	23	58.4
ENSSSCP00000004985	tropomodulin 3 - NCBI gene 397556	39.6	5.0	2	242.9 (M:242.9)	5	21.9
ENSSSCP00000005025	sulfide quinone oxidoreductase - NCBI gene 100154990	50.1	9.4	3	592.3 (M:592.3)	12	34.4
ENSSSCP00000005030	chromosome 1 C15orf48 homolog - NCBI gene 100152534	9.6	10.0	1	204.5 (M:204.5)	5	48.2
ENSSSCP00000005044.SP	beta-2-microglobulin - NCBI gene 110255236	11.4	8.0	4	31.2 (M:31.2)	1	12.2
ENSSSCP00000005064.SP	protein disulfide isomerase family A member 3 - NCBI gene 100156204	54.2	5.7	2	1652.8 (M:1652.8)	24	47.3
ENSSSCP00000005155	signal recognition particle 14 - NCBI gene 100522176	12.4	10.1	1	32.2 (M:32.2)	1	12.7
ENSSSCP00000005158.SP	thrombospondin 1 - NCBI gene 492313	127.6	4.7	2	59.7 (M:59.7)	2	1.8
ENSSSCP00000005172	actin alpha cardiac muscle 1 - NCBI gene 100152267	42.0	5.2	10	805.1 (M:805.1)	16	40.6
ENSSSCP00000005241	carnosine dipeptidase 2 - NCBI gene 100158127	52.7	5.3	1	1293.3 (M:1293.3)	17	39.6
ENSSSCP00000005259	serpin B8 - NCBI gene 100156248	42.5	5.7	1	214.7 (M:214.7)	5	11.8
ENSSSCP00000005264	vacuolar protein sorting 4 homolog B - NCBI gene 100625338	44.4	8.5	2	74.9 (M:74.9)	2	7.8
ENSSSCP00000005280.SP	lectin mannose binding 1 - NCBI gene 100153007	55.0	5.7	2	43.9 (M:43.9)	1	5.7
ENSSSCP00000005311	3-hydroxyacyl-CoA dehydratase 3 - NCBI gene 100154613	43.2	9.3	1	59.4 (M:59.4)	2	9.1
ENSSSCP00000005338	acidic nuclear phosphoprotein 32 family member A - NCBI gene 100155298	28.6	4.0	1	71.1 (M:71.1)	1	5.2
ENSSSCP00000005381	Sus scrofa ribosomal protein S29 (RPS29) mRNA. - RefSeq mRNA NM_001001633	6.7	10.2	2	62.4 (M:62.4)	1	19.6
ENSSSCP00000005391	ADP ribosylation factor 6 - NCBI gene 780425	17.1	9.4	2	86.2 (M:86.2)	2	21.6
ENSSSCP00000005402	glycogen phosphorylase L - NCBI gene 100141306	97.5	6.9	6	1055.6 (M:1055.6)	21	28.0
ENSSSCP00000005416	proteasome 26S subunit ATPase 6 - NCBI gene 100154148	41.8	8.8	3	116.6 (M:116.6)	2	7.0
ENSSSCP00000005434	galectin 3 - NCBI gene 100038033	27.2	8.8	2	406.6 (M:406.6)	7	22.3
ENSSSCP00000005449	proteasome subunit alpha 3 - NCBI gene 100154408	28.4	5.3	1	168.2 (M:168.2)	5	25.1
ENSSSCP00000005463	dehydrogenase/reductase 7 - NCBI gene 100152785	38.1	9.0	1	85.0 (M:85.0)	2	7.4
ENSSSCP00000005522	methylthioadenosine phosphorylase - NCBI gene 100516774	31.2	7.1	1	144.2 (M:144.2)	3	15.9
ENSSSCP00000005562	Ras related GTP binding A - NCBI gene 100153321	36.5	7.6	3	83.1 (M:83.1)	3	12.5
ENSSSCP00000005658	annexin A1 - NCBI gene 396942	38.7	6.4	2	1359.4 (M:1359.4)	18	51.7
ENSSSCP00000005759	nuclear cap binding protein subunit 1 - NCBI gene 106509205	91.8	6.0	1	38.5 (M:38.5)	1	1.8
ENSSSCP00000005765	acidic nuclear phosphoprotein 32 family member B - NCBI gene 100152263	28.4	3.9	2	128.8 (M:128.8)	2	10.4
ENSSSCP00000005817	protein NipSnap homolog 3A - NCBI gene 100154081	28.6	9.3	3	109.0 (M:109.0)	4	19.0
ENSSSCP00000005818	ATP binding cassette subfamily A member 1 - NCBI gene 100152112	254.1	6.9	1	157.7 (M:157.7)	4	2.7
ENSSSCP00000005831	RAD23 homolog B nucleotide excision repair protein - NCBI gene 100153668	43.1	4.8	1	126.4 (M:126.4)	4	12.0
ENSSSCP00000005903	proteasome 26S subunit non-ATPase 5 - NCBI gene 100155007	52.1	5.3	2	340.7 (M:340.7)	8	21.5
ENSSSCP00000005999	protein phosphatase 6 catalytic subunit - NCBI gene 100153256	35.1	5.4	1	62.5 (M:62.5)	1	3.9
ENSSSCP00000006060	SET nuclear proto-oncogene - NCBI gene 100514028	30.0	4.3	1	131.4 (M:131.4)	3	17.4
ENSSSCP00000006070	dolichol kinase - NCBI gene 100152320	59.2	8.9	1	30.2 (M:30.2)	1	1.9
ENSSSCP00000006109	far upstream element binding protein 3 - NCBI gene 100524188	51.9	8.4	4	30.9 (M:30.9)	1	2.9
ENSSSCP00000006173	mitochondrial ribosomal protein S2 - NCBI gene 100518410	31.7	9.6	1	21.9 (M:21.9)	1	5.5
ENSSSCP00000006200	small nuclear ribonucleoprotein polypeptide A' - NCBI gene 100156573	28.4	8.7	3	204.7 (M:204.7)	5	27.8
ENSSSCP00000006345	argonaute RISC catalytic component 2 - NCBI gene 100155245	96.6	9.3	4	63.2 (M:63.2)	2	4.0
ENSSSCP00000006355	N-myc downstream regulated 1 - NCBI gene 100156071	40.4	5.6	2	92.4 (M:92.4)	2	11.0
ENSSSCP00000006369	family with sequence similarity 49 member B - NCBI gene 100157574	36.7	5.8	2	504.1 (M:504.1)	7	31.5
ENSSSCP00000006464	ATPase H+ transporting V1 subunit C1 - NCBI gene 100154942	45.9	7.6	2	222.6 (M:222.6)	6	18.9
ENSSSCP00000006473	poly(A) binding protein cytoplasmic 1 - NCBI gene 100153958	70.6	9.5	6	519.7 (M:519.7)	11	22.6
ENSSSCP00000006482	COX6C protein - NCBI gene 100037989	8.6	10.1	1	30.4 (M:30.4)	1	9.3
ENSSSCP00000006577	NADH:ubiquinone oxidoreductase subunit B8 - NCBI gene 448979	21.7	5.7	1	45.6 (M:45.6)	1	6.5
ENSSSCP00000006644	RAB2A member RAS oncogene family - NCBI gene 100151822	23.5	6.1	4	247.3 (M:247.3)	5	28.8
ENSSSCP00000006648	syndecan binding protein - NCBI gene 100151838	32.4	7.0	2	400.9 (M:400.9)	4	17.4
ENSSSCP00000006676	ATPase H+ transporting V1 subunit H - NCBI gene 397472	55.8	6.2	2	347.7 (M:347.7)	6	19.9
ENSSSCP00000006721	mitochondrial pyruvate carrier 2 - NCBI gene 100154777	14.2	10.4	1	74.5 (M:74.5)	2	17.3
ENSSSCP00000006776.SP	Fc fragment of IgE receptor Ig - NCBI gene 397406	7.8	6.8	4	84.7 (M:84.7)	2	29.4
ENSSSCP00000006777.SP	NADH:ubiquinone oxidoreductase core subunit S2 - NCBI gene 100156075	51.0	6.1	2	97.0 (M:97.0)	2	6.7
ENSSSCP00000006808.SP	nicastrin - NCBI gene 100156098	71.6	5.3	7	206.5 (M:206.5)	5	7.5
ENSSSCP00000006809	coatomer protein complex subunit alpha - NCBI gene 100157296	138.4	7.7	1	591.0 (M:591.0)	12	14.5
ENSSSCP00000006818	transgelin 2 - NCBI gene 100515893	22.4	8.4	2	696.6 (M:696.6)	10	47.2
ENSSSCP00000006923	lamin A/C - NCBI gene 100126859	74.2	6.7	5	1039.6 (M:1039.6)	23	39.0
ENSSSCP00000006940.SP	farnesyl diphosphate synthase - NCBI gene 100153932	47.2	5.8	2	76.2 (M:76.2)	2	7.8
ENSSSCP00000006947	secretory carrier membrane protein 3 - NCBI gene 100152731	38.2	6.3	1	281.4 (M:281.4)	5	26.2
ENSSSCP00000006950.SP	glucosylceramidase beta - NCBI gene 449572	55.7	8.1	2	1058.5 (M:1058.5)	13	36.4
ENSSSCP00000006990	tropomyosin 3 - NCBI gene 414388	28.9	4.7	13	478.8 (M:478.8)	8	29.8
ENSSSCP00000007012	S100 calcium binding protein A4 - NCBI gene 100156358	11.8	5.9	1	118.0 (M:118.0)	4	33.7
ENSSSCP00000007023	S100 calcium binding protein A9 - NCBI gene 100127489	15.9	6.4	1	105.6 (M:105.6)	2	16.7
ENSSSCP00000007051	S100 calcium binding protein A10 - NCBI gene 100515138	11.2	6.8	1	117.0 (M:117.0)	2	35.1
ENSSSCP00000007075	TNF alpha induced protein 8 like 2 - NCBI gene 100155916	20.6	9.0	1	93.5 (M:93.5)	2	23.4
ENSSSCP00000007088.SP	cathepsin S - NCBI gene 100153090	35.7	8.2	2	371.5 (M:371.5)	6	16.8
ENSSSCP00000007111	histone H2A type 2-B - NCBI gene 100154181	14.0	10.9	1	426.5 (M:426.5)	3	46.9
ENSSSCP00000007112	histone H2A type 2-C - NCBI gene 106510170	14.0	10.9	2	344.5 (M:344.5)	4	49.6
ENSSSCP00000007202	cold shock domain containing E1 - NCBI gene 100739316	83.3	5.9	4	139.5 (M:139.5)	5	7.6
ENSSSCP00000007206	BCAS2 pre-mRNA processing factor - NCBI gene 100154006	26.1	5.5	1	107.7 (M:107.7)	2	21.3
ENSSSCP00000007226	capping actin protein of muscle Z-line subunit alpha 1 - NCBI gene 100037957	33.0	5.5	1	782.5 (M:782.5)	9	45.8
ENSSSCP00000007243	WD repeat domain 77 - NCBI gene 100156038	37.0	5.4	2	37.4 (M:37.4)	1	4.4
ENSSSCP00000007279	G protein subunit alpha i3 - NCBI gene 100144421	40.5	5.5	1	294.6 (M:294.6)	5	18.4
ENSSSCP00000007285	proteasome subunit alpha 5 - NCBI gene 497063	26.4	4.7	1	198.0 (M:198.0)	4	26.1
ENSSSCP00000007290	seryl-tRNA synthetase - NCBI gene 100155484	58.5	5.9	2	279.5 (M:279.5)	7	16.9
ENSSSCP00000007319	RNA 3'-terminal phosphate cyclase - NCBI gene 100154102	39.2	8.3	1	26.3 (M:26.3)	1	3.8
ENSSSCP00000007326	amylo-alpha-1 6-glucosidase 4-alpha-glucanotransferase - NCBI gene 100156940	170.9	6.4	3	30.7 (M:30.7)	1	1.1
ENSSSCP00000007351.SP	transmembrane p24 trafficking protein 5 - NCBI gene 100157999	19.6	4.9	2	57.7 (M:57.7)	1	10.6
ENSSSCP00000007354	ribosomal protein L5 - NCBI gene 100135671	29.5	9.8	2	305.7 (M:305.7)	7	25.0
ENSSSCP00000007417	gasdermin D - NCBI gene 100515607	53.1	5.3	2	149.6 (M:149.6)	2	8.8
ENSSSCP00000007453.SP	N-acylsphingosine amidohydrolase 1 - NCBI gene 100512932	42.3	8.4	3	605.2 (M:605.2)	11	29.1
ENSSSCP00000007488	voltage dependent anion channel 3 - NCBI gene 397651	30.7	8.8	2	147.5 (M:147.5)	3	18.7
ENSSSCP00000007637	NOP56 ribonucleoprotein - NCBI gene 100512446	62.9	9.3	2	36.8 (M:36.8)	1	3.3
ENSSSCP00000007652	NSFL1 cofactor - NCBI gene 100513186	40.9	5.1	2	181.8 (M:181.8)	5	21.2
ENSSSCP00000007654	FKBP prolyl isomerase 1A - NCBI gene 654323	11.9	7.9	1	210.5 (M:210.5)	4	54.6
ENSSSCP00000007671	casein kinase 2 alpha 1 - NCBI gene 100517435	45.1	7.3	1	175.3 (M:175.3)	4	13.6
ENSSSCP00000007715	transmembrane 9 superfamily member 4 - NCBI gene 100511605	63.8	6.2	3	67.0 (M:67.0)	1	3.5
ENSSSCP00000007723	microtubule associated protein RP/EB family member 1 - NCBI gene 733687	30.0	5.2	4	306.0 (M:306.0)	7	27.2
ENSSSCP00000007744	charged multivesicular body protein 4B - NCBI gene 100516767	25.0	4.8	1	54.1 (M:54.1)	2	9.4
ENSSSCP00000007759	glutathione synthetase - NCBI gene 100152660	52.3	5.6	1	185.1 (M:185.1)	4	12.7
ENSSSCP00000007780	copine 1 - NCBI gene 100233174	59.0	5.4	1	225.8 (M:225.8)	6	13.6
ENSSSCP00000007833	DNA topoisomerase I - NCBI gene 100518587	86.6	9.3	2	83.6 (M:83.6)	3	7.1
ENSSSCP00000007842	serine and arginine rich splicing factor 6 - NCBI gene 768102	35.0	11.2	2	140.0 (M:140.0)	5	16.6
ENSSSCP00000007864	tyrosine 3-monooxygenase/tryptophan 5-monooxygenase activation protein beta - NCBI gene 100153160	28.1	4.8	1	611.2 (M:611.2)	9	36.6
ENSSSCP00000007918	cathepsin A - NCBI gene 100156798	53.8	5.9	4	571.5 (M:571.5)	10	22.4
ENSSSCP00000007962	dolichyl-phosphate mannosyltransferase subunit 1 catalytic - NCBI gene 100124379	27.1	9.3	2	120.1 (M:120.1)	2	9.7
ENSSSCP00000008004	Z-DNA binding protein 1 - NCBI gene 100144524	46.5	5.6	1	48.0 (M:48.0)	2	5.7
ENSSSCP00000008030.SP	cathepsin Z - NCBI gene 100141405	31.4	6.9	2	325.9 (M:325.9)	5	26.4
ENSSSCP00000008078	tweety family member 3 - NCBI gene 100525332	57.5	5.2	2	39.7 (M:39.7)	1	2.7
ENSSSCP00000008133	BUD31 homolog - NCBI gene 100520297	17.0	9.1	1	33.9 (M:33.9)	1	6.9
ENSSSCP00000008142	ATP synthase membrane subunit f - NCBI gene 100037979	10.3	10.0	1	170.7 (M:170.7)	3	27.3
ENSSSCP00000008146	actin related protein 2/3 complex subunit 1B - NCBI gene 100174964	40.9	8.6	1	522.2 (M:522.2)	8	25.5
ENSSSCP00000008190	G protein subunit beta 2 - NCBI gene 100516546	37.3	5.6	2	142.2 (M:142.2)	6	12.6
ENSSSCP00000008214	tyrosine 3-monooxygenase/tryptophan 5-monooxygenase activation protein gamma - NCBI gene 100523057	28.3	4.8	1	416.7 (M:416.7)	7	28.7
ENSSSCP00000008215	heat shock protein family B (small) member 1 - NCBI gene 493184	22.9	6.2	5	355.1 (M:355.1)	6	31.4
ENSSSCP00000008248	neutrophil cytosolic factor 1 - NCBI gene 100134857	45.2	9.3	1	124.7 (M:124.7)	4	10.2
ENSSSCP00000008265	glucuronidase beta - NCBI gene 100144519	73.9	6.5	1	554.0 (M:554.0)	10	18.9
ENSSSCP00000008332	Tu translation elongation factor mitochondrial - NCBI gene 100516488	49.4	6.7	1	183.8 (M:183.8)	3	10.4
ENSSSCP00000008338	sphingolipid transporter 1 (putative) - NCBI gene 100517643	56.5	6.9	1	45.2 (M:45.2)	1	2.1
ENSSSCP00000008374	cytochrome b-c1 complex subunit 2 mitochondrial - NCBI gene 100524613	48.2	8.9	1	423.7 (M:423.7)	6	22.7
ENSSSCP00000008469	glyoxylate reductase 1 homolog - NCBI gene 100525456	55.4	9.0	3	54.2 (M:54.2)	1	2.6
ENSSSCP00000008483	mitochondrial import inner membrane translocase subunit TIM16 - NCBI gene 100513346	99.9	5.7	2	584.4 (M:584.4)	11	16.1
ENSSSCP00000008517	hemoglobin subunit alpha - NCBI gene 110259958	15.2	8.7	3	240.6 (M:240.6)	4	42.3
ENSSSCP00000008563	Jupiter microtubule associated homolog 2 - NCBI gene 474165	19.8	9.2	1	47.2 (M:47.2)	1	11.2
ENSSSCP00000008610	elongin B - NCBI gene 100519651	13.2	4.9	1	32.7 (M:32.7)	1	6.8
ENSSSCP00000008651.SP	MER proto-oncogene tyrosine kinase - NCBI gene 100519652	102.9	5.3	4	32.1 (M:32.1)	1	2.5
ENSSSCP00000008733	eukaryotic translation initiation factor 5B - NCBI gene 100520783	132.3	5.3	2	114.2 (M:114.2)	4	4.3
ENSSSCP00000008762	ribose 5-phosphate isomerase A - NCBI gene 100038014	32.7	8.4	1	147.1 (M:147.1)	3	12.7
ENSSSCP00000008794.SP	retinol saturase - NCBI gene 100519138	65.4	9.3	2	363.0 (M:363.0)	5	12.5
ENSSSCP00000008796	capping actin protein gelsolin like - NCBI gene 100519653	38.9	5.9	3	815.3 (M:815.3)	10	30.9
ENSSSCP00000008804	thymosin beta 10 - NCBI gene 100037998	4.8	6.2	1	148.8 (M:148.8)	2	33.3
ENSSSCP00000008865	chaperonin containing TCP1 subunit 7 - NCBI gene 100322871	59.4	6.7	2	420.8 (M:420.8)	9	21.7
ENSSSCP00000008871	sepiapterin reductase - NCBI gene 100521367	28.5	8.9	2	116.6 (M:116.6)	2	12.8
ENSSSCP00000008911	pleckstrin - NCBI gene 100516257	40.0	8.3	1	229.1 (M:229.1)	3	15.1
ENSSSCP00000008931	UDP-glucose pyrophosphorylase 2 - NCBI gene 397040	55.6	7.2	1	674.3 (M:674.3)	12	31.4
ENSSSCP00000008933	malate dehydrogenase 1 - NCBI gene 396894	36.4	6.2	1	393.1 (M:393.1)	5	16.5
ENSSSCP00000008941	chaperonin containing TCP1 subunit 4 - NCBI gene 100521551	58.0	8.0	1	425.3 (M:425.3)	5	13.7
ENSSSCP00000009000	calmodulin 2 - NCBI gene 100522926	16.8	4.1	6	498.9 (M:498.9)	6	53.0
ENSSSCP00000009035	EMAP like 4 - NCBI gene 100515021	101.9	6.1	2	34.7 (M:34.7)	1	1.8
ENSSSCP00000009052	galactose mutarotase - NCBI gene 399536	37.8	6.3	2	101.1 (M:101.1)	3	11.4
ENSSSCP00000009080	descr. not available	11.2	5.2	4	60.1 (M:60.1)	2	19.4
ENSSSCP00000009082	dpy-30 histone methyltransferase complex regulatory subunit - NCBI gene 100514043	11.2	4.8	1	27.8 (M:27.8)	1	16.2
ENSSSCP00000009105	protein phosphatase 1 catalytic subunit beta - NCBI gene 397378	37.2	5.8	1	365.2 (M:365.2)	6	23.5
ENSSSCP00000009127.SP	solute carrier family 35 member F6 - NCBI gene 100513653	38.1	6.5	2	44.2 (M:44.2)	1	3.4
ENSSSCP00000009135	hydroxyacyl-CoA dehydrogenase trifunctional multienzyme complex subunit beta - NCBI gene 397017	51.2	9.5	1	171.7 (M:171.7)	6	16.2
ENSSSCP00000009137	hydroxyacyl-CoA dehydrogenase trifunctional multienzyme complex subunit alpha - NCBI gene 397012	83.1	9.3	1	414.5 (M:414.5)	10	19.4
ENSSSCP00000009139	RAB10 member RAS oncogene family - NCBI gene 100526104	22.5	8.6	1	261.4 (M:261.4)	4	22.5
ENSSSCP00000009188	DEAD-box helicase 1 - NCBI gene 100627404	82.4	6.8	1	86.9 (M:86.9)	2	5.0
ENSSSCP00000009202.SP	protein disulfide isomerase family A member 6 - NCBI gene 100499564	46.1	5.0	2	778.2 (M:778.2)	8	26.4
ENSSSCP00000009207	tyrosine 3-monooxygenase/tryptophan 5-monooxygenase activation protein theta - NCBI gene 100048964	27.7	4.7	1	341.9 (M:341.9)	8	31.8
ENSSSCP00000009217	cytidine/uridine monophosphate kinase 2 - NCBI gene 100623872	49.4	6.8	1	36.5 (M:36.5)	1	2.4
ENSSSCP00000009269	major facilitator superfamily domain containing 10 - NCBI gene 100626728	48.3	10.4	1	104.4 (M:104.4)	3	7.2
ENSSSCP00000009276.SP	LDL receptor related protein associated protein 1 - NCBI gene 399654	38.4	6.9	2	408.4 (M:408.4)	5	22.1
ENSSSCP00000009351	phosphoglucomutase 2 - NCBI gene 100522261	69.6	5.9	2	394.8 (M:394.8)	8	15.9
ENSSSCP00000009352	TBC1 domain family member 1 - NCBI gene 100524447	112.6	6.2	5	25.6 (M:25.6)	1	1.0
ENSSSCP00000009389	glucosamine-6-phosphate deaminase 2 - NCBI gene 100516092	31.2	6.4	1	130.2 (M:130.2)	4	22.5
ENSSSCP00000009582.SP	scavenger receptor class B member 2 - NCBI gene 414407	51.3	5.1	2	966.2 (M:966.2)	15	28.5
ENSSSCP00000009606.SP	toll like receptor 2 - NCBI gene 396623	87.6	7.6	4	215.1 (M:215.1)	5	8.3
ENSSSCP00000009623	ribosomal protein S3A - NCBI gene 414390	29.9	9.8	2	190.9 (M:190.9)	4	15.2
ENSSSCP00000009648	ATP binding cassette subfamily E member 1 - NCBI gene 100524881	67.3	8.6	1	96.3 (M:96.3)	2	5.3
ENSSSCP00000009670	N(alpha)-acetyltransferase 15 NatA auxiliary subunit - NCBI gene 100513554	101.1	7.2	2	41.4 (M:41.4)	1	2.9
ENSSSCP00000009682	progesterone receptor membrane component 2 - NCBI gene 100048965	23.7	4.8	1	240.7 (M:240.7)	4	28.4
ENSSSCP00000009757	hydroxyacyl-CoA dehydrogenase - NCBI gene 397604	31.3	9.3	2	403.1 (M:403.1)	7	28.7
ENSSSCP00000009773	CDGSH iron sulfur domain 2 - NCBI gene 100524158	15.3	9.6	1	59.1 (M:59.1)	1	8.9
ENSSSCP00000009775	mannosidase beta - NCBI gene 100524326	87.7	6.7	1	62.1 (M:62.1)	2	3.8
ENSSSCP00000009786	late endosomal/lysosomal adaptor MAPK and MTOR activator 3 - NCBI gene 100526122	13.6	6.7	2	146.2 (M:146.2)	3	43.5
ENSSSCP00000009850.SP	heparanase - NCBI gene 100271932	58.0	9.3	2	46.2 (M:46.2)	2	3.7
ENSSSCP00000009860	enolase-phosphatase 1 - NCBI gene 100511394	28.9	4.7	1	41.8 (M:41.8)	1	4.6
ENSSSCP00000009883	crystallin lambda 1 - NCBI gene 396914	32.7	5.8	4	310.3 (M:310.3)	6	26.9
ENSSSCP00000009925	ribosomal protein L21 - NCBI gene 100736809	18.6	10.5	1	108.6 (M:108.6)	2	16.2
ENSSSCP00000009955	high mobility group box 1 - NCBI gene 445521	24.9	5.6	1	408.4 (M:408.4)	5	21.9
ENSSSCP00000009958.SP	arachidonate 5-lipoxygenase activating protein - NCBI gene 397392	15.7	9.2	2	49.4 (M:49.4)	1	6.5
ENSSSCP00000010038	esterase D - NCBI gene 397127	31.5	6.5	1	241.0 (M:241.0)	5	25.9
ENSSSCP00000010045	lymphocyte cytosolic protein 1 - NCBI gene 100156254	70.2	5.3	7	2043.3 (M:2043.3)	28	49.8
ENSSSCP00000010107	ubiquitin C-terminal hydrolase L3 - NCBI gene 768115	26.1	4.9	1	35.4 (M:35.4)	1	7.0
ENSSSCP00000010111	potassium channel tetramerization domain containing 12 - HGNC:14678	35.3	5.5	2	810.1 (M:810.1)	11	39.0
ENSSSCP00000010116	MYC binding protein 2 - NCBI gene 100156216	504.0	6.4	5	38.0 (M:38.0)	1	0.3
ENSSSCP00000010155	importin 5 - NCBI gene 100152933	123.5	4.8	1	291.3 (M:291.3)	6	7.9
ENSSSCP00000010202.SP	lysosomal associated membrane protein 1 - NCBI gene 494565	41.2	8.9	2	251.9 (M:251.9)	3	9.3
ENSSSCP00000010218	paraspeckle component 1 - NCBI gene 100520511	44.9	6.1	2	123.9 (M:123.9)	3	12.4
ENSSSCP00000010237	spleen associated tyrosine kinase - NCBI gene 100125540	69.1	6.6	3	196.0 (M:196.0)	4	10.6
ENSSSCP00000010258	exportin 7 - NCBI gene 100153229	123.9	5.9	3	30.7 (M:30.7)	1	1.4
ENSSSCP00000010259	docking protein 2 - NCBI gene 100152025	45.6	5.9	1	173.2 (M:173.2)	3	12.2
ENSSSCP00000010275	PDZ and LIM domain 2 - NCBI gene 100737811	37.9	9.2	1	91.7 (M:91.7)	3	13.9
ENSSSCP00000010276	sorbin and SH3 domain containing 3 - NCBI gene 100153623	75.4	9.3	1	66.9 (M:66.9)	2	3.4
ENSSSCP00000010279	cell cycle and apoptosis regulator 2 - NCBI gene 100155718	101.8	5.2	1	58.7 (M:58.7)	2	4.0
ENSSSCP00000010312	protein phosphatase 2 regulatory subunit Balpha - NCBI gene 397090	51.7	5.8	2	102.9 (M:102.9)	4	12.5
ENSSSCP00000010316	dihydropyrimidinase like 2 - NCBI gene 100151886	64.8	6.1	6	521.2 (M:521.2)	9	25.6
ENSSSCP00000010408	RAN member RAS oncogene family - NCBI gene 397655	24.4	7.0	1	433.5 (M:433.5)	7	36.1
ENSSSCP00000010461	diablo IAP-binding mitochondrial protein - NCBI gene 100155744	26.8	5.9	1	29.3 (M:29.3)	1	7.2
ENSSSCP00000010479	purinergic receptor P2X 7 - NCBI gene 497623	39.5	8.6	2	55.9 (M:55.9)	1	3.7
ENSSSCP00000010486	VPS29 retromer complex component - NCBI gene 100737886	20.5	6.5	2	141.7 (M:141.7)	4	32.4
ENSSSCP00000010514	phosphatidylethanolamine binding protein 1 - NCBI gene 100518336	21.0	7.0	1	435.7 (M:435.7)	7	54.5
ENSSSCP00000010537	phospholipase B domain containing 2 - NCBI gene 100156824	65.8	6.6	1	285.8 (M:285.8)	8	13.9
ENSSSCP00000010539	RAS protein activator like 1 - NCBI gene 100525129	89.9	5.7	1	35.4 (M:35.4)	1	1.2
ENSSSCP00000010555.SP	endoplasmic reticulum protein 29 - NCBI gene 100156625	26.0	7.0	2	275.6 (M:275.6)	6	26.2
ENSSSCP00000010565	GCN1 activator of EIF2AK4 - NCBI gene 100156624	271.2	6.4	2	188.4 (M:188.4)	5	2.6
ENSSSCP00000010579.SP	malectin - NCBI gene 100156249	28.9	5.2	2	99.3 (M:99.3)	2	9.7
ENSSSCP00000010581	acyl-CoA dehydrogenase short chain - NCBI gene 396932	39.1	6.3	4	112.1 (M:112.1)	2	8.6
ENSSSCP00000010611	coronin 1C - NCBI gene 100156622	53.2	6.5	3	276.1 (M:276.1)	4	16.0
ENSSSCP00000010638.SP	phosphatidylinositol transfer protein beta - NCBI gene 100157274	29.1	6.7	4	83.4 (M:83.4)	2	7.6
ENSSSCP00000010673	ATP synthase membrane subunit DAPIT - NCBI gene 100520866	6.4	9.8	1	109.4 (M:109.4)	2	43.1
ENSSSCP00000010705	tyrosine 3-monooxygenase/tryptophan 5-monooxygenase activation protein eta - NCBI gene 100155504	28.2	4.8	1	248.1 (M:248.1)	6	20.7
ENSSSCP00000010731	small nuclear ribonucleoprotein D3 polypeptide - NCBI gene 100153480	13.9	10.3	1	71.9 (M:71.9)	1	7.9
ENSSSCP00000010740	macrophage migration inhibitory factor - NCBI gene 397412	12.4	7.7	1	109.2 (M:109.2)	2	9.6
ENSSSCP00000010752	protein phosphatase Mg2+/Mn2+ dependent 1F - NCBI gene 100152687	47.5	4.9	1	34.4 (M:34.4)	1	4.6
ENSSSCP00000010758.SP	stromal cell derived factor 2 like 1 - NCBI gene 100156780	20.9	6.5	2	91.4 (M:91.4)	2	24.9
ENSSSCP00000010768	CRK like proto-oncogene adaptor protein - NCBI gene 100525363	33.8	6.2	1	119.8 (M:119.8)	3	17.2
ENSSSCP00000010914	heterogeneous nuclear ribonucleoprotein H3 - NCBI gene 100155513	36.9	6.4	1	63.9 (M:63.9)	1	4.9
ENSSSCP00000010925	DExD-box helicase 21 - NCBI gene 100153111	87.1	9.4	1	77.9 (M:77.9)	2	3.4
ENSSSCP00000010939	pyrophosphatase (inorganic) 1 - NCBI gene 100155201	32.8	5.4	1	168.7 (M:168.7)	4	20.1
ENSSSCP00000010954	sphingosine-1-phosphate lyase 1 - NCBI gene 100525187	66.9	9.6	4	470.3 (M:470.3)	6	13.7
ENSSSCP00000010980	annexin A7 - NCBI gene 100156638	49.5	6.1	2	96.7 (M:96.7)	2	5.9
ENSSSCP00000010982	protein phosphatase 3 catalytic subunit beta - NCBI gene 396603	53.2	5.7	8	71.0 (M:71.0)	2	4.7
ENSSSCP00000011005	voltage dependent anion channel 2 - NCBI gene 397659	31.6	7.5	2	493.2 (M:493.2)	7	32.0
ENSSSCP00000011017	annexin A11 - NCBI gene 100156481	53.9	6.9	1	469.2 (M:469.2)	10	20.1
ENSSSCP00000011056	glutamate dehydrogenase 1 - NCBI gene 100157162	61.3	8.0	2	882.3 (M:882.3)	16	32.3
ENSSSCP00000011090	WASH complex subunit 2A - NCBI gene 100522401	135.3	4.9	1	67.4 (M:67.4)	3	3.2
ENSSSCP00000011139.SP	lipase A lysosomal acid type - NCBI gene 100142668	43.3	7.9	5	392.1 (M:392.1)	7	23.4
ENSSSCP00000011148	ribonuclease P/MRP subunit p30 - NCBI gene 100156540	29.5	9.0	1	36.7 (M:36.7)	1	3.4
ENSSSCP00000011197	transmembrane 9 superfamily member 3 - NCBI gene 100157588	62.9	7.5	2	90.7 (M:90.7)	2	6.6
ENSSSCP00000011226	glutamic-oxaloacetic transaminase 1 - NCBI gene 396967	46.4	6.7	1	245.8 (M:245.8)	6	20.3
ENSSSCP00000011267	nucleolar and coiled-body phosphoprotein 1 - NCBI gene 100517974	74.0	9.5	1	115.7 (M:115.7)	3	7.1
ENSSSCP00000011305	glutathione S-transferase omega 1 - NCBI gene 397117	27.4	6.8	2	154.6 (M:154.6)	4	18.3
ENSSSCP00000011349	family with sequence similarity 160 member B1 - NCBI gene 100153060	86.2	5.1	1	46.3 (M:46.3)	1	2.0
ENSSSCP00000011378	eukaryotic translation initiation factor 3 subunit A - NCBI gene 100156570	166.0	6.3	2	606.4 (M:606.4)	16	14.9
ENSSSCP00000011381	peroxiredoxin 3 - NCBI gene 100154143	28.5	7.2	1	232.6 (M:232.6)	3	14.2
ENSSSCP00000011389	SEC23 interacting protein - NCBI gene 100157013	111.1	5.4	1	69.5 (M:69.5)	2	3.1
ENSSSCP00000011432	acyl-CoA dehydrogenase short/branched chain - NCBI gene 100154810	40.7	6.8	2	31.5 (M:31.5)	1	5.9
ENSSSCP00000011447	abraxas 2 BRISC complex subunit - NCBI gene 100158023	49.3	6.2	1	40.6 (M:40.6)	1	2.5
ENSSSCP00000011511	golgi associated gamma adaptin ear containing ARF binding protein 2 - NCBI gene 100524333	74.3	6.4	1	81.1 (M:81.1)	1	2.6
ENSSSCP00000011535	glutamyl-prolyl-tRNA synthetase - NCBI gene 449526	169.9	6.8	2	417.2 (M:417.2)	10	8.8
ENSSSCP00000011538	isoleucyl-tRNA synthetase 2 mitochondrial - NCBI gene 100739845	113.4	7.1	1	41.3 (M:41.3)	1	1.8
ENSSSCP00000011675.SP	cathepsin L - NCBI gene 100515919	35.4	7.0	2	173.7 (M:173.7)	3	11.1
ENSSSCP00000011733	SMU1 DNA replication regulator and spliceosomal factor - NCBI gene 100511830	57.5	6.7	1	66.9 (M:66.9)	2	5.5
ENSSSCP00000011734	DnaJ heat shock protein family (Hsp40) member A1 - NCBI gene 100512008	44.8	6.7	1	137.5 (M:137.5)	2	8.6
ENSSSCP00000011761	kinesin family member 5B - NCBI gene 595132	109.7	6.1	1	121.7 (M:121.7)	2	3.5
ENSSSCP00000011817	phosphatidylinositol-5-phosphate 4-kinase type 2 alpha - NCBI gene 100520446	46.2	6.5	3	110.1 (M:110.1)	4	12.8
ENSSSCP00000011821	COMM domain containing 3 - NCBI gene 102167371	22.2	5.2	1	66.9 (M:66.9)	2	16.9
ENSSSCP00000011838.SP	integrin subunit beta 1 - NCBI gene 397019	85.9	5.3	6	66.0 (M:66.0)	1	2.4
ENSSSCP00000011839.SP	neuropilin 1 - NCBI gene 100286859	92.0	5.6	7	60.8 (M:60.8)	3	6.2
ENSSSCP00000011867.SP	inter-alpha-trypsin inhibitor heavy chain 2 - NCBI gene 396937	102.3	6.6	2	76.4 (M:76.4)	2	2.4
ENSSSCP00000011877	GDP dissociation inhibitor 2 - NCBI gene 414427	50.3	5.8	7	788.7 (M:788.7)	14	41.3
ENSSSCP00000011948	raftlin lipid raft linker 1 - NCBI gene 100155924	61.5	5.7	2	202.8 (M:202.8)	4	7.2
ENSSSCP00000011978	STT3 oligosaccharyltransferase complex catalytic subunit B - NCBI gene 100526009	93.4	9.0	2	143.1 (M:143.1)	5	6.7
ENSSSCP00000011981	dynein cytoplasmic 1 light intermediate chain 1 - NCBI gene 100511779	52.7	5.9	2	52.4 (M:52.4)	2	6.7
ENSSSCP00000011985	programmed cell death 6 interacting protein - NCBI gene 100512811	84.4	5.9	3	404.5 (M:404.5)	9	17.0
ENSSSCP00000011995	acetyl-CoA acyltransferase 1 - NCBI gene 100515577	44.5	8.5	1	222.1 (M:222.1)	3	12.7
ENSSSCP00000011998	oxidative stress responsive kinase 1 - NCBI gene 397618	58.2	6.1	1	56.9 (M:56.9)	1	3.6
ENSSSCP00000012018	ribosomal protein L14 - NCBI gene 100037994	21.1	10.8	3	185.0 (M:185.0)	3	18.8
ENSSSCP00000012073	C-C motif chemokine receptor 1 - NCBI gene 414374	41.0	9.1	1	40.5 (M:40.5)	1	2.5
ENSSSCP00000012109	cytochrome b-c1 complex subunit 1 mitochondrial - NCBI gene 100156879	50.6	5.9	4	115.4 (M:115.4)	3	12.6
ENSSSCP00000012138	acylaminoacyl-peptide hydrolase - NCBI gene 396961	81.2	5.4	2	37.1 (M:37.1)	1	2.6
ENSSSCP00000012142	GDP-mannose pyrophosphorylase B - NCBI gene 100513376	43.6	6.3	1	69.8 (M:69.8)	2	8.8
ENSSSCP00000012152	G protein subunit alpha i2 - NCBI gene 397523	40.4	5.3	6	726.0 (M:726.0)	9	29.9
ENSSSCP00000012169	mitogen-activated protein kinase-activated protein kinase 3 - NCBI gene 100233192	43.3	7.1	1	45.2 (M:45.2)	1	3.1
ENSSSCP00000012185	WD repeat domain 82 - NCBI gene 100522703	35.1	7.6	1	53.1 (M:53.1)	1	4.5
ENSSSCP00000012187	toll like receptor 9 - NCBI gene 397007	39.6	6.5	6	512.0 (M:512.0)	9	40.1
ENSSSCP00000012199	signal peptidase complex subunit 1 - NCBI gene 100135675	11.8	9.3	1	109.3 (M:109.3)	1	16.7
ENSSSCP00000012217	phosphodiesterase 12 - NCBI gene 100157651	67.0	6.3	1	32.5 (M:32.5)	1	2.3
ENSSSCP00000012227	PX domain containing serine/threonine kinase like - NCBI gene 100515860	58.7	9.3	4	67.0 (M:67.0)	1	3.1
ENSSSCP00000012248	proteasome 26S subunit non-ATPase 6 - NCBI gene 100519870	52.2	8.4	1	193.8 (M:193.8)	5	13.1
ENSSSCP00000012310	actin related protein 2/3 complex subunit 4 - NCBI gene 100155875	19.7	8.5	2	389.2 (M:389.2)	7	43.5
ENSSSCP00000012325	BRICK1 subunit of SCAR/WAVE actin nucleating complex - NCBI gene 100522899	8.7	5.4	1	52.7 (M:52.7)	2	24.0
ENSSSCP00000012364	solute carrier family 6 member 6 - NCBI gene 106504129	69.7	6.9	1	66.7 (M:66.7)	2	4.2
ENSSSCP00000012365	LSM3 homolog U6 small nuclear RNA and mRNA degradation associated - NCBI gene 100514071	11.8	4.6	1	97.8 (M:97.8)	2	32.4
ENSSSCP00000012367	transmembrane protein 43 - NCBI gene 100515413	44.9	7.2	1	109.7 (M:109.7)	3	12.5
ENSSSCP00000012376	ribophorin I - NCBI gene 397606	69.0	6.0	3	809.5 (M:809.5)	16	40.9
ENSSSCP00000012377	histone H1x - NCBI gene 100516295	22.5	10.7	1	191.9 (M:191.9)	4	24.8
ENSSSCP00000012379	coatomer protein complex subunit gamma 1 - NCBI gene 100516936	96.3	5.3	1	177.7 (M:177.7)	5	7.3
ENSSSCP00000012526	neutral cholesterol ester hydrolase 1 - NCBI gene 100154209	40.9	6.6	3	448.9 (M:448.9)	8	34.4
ENSSSCP00000012532	actin like 6A - NCBI gene 100523570	47.4	5.4	1	61.0 (M:61.0)	2	8.6
ENSSSCP00000012569.SP	DnaJ heat shock protein family (Hsp40) member B11 - NCBI gene 100152894	38.2	5.9	2	171.6 (M:171.6)	5	19.0
ENSSSCP00000012603	3-hydroxybutyrate dehydrogenase 1 - NCBI gene 100511473	38.8	9.2	1	73.0 (M:73.0)	2	9.2
ENSSSCP00000012614	p21 (RAC1) activated kinase 2 - NCBI gene 100511837	58.0	5.6	2	138.3 (M:138.3)	4	9.9
ENSSSCP00000012636	uridine monophosphate synthetase - NCBI gene 100516340	52.2	7.1	1	152.4 (M:152.4)	2	6.2
ENSSSCP00000012697	ATPase H+ transporting V1 subunit A - NCBI gene 445531	68.4	5.4	2	1236.5 (M:1236.5)	21	36.2
ENSSSCP00000012711	autophagy related 3 - NCBI gene 100157190	35.7	4.7	1	94.7 (M:94.7)	2	7.3
ENSSSCP00000012733	ribosomal protein L24 - NCBI gene 100521642	17.8	11.3	3	112.3 (M:112.3)	2	10.8
ENSSSCP00000012736	of 1 Hsap:PEST proteolytic signal containing nuclear protein - HGNC:30023	15.9	8.1	2	38.0 (M:38.0)	1	7.4
ENSSSCP00000012751	nitrilase family member 2 - NCBI gene 100625406	31.2	6.9	1	38.6 (M:38.6)	1	5.3
ENSSSCP00000012785	1 4-alpha-glucan branching enzyme 1 - NCBI gene 100156209	79.3	5.9	2	863.7 (M:863.7)	13	28.3
ENSSSCP00000012823	ATP synthase peripheral stalk subunit OSCP - NCBI gene 733678	23.4	10.0	1	178.8 (M:178.8)	3	20.2
ENSSSCP00000012843	VPS26 endosomal protein sorting factor C - NCBI gene 100738307	27.9	8.1	3	62.0 (M:62.0)	2	9.6
ENSSSCP00000012901	thymosin beta 4 X-linked - NCBI gene 733606	5.0	5.0	2	143.9 (M:143.9)	4	59.1
ENSSSCP00000012906	RAB9A member RAS oncogene family - NCBI gene 100513057	22.8	5.3	1	30.3 (M:30.3)	1	7.0
ENSSSCP00000013038	DEAD-box helicase 3 X-linked - NCBI gene 100515940	73.2	6.7	4	740.9 (M:740.9)	15	26.9
ENSSSCP00000013044	monoamine oxidase A - NCBI gene 414424	59.8	8.5	1	327.5 (M:327.5)	6	16.5
ENSSSCP00000013057	ubiquitin like modifier activating enzyme 1 - NCBI gene 100525439	117.7	5.6	2	888.0 (M:888.0)	13	19.8
ENSSSCP00000013086	coiled-coil domain containing 22 - NCBI gene 100512878	70.6	6.1	3	165.8 (M:165.8)	4	12.4
ENSSSCP00000013238	phosphoglycerate kinase 1 - NCBI gene 407608	44.5	8.0	3	1112.2 (M:1112.2)	16	44.8
ENSSSCP00000013250	SH3 domain binding glutamate rich protein like - NCBI gene 100520772	12.8	7.9	1	143.7 (M:143.7)	3	36.0
ENSSSCP00000013289	translocase of inner mitochondrial membrane 8A - NCBI gene 100517443	11.0	5.0	1	54.7 (M:54.7)	1	11.3
ENSSSCP00000013355	phosphoribosyl pyrophosphate synthetase 1 - NCBI gene 100517744	34.8	6.5	2	288.6 (M:288.6)	5	19.2
ENSSSCP00000013381	acyl-CoA synthetase long chain family member 4 - NCBI gene 448980	74.4	8.2	2	125.8 (M:125.8)	2	5.1
ENSSSCP00000013421	solute carrier family 25 member 5 - NCBI gene 100158185	32.9	9.8	1	401.8 (M:401.8)	10	30.2
ENSSSCP00000013423	progesterone receptor membrane component 1 - NCBI gene 396946	21.6	4.5	1	61.0 (M:61.0)	1	7.2
ENSSSCP00000013451	SAM and SH3 domain containing 3 - NCBI gene 100525094	41.5	5.2	1	72.6 (M:72.6)	1	4.2
ENSSSCP00000013506	RNA binding motif protein X-linked - NCBI gene 100158042	42.2	10.1	4	210.8 (M:210.8)	5	13.1
ENSSSCP00000013531	fragile X mental retardation 1 - NCBI gene 100155078	56.2	9.3	5	77.6 (M:77.6)	2	4.4
ENSSSCP00000013553	vacuolar ATPase assembly factor VMA21 - NCBI gene 100515811	24.0	11.5	1	31.6 (M:31.6)	1	5.5
ENSSSCP00000013565	NAD(P) dependent steroid dehydrogenase-like - NCBI gene 100157894	40.5	7.7	2	74.2 (M:74.2)	2	8.6
ENSSSCP00000013581	B cell receptor associated protein 31 - NCBI gene 100520774	27.8	8.4	1	130.0 (M:130.0)	3	12.6
ENSSSCP00000013599	Rho GTPase activating protein 4 - NCBI gene 100523659	88.0	6.1	2	66.6 (M:66.6)	2	3.6
ENSSSCP00000013646	adaptor related protein complex 2 subunit alpha 2 - NCBI gene 100513262	103.4	6.6	1	680.6 (M:680.6)	15	24.1
ENSSSCP00000013647.SP	chitinase domain containing 1 - NCBI gene 100511064	42.6	9.0	2	39.6 (M:39.6)	1	2.7
ENSSSCP00000013652	ribosomal protein lateral stalk subunit P2 - NCBI gene 100513643	11.7	4.4	2	413.2 (M:413.2)	4	59.1
ENSSSCP00000013706	T cell immune regulator 1 ATPase H+ transporting V0 subunit a3 - NCBI gene 100521769	93.0	6.1	3	634.6 (M:634.6)	12	19.7
ENSSSCP00000013721	aryl hydrocarbon receptor interacting protein - NCBI gene 100511065	37.7	6.2	1	31.6 (M:31.6)	1	4.2
ENSSSCP00000013737	coronin 1B - NCBI gene 100511677	54.1	6.0	2	593.7 (M:593.7)	8	20.9
ENSSSCP00000013743	pyruvate carboxylase - NCBI gene 397630	129.2	6.3	1	109.6 (M:109.6)	3	4.2
ENSSSCP00000013757	RNA binding motif protein 4 - NCBI gene 100144417	40.4	6.6	1	216.7 (M:216.7)	4	23.3
ENSSSCP00000013781	barrier to autointegration factor 1 - NCBI gene 100622671	10.0	5.8	1	96.8 (M:96.8)	2	40.4
ENSSSCP00000013805	RELA proto-oncogene NF-kB subunit - NCBI gene 100135665	56.9	5.7	3	83.0 (M:83.0)	3	8.2
ENSSSCP00000013806	signal-induced proliferation-associated 1 - NCBI gene 100517325	118.3	5.9	1	75.4 (M:75.4)	2	3.1
ENSSSCP00000013824	calpain 1 - NCBI gene 397027	81.7	5.5	1	752.3 (M:752.3)	14	29.3
ENSSSCP00000013830	VPS51 subunit of GARP complex - NCBI gene 100518951	77.1	6.2	2	47.1 (M:47.1)	2	5.0
ENSSSCP00000013856	tRNA methyltransferase subunit 11-2 - NCBI gene 100520885	14.2	5.6	2	78.8 (M:78.8)	2	21.6
ENSSSCP00000013857	peroxiredoxin 5 - NCBI gene 397273	17.3	6.1	1	207.3 (M:207.3)	3	24.1
ENSSSCP00000013868	fermitin family member 3 - NCBI gene 100525326	75.5	6.2	1	1506.8 (M:1506.8)	23	42.8
ENSSSCP00000013872	OTU deubiquitinase ubiquitin aldehyde binding 1 - NCBI gene 100302092	31.3	4.8	1	185.0 (M:185.0)	5	25.5
ENSSSCP00000013882	atlastin GTPase 3 - NCBI gene 100512265	60.4	5.5	2	264.9 (M:264.9)	7	22.2
ENSSSCP00000013892	metastasis associated 1 family member 2 - NCBI gene 100515941	74.8	9.7	2	212.5 (M:212.5)	5	10.1
ENSSSCP00000013894	eukaryotic translation elongation factor 1 gamma - NCBI gene 397022	48.4	5.8	2	626.2 (M:626.2)	11	30.7
ENSSSCP00000013918	cytochrome b ascorbate-dependent protein 3 - NCBI gene 100519643	27.1	9.3	1	48.7 (M:48.7)	2	7.9
ENSSSCP00000013928	damage specific DNA binding protein 1 - NCBI gene 100522239	125.6	5.1	1	89.3 (M:89.3)	4	5.6
ENSSSCP00000013934	membrane-spanning 4-domains subfamily A member 6A - NCBI gene 100524972	26.6	8.8	2	66.3 (M:66.3)	1	7.4
ENSSSCP00000013941	pre-mRNA processing factor 19 - NCBI gene 100144769	55.1	6.1	1	139.9 (M:139.9)	3	7.5
ENSSSCP00000013948	solute carrier family 15 member 3 - NCBI gene 100513135	62.5	8.9	1	196.9 (M:196.9)	3	8.4
ENSSSCP00000014065	Spi-1 proto-oncogene - NCBI gene 414912	31.1	6.4	1	37.5 (M:37.5)	1	4.4
ENSSSCP00000014067	proteasome 26S subunit ATPase 3 - NCBI gene 100512454	49.5	5.1	2	330.1 (M:330.1)	7	24.9
ENSSSCP00000014070.SP	acid phosphatase 2 lysosomal - NCBI gene 100513002	45.1	5.8	4	148.9 (M:148.9)	5	14.5
ENSSSCP00000014117	apoptosis inhibitor 5 - NCBI gene 100522006	56.8	5.7	2	146.0 (M:146.0)	2	6.2
ENSSSCP00000014147	eukaryotic translation initiation factor 3 subunit M - NCBI gene 100513781	42.5	5.4	1	55.7 (M:55.7)	1	4.8
ENSSSCP00000014220	ribosomal protein S13 - NCBI gene 100513520	17.2	10.5	4	257.6 (M:257.6)	5	29.8
ENSSSCP00000014233	proteasome subunit alpha 1 - NCBI gene 100516779	29.5	6.1	1	287.6 (M:287.6)	5	31.9
ENSSSCP00000014234	coatomer protein complex subunit beta 1 - NCBI gene 100337660	107.1	5.7	1	645.0 (M:645.0)	14	21.8
ENSSSCP00000014255	switching B cell complex subunit SWAP70 - NCBI gene 100521312	68.8	5.8	1	63.5 (M:63.5)	3	8.4
ENSSSCP00000014264.SP	azurocidin 1 - NCBI gene 100522363	24.8	11.5	2	149.2 (M:149.2)	3	15.6
ENSSSCP00000014276	cold inducible RNA binding protein - NCBI gene 100522851	18.6	9.5	3	99.0 (M:99.0)	3	26.7
ENSSSCP00000014315	small glutamine rich tetratricopeptide repeat containing alpha - NCBI gene 100515997	34.2	4.8	1	116.8 (M:116.8)	3	12.5
ENSSSCP00000014322	nicalin - NCBI gene 100518176	63.1	6.0	1	49.9 (M:49.9)	2	3.7
ENSSSCP00000014373.SP	lon peptidase 1 mitochondrial - NCBI gene 100511917	99.6	5.5	4	82.2 (M:82.2)	3	5.0
ENSSSCP00000014426.SP	resistin - NCBI gene 396674	9.7	7.6	2	59.7 (M:59.7)	1	13.2
ENSSSCP00000014427	syntaxin binding protein 2 - NCBI gene 100525152	66.4	6.5	2	229.7 (M:229.7)	6	16.2
ENSSSCP00000014443	ELAV like RNA binding protein 1 - NCBI gene 100337681	36.1	9.0	1	285.9 (M:285.9)	7	26.1
ENSSSCP00000014450	ribosomal protein S28 - NCBI gene 414420	7.8	10.7	1	74.3 (M:74.3)	1	17.4
ENSSSCP00000014453	RAB11B member RAS oncogene family - NCBI gene 100513782	24.5	5.6	3	359.1 (M:359.1)	7	37.6
ENSSSCP00000014458	myosin IF - NCBI gene 100517998	124.9	9.2	3	924.5 (M:924.5)	17	22.3
ENSSSCP00000014466.SP	acid phosphatase 5 tartrate resistant - NCBI gene 397414	35.8	9.6	2	158.2 (M:158.2)	2	10.7
ENSSSCP00000014476	transmembrane protein 205 - NCBI gene 100515771	20.9	9.3	1	77.6 (M:77.6)	1	9.0
ENSSSCP00000014481.SP	protein kinase C substrate 80K-H - NCBI gene 100516540	59.0	4.4	2	51.4 (M:51.4)	2	7.6
ENSSSCP00000014484	dynamin 2 - NCBI gene 100622538	98.0	7.0	12	329.0 (M:329.0)	9	10.9
ENSSSCP00000014507	cell division cycle 37 - NCBI gene 100141402	39.7	5.1	2	89.5 (M:89.5)	3	12.9
ENSSSCP00000014524	eukaryotic translation initiation factor 3 subunit G - NCBI gene 100516956	35.6	5.9	1	64.6 (M:64.6)	2	7.8
ENSSSCP00000014532	peptidylprolyl cis/trans isomerase NIMA-interacting 1 - NCBI gene 100512827	18.1	9.0	2	32.1 (M:32.1)	1	9.3
ENSSSCP00000014590	mannosidase alpha class 2B member 1 - NCBI gene 100518647	108.4	6.4	3	868.6 (M:868.6)	15	20.1
ENSSSCP00000014601.SP	deoxyribonuclease 2 lysosomal - NCBI gene 397398	37.9	8.1	2	201.3 (M:201.3)	6	17.5
ENSSSCP00000014614	phenylalanyl-tRNA synthetase subunit alpha - NCBI gene 100524304	57.5	7.8	2	69.3 (M:69.3)	3	6.7
ENSSSCP00000014615.SP	calreticulin - NCBI gene 100381266	46.6	4.3	6	980.4 (M:980.4)	14	42.8
ENSSSCP00000014625	methylthioribose-1-phosphate isomerase 1 - NCBI gene 100525858	41.9	6.3	1	60.9 (M:60.9)	1	4.0
ENSSSCP00000014645.SP	adhesion G protein-coupled receptor E5 - NCBI gene 396964	79.0	8.2	8	70.6 (M:70.6)	2	3.6
ENSSSCP00000014647	DExD-box helicase 39A - NCBI gene 100515361	30.5	5.8	3	353.4 (M:353.4)	6	30.0
ENSSSCP00000014655	protein kinase N1 - NCBI gene 100515528	88.7	6.0	3	112.4 (M:112.4)	3	6.1
ENSSSCP00000014721	RAB8A member RAS oncogene family - NCBI gene 100511006	26.6	9.2	1	231.0 (M:231.0)	4	18.6
ENSSSCP00000014722	tropomyosin 4 - NCBI gene 397608	28.5	4.7	4	292.2 (M:292.2)	8	26.2
ENSSSCP00000014769	ribosomal protein L18a - NCBI gene 100520891	17.5	10.9	2	70.8 (M:70.8)	2	11.6
ENSSSCP00000014877	ADP ribosylation factor 1 - NCBI gene 100301914	20.7	6.3	7	425.2 (M:425.2)	7	41.4
ENSSSCP00000014907	calnexin - NCBI gene 100519184	63.1	4.5	11	670.1 (M:670.1)	10	17.9
ENSSSCP00000014919	heterogeneous nuclear ribonucleoprotein A/B - NCBI gene 100127170	31.6	7.7	3	270.9 (M:270.9)	6	20.1
ENSSSCP00000014924	transmembrane p24 trafficking protein 9 - NCBI gene 100511312	27.1	7.1	3	111.8 (M:111.8)	4	11.5
ENSSSCP00000014929.SP	lectin mannose binding 2 - NCBI gene 397594	35.5	6.2	2	66.7 (M:66.7)	2	9.6
ENSSSCP00000014979	IQ motif containing GTPase activating protein 2 - NCBI gene 100521253	177.8	5.7	3	655.8 (M:655.8)	15	11.9
ENSSSCP00000015028	ribosomal protein S23 - NCBI gene 396638	15.8	10.5	2	77.4 (M:77.4)	2	8.4
ENSSSCP00000015074	endoplasmic reticulum aminopeptidase 2 - NCBI gene 100525036	95.9	5.9	2	30.9 (M:30.9)	1	1.6
ENSSSCP00000015075	leucyl and cystinyl aminopeptidase - NCBI gene 100125826	117.3	5.4	1	134.4 (M:134.4)	4	4.4
ENSSSCP00000015156	lamin B1 - NCBI gene 100513342	66.4	5.1	1	566.0 (M:566.0)	12	22.0
ENSSSCP00000015173	histidine triad nucleotide binding protein 1 - NCBI gene 100518898	13.7	6.4	1	234.3 (M:234.3)	3	38.1
ENSSSCP00000015215	SEC24 homolog A COPII coat complex component - NCBI gene 100511986	120.3	7.6	5	104.2 (M:104.2)	3	4.3
ENSSSCP00000015216	secretion associated Ras related GTPase 1B - NCBI gene 494017	22.4	5.7	2	90.5 (M:90.5)	2	9.6
ENSSSCP00000015251	eukaryotic translation termination factor 1 - NCBI gene 100520896	49.0	5.5	1	99.4 (M:99.4)	3	9.2
ENSSSCP00000015258	matrin 3 - NCBI gene 100521716	94.7	5.9	4	664.1 (M:664.1)	13	20.8
ENSSSCP00000015286.SP	CD14 molecule - NCBI gene 100037938	37.6	5.5	2	392.8 (M:392.8)	5	21.5
ENSSSCP00000015309	of 1 Hsap:diaphanous related formin 1 - HGNC:2876	88.0	5.0	1	28.4 (M:28.4)	1	1.9
ENSSSCP00000015471	mannosyl (alpha-1 3-)-glycoprotein beta-1 2-N-acetylglucosaminyltransferase - NCBI gene 780412	51.6	8.9	1	40.5 (M:40.5)	1	3.8
ENSSSCP00000015489	proteasome 26S subunit non-ATPase 13 - NCBI gene 100517815	42.8	5.4	1	302.0 (M:302.0)	7	30.1
ENSSSCP00000015647	hemoglobin beta - NCBI gene 407066	16.2	6.7	2	117.4 (M:117.4)	2	17.0
ENSSSCP00000015648	hemoglobin subunit epsilon 1 - NCBI gene 407067	16.1	7.9	1	75.8 (M:75.8)	2	12.9
ENSSSCP00000015699	tripartite motif containing 21 - NCBI gene 100302538	53.5	6.1	1	57.2 (M:57.2)	1	3.6
ENSSSCP00000015723	late endosomal/lysosomal adaptor MAPK and MTOR activator 1 - NCBI gene 100520503	17.7	5.0	1	116.1 (M:116.1)	3	32.9
ENSSSCP00000015769	signal peptidase complex subunit 2 - NCBI gene 100739125	12.0	8.9	1	86.2 (M:86.2)	2	25.2
ENSSSCP00000015771	arrestin beta 1 - NCBI gene 100521141	45.7	5.8	4	49.5 (M:49.5)	2	7.2
ENSSSCP00000015774	ribosomal protein S3 - NCBI gene 733671	26.7	9.7	2	568.0 (M:568.0)	11	47.7
ENSSSCP00000015820.SP	prolylcarboxypeptidase - NCBI gene 100515678	54.4	8.0	2	190.2 (M:190.2)	5	11.3
ENSSSCP00000015844.SP	cathepsin C - NCBI gene 100522387	49.6	7.6	4	531.5 (M:531.5)	8	17.5
ENSSSCP00000016026	ribosomal protein S25 - NCBI gene 100516385	13.7	10.1	4	68.7 (M:68.7)	2	14.4
ENSSSCP00000016038	Cbl proto-oncogene - NCBI gene 100518854	91.5	6.0	2	63.2 (M:63.2)	2	4.0
ENSSSCP00000016065	heat shock protein family A (Hsp70) member 8 - NCBI gene 100511890	70.8	5.4	4	2348.8 (M:2348.8)	29	52.8
ENSSSCP00000016098	von Willebrand factor A domain containing 5A - NCBI gene 100515913	86.6	6.4	5	110.3 (M:110.3)	3	5.3
ENSSSCP00000016134	EI24 autophagy associated transmembrane protein - NCBI gene 100511341	38.9	9.7	1	32.8 (M:32.8)	1	2.9
ENSSSCP00000016152	decapping enzyme scavenger - NCBI gene 396689	38.6	5.9	1	83.2 (M:83.2)	2	9.2
ENSSSCP00000016267	asparagine synthetase (glutamine-hydrolyzing) - NCBI gene 100312961	64.2	6.3	1	57.7 (M:57.7)	2	4.1
ENSSSCP00000016338	protein tyrosine phosphatase non-receptor type 12 - NCBI gene 100625763	81.7	6.1	4	68.8 (M:68.8)	2	3.6
ENSSSCP00000016340	fibrinogen like 2 - NCBI gene 448808	56.2	8.4	1	37.2 (M:37.2)	1	3.2
ENSSSCP00000016366	nicotinamide phosphoribosyltransferase - NCBI gene 595123	47.5	6.1	4	43.9 (M:43.9)	2	6.6
ENSSSCP00000016374	dihydrolipoamide dehydrogenase - NCBI gene 397129	54.2	7.6	1	137.2 (M:137.2)	2	5.3
ENSSSCP00000016440	calcyclin binding protein - NCBI gene 100519266	26.5	8.3	1	205.2 (M:205.2)	4	27.4
ENSSSCP00000016496	actin related protein 2/3 complex subunit 5 - NCBI gene 100174965	16.3	5.5	1	322.8 (M:322.8)	5	36.4
ENSSSCP00000016515	translocated promoter region nuclear basket protein - NCBI gene 100520507	274.6	5.0	2	148.7 (M:148.7)	2	1.2
ENSSSCP00000016631	aspartyl-tRNA synthetase - NCBI gene 100524908	57.1	6.1	2	199.3 (M:199.3)	7	17.6
ENSSSCP00000016632	UBX domain protein 4 - NCBI gene 100737637	56.6	6.6	1	60.6 (M:60.6)	1	4.1
ENSSSCP00000016712.SP	aspartylglucosaminidase - NCBI gene 100152203	34.5	5.7	1	57.9 (M:57.9)	1	4.3
ENSSSCP00000016773.SP	ER lipid raft associated 2 - NCBI gene 100233180	35.3	5.2	3	100.6 (M:100.6)	4	17.2
ENSSSCP00000016788	protein phosphatase 2 catalytic subunit beta - NCBI gene 397136	35.6	5.2	2	207.6 (M:207.6)	3	16.5
ENSSSCP00000016790	glutathione-disulfide reductase - NCBI gene 396625	56.2	8.6	1	288.9 (M:288.9)	3	10.6
ENSSSCP00000016821	glycerol-3-phosphate dehydrogenase 2 - NCBI gene 397348	80.7	6.5	4	237.4 (M:237.4)	6	11.7
ENSSSCP00000016890	small RNA binding exonuclease protection factor La - NCBI gene 100152189	47.2	9.9	1	382.7 (M:382.7)	9	24.2
ENSSSCP00000016917	Obg like ATPase 1 - NCBI gene 100155803	44.6	8.1	1	107.6 (M:107.6)	2	7.1
ENSSSCP00000016940	heterogeneous nuclear ribonucleoprotein A3 - NCBI gene 100516520	39.6	9.1	8	706.5 (M:706.5)	10	28.3
ENSSSCP00000017029	ankyrin repeat domain 44 - NCBI gene 100620944	106.0	5.7	5	81.9 (M:81.9)	1	1.7
ENSSSCP00000017033	heat shock protein family D (Hsp60) member 1 - NCBI gene 492279	60.9	5.7	2	744.7 (M:744.7)	11	30.7
ENSSSCP00000017034	heat shock protein family E (Hsp10) member 1 - NCBI gene 397575	11.0	8.9	3	145.2 (M:145.2)	3	18.6
ENSSSCP00000017086	NADH:ubiquinone oxidoreductase core subunit S1 - NCBI gene 100516402	67.0	5.2	2	243.3 (M:243.3)	6	15.1
ENSSSCP00000017087	eukaryotic translation elongation factor 1 beta 2 - NCBI gene 100154920	24.8	4.5	1	236.2 (M:236.2)	5	27.1
ENSSSCP00000017114	acyl-CoA dehydrogenase long chain - NCBI gene 396931	47.9	7.0	1	99.5 (M:99.5)	3	8.4
ENSSSCP00000017131	5-aminoimidazole-4-carboxamide ribonucleotide formyltransferase/IMP cyclohydrolase - NCBI gene 100170854	59.2	7.2	2	48.2 (M:48.2)	2	6.1
ENSSSCP00000017147	actin related protein 2/3 complex subunit 2 - NCBI gene 100153175	34.3	6.8	1	851.8 (M:851.8)	13	46.7
ENSSSCP00000017148	transmembrane BAX inhibitor motif containing 1 - NCBI gene 100152389	33.8	8.8	1	80.2 (M:80.2)	2	8.5
ENSSSCP00000017178	tubulin alpha 4a - NCBI gene 100151951	48.9	5.3	2	1059.1 (M:1059.1)	14	34.9
ENSSSCP00000017183	aspartyl aminopeptidase - NCBI gene 100153171	51.8	6.5	2	35.0 (M:35.0)	1	2.3
ENSSSCP00000017231	calcium binding protein 39 - NCBI gene 100620726	39.9	6.4	1	205.2 (M:205.2)	4	12.9
ENSSSCP00000017239	proteasome 26S subunit non-ATPase 1 - NCBI gene 100153828	105.7	5.2	1	82.7 (M:82.7)	2	2.3
ENSSSCP00000017242	nucleolin - NCBI gene 100737210	78.2	4.6	1	463.5 (M:463.5)	10	16.0
ENSSSCP00000017323	NADH:ubiquinone oxidoreductase subunit A10 - NCBI gene 100521478	40.4	6.8	1	102.8 (M:102.8)	2	13.2
ENSSSCP00000017344	septin 2 - NCBI gene 100510936	41.5	6.2	2	215.8 (M:215.8)	5	26.0
ENSSSCP00000017353	high density lipoprotein binding protein - NCBI gene 100233187	141.5	6.5	3	539.0 (M:539.0)	13	13.8
ENSSSCP00000017421	ATP binding cassette subfamily F member 2 - NCBI gene 100522910	71.4	6.8	1	40.4 (M:40.4)	1	2.4
ENSSSCP00000017433	GTPase IMAP family member 1 - NCBI gene 100519177	33.1	8.9	1	129.4 (M:129.4)	3	13.7
ENSSSCP00000017450	zyxin - NCBI gene 100524720	62.7	6.4	2	346.0 (M:346.0)	6	18.5
ENSSSCP00000017486	thromboxane A synthase 1 - NCBI gene 397112	60.4	8.7	1	98.4 (M:98.4)	2	5.1
ENSSSCP00000017516	WD repeat domain 91 - NCBI gene 100524054	83.1	6.1	1	101.9 (M:101.9)	2	3.2
ENSSSCP00000017538	coatomer protein complex subunit gamma 2 - NCBI gene 100515937	97.4	5.5	4	148.1 (M:148.1)	3	4.0
ENSSSCP00000017555	descr. not available	12.8	9.7	2	122.7 (M:122.7)	2	20.2
ENSSSCP00000017557	interferon regulatory factor 5 - NCBI gene 100515633	56.6	5.4	2	170.9 (M:170.9)	5	12.7
ENSSSCP00000017561	ATPase H+ transporting V1 subunit F - NCBI gene 100518811	13.4	5.5	1	65.0 (M:65.0)	1	10.1
ENSSSCP00000017566.SP	calumenin - NCBI gene 397301	34.9	4.5	4	280.1 (M:280.1)	4	18.6
ENSSSCP00000017574	staphylococcal nuclease and tudor domain containing 1 - NCBI gene 100521760	101.8	6.7	1	1107.1 (M:1107.1)	23	34.3
ENSSSCP00000017606	LSM8 homolog U6 small nuclear RNA associated - NCBI gene 100739296	10.4	4.3	1	132.2 (M:132.2)	2	27.1
ENSSSCP00000017618	capping actin protein of muscle Z-line subunit alpha 2 - NCBI gene 100037958	33.0	5.6	1	383.1 (M:383.1)	5	24.5
ENSSSCP00000017666	glycyl-tRNA synthetase - NCBI gene 100512260	83.2	7.0	1	514.9 (M:514.9)	7	13.7
ENSSSCP00000017711	drebrin like - NCBI gene 100524413	48.2	5.0	2	338.8 (M:338.8)	4	16.1
ENSSSCP00000017715	tensin 3 - NCBI gene 100524966	154.5	6.3	2	150.7 (M:150.7)	4	6.1
ENSSSCP00000017727	peptidylprolyl isomerase A - NCBI gene 397637	17.9	8.3	8	605.6 (M:605.6)	8	42.1
ENSSSCP00000017728	histone H2A.V - NCBI gene 100512448	13.5	10.6	2	171.4 (M:171.4)	3	23.4
ENSSSCP00000017732	myosin IG - NCBI gene 100512998	104.7	8.8	3	319.9 (M:319.9)	9	13.0
ENSSSCP00000017740	YKT6 v-SNARE homolog - NCBI gene 100513964	22.3	6.3	2	175.6 (M:175.6)	2	17.7
ENSSSCP00000017746	biliverdin reductase A - NCBI gene 100515289	33.5	6.7	1	289.8 (M:289.8)	4	17.6
ENSSSCP00000017815	threonyl-tRNA synthetase - NCBI gene 100526191	76.9	6.4	1	105.5 (M:105.5)	4	6.8
ENSSSCP00000017875	coiled-coil domain containing 152 - NCBI gene 100523519	28.3	9.3	1	67.6 (M:67.6)	1	5.0
ENSSSCP00000017892	pelota mRNA surveillance and ribosome rescue factor - NCBI gene 100511788	42.8	5.6	1	34.3 (M:34.3)	1	4.7
ENSSSCP00000017920	Mtr4 exosome RNA helicase - NCBI gene 100518521	117.8	6.0	1	40.4 (M:40.4)	1	1.1
ENSSSCP00000017998	endoplasmic reticulum-golgi intermediate compartment 1 - NCBI gene 100523931	32.6	6.4	1	30.8 (M:30.8)	1	2.8
ENSSSCP00000018018	lymphocyte cytosolic protein 2 - NCBI gene 100511843	60.1	5.9	1	273.2 (M:273.2)	3	8.8
ENSSSCP00000018027	arginyl-tRNA synthetase - NCBI gene 414410	75.3	6.8	1	282.0 (M:282.0)	8	12.9
ENSSSCP00000018102.SP	GM2 ganglioside activator - NCBI gene 100515283	18.5	5.2	2	102.1 (M:102.1)	1	16.6
ENSSSCP00000018105	annexin A6 - NCBI gene 100515934	75.8	5.6	1	244.4 (M:244.4)	6	10.0
ENSSSCP00000018121	NOP2/Sun RNA methyltransferase 2 - NCBI gene 100518405	89.2	5.8	1	53.6 (M:53.6)	2	3.4
ENSSSCP00000018136	CLPTM1 like - NCBI gene 100520811	61.8	8.8	1	51.8 (M:51.8)	1	2.6
ENSSSCP00000018144	chromosome 12 C17orf62 homolog - NCBI gene 100522460	20.6	6.7	1	74.8 (M:74.8)	2	15.0
ENSSSCP00000018165	of 1 Hsap:ring finger protein 213 - NCBI gene 57674	555.2	6.6	5	413.6 (M:413.6)	14	3.5
ENSSSCP00000018172.SP	N-sulfoglucosamine sulfohydrolase - NCBI gene 100737146	55.0	6.2	2	207.4 (M:207.4)	6	19.6
ENSSSCP00000018178	eukaryotic translation initiation factor 4A3 - NCBI gene 100101926	46.8	6.3	1	450.0 (M:450.0)	9	23.1
ENSSSCP00000018180	solute carrier family 26 member 11 - NCBI gene 100191010	64.8	7.6	1	21.8 (M:21.8)	1	2.5
ENSSSCP00000018191	septin 9 - NCBI gene 100621037	42.2	6.8	1	213.5 (M:213.5)	4	13.7
ENSSSCP00000018214	signal recognition particle 68 - NCBI gene 100739290	70.3	8.6	1	158.6 (M:158.6)	3	6.8
ENSSSCP00000018226	galactokinase 1 - NCBI gene 100521514	42.1	5.5	1	212.2 (M:212.2)	5	16.6
ENSSSCP00000018229	growth factor receptor bound protein 2 - NCBI gene 100192436	25.2	5.9	1	437.1 (M:437.1)	8	44.2
ENSSSCP00000018235	small ubiquitin like modifier 2 - NCBI gene 397044	10.9	5.3	2	45.9 (M:45.9)	1	12.6
ENSSSCP00000018236	Jupiter microtubule associated homolog 1 - NCBI gene 450242	16.1	5.5	1	33.1 (M:33.1)	1	15.6
ENSSSCP00000018286	protein kinase cAMP-dependent type I regulatory subunit alpha - NCBI gene 397091	40.6	5.0	2	85.4 (M:85.4)	3	10.0
ENSSSCP00000018301	proteasome 26S subunit non-ATPase 12 - NCBI gene 100524394	53.0	7.0	1	70.7 (M:70.7)	3	7.2
ENSSSCP00000018310.SP	intercellular adhesion molecule 2 - NCBI gene 414387	28.6	8.8	4	55.4 (M:55.4)	1	6.3
ENSSSCP00000018378	elongation factor Tu GTP binding domain containing 2 - NCBI gene 100522208	109.4	4.9	1	180.5 (M:180.5)	6	10.1
ENSSSCP00000018419	proteasome activator subunit 3 - NCBI gene 397625	29.5	5.7	1	102.5 (M:102.5)	2	9.1
ENSSSCP00000018460	ATP citrate lyase - NCBI gene 100125957	123.6	7.1	2	625.5 (M:625.5)	14	18.2
ENSSSCP00000018518	DNA topoisomerase II alpha - NCBI gene 396917	174.2	8.8	1	45.6 (M:45.6)	1	0.6
ENSSSCP00000018537	proteasome 26S subunit non-ATPase 3 - NCBI gene 100512253	60.9	8.5	2	200.4 (M:200.4)	5	13.7
ENSSSCP00000018561.SP	aminopeptidase puromycin sensitive - NCBI gene 414413	102.5	5.5	2	411.8 (M:411.8)	9	12.2
ENSSSCP00000018562	karyopherin subunit beta 1 - NCBI gene 100518449	97.2	4.7	1	643.5 (M:643.5)	14	16.9
ENSSSCP00000018572	CDK5 regulatory subunit associated protein 3 - NCBI gene 100521291	56.9	4.7	1	83.6 (M:83.6)	2	4.4
ENSSSCP00000018597	prohibitin - NCBI gene 100524707	29.8	5.6	2	180.8 (M:180.8)	5	21.3
ENSSSCP00000018604	LUC7 like 3 pre-mRNA splicing factor - NCBI gene 100625081	51.4	9.8	1	57.2 (M:57.2)	1	3.2
ENSSSCP00000018643	NME/NM23 nucleoside diphosphate kinase 2 - NCBI gene 733683	17.2	7.8	1	755.0 (M:755.0)	11	71.1
ENSSSCP00000018672.SP	serine carboxypeptidase 1 - NCBI gene 100526072	48.9	5.4	4	799.0 (M:799.0)	11	23.7
ENSSSCP00000018680	serine and arginine rich splicing factor 1 - NCBI gene 654327	27.7	10.4	2	256.5 (M:256.5)	6	25.4
ENSSSCP00000018762	TATA-box binding protein associated factor 15 - NCBI gene 100518332	62.4	8.3	1	98.8 (M:98.8)	1	4.3
ENSSSCP00000018786	proteasome 26S subunit non-ATPase 11 - NCBI gene 100523278	47.3	6.2	2	160.9 (M:160.9)	4	11.4
ENSSSCP00000018798	cytokine receptor like factor 3 - NCBI gene 100525951	49.0	4.9	2	66.2 (M:66.2)	2	8.7
ENSSSCP00000018818	aldolase fructose-bisphosphate C - NCBI gene 100512013	39.4	6.2	2	152.6 (M:152.6)	2	8.2
ENSSSCP00000018831.SP	stromal cell derived factor 2 - NCBI gene 100625663	21.4	6.8	2	53.6 (M:53.6)	1	12.4
ENSSSCP00000018854	bleomycin hydrolase - NCBI gene 100521221	28.4	8.6	1	52.3 (M:52.3)	1	10.1
ENSSSCP00000018877	pre-mRNA processing factor 8 - NCBI gene 100526074	273.4	9.0	1	341.2 (M:341.2)	8	4.4
ENSSSCP00000018882	replication protein A1 - NCBI gene 100525428	65.1	7.4	2	110.2 (M:110.2)	2	6.5
ENSSSCP00000018896	platelet activating factor acetylhydrolase 1b regulatory subunit 1 - NCBI gene 397482	46.6	7.0	1	110.2 (M:110.2)	2	7.8
ENSSSCP00000018967	profilin 1 - NCBI gene 100512494	15.0	8.5	1	650.9 (M:650.9)	7	63.6
ENSSSCP00000018989	proline glutamate and leucine rich protein 1 - NCBI gene 102157970	116.7	4.3	1	59.1 (M:59.1)	2	2.2
ENSSSCP00000019013	acyl-CoA dehydrogenase very long chain - NCBI gene 100520636	70.3	8.5	1	156.0 (M:156.0)	3	6.1
ENSSSCP00000019018	spermidine/spermine N1-acetyltransferase family member 2 - NCBI gene 100170117	19.2	5.4	1	51.4 (M:51.4)	1	8.2
ENSSSCP00000019022.SP	CD68 molecule - NCBI gene 103158530	32.0	9.3	2	171.3 (M:171.3)	3	9.6
ENSSSCP00000019023	eukaryotic translation initiation factor 4A1 - NCBI gene 100101929	44.5	5.4	5	1072.3 (M:1072.3)	17	48.2
ENSSSCP00000019138	cytochrome c oxidase subunit II - NCBI gene 808504	26.2	4.8	1	110.6 (M:110.6)	3	16.2
ENSSSCP00000019139	ATP synthase F0 subunit 8 - NCBI gene 808505	7.9	9.2	1	40.9 (M:40.9)	1	14.9
ENSSSCP00000019140	ATP synthase F0 subunit 6 - NCBI gene 808506	25.0	10.0	1	45.0 (M:45.0)	1	6.2
ENSSSCP00000019141	cytochrome c oxidase subunit III - NCBI gene 808507	29.7	6.5	1	40.1 (M:40.1)	1	5.4
ENSSSCP00000019168.SP	linker for activation of T cells family member 2 - NCBI gene 100627864	21.0	4.6	3	50.1 (M:50.1)	1	6.5
ENSSSCP00000019193	eukaryotic translation initiation factor 4H - NCBI gene 100627717	25.2	7.8	2	90.2 (M:90.2)	2	9.6
ENSSSCP00000019211	ribosomal protein S7 - NCBI gene 100736789	20.7	10.1	4	267.9 (M:267.9)	4	27.9
ENSSSCP00000019235	phospholipase D family member 3 - NCBI gene 100625322	54.8	6.3	1	768.8 (M:768.8)	10	24.7
ENSSSCP00000019241	sorting nexin 17 - NCBI gene 100739661	51.3	7.0	1	101.6 (M:101.6)	3	9.4
ENSSSCP00000019273	SUMO peptidase family member NEDD8 specific - NCBI gene 100625525	24.2	5.6	1	47.3 (M:47.3)	1	6.6
ENSSSCP00000019291	maestro heat like repeat family member 1 - NCBI gene 100625101	174.1	6.5	5	83.4 (M:83.4)	3	3.1
ENSSSCP00000019408	glia maturation factor beta - NCBI gene 100625819	16.7	5.2	3	161.7 (M:161.7)	3	30.3
ENSSSCP00000019428	RNA binding motif protein 3 - NCBI gene 100627807	17.0	8.9	3	177.8 (M:177.8)	3	28.2
ENSSSCP00000019494.SP	glucosamine (N-acetyl)-6-sulfatase - NCBI gene 100623722	55.7	6.4	8	350.1 (M:350.1)	7	22.3
ENSSSCP00000019502	fibrinogen beta chain - NCBI gene 100514354	51.7	8.5	3	60.4 (M:60.4)	2	5.7
ENSSSCP00000019528	glucose-6-phosphate dehydrogenase - NCBI gene 100622986	63.3	6.6	2	1244.5 (M:1244.5)	22	44.9
ENSSSCP00000019583	RAB1A member RAS oncogene family - NCBI gene 595116	21.7	6.8	3	567.2 (M:567.2)	8	56.3
ENSSSCP00000019589	eukaryotic translation initiation factor 4E binding protein 1 - NCBI gene 100627508	12.6	5.0	1	105.1 (M:105.1)	1	21.7
ENSSSCP00000019602	ribosomal protein L18 - NCBI gene 100738912	22.3	11.7	2	286.6 (M:286.6)	6	34.9
ENSSSCP00000019846	RuvB like AAA ATPase 1 - NCBI gene 100518219	43.8	5.6	2	105.7 (M:105.7)	2	8.6
ENSSSCP00000020000	histone H4 - NCBI gene 100621389	11.4	11.4	1	566.6 (M:566.6)	8	49.5
ENSSSCP00000020008	phospholipase C delta 1 - NCBI gene 100627099	85.8	6.2	1	333.1 (M:333.1)	5	10.3
ENSSSCP00000020071	GABA type A receptor-associated protein - NCBI gene 100462752	13.9	8.7	2	53.9 (M:53.9)	2	23.9
ENSSSCP00000020139	ribosomal protein L26 - NCBI gene 100627662	17.2	10.6	3	169.2 (M:169.2)	3	17.2
ENSSSCP00000020162	tyrosyl-tRNA synthetase - NCBI gene 100621140	59.0	6.8	1	89.2 (M:89.2)	2	4.7
ENSSSCP00000020187	NPL4 homolog ubiquitin recognition factor - NCBI gene 100625565	58.2	5.5	3	150.0 (M:150.0)	3	6.2
ENSSSCP00000020261	sirtuin 2 - NCBI gene 100125964	39.5	7.5	2	148.1 (M:148.1)	3	13.9
ENSSSCP00000020264	cytochrome c oxidase subunit 5A mitochondrial - NCBI gene 100156967	16.7	6.4	1	150.9 (M:150.9)	5	34.9
ENSSSCP00000020307	dipeptidyl peptidase 3 - NCBI gene 100519350	82.7	5.1	2	801.4 (M:801.4)	11	25.1
ENSSSCP00000020312	HCLS1 binding protein 3 - NCBI gene 100625429	43.5	5.2	2	319.0 (M:319.0)	6	26.4
ENSSSCP00000020316	SH3 domain binding protein 1 - NCBI gene 100623659	61.6	5.3	1	36.1 (M:36.1)	1	2.6
ENSSSCP00000020345	eukaryotic translation initiation factor 6 - NCBI gene 100627301	26.6	4.6	1	219.7 (M:219.7)	3	22.9
ENSSSCP00000020415	peroxisomal trans-2-enoyl-CoA reductase - NCBI gene 100312978	32.3	8.6	1	30.5 (M:30.5)	1	4.0
ENSSSCP00000020529	chromosome segregation 1 like - NCBI gene 100626451	103.9	5.8	3	168.5 (M:168.5)	5	6.0
ENSSSCP00000020635	SEC24 homolog D COPII coat complex component - NCBI gene 100739491	86.9	6.3	2	50.3 (M:50.3)	1	2.2
ENSSSCP00000020660	pyruvate dehydrogenase E1 beta subunit - NCBI gene 100516042	39.2	6.2	1	133.5 (M:133.5)	3	8.9
ENSSSCP00000020663.SP	basigin (Ok blood group) - NCBI gene 100141312	27.3	5.7	4	42.5 (M:42.5)	2	8.5
ENSSSCP00000020707	chaperonin containing TCP1 subunit 6A - NCBI gene 102163415	57.9	6.3	2	387.0 (M:387.0)	6	16.6
ENSSSCP00000020740	leucine rich repeat containing 59 - NCBI gene 100514317	32.4	9.7	2	123.3 (M:123.3)	2	8.8
ENSSSCP00000020790	ribosomal protein L8 - NCBI gene 100154456	28.0	11.0	2	272.3 (M:272.3)	4	23.7
ENSSSCP00000020816	vesicle amine transport 1 - NCBI gene 100625359	42.7	5.8	1	541.4 (M:541.4)	9	33.8
ENSSSCP00000020929	methionyl-tRNA synthetase - NCBI gene 100516610	106.7	7.0	3	144.2 (M:144.2)	4	5.9
ENSSSCP00000020951.SP	procollagen-lysine 2-oxoglutarate 5-dioxygenase 3 - NCBI gene 100624420	82.1	5.9	2	84.9 (M:84.9)	3	5.7
ENSSSCP00000020994	ATPase H+ transporting V1 subunit B2 - NCBI gene 106504095	56.6	5.6	2	1001.8 (M:1001.8)	16	38.7
ENSSSCP00000021016.SP	coiled-coil domain containing 47 - NCBI gene 100513109	53.6	4.7	2	98.3 (M:98.3)	3	7.3
ENSSSCP00000021121	CDP-diacylglycerol synthase 2 - NCBI gene 100170145	49.9	7.1	2	41.0 (M:41.0)	1	4.4
ENSSSCP00000021154	isoleucyl-tRNA synthetase - NCBI gene 100624746	139.8	5.7	6	216.8 (M:216.8)	6	5.9
ENSSSCP00000021230	copine 8 - NCBI gene 100519777	64.6	5.7	13	60.2 (M:60.2)	1	1.6
ENSSSCP00000021299	solute carrier family 3 member 2 - NCBI gene 100144589	56.3	5.1	1	549.0 (M:549.0)	8	21.7
ENSSSCP00000021325	transglutaminase 3 - NCBI gene 100153042	84.1	8.5	2	1714.2 (M:1714.2)	23	37.2
ENSSSCP00000021331	VPS35 retromer complex component - NCBI gene 100623578	91.6	5.3	2	515.2 (M:515.2)	11	17.5
ENSSSCP00000021430.SP	DnaJ heat shock protein family (Hsp40) member C3 - NCBI gene 100154166	54.3	5.7	2	54.3 (M:54.3)	1	6.3
ENSSSCP00000021552	archain 1 - NCBI gene 100622860	54.8	5.7	3	116.0 (M:116.0)	4	9.0
ENSSSCP00000021580	RAB18 member RAS oncogene family - NCBI gene 100620478	23.0	5.1	1	74.2 (M:74.2)	2	11.7
ENSSSCP00000021642	stathmin 1 - NCBI gene 494463	17.3	5.8	1	83.7 (M:83.7)	1	8.7
ENSSSCP00000021647	fatty acid synthase - NCBI gene 397561	271.8	6.0	2	502.3 (M:502.3)	15	9.6
ENSSSCP00000021676	chaperonin containing TCP1 subunit 8 - NCBI gene 100623886	59.9	5.4	1	182.8 (M:182.8)	5	9.3
ENSSSCP00000021702.SP	glutathione peroxidase 4 - NCBI gene 399537	17.9	8.1	4	36.9 (M:36.9)	1	8.9
ENSSSCP00000021757	pyruvate dehydrogenase E1 alpha 1 subunit - NCBI gene 100294678	43.3	8.3	1	170.6 (M:170.6)	5	13.1
ENSSSCP00000021816	actinin alpha 2 - NCBI gene 100157406	101.5	5.2	3	470.2 (M:470.2)	11	12.0
ENSSSCP00000021841	cystatin B - NCBI gene 100038020	11.1	5.9	1	256.9 (M:256.9)	5	49.0
ENSSSCP00000021876	calcium regulated heat stable protein 1 - NCBI gene 100521547	15.8	8.4	1	46.8 (M:46.8)	1	15.8
ENSSSCP00000021972	leucine aminopeptidase 3 - NCBI gene 100739583	56.0	6.3	1	397.4 (M:397.4)	10	21.6
ENSSSCP00000021980	cytochrome b-c1 complex subunit Rieske mitochondrial - NCBI gene 100522678	29.4	8.9	2	96.8 (M:96.8)	3	17.5
ENSSSCP00000022034	EH domain containing 4 - NCBI gene 100738234	61.2	6.3	4	448.7 (M:448.7)	10	22.9
ENSSSCP00000022052	succinate dehydrogenase complex iron sulfur subunit B - NCBI gene 414412	31.6	8.8	1	123.9 (M:123.9)	2	9.3
ENSSSCP00000022054	NADH:ubiquinone oxidoreductase subunit B10 - NCBI gene 100623873	20.9	8.2	1	146.9 (M:146.9)	4	24.4
ENSSSCP00000022058	isocitrate dehydrogenase (NADP(+)) 1 cytosolic - NCBI gene 102166364	46.7	6.5	2	663.5 (M:663.5)	12	30.4
ENSSSCP00000022085	adenosine deaminase - NCBI gene 100625920	44.0	5.3	1	35.6 (M:35.6)	1	4.0
ENSSSCP00000022159	glyoxalase I - NCBI gene 100156085	20.7	5.2	1	44.9 (M:44.9)	1	5.4
ENSSSCP00000022207	keratin 10 - NCBI gene 100519971	58.9	4.9	1	70.2 (M:70.2)	1	1.9
ENSSSCP00000022294	platelet activating factor acetylhydrolase 1b catalytic subunit 2 - NCBI gene 100523683	22.0	5.9	2	128.9 (M:128.9)	2	20.6
ENSSSCP00000022410	poly(rC) binding protein 1 - NCBI gene 100511501	37.5	6.7	3	348.6 (M:348.6)	7	25.6
ENSSSCP00000022439	eukaryotic translation initiation factor 2B subunit epsilon - NCBI gene 100157758	77.6	5.0	2	29.9 (M:29.9)	1	2.0
ENSSSCP00000022446	hydroxysteroid 17-beta dehydrogenase 4 - NCBI gene 397574	80.0	8.2	2	274.2 (M:274.2)	6	10.7
ENSSSCP00000022546	serine/threonine kinase receptor associated protein - NCBI gene 100624126	38.5	5.0	1	83.4 (M:83.4)	3	13.4
ENSSSCP00000022554	cytochrome c oxidase subunit 4 isoform 1 mitochondrial - NCBI gene 100624067	19.6	9.2	1	257.5 (M:257.5)	6	30.8
ENSSSCP00000022676	Sin3A associated protein 18 - NCBI gene 100623258	17.6	9.4	1	45.4 (M:45.4)	1	10.5
ENSSSCP00000022747	amyloid beta precursor protein binding family B member 1 interacting protein - NCBI gene 100514179	72.5	5.2	1	109.2 (M:109.2)	4	7.6
ENSSSCP00000022751	protein phosphatase 1 regulatory subunit 8 - NCBI gene 100627843	38.5	6.9	1	63.6 (M:63.6)	1	6.3
ENSSSCP00000022764	aminoacyl tRNA synthetase complex interacting multifunctional protein 1 - NCBI gene 100135670	35.5	8.4	2	145.8 (M:145.8)	3	16.6
ENSSSCP00000022897	phosphofructokinase liver type - NCBI gene 100621757	80.2	7.0	9	565.9 (M:565.9)	12	22.1
ENSSSCP00000022913	ubiquitin specific peptidase 39 - NCBI gene 100621970	65.4	9.0	1	29.9 (M:29.9)	1	3.4
ENSSSCP00000022947	Y-box binding protein 1 - NCBI gene 100620708	41.5	10.2	5	562.6 (M:562.6)	8	26.3
ENSSSCP00000022959	ubiquitin conjugating enzyme E2 V1 - NCBI gene 100512077	16.5	7.7	2	88.0 (M:88.0)	2	12.9
ENSSSCP00000022964	ArfGAP with RhoGAP domain ankyrin repeat and PH domain 1 - NCBI gene 100511767	156.5	6.2	2	64.5 (M:64.5)	2	2.0
ENSSSCP00000022985	replication protein A3 - NCBI gene 100624116	13.6	5.0	1	45.8 (M:45.8)	1	14.0
ENSSSCP00000023066	ribosomal L1 domain containing 1 - NCBI gene 102166714	54.2	10.2	1	42.4 (M:42.4)	1	2.8
ENSSSCP00000023127	clathrin heavy chain - NCBI gene 100271929	189.3	5.5	2	3499.3 (M:3499.3)	49	40.1
ENSSSCP00000023129	signal sequence receptor subunit 3 - NCBI gene 100625983	21.1	9.6	1	91.9 (M:91.9)	1	7.6
ENSSSCP00000023183.SP	galactosidase beta 1 - NCBI gene 100624593	70.7	6.7	3	279.4 (M:279.4)	7	15.5
ENSSSCP00000023274.SP	Fc fragment of IgG low affinity IIb receptor (CD32) - NCBI gene 613131	23.8	5.5	13	29.6 (M:29.6)	1	3.8
ENSSSCP00000023405	RAP2C member of RAS oncogene family - NCBI gene 100511975	20.7	4.9	1	162.2 (M:162.2)	3	26.2
ENSSSCP00000023425	formin like 1 - NCBI gene 100520585	123.9	5.6	3	166.2 (M:166.2)	5	6.6
ENSSSCP00000023451	prostaglandin reductase 1 - NCBI gene 397678	30.0	9.0	3	116.6 (M:116.6)	2	13.4
ENSSSCP00000023473	3-hydroxybutyrate dehydrogenase 2 - NCBI gene 100522692	26.6	6.2	1	60.3 (M:60.3)	2	10.2
ENSSSCP00000023589	lysophospholipase 2 - NCBI gene 100621493	29.9	9.2	1	52.3 (M:52.3)	1	9.3
ENSSSCP00000023636	syntaxin 12 - NCBI gene 100627750	31.4	5.3	1	148.6 (M:148.6)	4	21.0
ENSSSCP00000023704	serrate RNA effector molecule - NCBI gene 100620890	92.8	5.6	1	95.4 (M:95.4)	2	2.6
ENSSSCP00000023717	caspase recruitment domain family member 6 - NCBI gene 100627238	99.4	5.2	1	49.6 (M:49.6)	2	3.9
ENSSSCP00000023723	receptor for activated C kinase 1 - NCBI gene 397605	35.1	7.6	2	382.6 (M:382.6)	6	23.0
ENSSSCP00000023826	leucine rich pentatricopeptide repeat containing - NCBI gene 100512225	155.9	6.1	2	164.1 (M:164.1)	7	6.4
ENSSSCP00000023834	ribosomal protein L29 - NCBI gene 396993	17.5	11.9	1	44.9 (M:44.9)	1	5.0
ENSSSCP00000023848	myosin heavy chain 14 - NCBI gene 100524748	228.1	5.5	2	181.5 (M:181.5)	3	1.4
ENSSSCP00000023919	caspase 1 apoptosis-related cysteine peptidase - NCBI gene 397319	45.0	5.8	3	259.4 (M:259.4)	7	17.3
ENSSSCP00000023928	UDP-glucose 6-dehydrogenase - NCBI gene 100627727	55.0	6.7	1	98.7 (M:98.7)	4	10.9
ENSSSCP00000024028	ribosomal protein L27 - NCBI gene 100037995	15.8	10.6	1	183.2 (M:183.2)	5	33.8
ENSSSCP00000024112	poly(ADP-ribose) polymerase family member 3 - NCBI gene 100620838	56.6	7.3	2	57.5 (M:57.5)	2	7.6
ENSSSCP00000024117	RB binding protein 9 serine hydrolase - NCBI gene 100738866	21.0	5.7	1	57.8 (M:57.8)	1	8.6
ENSSSCP00000024131	protein phosphatase 2 scaffold subunit Aalpha - NCBI gene 397088	65.3	5.0	5	495.4 (M:495.4)	7	19.0
ENSSSCP00000024145	ribosomal protein S2 - NCBI gene 100624157	31.2	10.3	4	479.9 (M:479.9)	7	27.3
ENSSSCP00000024175	SAC1 like phosphatidylinositide phosphatase - NCBI gene 100621788	67.1	7.6	1	122.7 (M:122.7)	3	8.9
ENSSSCP00000024188	retention in endoplasmic reticulum sorting receptor 1 - NCBI gene 100624036	22.9	9.5	3	127.4 (M:127.4)	2	15.3
ENSSSCP00000024328	methionine adenosyltransferase 2A - NCBI gene 100312974	36.9	8.2	5	362.0 (M:362.0)	8	30.7
ENSSSCP00000024368.SP	colony stimulating factor 1 receptor - NCBI gene 100517086	101.3	6.0	4	198.7 (M:198.7)	3	5.7
ENSSSCP00000024374.SP	fibrinogen gamma chain - NCBI gene 403164	46.6	5.8	4	43.9 (M:43.9)	1	3.2
ENSSSCP00000024376	aconitase 1 - NCBI gene 100628006	97.0	6.3	2	492.0 (M:492.0)	9	20.3
ENSSSCP00000024395.SP	cathepsin B - NCBI gene 100037961	35.0	5.7	3	683.9 (M:683.9)	9	27.4
ENSSSCP00000024473	enolase 1 - NCBI gene 100738870	47.3	6.4	5	1805.6 (M:1805.6)	23	58.1
ENSSSCP00000024482	phosphofructokinase platelet - NCBI gene 100521394	86.1	7.0	2	75.2 (M:75.2)	3	4.8
ENSSSCP00000024517	protein tyrosine phosphatase non-receptor type 6 - NCBI gene 100171389	67.3	8.4	2	774.9 (M:774.9)	13	31.6
ENSSSCP00000024543	ATPase sarcoplasmic/endoplasmic reticulum Ca2+ transporting 3 - NCBI gene 396820	104.6	5.6	4	74.3 (M:74.3)	2	3.4
ENSSSCP00000024644	legumain - NCBI gene 100154477	49.7	6.1	6	843.6 (M:843.6)	7	22.8
ENSSSCP00000024703	RB binding protein 4 chromatin remodeling factor - NCBI gene 100620677	47.6	4.7	2	157.6 (M:157.6)	5	13.2
ENSSSCP00000024705	Rac family small GTPase 2 - NCBI gene 100621675	21.4	7.5	3	74.2 (M:74.2)	2	7.3
ENSSSCP00000024864	cysteine and glycine rich protein 1 - NCBI gene 100622890	20.6	8.9	1	132.2 (M:132.2)	2	16.6
ENSSSCP00000024867	descr. not available	36.2	4.9	1	35.5 (M:35.5)	1	4.8
ENSSSCP00000024920.SP	ribophorin II - NCBI gene 100154432	67.0	5.5	5	644.1 (M:644.1)	11	25.3
ENSSSCP00000025052	carbamoyl-phosphate synthetase 2 aspartate transcarbamylase and dihydroorotase - NCBI gene 100624530	240.4	6.1	1	166.3 (M:166.3)	6	2.8
ENSSSCP00000025099	armadillo repeat containing 10 - NCBI gene 100513998	33.6	6.6	3	47.8 (M:47.8)	1	6.2
ENSSSCP00000025103	actinin alpha 1 - NCBI gene 100513412	102.3	5.4	3	1082.2 (M:1082.2)	21	27.6
ENSSSCP00000025138	small nuclear ribonucleoprotein polypeptide G - NCBI gene 100525867	8.5	9.0	1	46.2 (M:46.2)	1	15.8
ENSSSCP00000025317	ubiquitin conjugating enzyme E2 L6 - NCBI gene 100514753	17.6	5.5	1	71.9 (M:71.9)	2	20.3
ENSSSCP00000025445	DNA polymerase delta interacting protein 2 - NCBI gene 100624252	41.8	8.8	1	34.9 (M:34.9)	1	3.3
ENSSSCP00000025514.SP	GC vitamin D binding protein - NCBI gene 448964	51.3	5.2	2	54.6 (M:54.6)	1	2.4
ENSSSCP00000025530	Bruton tyrosine kinase - NCBI gene 100627308	76.3	7.8	1	89.9 (M:89.9)	2	3.9
ENSSSCP00000025556	latexin - NCBI gene 100620551	25.6	5.7	1	60.8 (M:60.8)	2	15.8
ENSSSCP00000025578	TAR DNA binding protein - NCBI gene 100739753	44.6	6.0	3	148.3 (M:148.3)	3	9.4
ENSSSCP00000025588	aldehyde dehydrogenase 4 family member A1 - NCBI gene 100820830	61.8	8.2	2	426.9 (M:426.9)	9	23.3
ENSSSCP00000025599	leupaxin - NCBI gene 102165492	44.5	5.4	1	75.4 (M:75.4)	2	5.0
ENSSSCP00000025619	small nuclear ribonucleoprotein U1 subunit 70 - NCBI gene 100628160	19.8	7.8	2	171.2 (M:171.2)	3	21.7
ENSSSCP00000025642	stress induced phosphoprotein 1 - NCBI gene 100623923	62.4	6.4	1	224.3 (M:224.3)	6	12.0
ENSSSCP00000025679	aminoacylase 1 - NCBI gene 396930	40.0	5.8	3	89.2 (M:89.2)	2	11.4
ENSSSCP00000025680	G1 to S phase transition 1 - NCBI gene 100517817	69.0	5.2	3	33.5 (M:33.5)	1	1.6
ENSSSCP00000025683	isopentenyl-diphosphate Delta-isomerase 1 - NCBI gene 100625049	32.6	8.1	1	90.1 (M:90.1)	2	11.1
ENSSSCP00000025709	sterile alpha and TIR motif containing 1 - NCBI gene 100627920	79.6	6.3	1	79.6 (M:79.6)	3	4.6
ENSSSCP00000025751	VPS33A core subunit of CORVET and HOPS complexes - NCBI gene 100049702	67.5	6.5	1	77.2 (M:77.2)	3	4.7
ENSSSCP00000025754.SP	alpha-L-fucosidase 1 - NCBI gene 100621112	51.6	6.0	5	211.2 (M:211.2)	3	7.4
ENSSSCP00000025862	phosphoribosylglycinamide formyltransferase phosphoribosylglycinamide synthetase phosphoribosylaminoimidazole synthetase - NCBI gene 100620652	106.2	6.4	1	95.2 (M:95.2)	4	6.1
ENSSSCP00000025866	malate dehydrogenase 2 - NCBI gene 397039	42.0	9.3	1	594.7 (M:594.7)	8	28.1
ENSSSCP00000025904	ribosomal protein L9 - NCBI gene 100627537	21.8	10.0	2	289.0 (M:289.0)	6	39.6
ENSSSCP00000025920	biogenesis of lysosomal organelles complex 1 subunit 6 - NCBI gene 100049678	16.2	4.9	2	34.8 (M:34.8)	1	13.3
ENSSSCP00000025943	general transcription factor IIi - NCBI gene 100513345	108.1	8.1	3	197.4 (M:197.4)	4	6.6
ENSSSCP00000025968	calpain small subunit 1 - NCBI gene 397587	28.1	5.0	1	510.5 (M:510.5)	8	52.6
ENSSSCP00000026023	tyrosine kinase non receptor 1 - NCBI gene 100621720	72.1	9.7	1	23.9 (M:23.9)	1	1.2
ENSSSCP00000026068	fumarate hydratase - NCBI gene 100627128	49.9	7.9	3	315.9 (M:315.9)	6	24.2
ENSSSCP00000026108	transketolase - NCBI gene 100127150	67.8	7.2	3	1594.3 (M:1594.3)	23	42.7
ENSSSCP00000026144	solute carrier family 11 member 1 - NCBI gene 396764	54.8	8.3	2	61.4 (M:61.4)	1	2.8
ENSSSCP00000026177	SR-related CTD associated factor 4 - NCBI gene 100627258	124.1	9.6	5	39.1 (M:39.1)	1	1.1
ENSSSCP00000026257	major vault protein - NCBI gene 100622738	99.6	5.5	1	972.2 (M:972.2)	15	24.3
ENSSSCP00000026311	calpain 2 - NCBI gene 397393	79.8	4.9	1	288.6 (M:288.6)	5	10.7
ENSSSCP00000026357	biliverdin reductase B - NCBI gene 100625219	22.2	6.3	1	451.0 (M:451.0)	7	47.1
ENSSSCP00000026398	glucosidase alpha acid - NCBI gene 100526132	103.0	5.5	2	157.2 (M:157.2)	4	6.8
ENSSSCP00000026452	5' 3'-nucleotidase cytosolic - NCBI gene 100526240	29.1	6.6	1	62.3 (M:62.3)	2	7.1
ENSSSCP00000026529	splicing factor 3a subunit 1 - NCBI gene 100154850	77.7	4.9	3	26.4 (M:26.4)	1	2.2
ENSSSCP00000026552	DEAD-box helicase 46 - NCBI gene 100626833	117.3	9.3	1	93.6 (M:93.6)	3	3.9
ENSSSCP00000026564	chaperonin containing TCP1 subunit 5 - NCBI gene 100627652	59.6	5.6	1	329.4 (M:329.4)	4	10.0
ENSSSCP00000026575	peptidase D - NCBI gene 100511084	49.5	5.6	2	526.4 (M:526.4)	8	20.7
ENSSSCP00000026583	FKBP prolyl isomerase 3 - NCBI gene 100152728	29.0	9.7	1	97.3 (M:97.3)	1	5.8
ENSSSCP00000026623	solute carrier family 37 member 2 - NCBI gene 100523389	54.5	6.6	2	111.1 (M:111.1)	2	5.4
ENSSSCP00000026815	superoxide dismutase 1 - NCBI gene 397036	15.8	5.9	1	272.0 (M:272.0)	4	41.4
ENSSSCP00000026818	phosphatidylinositol transfer protein alpha - NCBI gene 100623388	31.1	6.7	1	82.7 (M:82.7)	2	8.9
ENSSSCP00000026820	angiotensin II receptor associated protein - NCBI gene 100524812	17.0	5.7	1	57.1 (M:57.1)	1	15.6
ENSSSCP00000026868	ubiquitin specific peptidase 15 - NCBI gene 100524085	95.4	5.1	2	59.1 (M:59.1)	2	2.4
ENSSSCP00000026945	succinate dehydrogenase complex flavoprotein subunit A - NCBI gene 780433	72.8	7.3	1	484.3 (M:484.3)	12	22.6
ENSSSCP00000026953	ribosomal protein L15 - NCBI gene 100620094	22.4	10.8	8	370.8 (M:370.8)	8	41.1
ENSSSCP00000026964	translocase of inner mitochondrial membrane 13 - NCBI gene 100620885	10.5	8.4	1	44.4 (M:44.4)	1	14.7
ENSSSCP00000026977	peroxiredoxin 6 - NCBI gene 399538	25.0	5.7	1	440.9 (M:440.9)	9	48.2
ENSSSCP00000027024	sorting nexin 9 - NCBI gene 100627455	63.0	5.6	3	312.1 (M:312.1)	7	15.8
ENSSSCP00000027026	ribosomal protein L13 - NCBI gene 100628232	24.3	11.6	2	159.4 (M:159.4)	4	17.5
ENSSSCP00000027079	CDP-diacylglycerol--inositol 3-phosphatidyltransferase - NCBI gene 100312963	23.6	8.8	1	41.9 (M:41.9)	1	6.1
ENSSSCP00000027087	splicing factor 3b subunit 3 - NCBI gene 100512659	121.2	5.0	3	255.1 (M:255.1)	5	7.7
ENSSSCP00000027111	receptor accessory protein 5 - NCBI gene 100516959	21.4	7.6	1	158.7 (M:158.7)	4	15.3
ENSSSCP00000027114	intersectin 1 - NCBI gene 100737549	167.7	7.6	2	62.0 (M:62.0)	2	3.5
ENSSSCP00000027116	ubiquilin 1 - NCBI gene 100622592	59.2	5.0	5	75.1 (M:75.1)	2	5.9
ENSSSCP00000027187	ubiquinol-cytochrome c reductase complex 7.2 kDa protein - NCBI gene 100155687	7.4	9.5	1	77.0 (M:77.0)	2	37.5
ENSSSCP00000027203	karyopherin subunit alpha 3 - NCBI gene 396715	57.7	4.8	1	60.8 (M:60.8)	2	7.5
ENSSSCP00000027234	ubiquitin conjugating enzyme E2 I - NCBI gene 100533196	18.0	8.9	1	64.8 (M:64.8)	1	8.2
ENSSSCP00000027238	uridine phosphorylase 1 - NCBI gene 100625277	33.5	6.1	1	192.6 (M:192.6)	4	24.6
ENSSSCP00000027266	eukaryotic translation initiation factor 4E - NCBI gene 100038030	25.1	5.8	1	47.9 (M:47.9)	2	9.7
ENSSSCP00000027283	NECAP endocytosis associated 1 - NCBI gene 100627372	26.7	5.4	2	51.7 (M:51.7)	2	14.8
ENSSSCP00000027288	coatomer protein complex subunit epsilon - NCBI gene 100525632	34.5	5.0	1	193.6 (M:193.6)	5	20.1
ENSSSCP00000027325	ribosomal protein L17 - NCBI gene 100625001	21.4	10.2	2	105.2 (M:105.2)	3	21.7
ENSSSCP00000027363.SP	complement C3 - NCBI gene 397072	183.0	6.0	4	144.1 (M:144.1)	4	2.8
ENSSSCP00000027386.SP	carboxypeptidase M - NCBI gene 100628221	48.8	6.7	4	155.9 (M:155.9)	3	9.4
ENSSSCP00000027401	ribosomal protein S16 - NCBI gene 414397	16.4	10.2	3	305.0 (M:305.0)	6	37.0
ENSSSCP00000027504	sideroflexin 3 - NCBI gene 100154194	35.4	9.5	3	190.8 (M:190.8)	4	15.9
ENSSSCP00000027586	engulfment and cell motility 2 - NCBI gene 100624052	70.2	6.2	6	129.6 (M:129.6)	3	5.1
ENSSSCP00000027650	heterogeneous nuclear ribonucleoprotein U like 1 - NCBI gene 100622274	93.0	6.4	1	74.6 (M:74.6)	3	5.2
ENSSSCP00000027670	D-aminoacyl-tRNA deacylase 2 - NCBI gene 100522380	18.5	7.7	1	33.9 (M:33.9)	1	13.1
ENSSSCP00000027712	SH3 domain containing GRB2 like endophilin B2 - NCBI gene 100156344	44.4	5.6	4	200.7 (M:200.7)	6	22.5
ENSSSCP00000027734	UBX domain protein 1 - NCBI gene 100621165	33.4	5.3	2	226.5 (M:226.5)	4	15.8
ENSSSCP00000027746	CDV3 homolog - NCBI gene 100627162	28.4	8.6	1	48.2 (M:48.2)	1	12.2
ENSSSCP00000027800	solute carrier family 12 member 9 - NCBI gene 100620697	91.2	6.9	2	47.8 (M:47.8)	1	1.3
ENSSSCP00000027815	erythrocyte membrane protein band 4.1 like 2 - NCBI gene 100524836	110.3	5.1	9	426.1 (M:426.1)	7	12.0
ENSSSCP00000027829	eukaryotic translation initiation factor 2 subunit gamma - NCBI gene 100525970	51.0	8.7	2	205.5 (M:205.5)	6	15.7
ENSSSCP00000027841	GDP-mannose pyrophosphorylase A - NCBI gene 100623137	46.0	6.4	1	99.1 (M:99.1)	2	6.7
ENSSSCP00000027846	nucleophosmin 1 - NCBI gene 100525313	32.6	4.6	4	507.6 (M:507.6)	7	21.8
ENSSSCP00000027862	heterogeneous nuclear ribonucleoprotein U like 2 - NCBI gene 100620658	82.7	4.5	2	261.6 (M:261.6)	5	10.4
ENSSSCP00000027867.SP	ER membrane protein complex subunit 7 - NCBI gene 100626410	24.1	9.4	4	40.2 (M:40.2)	1	11.4
ENSSSCP00000027892	pterin-4 alpha-carbinolamine dehydratase 2 - NCBI gene 100624388	14.4	9.9	1	79.9 (M:79.9)	1	12.3
ENSSSCP00000028134	FKBP prolyl isomerase 15 - NCBI gene 100517260	112.6	6.2	2	81.8 (M:81.8)	1	2.5
ENSSSCP00000028146.SP	integrin subunit beta 2 - NCBI gene 396943	82.3	6.2	6	314.7 (M:314.7)	8	13.1
ENSSSCP00000028155	leucyl-tRNA synthetase - NCBI gene 100525981	130.7	6.2	2	318.2 (M:318.2)	7	9.6
ENSSSCP00000028230	ras homolog family member A - NCBI gene 396849	21.8	5.8	2	321.0 (M:321.0)	3	27.5
ENSSSCP00000028263.SP	signal sequence receptor subunit 4 - NCBI gene 100523300	16.7	5.5	2	118.8 (M:118.8)	2	20.0
ENSSSCP00000028278	magnesium transporter 1 - NCBI gene 100517568	42.3	10.1	1	48.3 (M:48.3)	1	2.7
ENSSSCP00000028432	ribosomal protein S6 kinase A3 - NCBI gene 100522174	80.6	6.7	3	99.1 (M:99.1)	3	5.6
ENSSSCP00000028450	NADPH oxidase heavy chain subunit - NCBI gene 397108	53.7	8.6	2	210.0 (M:210.0)	5	11.6
ENSSSCP00000028457	S100 calcium binding protein A11 - NCBI gene 445534	11.2	6.1	1	97.3 (M:97.3)	1	19.2
ENSSSCP00000028494	pirin - NCBI gene 100514999	32.2	6.3	1	76.3 (M:76.3)	2	8.6
ENSSSCP00000028603	phosphoribosyl pyrophosphate synthetase 2 - NCBI gene 100510993	34.8	6.1	1	282.0 (M:282.0)	5	19.8
ENSSSCP00000028827.SP	nucleoporin 214 - NCBI gene 100155564	191.6	8.3	5	29.7 (M:29.7)	1	1.2
ENSSSCP00000028830.SP	endoplasmic reticulum aminopeptidase 1 - NCBI gene 100523953	103.7	5.7	2	198.2 (M:198.2)	6	8.8
ENSSSCP00000028847	glycerol kinase - NCBI gene 100233182	51.6	5.7	4	54.7 (M:54.7)	1	3.4
ENSSSCP00000028901.SP	CD44 molecule (Indian blood group) - NCBI gene 100525150	37.2	5.2	8	298.4 (M:298.4)	5	14.3
ENSSSCP00000029209	protein tyrosine phosphatase receptor type C - NCBI gene 100522631	108.4	6.3	7	579.4 (M:579.4)	10	14.8
ENSSSCP00000029266	neutrophil cytosolic factor 4 - NCBI gene 100152055	39.2	6.0	2	169.2 (M:169.2)	4	15.5
ENSSSCP00000029280	casein kinase 2 beta - NCBI gene 397211	24.9	5.3	2	35.9 (M:35.9)	1	4.2
ENSSSCP00000029386	DExH-box helicase 9 - NCBI gene 100514066	149.6	6.6	2	1371.1 (M:1371.1)	24	21.7
ENSSSCP00000029445	integrin subunit alpha L - NCBI gene 733681	105.6	5.3	2	158.9 (M:158.9)	2	4.1
ENSSSCP00000029568.SP	ATP binding cassette subfamily B member 7 - NCBI gene 100157043	76.3	9.2	8	75.3 (M:75.3)	2	4.3
ENSSSCP00000029600	nascent polypeptide associated complex subunit alpha - NCBI gene 100154750	23.4	4.5	1	115.4 (M:115.4)	3	19.5
ENSSSCP00000029637	hydroxysteroid 17-beta dehydrogenase 10 - NCBI gene 100524293	30.8	9.7	1	87.2 (M:87.2)	3	16.7
ENSSSCP00000029639	CD63 molecule - NCBI gene 100155929	25.8	7.4	1	162.6 (M:162.6)	3	6.8
ENSSSCP00000029651	membrane palmitoylated protein 1 - NCBI gene 100517992	51.9	6.4	2	838.6 (M:838.6)	13	40.1
ENSSSCP00000029712	interleukin enhancer binding factor 3 - NCBI gene 100515360	76.8	7.9	6	450.2 (M:450.2)	9	17.1
ENSSSCP00000029727.SP	mannose receptor C-type 1 - NCBI gene 445003	162.0	5.9	6	1875.4 (M:1875.4)	30	24.6
ENSSSCP00000029808	acyl-CoA thioesterase 9 - NCBI gene 100525265	51.3	8.7	2	156.4 (M:156.4)	4	12.7
ENSSSCP00000029889	BCL2 associated athanogene 6 - NCBI gene 100153950	113.1	5.5	3	114.4 (M:114.4)	5	7.0
ENSSSCP00000029971	renin binding protein - NCBI gene 396934	46.4	6.0	3	314.2 (M:314.2)	7	21.1
ENSSSCP00000030001	immunoglobulin binding protein 1 - NCBI gene 100154214	39.0	5.3	1	58.1 (M:58.1)	2	7.1
ENSSSCP00000030021	interleukin 16 - NCBI gene 396589	142.1	8.3	2	157.9 (M:157.9)	5	5.9
ENSSSCP00000030063	S100 calcium binding protein A2 - NCBI gene 100152729	11.0	4.7	1	72.4 (M:72.4)	2	26.8
ENSSSCP00000030163	protein phosphatase 1 regulatory subunit 18 - NCBI gene 100151743	66.9	5.6	2	45.8 (M:45.8)	1	2.5
ENSSSCP00000030183	coagulation factor XIII A chain - NCBI gene 100153504	83.3	6.0	1	1971.2 (M:1971.2)	27	40.7
ENSSSCP00000030286	S100 calcium binding protein A8 - NCBI gene 100127488	10.4	5.0	1	147.9 (M:147.9)	3	28.1
ENSSSCP00000030396	tripartite motif containing 25 - NCBI gene 100622285	70.8	8.5	1	124.8 (M:124.8)	4	9.5
ENSSSCP00000030450	CD53 molecule - NCBI gene 100152398	17.6	7.6	2	30.0 (M:30.0)	1	9.6
ENSSSCP00000030483	Fas associated via death domain - NCBI gene 595129	23.6	5.4	1	88.3 (M:88.3)	3	28.0
ENSSSCP00000030568	family with sequence similarity 129 member A - NCBI gene 100516994	103.3	4.7	1	155.8 (M:155.8)	4	6.9
ENSSSCP00000030645.SP	myeloid cell surface antigen CD33-like - NCBI gene 110261034	37.7	8.5	3	45.9 (M:45.9)	1	5.2
ENSSSCP00000030683.SP	LDL receptor related protein 1 - NCBI gene 100514839	502.4	5.1	2	1241.7 (M:1241.7)	30	9.2
ENSSSCP00000030729	interleukin enhancer binding factor 2 - NCBI gene 100154734	43.0	5.2	1	263.3 (M:263.3)	5	17.9
ENSSSCP00000030735	GNAS complex locus - NCBI gene 100049657	45.7	5.6	6	181.3 (M:181.3)	5	17.0
ENSSSCP00000030774.SP	plexin C1 - NCBI gene 100519487	167.5	7.8	6	49.5 (M:49.5)	1	1.0
ENSSSCP00000030822	leucine zipper and EF-hand containing transmembrane protein 1 - NCBI gene 100514302	74.5	5.5	2	64.7 (M:64.7)	2	6.2
ENSSSCP00000031028	FUS RNA binding protein - NCBI gene 100522185	50.6	9.4	3	117.3 (M:117.3)	2	8.0
ENSSSCP00000031130	splicing factor 3b subunit 1 - NCBI gene 100157887	129.6	8.3	3	414.6 (M:414.6)	9	12.9
ENSSSCP00000031235	gelsolin - HGNC:4620	80.7	5.6	4	1639.5 (M:1639.5)	19	36.4
ENSSSCP00000031245	DAZ associated protein 1 - NCBI gene 100625005	40.7	8.2	2	94.9 (M:94.9)	2	8.2
ENSSSCP00000031267	of 1 Hsap:cytochrome b-245 beta chain - HGNC:2578	10.4	9.2	2	70.0 (M:70.0)	2	18.5
ENSSSCP00000031356	actin related protein 3 - NCBI gene 396738	42.0	5.4	7	588.4 (M:588.4)	11	31.9
ENSSSCP00000031364	pyridoxal kinase - NCBI gene 396983	35.8	6.6	1	489.2 (M:489.2)	9	32.3
ENSSSCP00000031396	amidohydrolase domain containing 2 - NCBI gene 100518775	40.1	6.5	3	285.5 (M:285.5)	4	21.1
ENSSSCP00000031411	heterogeneous nuclear ribonucleoprotein D - NCBI gene 100512244	32.8	8.2	5	222.4 (M:222.4)	5	19.6
ENSSSCP00000031422	ilvB acetolactate synthase like - NCBI gene 100523720	67.7	8.8	3	197.3 (M:197.3)	3	8.7
ENSSSCP00000031465	caspase recruitment domain family member 9 - NCBI gene 110258075	54.2	5.7	2	47.4 (M:47.4)	2	4.3
ENSSSCP00000031488	small nuclear ribonucleoprotein polypeptide E - NCBI gene 100038330	6.2	9.9	2	68.6 (M:68.6)	2	21.2
ENSSSCP00000031561	eukaryotic translation initiation factor 3 subunit C - NCBI gene 110260088	105.6	5.5	2	212.2 (M:212.2)	7	9.4
ENSSSCP00000031592	vasodilator stimulated phosphoprotein - NCBI gene 110261011	38.5	9.1	2	271.1 (M:271.1)	5	15.0
ENSSSCP00000031601	derlin 1 - NCBI gene 100626802	27.7	9.6	3	80.1 (M:80.1)	2	7.9
ENSSSCP00000031624	vimentin - NCBI gene 100522394	53.6	5.1	14	2604.6 (M:2604.6)	33	58.8
ENSSSCP00000031648	ATPase H+ transporting V1 subunit D - NCBI gene 100156681	28.2	9.4	1	262.3 (M:262.3)	5	27.5
ENSSSCP00000031656	eukaryotic translation initiation factor 4A2 - NCBI gene 100101928	41.3	5.4	6	624.2 (M:624.2)	10	32.6
ENSSSCP00000031671	dipeptidyl peptidase 7 - NCBI gene 100626630	55.5	5.5	2	390.4 (M:390.4)	4	14.1
ENSSSCP00000031710	sorting nexin 8 - NCBI gene 100624815	51.2	8.2	2	35.1 (M:35.1)	1	3.3
ENSSSCP00000031712	heterogeneous nuclear ribonucleoprotein M - NCBI gene 100514153	73.5	8.9	7	487.5 (M:487.5)	10	17.5
ENSSSCP00000031714	heterogeneous nuclear ribonucleoprotein U - HGNC:5048	77.1	8.7	4	665.4 (M:665.4)	11	16.0
ENSSSCP00000031752	eukaryotic translation initiation factor 5A - NCBI gene 100517970	16.8	5.1	3	382.3 (M:382.3)	3	23.4
ENSSSCP00000031883	cofilin 1 - NCBI gene 445532	18.5	8.2	5	553.4 (M:553.4)	5	40.4
ENSSSCP00000031897.SP	complement C1q B chain - NCBI gene 100518846	23.5	8.9	2	63.6 (M:63.6)	1	6.8
ENSSSCP00000031967	heterogeneous nuclear ribonucleoprotein C (C1/C2) - NCBI gene 100626496	25.3	9.8	3	304.6 (M:304.6)	4	27.2
ENSSSCP00000032076	sorting nexin 12 - NCBI gene 100155023	18.6	7.8	2	178.8 (M:178.8)	3	20.6
ENSSSCP00000032082	S100 calcium binding protein A12 - NCBI gene 100301483	10.7	5.6	1	284.1 (M:284.1)	4	60.9
ENSSSCP00000032096	citrate synthase - NCBI gene 397519	44.6	6.7	1	209.4 (M:209.4)	4	12.1
ENSSSCP00000032144	polypyrimidine tract binding protein 1 - NCBI gene 397461	59.7	9.2	5	902.2 (M:902.2)	11	30.7
ENSSSCP00000032146	solute carrier family 5 member 10 - NCBI gene 497235	40.7	6.3	3	130.7 (M:130.7)	3	11.9
ENSSSCP00000032195.SP	transmembrane p24 trafficking protein 10 - NCBI gene 100158015	21.7	6.0	2	318.8 (M:318.8)	5	36.2
ENSSSCP00000032315	protein tyrosine phosphatase non-receptor type 1 - NCBI gene 396667	42.2	5.7	4	83.2 (M:83.2)	3	8.5
ENSSSCP00000032327	dedicator of cytokinesis 2 - NCBI gene 100512021	176.3	6.5	4	187.7 (M:187.7)	6	5.2
ENSSSCP00000032328	dynactin subunit 4 - NCBI gene 100626043	52.0	6.6	2	58.1 (M:58.1)	2	6.5
ENSSSCP00000032330	DEAD-box helicase 17 - NCBI gene 100514347	72.3	8.8	3	684.8 (M:684.8)	14	24.8
ENSSSCP00000032339	ubiquitin conjugating enzyme E2 L3 - NCBI gene 100154268	17.9	8.7	1	102.7 (M:102.7)	2	24.0
ENSSSCP00000032385	RAB11 binding and LisH domain coiled-coil and HEAT repeat containing - NCBI gene 100521354	111.9	5.0	6	27.9 (M:27.9)	1	1.2
ENSSSCP00000032453	serine and arginine rich splicing factor 2 - NCBI gene 768117	25.4	11.9	2	110.6 (M:110.6)	3	10.9
ENSSSCP00000032484	proteasome 26S subunit non-ATPase 9 - NCBI gene 100525255	24.4	6.0	1	31.2 (M:31.2)	1	5.4
ENSSSCP00000032503	glutaminyl-tRNA synthetase - NCBI gene 110256443	87.5	6.5	1	308.8 (M:308.8)	6	11.1
ENSSSCP00000032557	AHNAK nucleoprotein - NCBI gene 106504153	377.4	5.8	1	883.0 (M:883.0)	17	7.6
ENSSSCP00000032623	cullin 4B - NCBI gene 100513454	90.3	8.1	5	38.0 (M:38.0)	1	1.4
ENSSSCP00000032808.SP	trypsinogen - NCBI gene 100302368	24.4	7.0	2	474.6 (M:474.6)	5	25.1
ENSSSCP00000032857	tubulin beta-2A chain - NCBI gene 100624785	49.9	4.8	5	1340.1 (M:1340.1)	20	49.0
ENSSSCP00000032863	exportin 1 - NCBI gene 397330	123.0	5.7	4	357.8 (M:357.8)	11	14.0
ENSSSCP00000032899	RAB7A member RAS oncogene family - NCBI gene 100622795	23.5	6.4	2	728.3 (M:728.3)	13	62.3
ENSSSCP00000032988	cytochrome b5 type A (microsomal) - NCBI gene 414799	11.1	5.1	2	47.1 (M:47.1)	1	13.3
ENSSSCP00000033003	glutathione S-transferase Mu 1-like - NCBI gene 110260348	25.6	5.7	5	29.5 (M:29.5)	1	4.6
ENSSSCP00000033008	proteasome subunit beta 3 - NCBI gene 497064	23.0	5.7	1	168.2 (M:168.2)	3	20.0
ENSSSCP00000033010	ribosomal protein S6 kinase A1 - NCBI gene 100523972	82.7	7.7	4	163.0 (M:163.0)	3	7.5
ENSSSCP00000033048	descr. not available	16.5	5.3	1	122.3 (M:122.3)	2	24.7
ENSSSCP00000033087	signal transducer and activator of transcription 1 - NCBI gene 396655	87.6	5.9	8	504.1 (M:504.1)	10	18.5
ENSSSCP00000033130	reactive intermediate imine deaminase A homolog - NCBI gene 100158002	14.4	6.2	2	51.2 (M:51.2)	2	19.0
ENSSSCP00000033141	nmrA-like family domain-containing protein 1 - NCBI gene 110256379	25.7	5.8	4	467.5 (M:467.5)	7	43.6
ENSSSCP00000033148	aldehyde dehydrogenase 9 family member A1 - NCBI gene 100153809	53.9	5.8	2	220.8 (M:220.8)	5	10.3
ENSSSCP00000033163	killer cell lectin-like receptor subfamily B member 1B allele B - NCBI gene 100520491	25.4	8.4	1	72.2 (M:72.2)	2	10.4
ENSSSCP00000033190	NADH:ubiquinone oxidoreductase core subunit S3 - NCBI gene 100510948	30.2	7.0	1	133.6 (M:133.6)	5	24.2
ENSSSCP00000033222	filamin A - NCBI gene 733585	280.4	5.8	10	3834.8 (M:3834.8)	63	32.0
ENSSSCP00000033276	Rho GDP dissociation inhibitor alpha - NCBI gene 100529116	23.4	5.1	1	422.4 (M:422.4)	10	38.2
ENSSSCP00000033315	neutrophil cytosolic factor 2 - NCBI gene 100142665	49.0	7.6	3	307.9 (M:307.9)	6	13.6
ENSSSCP00000033317	lactate dehydrogenase A - NCBI gene 407245	42.7	9.2	7	930.7 (M:930.7)	17	44.6
ENSSSCP00000033322	G3BP stress granule assembly factor 2 - NCBI gene 100621975	50.7	5.3	2	126.1 (M:126.1)	2	6.7
ENSSSCP00000033362	alkylglycerone phosphate synthase - NCBI gene 100627169	63.9	6.4	5	306.1 (M:306.1)	6	18.3
ENSSSCP00000033404	coatomer protein complex subunit zeta 1 - NCBI gene 100156765	20.2	4.7	2	52.1 (M:52.1)	1	7.9
ENSSSCP00000033466	ADP ribosylation factor interacting protein 1 - NCBI gene 100518024	33.1	5.8	6	58.0 (M:58.0)	2	9.4
ENSSSCP00000033480	mitogen-activated protein kinase 1 - NCBI gene 100153927	41.3	6.5	4	303.8 (M:303.8)	7	29.8
ENSSSCP00000033484	heterogeneous nuclear ribonucleoprotein A1 - NCBI gene 768103	38.8	9.2	2	847.8 (M:847.8)	13	42.4
ENSSSCP00000033574	estradiol 17-beta-dehydrogenase 11 - NCBI gene 100520923	31.2	8.9	2	43.9 (M:43.9)	1	6.4
ENSSSCP00000033576.SP	acetyl-CoA acyltransferase 2 - NCBI gene 100312959	40.7	8.5	5	75.9 (M:75.9)	2	6.2
ENSSSCP00000033583	Rho guanine nucleotide exchange factor 1 - NCBI gene 100518073	106.2	5.8	5	162.3 (M:162.3)	3	5.6
ENSSSCP00000033590	eukaryotic translation initiation factor 2A - NCBI gene 100622221	60.8	8.8	2	65.2 (M:65.2)	1	4.0
ENSSSCP00000033591	adaptor related protein complex 2 subunit mu 1 - NCBI gene 100626761	49.4	9.6	3	182.1 (M:182.1)	7	16.2
ENSSSCP00000033611	coatomer protein complex subunit beta 2 - NCBI gene 100156939	102.3	5.2	3	427.4 (M:427.4)	10	13.2
ENSSSCP00000033657	ribosomal protein L7a - NCBI gene 110255317	33.7	10.9	2	359.7 (M:359.7)	7	21.5
ENSSSCP00000033714	SEC24 homolog C COPII coat complex component - NCBI gene 100152996	118.2	6.7	2	41.6 (M:41.6)	1	1.6
ENSSSCP00000033720	L-xylulose reductase - NCBI gene 110255927	25.6	7.7	1	64.0 (M:64.0)	2	11.9
ENSSSCP00000033768	heterogeneous nuclear ribonucleoprotein H1 - NCBI gene 100519535	49.2	5.9	4	529.0 (M:529.0)	7	27.8
ENSSSCP00000033805.SP	apolipoprotein A1 - NCBI gene 397691	24.0	5.3	4	148.2 (M:148.2)	4	24.8
ENSSSCP00000033825	death associated protein - NCBI gene 100523520	11.1	9.1	1	50.9 (M:50.9)	1	24.5
ENSSSCP00000033857	sialophorin - NCBI gene 100623653	47.6	5.0	1	37.3 (M:37.3)	1	4.8
ENSSSCP00000033866	descr. not available	26.7	9.1	1	63.3 (M:63.3)	1	4.4
ENSSSCP00000033977	vav guanine nucleotide exchange factor 1 - NCBI gene 100519821	98.2	6.1	2	325.5 (M:325.5)	6	10.8
ENSSSCP00000034019	surfeit 4 - NCBI gene 100623620	30.4	7.6	1	303.6 (M:303.6)	5	20.4
ENSSSCP00000034039	isocitrate dehydrogenase 3 (NAD(+)) alpha - NCBI gene 100157242	39.6	7.0	1	100.2 (M:100.2)	3	8.2
ENSSSCP00000034087	galectin 1 - NCBI gene 414915	14.7	4.8	2	276.2 (M:276.2)	4	35.6
ENSSSCP00000034120	heat shock protein 90 alpha family class B member 1 - NCBI gene 396742	83.9	5.4	3	1168.8 (M:1168.8)	20	29.0
ENSSSCP00000034129	FLII actin remodeling protein - NCBI gene 110256127	142.1	5.8	3	120.8 (M:120.8)	4	3.4
ENSSSCP00000034174	peptidase mitochondrial processing alpha subunit - NCBI gene 100627838	52.7	6.6	3	42.1 (M:42.1)	1	3.5
ENSSSCP00000034240	RAB5A member RAS oncogene family - NCBI gene 100144499	23.7	8.2	1	239.1 (M:239.1)	5	23.7
ENSSSCP00000034253	lamina-associated polypeptide 2 isoforms beta/gamma - NCBI gene 100622780	50.5	9.3	8	309.7 (M:309.7)	6	18.9
ENSSSCP00000034316	proteasome subunit beta 2 - NCBI gene 100622444	22.8	6.2	1	126.0 (M:126.0)	4	19.9
ENSSSCP00000034386	stomatin like 2 - NCBI gene 100625031	38.6	7.7	1	215.8 (M:215.8)	4	18.5
ENSSSCP00000034405	catalase - NCBI gene 397568	59.9	6.6	3	1050.2 (M:1050.2)	19	42.3
ENSSSCP00000034411	Rho/Rac guanine nucleotide exchange factor 2 - NCBI gene 100145887	108.4	6.5	7	166.5 (M:166.5)	5	7.7
ENSSSCP00000034426	arachidonate 12-lipoxygenase 12S type - NCBI gene 100620614	75.3	6.1	4	652.8 (M:652.8)	11	25.0
ENSSSCP00000034434	RAB5B member RAS oncogene family - NCBI gene 100625381	23.7	8.3	1	191.7 (M:191.7)	5	23.7
ENSSSCP00000034438	ATPase Na+/K+ transporting subunit beta 3 - NCBI gene 100514493	26.7	8.1	4	106.4 (M:106.4)	3	13.6
ENSSSCP00000034440.SP	complement C1q C chain - NCBI gene 445460	23.2	8.6	2	92.7 (M:92.7)	2	12.3
ENSSSCP00000034509	heterogeneous nuclear ribonucleoprotein C (C1/C2) - NCBI gene 100626496	32.1	8.6	2	215.4 (M:215.4)	4	17.3
ENSSSCP00000034520	valosin containing protein - NCBI gene 397524	84.4	5.1	3	936.7 (M:936.7)	21	34.6
ENSSSCP00000034576	heme binding protein 1 - NCBI gene 494567	23.6	8.6	1	313.9 (M:313.9)	7	35.1
ENSSSCP00000034599	myotrophin - NCBI gene 100521697	12.9	5.3	1	112.8 (M:112.8)	1	14.4
ENSSSCP00000034606	structure specific recognition protein 1 - NCBI gene 100624907	71.7	6.0	2	67.3 (M:67.3)	2	4.2
ENSSSCP00000034609	asparaginase like 1 - NCBI gene 100517023	30.1	6.3	2	56.1 (M:56.1)	2	10.0
ENSSSCP00000034698.SP	arylsulfatase A - NCBI gene 396973	47.4	5.6	2	214.9 (M:214.9)	4	10.9
ENSSSCP00000034749	WASP actin nucleation promoting factor - NCBI gene 445527	52.7	6.6	1	198.2 (M:198.2)	4	14.6
ENSSSCP00000034755	WD repeat domain 1 - NCBI gene 100622706	66.1	6.2	1	794.2 (M:794.2)	10	29.5
ENSSSCP00000034768.SP	cellular repressor of E1A stimulated genes 1 - NCBI gene 100152373	16.7	6.1	4	42.0 (M:42.0)	1	11.3
ENSSSCP00000034791	inter-alpha-trypsin inhibitor heavy chain 4 - NCBI gene 396799	71.9	6.0	8	109.0 (M:109.0)	3	5.5
ENSSSCP00000034840	G3BP stress granule assembly factor 1 - NCBI gene 100513766	52.0	5.4	2	305.8 (M:305.8)	6	23.7
ENSSSCP00000034876	CD81 molecule - NCBI gene 780427	25.7	5.3	1	50.1 (M:50.1)	1	8.5
ENSSSCP00000034906.SP	N-acylethanolamine acid amidase - NCBI gene 100521735	35.8	6.4	4	454.1 (M:454.1)	8	27.7
ENSSSCP00000034967.SP	transmembrane p24 trafficking protein 7 - NCBI gene 100522183	17.8	5.0	6	104.2 (M:104.2)	3	27.3
ENSSSCP00000034994	capping actin protein of muscle Z-line subunit beta - NCBI gene 100134958	31.1	5.9	5	338.6 (M:338.6)	6	18.8
ENSSSCP00000035113	aldolase fructose-bisphosphate A - NCBI gene 110260081	39.4	8.5	5	1220.8 (M:1220.8)	16	42.9
ENSSSCP00000035139	DEAD-box helicase 5 - NCBI gene 102158045	69.1	9.1	4	378.8 (M:378.8)	8	14.3
ENSSSCP00000035143	phosphatidylinositol binding clathrin assembly protein - NCBI gene 100519857	65.8	9.1	14	219.2 (M:219.2)	5	8.8
ENSSSCP00000035217	thioredoxin interacting protein - NCBI gene 733688	43.8	7.5	1	25.0 (M:25.0)	1	3.1
ENSSSCP00000035235	mitochondrial carrier 2 - NCBI gene 100627768	33.4	8.4	2	134.6 (M:134.6)	3	12.9
ENSSSCP00000035249	dihydropyrimidine dehydrogenase - NCBI gene 397109	105.4	6.5	3	42.1 (M:42.1)	1	1.4
ENSSSCP00000035259	glycogenin 1 - NCBI gene 100620160	37.4	5.1	2	39.6 (M:39.6)	1	4.2
ENSSSCP00000035267	ribosomal protein L10 - NCBI gene 733593	24.6	10.2	2	261.2 (M:261.2)	7	29.9
ENSSSCP00000035292	coronin 1A - NCBI gene 100621483	42.8	5.6	2	662.5 (M:662.5)	9	26.7
ENSSSCP00000035302	phosphatidylinositol-4 5-bisphosphate 4-phosphatase 1 - NCBI gene 100155939	30.1	9.3	1	71.7 (M:71.7)	2	11.6
ENSSSCP00000035370	NADH:ubiquinone oxidoreductase core subunit S8 - NCBI gene 100521945	23.8	6.0	3	48.8 (M:48.8)	1	5.7
ENSSSCP00000035385	RAB8B member RAS oncogene family - NCBI gene 100153972	23.5	8.9	11	259.0 (M:259.0)	6	27.2
ENSSSCP00000035461	microtubule associated protein 1S - NCBI gene 100517999	109.0	6.4	2	142.2 (M:142.2)	4	5.5
ENSSSCP00000035465	proteasome subunit alpha 2 - NCBI gene 100620420	25.9	6.9	1	390.6 (M:390.6)	6	35.0
ENSSSCP00000035566	GTPase IMAP family member 4 - NCBI gene 100518347	36.7	8.6	2	540.8 (M:540.8)	10	28.4
ENSSSCP00000035584	G protein subunit alpha q - NCBI gene 654405	42.1	5.5	1	89.0 (M:89.0)	2	9.5
ENSSSCP00000035611	protein phosphatase 1 regulatory inhibitor subunit 14B - NCBI gene 397205	15.9	4.8	1	33.3 (M:33.3)	1	17.7
ENSSSCP00000035670	RAP1B member of RAS oncogene family - NCBI gene 100152555	20.8	5.6	3	246.7 (M:246.7)	5	39.1
ENSSSCP00000035714	Yip1 domain family member 5 - NCBI gene 768112	28.0	4.3	1	31.4 (M:31.4)	1	4.7
ENSSSCP00000035723	ribosomal protein S26 - NCBI gene 100037997	13.0	11.0	3	211.8 (M:211.8)	4	33.9
ENSSSCP00000035742	triosephosphate isomerase 1 - NCBI gene 100157582	26.7	6.5	3	551.5 (M:551.5)	9	50.8
ENSSSCP00000035744	acid phosphatase 1 - NCBI gene 100737301	7.6	5.6	3	54.6 (M:54.6)	1	12.9
ENSSSCP00000035778.SP	nucleobindin 1 - NCBI gene 100512538	50.6	5.0	3	268.4 (M:268.4)	7	20.3
ENSSSCP00000035780	ubiquilin 2 - NCBI gene 110257666	65.7	5.1	1	51.3 (M:51.3)	2	5.9
ENSSSCP00000035902	descr. not available	14.5	10.3	3	78.6 (M:78.6)	2	9.6
ENSSSCP00000035923	peptidylprolyl isomerase B - NCBI gene 100737887	23.8	9.4	2	439.2 (M:439.2)	10	39.4
ENSSSCP00000036066	cathepsin D - NCBI gene 494568	44.1	8.0	2	956.4 (M:956.4)	12	28.5
ENSSSCP00000036072	voltage dependent anion channel 1 - NCBI gene 397010	30.7	8.6	4	532.0 (M:532.0)	9	47.0
ENSSSCP00000036089	SH3 domain binding glutamate rich protein like 3 - NCBI gene 100621842	10.4	4.8	1	202.6 (M:202.6)	2	20.4
ENSSSCP00000036159	hypoxia up-regulated 1 - NCBI gene 100516870	105.4	5.2	8	843.3 (M:843.3)	13	20.0
ENSSSCP00000036176	heterogeneous nuclear ribonucleoprotein H2 - NCBI gene 100627585	49.2	5.9	1	520.5 (M:520.5)	6	23.4
ENSSSCP00000036333.SP	BRI3 binding protein - NCBI gene 100155348	23.9	9.0	2	31.1 (M:31.1)	1	9.0
ENSSSCP00000036353	histamine N-methyltransferase - NCBI gene 100624677	33.5	5.5	1	378.1 (M:378.1)	7	25.7
ENSSSCP00000036359	actin related protein 2 - NCBI gene 100174962	44.7	6.3	2	594.9 (M:594.9)	13	29.2
ENSSSCP00000036368	guanine monophosphate synthase - NCBI gene 100512255	76.7	6.4	2	83.4 (M:83.4)	2	3.5
ENSSSCP00000036374	allograft inflammatory factor 1 - NCBI gene 397271	16.7	6.6	1	72.4 (M:72.4)	1	11.6
ENSSSCP00000036407	transmembrane protein 33 - NCBI gene 100514303	27.8	9.7	1	99.3 (M:99.3)	3	11.0
ENSSSCP00000036478	heterogeneous nuclear ribonucleoprotein D like - NCBI gene 100511704	40.0	10.0	2	207.5 (M:207.5)	4	14.0
ENSSSCP00000036490.SP	myeloid derived growth factor - NCBI gene 110259358	15.8	7.1	2	89.6 (M:89.6)	2	26.8
ENSSSCP00000036513	fatty acid binding protein 4 adipocyte - NCBI gene 399533	14.7	6.3	3	391.7 (M:391.7)	6	42.4
ENSSSCP00000036521	aspartoacylase - NCBI gene 100142661	38.5	6.0	3	104.7 (M:104.7)	2	10.3
ENSSSCP00000036527	nuclear mitotic apparatus protein 1 - NCBI gene 100526064	231.0	5.6	10	202.8 (M:202.8)	5	3.9
ENSSSCP00000036543	KH-type splicing regulatory protein - NCBI gene 100516780	73.3	6.8	4	660.4 (M:660.4)	14	29.3
ENSSSCP00000036593	glutaredoxin 3 - NCBI gene 100511783	37.2	5.5	2	138.5 (M:138.5)	3	16.5
ENSSSCP00000036602	ATP synthase F1 subunit delta - NCBI gene 100523423	17.5	5.2	1	48.2 (M:48.2)	1	8.3
ENSSSCP00000036665	of 1 Hsap:FAU ubiquitin like and ribosomal protein S30 fusion - HGNC:3597	6.8	11.5	2	52.8 (M:52.8)	1	16.1
ENSSSCP00000036671	heterogeneous nuclear ribonucleoprotein A2/B1 - NCBI gene 100521762	37.4	9.0	10	1465.5 (M:1465.5)	16	51.0
ENSSSCP00000036684	sialic acid binding Ig like lectin 1 - NCBI gene 397623	162.8	6.5	4	59.6 (M:59.6)	3	3.1
ENSSSCP00000036690	ADP ribosylation factor like GTPase 6 interacting protein 5 - NCBI gene 595127	21.5	9.5	1	40.6 (M:40.6)	1	5.9
ENSSSCP00000036806	ATP synthase peripheral stalk-membrane subunit b - NCBI gene 100154817	28.6	9.5	1	236.7 (M:236.7)	5	21.5
ENSSSCP00000036808	fatty acid binding protein 5 - NCBI gene 574074	15.2	6.6	2	116.3 (M:116.3)	3	13.3
ENSSSCP00000036911	RNA binding motif protein 47 - NCBI gene 100513606	63.9	7.6	4	79.0 (M:79.0)	3	8.0
ENSSSCP00000036917	phytanoyl-CoA 2-hydroxylase - NCBI gene 100134962	38.4	8.9	1	71.3 (M:71.3)	1	4.8
ENSSSCP00000036923	MYB binding protein 1a - NCBI gene 100520635	170.8	9.4	3	131.5 (M:131.5)	3	3.5
ENSSSCP00000036956	sorting nexin 6 - NCBI gene 100154775	33.8	8.8	4	136.2 (M:136.2)	3	10.2
ENSSSCP00000036979	RNA binding motif protein 39 - NCBI gene 100049658	55.7	10.3	5	116.6 (M:116.6)	3	9.5
ENSSSCP00000036981	adenosine kinase - NCBI gene 100154626	37.5	7.6	5	62.1 (M:62.1)	2	8.4
ENSSSCP00000036991.SP	integrin subunit alpha D - NCBI gene 100626336	125.3	6.5	12	673.1 (M:673.1)	13	16.3
ENSSSCP00000037040	dual specificity tyrosine phosphorylation regulated kinase 2 - NCBI gene 100515779	66.6	9.7	1	44.1 (M:44.1)	1	2.3
ENSSSCP00000037051	histone cluster 1 H1 family member e - HGNC:4718	22.0	11.1	2	295.1 (M:295.1)	5	22.4
ENSSSCP00000037054	LRR binding FLII interacting protein 1 - NCBI gene 100517377	44.6	5.7	7	79.4 (M:79.4)	2	7.1
ENSSSCP00000037060	Rho GTPase activating protein 15 - NCBI gene 100520808	45.9	9.5	4	52.0 (M:52.0)	1	3.5
ENSSSCP00000037090	dynein cytoplasmic 1 intermediate chain 2 - NCBI gene 100154566	60.5	5.0	5	192.3 (M:192.3)	4	13.7
ENSSSCP00000037099	dehydrogenase/reductase 7B - NCBI gene 110256144	33.1	9.5	1	31.4 (M:31.4)	1	5.2
ENSSSCP00000037103	ribosomal protein S15a - NCBI gene 100626041	14.8	10.1	6	256.3 (M:256.3)	5	43.8
ENSSSCP00000037131	CD47 molecule - NCBI gene 397042	30.4	7.6	9	158.1 (M:158.1)	2	13.0
ENSSSCP00000037134	nicotinamide nucleotide transhydrogenase - NCBI gene 100526144	98.0	8.8	5	276.8 (M:276.8)	6	7.6
ENSSSCP00000037241	nuclear transport factor 2 - NCBI gene 100520245	11.9	5.3	2	59.6 (M:59.6)	1	15.5
ENSSSCP00000037248	ras homolog family member G - NCBI gene 100144504	21.3	8.4	1	401.1 (M:401.1)	5	33.0
ENSSSCP00000037254	core-binding factor subunit beta - NCBI gene 110260942	21.5	6.2	2	88.8 (M:88.8)	2	14.3
ENSSSCP00000037263	descr. not available	9.5	6.3	4	87.4 (M:87.4)	1	17.6
ENSSSCP00000037314	glutamic-oxaloacetic transaminase 2 - NCBI gene 396968	43.7	9.1	2	104.4 (M:104.4)	3	8.7
ENSSSCP00000037333	eukaryotic translation initiation factor 2 subunit alpha - NCBI gene 100155472	36.1	5.0	1	118.0 (M:118.0)	3	13.0
ENSSSCP00000037424	MMS19 homolog cytosolic iron-sulfur assembly component - NCBI gene 100157608	105.5	5.9	2	56.6 (M:56.6)	2	4.4
ENSSSCP00000037463	upstream binding transcription factor - NCBI gene 100621582	70.4	5.3	6	39.6 (M:39.6)	1	2.0
ENSSSCP00000037550	phospholipase A2 group VII - NCBI gene 396593	43.9	6.3	6	96.2 (M:96.2)	3	14.6
ENSSSCP00000037567	hexokinase 1 - NCBI gene 100152344	102.2	6.3	4	350.6 (M:350.6)	7	10.3
ENSSSCP00000037609	ubiquitin fold modifier 1 - NCBI gene 100522509	9.1	9.4	1	137.3 (M:137.3)	3	58.8
ENSSSCP00000037680	erythrocyte membrane protein band 4.1 like 3 - NCBI gene 100520913	83.2	5.3	12	173.7 (M:173.7)	4	8.6
ENSSSCP00000037700	ankyrin repeat and FYVE domain containing 1 - NCBI gene 100522641	115.6	5.6	3	49.4 (M:49.4)	1	1.2
ENSSSCP00000037770	ribosomal protein S9 - NCBI gene 100622613	22.6	10.7	2	323.8 (M:323.8)	8	35.6
ENSSSCP00000037784	descr. not available	4.8	8.0	9	28.4 (M:28.4)	1	17.1
ENSSSCP00000037785	arrestin beta 2 - NCBI gene 100170767	46.1	8.0	1	159.0 (M:159.0)	4	9.8
ENSSSCP00000037802.SP	arylsulfatase B - NCBI gene 102158016	51.8	7.4	4	369.0 (M:369.0)	7	19.4
ENSSSCP00000037828	ADP ribosylation factor 4 - NCBI gene 595108	20.5	5.5	1	331.8 (M:331.8)	5	32.2
ENSSSCP00000037835	protein kinase C delta - NCBI gene 100622955	80.1	8.4	4	129.3 (M:129.3)	3	5.4
ENSSSCP00000037850	tubulin beta 4B class IVb - NCBI gene 100516352	49.8	4.8	4	1342.3 (M:1342.3)	22	61.1
ENSSSCP00000037885	descr. not available	7.2	9.5	2	29.5 (M:29.5)	1	10.9
ENSSSCP00000038044	D-dopachrome tautomerase - NCBI gene 100155535	12.9	5.8	1	39.1 (M:39.1)	1	11.0
ENSSSCP00000038055	glycogen synthase 1 - NCBI gene 574064	83.7	5.8	4	284.0 (M:284.0)	6	14.7
ENSSSCP00000038059	C-terminal binding protein 1 - NCBI gene 110262035	40.4	6.3	4	66.3 (M:66.3)	1	5.4
ENSSSCP00000038202	inner membrane mitochondrial protein - NCBI gene 100738124	75.5	6.5	3	254.9 (M:254.9)	4	10.0
ENSSSCP00000038233.SP	mesencephalic astrocyte derived neurotrophic factor - NCBI gene 100505460	18.2	8.7	2	80.0 (M:80.0)	1	10.8
ENSSSCP00000038262	caspase 3 - NCBI gene 397244	31.4	7.1	1	37.1 (M:37.1)	1	7.6
ENSSSCP00000038285	abhydrolase domain containing 6 - NCBI gene 100515411	33.1	8.0	2	65.7 (M:65.7)	2	7.2
ENSSSCP00000038329	microsomal glutathione S-transferase 1 - NCBI gene 397567	17.6	9.7	1	61.5 (M:61.5)	1	10.3
ENSSSCP00000038343	galectin 9 - NCBI gene 396972	33.8	9.0	6	117.0 (M:117.0)	3	12.9
ENSSSCP00000038385	lysyl-tRNA synthetase - NCBI gene 100521452	67.8	5.9	2	226.8 (M:226.8)	5	9.0
ENSSSCP00000038418	eukaryotic translation elongation factor 1 alpha 1 - NCBI gene 574059	47.7	9.0	14	883.0 (M:883.0)	12	32.7
ENSSSCP00000038545	toll interacting protein - NCBI gene 100625123	29.8	5.2	1	152.8 (M:152.8)	3	15.8
ENSSSCP00000038627	ribosomal protein L6 - NCBI gene 733592	32.2	10.7	3	575.5 (M:575.5)	10	36.3
ENSSSCP00000038628	secretory carrier membrane protein 2 - NCBI gene 100154517	31.0	6.3	3	225.1 (M:225.1)	3	15.8
ENSSSCP00000038653	splicing factor proline and glutamine rich - NCBI gene 110261143	75.5	9.5	2	644.9 (M:644.9)	9	18.5
ENSSSCP00000038686	aldo-keto reductase family 1 member A1 - NCBI gene 396924	39.0	5.9	3	421.3 (M:421.3)	9	29.7
ENSSSCP00000038696	GIT ArfGAP 2 - NCBI gene 100154195	79.0	6.9	10	50.5 (M:50.5)	2	2.4
ENSSSCP00000038722.SP	vesicle-trafficking protein SEC22b - NCBI gene 100157002	22.7	8.3	4	60.0 (M:60.0)	2	11.1
ENSSSCP00000038763	uncharacterized protein FLJ45252 - NCBI gene 100512341	32.0	5.8	1	86.0 (M:86.0)	3	20.4
ENSSSCP00000038819	RAB21 member RAS oncogene family - NCBI gene 100736618	24.1	8.1	1	94.2 (M:94.2)	2	10.4
ENSSSCP00000038823	ATPase Na+/K+ transporting subunit alpha 1 - NCBI gene 397481	112.7	5.4	12	625.5 (M:625.5)	13	17.2
ENSSSCP00000038876	proteasome subunit beta 10 - NCBI gene 733626	28.8	8.3	3	134.5 (M:134.5)	1	7.5
ENSSSCP00000038892.SP	ATPase H+ transporting accessory protein 1 - NCBI gene 102159115	47.5	5.3	2	56.7 (M:56.7)	2	3.3
ENSSSCP00000038901	annexin A5 - NCBI gene 100521982	36.1	4.9	2	1785.7 (M:1785.7)	22	63.9
ENSSSCP00000038903	glutamine--fructose-6-phosphate transaminase 1 - NCBI gene 397209	67.8	6.2	6	352.4 (M:352.4)	8	18.4
ENSSSCP00000038963	Rho GTPase activating protein 30 - NCBI gene 100158101	101.3	4.9	11	53.8 (M:53.8)	2	2.6
ENSSSCP00000038971	ATPase H+ transporting V1 subunit G1 - NCBI gene 100154379	13.7	8.6	3	153.4 (M:153.4)	4	29.7
ENSSSCP00000038974	electron transfer flavoprotein subunit alpha - NCBI gene 396615	35.0	8.9	3	102.6 (M:102.6)	3	12.9
ENSSSCP00000039008	superoxide dismutase 2 - NCBI gene 100154319	24.7	8.6	3	480.1 (M:480.1)	8	54.5
ENSSSCP00000039036	docking protein 3 - NCBI gene 110259391	47.8	6.4	1	273.9 (M:273.9)	7	17.8
ENSSSCP00000039090.SP	prolyl 4-hydroxylase subunit beta - NCBI gene 110255932	54.7	4.7	2	985.0 (M:985.0)	16	41.3
ENSSSCP00000039109	ribosomal protein L23 - NCBI gene 414398	14.9	10.5	1	54.6 (M:54.6)	2	11.4
ENSSSCP00000039163	ribosomal protein L19 - NCBI gene 396989	21.0	11.5	3	152.1 (M:152.1)	3	18.8
ENSSSCP00000039171	aldo-keto reductase family 1 member B - NCBI gene 396816	35.8	5.9	1	380.1 (M:380.1)	7	32.3
ENSSSCP00000039305	ATPase sarcoplasmic/endoplasmic reticulum Ca2+ transporting 2 - NCBI gene 396875	109.7	5.3	2	202.1 (M:202.1)	5	5.3
ENSSSCP00000039322	abhydrolase domain containing 14B - NCBI gene 100621118	22.5	5.9	1	29.1 (M:29.1)	1	9.6
ENSSSCP00000039325	heterogeneous nuclear ribonucleoprotein K - NCBI gene 100622191	48.5	5.6	4	923.4 (M:923.4)	14	44.2
ENSSSCP00000039377	AHNAK nucleoprotein - NCBI gene 106504153	398.4	5.8	4	822.5 (M:822.5)	18	7.0
ENSSSCP00000039404.SP	galectin 3 binding protein - NCBI gene 110255948	58.8	5.0	2	34.7 (M:34.7)	1	2.4
ENSSSCP00000039462	sorting nexin 5 - NCBI gene 100155390	42.6	5.7	3	131.1 (M:131.1)	3	10.3
ENSSSCP00000039562	HPS3 biogenesis of lysosomal organelles complex 2 subunit 1 - NCBI gene 100049673	103.3	5.5	3	22.4 (M:22.4)	1	0.8
ENSSSCP00000039612	carboxymethylenebutenolidase homolog - NCBI gene 100625451	28.1	6.5	1	88.7 (M:88.7)	3	15.5
ENSSSCP00000039721	DnaJ heat shock protein family (Hsp40) member B1 - NCBI gene 396741	33.9	8.3	2	37.2 (M:37.2)	1	3.3
ENSSSCP00000039742	DEAD-box helicase 6 - NCBI gene 100515499	50.4	8.9	4	138.9 (M:138.9)	6	15.8
ENSSSCP00000039744	ribosomal protein L31 - NCBI gene 100737826	14.1	10.8	4	65.0 (M:65.0)	2	12.3
ENSSSCP00000039758.SP	leucine rich repeat containing 25 - NCBI gene 110259316	31.2	6.7	4	78.3 (M:78.3)	2	10.9
ENSSSCP00000039776	of 2 Hsap:ATP synthase membrane subunit g - HGNC:14247	10.8	8.6	1	33.3 (M:33.3)	1	9.2
ENSSSCP00000039777	ribosomal protein lateral stalk subunit P0 - NCBI gene 100049695	34.3	5.7	3	474.0 (M:474.0)	8	29.6
ENSSSCP00000039887	histone cluster 1 H2B family member j - HGNC:4761	16.7	10.4	11	770.1 (M:770.1)	9	29.5
ENSSSCP00000039891	hexosaminidase subunit alpha - NCBI gene 100142664	62.6	5.9	3	763.7 (M:763.7)	14	27.0
ENSSSCP00000039904	CUGBP Elav-like family member 2 - NCBI gene 100737017	51.6	8.8	5	69.9 (M:69.9)	2	5.0
ENSSSCP00000039913	prohibitin 2 - NCBI gene 100627467	32.3	9.8	2	382.1 (M:382.1)	7	32.9
ENSSSCP00000039978	chloride intracellular channel 2 - NCBI gene 100516055	28.3	5.8	1	107.8 (M:107.8)	2	7.7
ENSSSCP00000040085	probable histidine--tRNA ligase mitochondrial - NCBI gene 100521256	51.2	8.5	3	35.3 (M:35.3)	1	2.0
ENSSSCP00000040089	pyroglutamyl-peptidase I - NCBI gene 110259315	26.9	5.4	1	96.7 (M:96.7)	3	24.6
ENSSSCP00000040103	leucine zipper and CTNNBIP1 domain containing - NCBI gene 100624215	20.2	5.7	1	68.1 (M:68.1)	1	12.2
ENSSSCP00000040135	plectin - NCBI gene 110260403	590.0	5.5	11	3617.3 (M:3617.3)	75	19.3
ENSSSCP00000040165	G protein subunit alpha 13 - NCBI gene 100522824	44.0	8.1	2	153.5 (M:153.5)	4	17.8
ENSSSCP00000040209.SP	N-acetyl-alpha-glucosaminidase - HGNC:7632	80.4	5.8	2	575.0 (M:575.0)	13	25.1
ENSSSCP00000040219	ribosomal protein L7 - NCBI gene 414418	29.4	10.7	1	444.3 (M:444.3)	9	35.6
ENSSSCP00000040246	adaptor related protein complex 1 subunit mu 1 - NCBI gene 100511918	45.7	6.6	3	132.6 (M:132.6)	4	11.3
ENSSSCP00000040253	fatty acid binding protein 3 - NCBI gene 399532	14.7	6.1	6	184.7 (M:184.7)	5	31.6
ENSSSCP00000040271	COMM domain containing 5 - NCBI gene 100522132	24.7	7.8	1	34.9 (M:34.9)	1	8.9
ENSSSCP00000040368	metadherin - NCBI gene 100153168	60.4	9.5	3	165.6 (M:165.6)	3	6.9
ENSSSCP00000040384	LIM and SH3 protein 1 - NCBI gene 110256017	29.7	6.6	1	293.2 (M:293.2)	5	18.1
ENSSSCP00000040388	dedicator of cytokinesis 4 - NCBI gene 100520706	224.4	7.6	11	246.9 (M:246.9)	7	5.4
ENSSSCP00000040410.SP	hexosaminidase subunit beta - NCBI gene 396958	53.0	6.0	10	684.6 (M:684.6)	13	32.5
ENSSSCP00000040461	protein phosphatase 1 catalytic subunit gamma - NCBI gene 733612	37.0	6.1	5	332.3 (M:332.3)	5	19.8
ENSSSCP00000040466	SAMM50 sorting and assembly machinery component - NCBI gene 100626494	51.8	6.3	2	92.6 (M:92.6)	3	7.5
ENSSSCP00000040545	osteoclast stimulating factor 1 - NCBI gene 397066	23.7	5.4	2	374.1 (M:374.1)	7	45.3
ENSSSCP00000040582	oxysterol binding protein like 9 - NCBI gene 100517719	63.8	5.8	4	55.2 (M:55.2)	1	1.8
ENSSSCP00000040592	heterogeneous nuclear ribonucleoprotein F - NCBI gene 100155475	42.5	5.4	2	819.0 (M:819.0)	9	34.6
ENSSSCP00000040616	protein phosphatase 2 regulatory subunit B'delta - NCBI gene 100134967	63.5	8.9	3	31.6 (M:31.6)	1	2.0
ENSSSCP00000040667.SP	FKBP prolyl isomerase 2 - NCBI gene 100522180	13.0	8.9	2	62.3 (M:62.3)	2	11.1
ENSSSCP00000040672	actinin alpha 4 - NCBI gene 100517284	117.0	5.5	6	1133.2 (M:1133.2)	21	25.4
ENSSSCP00000040762	dipeptidyl peptidase 9 - NCBI gene 100621098	97.2	6.4	3	54.4 (M:54.4)	2	4.1
ENSSSCP00000040826	HECT UBA and WWE domain containing E3 ubiquitin protein ligase 1 - NCBI gene 100517442	468.8	5.4	4	178.6 (M:178.6)	4	1.7
ENSSSCP00000040838	vacuolar protein sorting 25 homolog - NCBI gene 100622124	23.5	8.5	1	51.0 (M:51.0)	2	11.4
ENSSSCP00000040850	enoyl-CoA hydratase short chain 1 - NCBI gene 100156927	31.2	8.8	2	203.7 (M:203.7)	3	15.5
ENSSSCP00000040882	UDP-N-acetylglucosamine pyrophosphorylase 1 like 1 - NCBI gene 110258063	55.9	5.8	1	192.5 (M:192.5)	5	13.3
ENSSSCP00000040898	GTPase IMAP family member 7 - NCBI gene 106508189	34.3	6.0	1	26.4 (M:26.4)	1	6.0
ENSSSCP00000040910	quinoid dihydropteridine reductase - NCBI gene 397619	25.0	8.7	1	36.0 (M:36.0)	1	10.2
ENSSSCP00000040951	ribosomal protein L28 - NCBI gene 110261057	15.7	12.0	4	78.3 (M:78.3)	2	15.3
ENSSSCP00000041074	TRK-fused gene - NCBI gene 414406	43.4	4.9	2	227.9 (M:227.9)	4	21.5
ENSSSCP00000041085	fumarylacetoacetate hydrolase domain-containing protein 2 - NCBI gene 100522130	34.3	7.6	1	183.1 (M:183.1)	3	13.7
ENSSSCP00000041091	eukaryotic translation initiation factor 5 - NCBI gene 110255321	47.6	5.5	4	78.8 (M:78.8)	2	5.8
ENSSSCP00000041105	actin beta - NCBI gene 414396	40.0	5.3	6	2009.4 (M:2009.4)	22	59.6
ENSSSCP00000041181	perilipin 2 - NCBI gene 397402	49.2	5.5	1	88.0 (M:88.0)	2	7.8
ENSSSCP00000041184	of 1 Hsap:ferritin light chain - HGNC:3999	15.1	5.9	1	143.0 (M:143.0)	1	11.3
ENSSSCP00000041206	protein kinase cAMP-activated catalytic subunit alpha - NCBI gene 397652	35.9	9.0	12	115.6 (M:115.6)	3	8.7
ENSSSCP00000041331	sorting nexin 24 - NCBI gene 100526158	16.4	5.5	3	58.8 (M:58.8)	1	6.4
ENSSSCP00000041366	talin 1 - NCBI gene 100157220	271.3	5.8	7	3630.7 (M:3630.7)	53	32.0
ENSSSCP00000041371	VAMP associated protein A - NCBI gene 100623614	27.7	8.8	2	82.9 (M:82.9)	1	6.4
ENSSSCP00000041372	SH3 domain containing GRB2 like endophilin B1 - NCBI gene 100316852	40.7	5.9	3	160.6 (M:160.6)	4	15.1
ENSSSCP00000041451.SP	ER membrane protein complex subunit 1 - NCBI gene 100512109	97.2	7.2	5	28.5 (M:28.5)	1	2.1
ENSSSCP00000041490	proliferation and apoptosis adaptor protein 15 - NCBI gene 100152480	15.0	4.9	1	301.5 (M:301.5)	4	36.9
ENSSSCP00000041632	N-acetylneuraminate pyruvate lyase - NCBI gene 397141	31.3	6.6	3	110.0 (M:110.0)	3	14.7
ENSSSCP00000041668	enoyl-CoA hydratase and 3-hydroxyacyl CoA dehydrogenase - NCBI gene 448846	79.6	8.9	2	41.7 (M:41.7)	1	2.1
ENSSSCP00000041732	DAB adaptor protein 2 - NCBI gene 100519746	56.7	6.6	4	455.5 (M:455.5)	9	20.8
ENSSSCP00000041752	ATP synthase peripheral stalk subunit F6 - NCBI gene 100622245	12.4	9.3	1	144.9 (M:144.9)	2	18.5
ENSSSCP00000041762	fibrillarin - NCBI gene 100626002	33.0	10.1	3	235.1 (M:235.1)	5	30.7
ENSSSCP00000041826	cutA divalent cation tolerance homolog - NCBI gene 100152220	18.9	6.7	3	96.6 (M:96.6)	2	23.2
ENSSSCP00000041837.SP	prosaposin - NCBI gene 100153167	51.4	4.9	9	68.5 (M:68.5)	3	5.8
ENSSSCP00000041902	heat shock protein family A (Hsp70) member 9 - NCBI gene 100521183	73.6	5.8	2	520.4 (M:520.4)	9	16.3
ENSSSCP00000041970	aldehyde dehydrogenase 7 family member A1 - NCBI gene 106504110	55.4	7.1	4	69.7 (M:69.7)	1	3.3
ENSSSCP00000042088	triokinase and FMN cyclase - NCBI gene 100520121	50.0	6.1	3	35.7 (M:35.7)	1	3.3
ENSSSCP00000042118	ribosomal protein L4 - NCBI gene 100038029	44.7	11.0	5	365.4 (M:365.4)	5	15.2
ENSSSCP00000042123	carbonyl reductase [NADPH 1-like - NCBI gene 110256481	26.5	7.6	5	102.2 (M:102.2)	2	10.6
ENSSSCP00000042124	hexokinase 3 - NCBI gene 100522855	81.6	5.0	7	630.0 (M:630.0)	11	17.8
ENSSSCP00000042144	NHL repeat containing 3 - HGNC:33751	31.5	5.6	4	100.4 (M:100.4)	2	7.8
ENSSSCP00000042148	AUP1 lipid droplet regulating VLDL assembly factor - NCBI gene 100518187	40.6	8.6	2	78.9 (M:78.9)	2	8.5
ENSSSCP00000042164	propionyl-CoA carboxylase subunit beta - NCBI gene 100158147	58.6	7.6	2	91.1 (M:91.1)	2	5.9
ENSSSCP00000042212	flotillin 1 - NCBI gene 100151746	52.6	8.5	2	120.1 (M:120.1)	4	12.1
ENSSSCP00000042215	proteasome 26S subunit non-ATPase 7 - NCBI gene 100626274	37.0	6.3	2	211.3 (M:211.3)	4	20.4
ENSSSCP00000042223	phenylalanine--tRNA ligase beta subunit-like - NCBI gene 110261142	61.7	6.9	2	112.6 (M:112.6)	5	9.5
ENSSSCP00000042250	protein kinase cAMP-dependent type II regulatory subunit alpha - NCBI gene 397493	43.7	4.7	4	336.3 (M:336.3)	6	28.5
ENSSSCP00000042303	prolyl endopeptidase - NCBI gene 445540	80.7	5.5	3	165.5 (M:165.5)	5	10.4
ENSSSCP00000042364	ribosomal protein L10 - NCBI gene 733593	18.6	10.1	2	339.2 (M:339.2)	7	46.6
ENSSSCP00000042385.SP	adenosine deaminase 2 - NCBI gene 397079	52.2	8.8	4	464.0 (M:464.0)	8	21.0
ENSSSCP00000042411.SP	CD99 molecule (Xg blood group) - HGNC:7082	16.2	4.6	2	19.6 (M:19.6)	1	8.2
ENSSSCP00000042432	karyopherin subunit alpha 6 - NCBI gene 100621713	59.8	4.9	4	57.4 (M:57.4)	1	2.6
ENSSSCP00000042503	prothymosin alpha - NCBI gene 100294684	12.1	3.7	4	137.6 (M:137.6)	4	22.7
ENSSSCP00000042515.SP	of 2 Hsap:heat shock protein 90 beta family member 1 - HGNC:12028	35.1	4.5	2	355.9 (M:355.9)	6	22.4
ENSSSCP00000042588	STT3 oligosaccharyltransferase complex catalytic subunit A - NCBI gene 100511525	80.6	8.3	6	301.0 (M:301.0)	7	9.8
ENSSSCP00000042620	glutamate-ammonia ligase - NCBI gene 396944	42.0	6.3	3	311.8 (M:311.8)	6	19.6
ENSSSCP00000042703	terminal uridylyl transferase 7 - NCBI gene 100516638	167.2	6.2	4	47.1 (M:47.1)	2	1.6
ENSSSCP00000042718	U2 small nuclear RNA auxiliary factor 2 - NCBI gene 102167536	51.5	9.1	2	138.6 (M:138.6)	4	9.2
ENSSSCP00000042743	solute carrier family 43 member 3 - NCBI gene 110259261	54.8	8.9	1	61.5 (M:61.5)	1	2.6
ENSSSCP00000042758	ribosomal protein L22 - NCBI gene 397047	14.7	9.2	1	41.2 (M:41.2)	1	10.2
ENSSSCP00000042797	penta-EF-hand domain containing 1 - NCBI gene 100520792	30.4	5.9	1	38.5 (M:38.5)	1	4.5
ENSSSCP00000042833	CKLF like MARVEL transmembrane domain containing 6 - NCBI gene 100511532	17.0	9.3	1	45.3 (M:45.3)	1	12.6
ENSSSCP00000042853	glutathione peroxidase 1 - NCBI gene 397403	22.7	6.2	1	249.1 (M:249.1)	7	28.2
ENSSSCP00000042945	descr. not available	19.1	10.0	5	27.4 (M:27.4)	1	7.4
ENSSSCP00000042979	heterogeneous nuclear ribonucleoprotein R - NCBI gene 100620404	70.9	8.2	2	398.3 (M:398.3)	9	15.2
ENSSSCP00000043026	hydroxysteroid 17-beta dehydrogenase 14 - NCBI gene 100523496	25.3	8.2	2	35.8 (M:35.8)	1	4.9
ENSSSCP00000043061	dolichyl-diphosphooligosaccharide--protein glycosyltransferase non-catalytic subunit - NCBI gene 397385	48.7	5.8	3	557.7 (M:557.7)	10	27.0
ENSSSCP00000043081	argininosuccinate lyase - NCBI gene 100517757	49.6	6.0	2	78.9 (M:78.9)	3	10.3
ENSSSCP00000043085	ATP synthase F1 subunit alpha - NCBI gene 100157880	59.4	8.9	4	1357.0 (M:1357.0)	16	39.1
ENSSSCP00000043100	ribonuclease/angiogenin inhibitor 1 - NCBI gene 445517	49.0	4.8	1	271.7 (M:271.7)	3	9.9
ENSSSCP00000043122	branched chain amino acid transaminase 1 - NCBI gene 100518784	43.1	5.0	6	84.6 (M:84.6)	2	6.0
ENSSSCP00000043195	apolipoprotein B receptor - NCBI gene 102163208	143.7	4.3	3	170.3 (M:170.3)	4	5.7
ENSSSCP00000043227	extended synaptotagmin 1 - NCBI gene 100519485	115.1	6.0	3	818.2 (M:818.2)	17	24.5
ENSSSCP00000043342	adenylate kinase 2 - NCBI gene 100620859	25.6	6.5	1	315.9 (M:315.9)	5	25.6
ENSSSCP00000043380	acetyl-CoA acetyltransferase 2 - NCBI gene 100152303	41.3	7.1	3	127.8 (M:127.8)	3	12.8
ENSSSCP00000043422	filamin B - NCBI gene 100514491	227.6	5.3	5	225.8 (M:225.8)	5	2.2
ENSSSCP00000043431	glucosamine-6-phosphate deaminase 1 - NCBI gene 100512094	35.0	6.4	1	182.1 (M:182.1)	5	25.9
ENSSSCP00000043463.SP	kininogen 1 - NCBI gene 396568	45.8	6.2	4	47.0 (M:47.0)	1	2.2
ENSSSCP00000043530	small nuclear ribonucleoprotein 13 - NCBI gene 100155420	13.5	9.2	4	62.8 (M:62.8)	2	16.4
ENSSSCP00000043542	torsin 1A interacting protein 1 - NCBI gene 102165030	65.0	6.2	2	47.5 (M:47.5)	1	2.8
ENSSSCP00000043551	small nuclear ribonucleoprotein D1 polypeptide - NCBI gene 100524872	12.4	11.5	2	89.4 (M:89.4)	1	11.6
ENSSSCP00000043593	N-myristoyltransferase 1 - NCBI gene 100524705	53.6	9.1	2	88.4 (M:88.4)	2	8.4
ENSSSCP00000043595	actin related protein 1A - NCBI gene 100156619	39.3	5.7	3	267.0 (M:267.0)	3	15.8
ENSSSCP00000043605	family with sequence similarity 45 member A - NCBI gene 100155371	27.8	5.4	3	46.5 (M:46.5)	1	7.7
ENSSSCP00000043660	arsA arsenite transporter ATP-binding homolog 1 (bacterial) - NCBI gene 100520362	38.8	4.8	1	54.7 (M:54.7)	2	5.5
ENSSSCP00000043753	ataxin 2 like - NCBI gene 100515946	101.0	7.5	5	47.1 (M:47.1)	1	1.8
ENSSSCP00000043771	acyl-CoA synthetase long chain family member 1 - NCBI gene 448982	78.0	8.0	3	192.0 (M:192.0)	4	7.2
ENSSSCP00000043781	ATPase H+ transporting V1 subunit E1 - NCBI gene 100156112	26.1	8.4	3	182.9 (M:182.9)	5	29.6
ENSSSCP00000043832	tripeptidyl peptidase 2 - NCBI gene 100511152	129.6	6.8	5	120.4 (M:120.4)	3	4.4
ENSSSCP00000043907	reticulon 4 - NCBI gene 100170118	41.0	4.6	5	134.0 (M:134.0)	3	10.3
ENSSSCP00000044009	arylamine N-acetyltransferase 1 - NCBI gene 100511905	34.2	5.2	2	50.6 (M:50.6)	2	5.9
ENSSSCP00000044103	U2 small nuclear RNA auxiliary factor 1 - NCBI gene 110256499	27.8	9.1	3	129.0 (M:129.0)	2	12.6
ENSSSCP00000044107	chromosome 17 C20orf27 homolog - NCBI gene 100525089	19.4	6.3	1	31.5 (M:31.5)	1	10.9
ENSSSCP00000044127	phosphoglycerate mutase 1 - NCBI gene 100154776	28.8	6.7	4	819.1 (M:819.1)	12	52.0
ENSSSCP00000044168	RAB7B member RAS oncogene family - NCBI gene 100627693	22.6	5.5	1	62.5 (M:62.5)	1	7.5
ENSSSCP00000044193.SP	ATPase H+ transporting accessory protein 2 - NCBI gene 100514935	37.5	5.3	4	103.5 (M:103.5)	2	9.6
ENSSSCP00000044272	coactosin like F-actin binding protein 1 - NCBI gene 100621773	16.0	5.1	1	302.5 (M:302.5)	7	37.3
ENSSSCP00000044285	descr. not available	11.8	10.4	4	31.9 (M:31.9)	1	6.9
ENSSSCP00000044307	ArfGAP with FG repeats 1 - NCBI gene 100514990	52.7	8.8	4	43.3 (M:43.3)	1	2.0
ENSSSCP00000044561	eukaryotic translation initiation factor 1A X-linked - NCBI gene 100522912	16.5	5.1	2	88.8 (M:88.8)	2	16.7
ENSSSCP00000044625	programmed cell death 6 - NCBI gene 100620798	21.7	5.2	2	336.7 (M:336.7)	6	52.9
ENSSSCP00000044664	GA binding protein transcription factor subunit alpha - NCBI gene 100737779	49.1	5.0	2	63.4 (M:63.4)	2	4.6
ENSSSCP00000044679	brain abundant membrane attached signal protein 1 - NCBI gene 100522108	23.1	4.5	2	193.6 (M:193.6)	5	39.5
ENSSSCP00000044688	solute carrier family 25 member 13 - NCBI gene 100524162	65.3	9.2	5	144.7 (M:144.7)	4	9.3
ENSSSCP00000044764	H2A histone family member Y - NCBI gene 100512769	39.1	9.8	4	562.7 (M:562.7)	8	28.0
ENSSSCP00000044812	SWI/SNF related matrix associated actin dependent regulator of chromatin subfamily c member 2 - NCBI gene 100157539	118.7	5.4	8	74.5 (M:74.5)	2	2.3
ENSSSCP00000044832	hypoxanthine phosphoribosyltransferase 1 - NCBI gene 397351	24.5	6.3	2	166.4 (M:166.4)	4	21.6
ENSSSCP00000044906	actin related protein 2/3 complex subunit 3 - NCBI gene 100154518	17.8	8.7	2	371.2 (M:371.2)	7	39.4
ENSSSCP00000044965	arginyl aminopeptidase - NCBI gene 100524577	72.1	5.5	1	489.4 (M:489.4)	11	17.7
ENSSSCP00000044969.SP	stabilin 1 - NCBI gene 100525609	279.1	6.2	11	1155.8 (M:1155.8)	21	12.5
ENSSSCP00000045050	descr. not available	18.4	4.8	3	254.9 (M:254.9)	4	21.6
ENSSSCP00000045142	purine nucleoside phosphorylase - NCBI gene 100157138	32.0	6.7	3	119.9 (M:119.9)	3	12.8
ENSSSCP00000045242	ribosomal protein S15 - NCBI gene 397607	17.0	10.4	2	200.5 (M:200.5)	4	55.2
ENSSSCP00000045312	RAB14 member RAS oncogene family - NCBI gene 595112	23.9	5.9	1	338.8 (M:338.8)	5	37.2
ENSSSCP00000045371	chaperonin containing TCP1 subunit 3 - NCBI gene 100154317	60.6	6.4	3	304.0 (M:304.0)	9	22.2
ENSSSCP00000045413	descr. not available	41.6	10.9	1	41.2 (M:41.2)	1	3.4
ENSSSCP00000045433	proteasome 26S subunit non-ATPase 2 - NCBI gene 100627568	100.2	5.1	3	449.5 (M:449.5)	11	16.3
ENSSSCP00000045513	solute carrier family 25 member 11 - NCBI gene 397390	34.1	9.9	2	111.4 (M:111.4)	4	16.9
ENSSSCP00000045626	eukaryotic translation elongation factor 1 delta - NCBI gene 100737048	31.0	4.9	4	441.7 (M:441.7)	10	41.8
ENSSSCP00000045672	glutamine amidotransferase like class 1 domain containing 3A - NCBI gene 100623793	28.8	8.3	1	46.1 (M:46.1)	1	6.9
ENSSSCP00000045808	ribosomal protein L12 - NCBI gene 414416	17.8	9.5	5	153.6 (M:153.6)	2	14.5
ENSSSCP00000045820	6-phosphogluconolactonase - NCBI gene 100517636	23.5	6.0	3	196.9 (M:196.9)	4	26.1
ENSSSCP00000045887	SH3 domain containing kinase binding protein 1 - NCBI gene 100522530	73.0	6.2	6	55.4 (M:55.4)	2	3.3
ENSSSCP00000045935	Sec23 homolog B coat complex II component - NCBI gene 100524115	83.6	6.4	4	297.8 (M:297.8)	6	12.7
ENSSSCP00000045954	3'(2') 5'-bisphosphate nucleotidase 1 - NCBI gene 100515917	27.6	5.1	3	67.2 (M:67.2)	1	9.1
ENSSSCP00000045979	serpin family B member 10 - NCBI gene 100154994	39.9	5.3	2	934.2 (M:934.2)	15	55.3
ENSSSCP00000046006	ribosomal protein L27a - NCBI gene 100517228	12.6	10.2	2	147.6 (M:147.6)	3	26.1
ENSSSCP00000046033	methionine sulfoxide reductase A - NCBI gene 100152960	21.6	6.1	4	175.9 (M:175.9)	4	31.8
ENSSSCP00000046056	ficolin (collagen/fibrinogen domain containing) 1 - NCBI gene 397316	37.2	6.9	4	229.5 (M:229.5)	5	23.2
ENSSSCP00000046094	FKBP prolyl isomerase 5 - NCBI gene 100155423	52.2	5.6	4	565.7 (M:565.7)	11	26.7
ENSSSCP00000046140.SP	patr class I histocompatibility antigen A-126 alpha chain-like - NCBI gene 100513601	37.9	5.2	32	542.2 (M:542.2)	8	28.5
ENSSSCP00000046149	DEAH-box helicase 15 - NCBI gene 100517041	71.0	7.0	2	107.6 (M:107.6)	3	6.0
ENSSSCP00000046167	splicing factor 3b subunit 5 - NCBI gene 100520703	10.1	5.9	1	42.5 (M:42.5)	1	15.1
ENSSSCP00000046220	lactate dehydrogenase B - NCBI gene 102161427	35.0	6.8	3	477.5 (M:477.5)	11	35.7
ENSSSCP00000046256.SP	mesoderm development LRP chaperone - NCBI gene 100157638	19.8	8.6	4	156.5 (M:156.5)	2	24.3
ENSSSCP00000046283	synaptotagmin binding cytoplasmic RNA interacting protein - NCBI gene 100154370	62.6	7.2	3	614.7 (M:614.7)	11	25.1
ENSSSCP00000046286	descr. not available	11.0	5.6	2	54.5 (M:54.5)	1	17.3
ENSSSCP00000046338	GEM interacting protein - NCBI gene 100517882	101.9	5.8	4	101.4 (M:101.4)	3	4.4
ENSSSCP00000046384	HDGF like 3 - NCBI gene 110261546	22.6	7.7	4	65.7 (M:65.7)	2	12.3
ENSSSCP00000046442	sorcin - NCBI gene 100514123	20.3	5.1	2	103.2 (M:103.2)	2	10.9
ENSSSCP00000046549	ferritin heavy chain 1 - NCBI gene 397030	21.2	5.5	3	567.0 (M:567.0)	7	37.0
ENSSSCP00000046577	putative RNA-binding protein Luc7-like 2 - NCBI gene 102162486	38.4	8.1	5	45.1 (M:45.1)	1	2.7
ENSSSCP00000046632	tyrosine 3-monooxygenase/tryptophan 5-monooxygenase activation protein epsilon - NCBI gene 100620600	27.4	4.8	2	513.8 (M:513.8)	11	39.6
ENSSSCP00000046691	eukaryotic translation initiation factor 3 subunit F - NCBI gene 110255350	36.3	5.3	1	152.5 (M:152.5)	3	11.5
ENSSSCP00000046787	S-phase kinase associated protein 1 - NCBI gene 110259483	18.6	4.4	1	131.0 (M:131.0)	2	15.3
ENSSSCP00000046853.SP	thioredoxin domain containing 5 - NCBI gene 100156354	44.2	5.7	2	187.3 (M:187.3)	4	12.2
ENSSSCP00000046854	lamin B receptor - NCBI gene 110255643	71.6	9.5	1	437.0 (M:437.0)	9	19.6
ENSSSCP00000046884.SP	inter-alpha-trypsin inhibitor heavy chain 3 - NCBI gene 100157235	95.7	5.8	8	178.5 (M:178.5)	4	4.1
ENSSSCP00000046889	NME/NM23 nucleoside diphosphate kinase 1 - NCBI gene 100142626	17.1	5.8	1	286.5 (M:286.5)	5	34.2
ENSSSCP00000046981	tryptophanyl-tRNA synthetase - NCBI gene 100515390	53.7	5.8	2	241.5 (M:241.5)	4	12.8
ENSSSCP00000046989	EWS RNA binding protein 1 - NCBI gene 100156911	64.1	9.1	4	102.6 (M:102.6)	2	5.4
ENSSSCP00000047058	sorbitol dehydrogenase - NCBI gene 100158181	38.0	6.8	1	43.4 (M:43.4)	1	5.3
ENSSSCP00000047141	exportin for tRNA - NCBI gene 100511016	58.6	4.8	3	60.7 (M:60.7)	2	5.3
ENSSSCP00000047301.SP	O-6-methylguanine-DNA methyltransferase - NCBI gene 100155050	23.6	9.0	4	33.7 (M:33.7)	1	8.1
ENSSSCP00000047365	ferredoxin-2 mitochondrial - NCBI gene 100526209	73.4	8.8	4	39.4 (M:39.4)	1	3.5
ENSSSCP00000047420	nicotinate phosphoribosyltransferase - NCBI gene 403161	57.8	6.2	2	436.4 (M:436.4)	8	26.4
ENSSSCP00000047637.SP	nodal modulator 1 - NCBI gene 100626015	123.6	5.3	11	114.9 (M:114.9)	4	5.3
ENSSSCP00000047765	adaptor related protein complex 3 subunit beta 1 - NCBI gene 100049670	111.5	5.6	5	152.6 (M:152.6)	5	7.4
ENSSSCP00000047782	thimet oligopeptidase 1 - NCBI gene 397442	65.8	6.4	3	167.9 (M:167.9)	5	10.1
ENSSSCP00000047852	proteasome 26S subunit ATPase 5 - NCBI gene 397043	45.3	8.5	3	72.8 (M:72.8)	2	8.0
ENSSSCP00000047901	SUB1 homolog transcriptional regulator - NCBI gene 110257216	14.4	9.6	2	99.4 (M:99.4)	3	29.9
ENSSSCP00000047918	phosphatidylinositol 4-kinase type 2 alpha - NCBI gene 100156818	46.4	7.1	2	85.9 (M:85.9)	3	12.4
ENSSSCP00000047927	dynein cytoplasmic 1 light intermediate chain 2 - NCBI gene 100626901	53.8	5.9	2	75.3 (M:75.3)	2	9.2
ENSSSCP00000047957	transient receptor potential cation channel subfamily V member 2 - NCBI gene 100523638	70.8	6.7	3	53.9 (M:53.9)	1	2.2
ENSSSCP00000047986	protein-L-isoaspartate (D-aspartate) O-methyltransferase - NCBI gene 100502562	12.9	9.0	2	47.2 (M:47.2)	1	11.3
ENSSSCP00000048015	nuclear factor kappa B subunit 1 - NCBI gene 751869	98.1	5.2	2	105.0 (M:105.0)	2	4.3
ENSSSCP00000048107	enolase 2 - NCBI gene 100157750	34.7	4.7	3	309.1 (M:309.1)	4	19.0
ENSSSCP00000048201.SP	patr class I histocompatibility antigen A-126 alpha chain-like - NCBI gene 100513601	38.0	5.2	5	458.6 (M:458.6)	7	26.8
ENSSSCP00000048203	descr. not available	20.6	9.3	1	57.5 (M:57.5)	1	8.0
ENSSSCP00000048214	solute carrier family 25 member 6 - NCBI gene 403155	38.5	10.0	6	420.9 (M:420.9)	9	23.9
ENSSSCP00000048304	eukaryotic translation elongation factor 2 - NCBI gene 100624328	95.3	6.4	3	1482.3 (M:1482.3)	24	30.8
ENSSSCP00000048349	heme oxygenase 1 - NCBI gene 445512	30.6	6.6	1	762.3 (M:762.3)	10	43.6
ENSSSCP00000048362	non-POU domain containing octamer binding - HGNC:7871	54.1	9.0	3	284.7 (M:284.7)	9	20.2
ENSSSCP00000048446	KH RNA binding domain containing signal transduction associated 1 - NCBI gene 100627011	44.0	6.8	2	104.4 (M:104.4)	2	8.4
ENSSSCP00000048470	synapse associated protein 1 - NCBI gene 100153861	40.6	4.5	2	50.9 (M:50.9)	1	4.5
ENSSSCP00000048622	COP9 signalosome subunit 4 - NCBI gene 100125960	39.7	5.3	3	72.9 (M:72.9)	3	11.2
ENSSSCP00000048640	apoptosis-associated speck-like protein containing a CARD - NCBI gene 100522011	21.9	6.4	1	172.3 (M:172.3)	3	22.4
ENSSSCP00000048644	DnaJ heat shock protein family (Hsp40) member C13 - NCBI gene 100152107	255.0	6.4	3	223.2 (M:223.2)	7	4.5
ENSSSCP00000048652	fucosyltransferase 8 - NCBI gene 396933	60.2	8.2	3	43.3 (M:43.3)	1	4.8
ENSSSCP00000048658.SP	collagen beta(1-O)galactosyltransferase 1 - NCBI gene 100517457	67.9	6.7	3	139.3 (M:139.3)	5	8.7
ENSSSCP00000048730	emerin - NCBI gene 110257853	29.2	5.2	1	353.2 (M:353.2)	7	39.6
ENSSSCP00000048741	tyrosine 3-monooxygenase/tryptophan 5-monooxygenase activation protein zeta - NCBI gene 780440	26.7	4.9	2	605.2 (M:605.2)	11	41.0
ENSSSCP00000048760	synaptosome associated protein 29 - NCBI gene 100154733	25.2	5.3	2	104.7 (M:104.7)	2	8.9
ENSSSCP00000048761	malic enzyme 2 - NCBI gene 100524659	61.3	6.2	2	31.2 (M:31.2)	1	1.8
ENSSSCP00000048791	catechol-O-methyltransferase - NCBI gene 100155530	24.5	5.4	2	430.8 (M:430.8)	6	48.4
ENSSSCP00000048818.SP	gamma-glutamyl hydrolase - NCBI gene 100154232	28.3	9.0	4	29.4 (M:29.4)	1	4.0
ENSSSCP00000048830	GLI pathogenesis related 2 - NCBI gene 100515356	17.2	9.5	1	155.1 (M:155.1)	4	45.5
ENSSSCP00000048878	transportin 3 - NCBI gene 100515455	104.2	5.4	2	72.5 (M:72.5)	3	4.8
ENSSSCP00000048882	MOB kinase activator 1A - NCBI gene 100738341	25.1	6.4	3	111.3 (M:111.3)	3	13.9
ENSSSCP00000048973	ankyrin repeat domain 13A - NCBI gene 100522465	58.5	5.4	4	61.7 (M:61.7)	2	4.3
ENSSSCP00000049019	neurobeachin like 1 - NCBI gene 100514254	52.6	5.7	2	51.7 (M:51.7)	1	5.0
ENSSSCP00000049053	of 1 Hsap:vav guanine nucleotide exchange factor 3 - HGNC:12659	15.8	8.8	1	65.8 (M:65.8)	2	21.8
ENSSSCP00000049082	ELOVL fatty acid elongase 5 - NCBI gene 100171403	35.4	9.6	1	39.0 (M:39.0)	1	4.3
ENSSSCP00000049115	translocation associated membrane protein 1 - NCBI gene 100151996	38.6	9.5	3	42.9 (M:42.9)	1	2.1
ENSSSCP00000049152	nucleoporin 62 - NCBI gene 100523497	49.1	5.3	1	44.2 (M:44.2)	1	3.1
ENSSSCP00000049161	hematopoietic cell-specific Lyn substrate 1 - NCBI gene 100521992	54.8	4.8	2	378.6 (M:378.6)	8	22.2
ENSSSCP00000049203	target of myb1 membrane trafficking protein - NCBI gene 100624208	55.9	4.7	4	584.3 (M:584.3)	10	29.5
ENSSSCP00000049215	palmitoyl-protein thioesterase 1 - NCBI gene 100517533	34.2	6.1	2	253.6 (M:253.6)	4	16.3
ENSSSCP00000049232	CD163 molecule - NCBI gene 397031	94.0	5.7	7	193.0 (M:193.0)	2	3.9
ENSSSCP00000049233	protein phosphatase 1 regulatory subunit 7 - NCBI gene 100511842	33.9	5.7	3	83.4 (M:83.4)	3	12.7
ENSSSCP00000049252	vacuolar protein sorting 13 homolog C - NCBI gene 100625505	417.6	6.1	3	85.5 (M:85.5)	3	1.4
ENSSSCP00000049260	chemerin chemokine-like receptor 1 - NCBI gene 780421	41.4	8.9	1	96.7 (M:96.7)	1	5.0
ENSSSCP00000049269	adaptor related protein complex 2 subunit beta 1 - NCBI gene 100620457	104.5	5.2	3	619.0 (M:619.0)	11	16.4
ENSSSCP00000049299	ribosomal protein S27a - NCBI gene 100514637	18.0	9.7	6	266.5 (M:266.5)	7	34.0
ENSSSCP00000049330	adaptor related protein complex 3 subunit delta 1 - NCBI gene 100049700	136.3	7.0	1	137.4 (M:137.4)	3	3.1
ENSSSCP00000049341	translin - NCBI gene 100519802	23.7	7.3	3	63.7 (M:63.7)	2	10.7
ENSSSCP00000049377	leucine rich repeat containing 47 - NCBI gene 100624753	63.9	8.6	1	54.4 (M:54.4)	1	3.1
ENSSSCP00000049394	WASH complex subunit 3 - NCBI gene 102165500	21.4	4.4	2	30.9 (M:30.9)	1	10.8
ENSSSCP00000049433	NADH:ubiquinone oxidoreductase subunit C2 - NCBI gene 100513030	14.3	9.3	1	100.1 (M:100.1)	3	27.9
ENSSSCP00000049444	RAB1B member RAS oncogene family - NCBI gene 100144502	20.5	5.3	6	729.7 (M:729.7)	10	65.8
ENSSSCP00000049471	COP9 signalosome subunit 3 - NCBI gene 100512312	40.3	6.3	2	45.7 (M:45.7)	1	7.0
ENSSSCP00000049519	proteasome subunit beta 4 - NCBI gene 100153923	29.0	5.6	1	102.9 (M:102.9)	3	15.2
ENSSSCP00000049531	cytochrome c1 heme protein mitochondrial - NCBI gene 100525869	35.4	9.1	1	61.6 (M:61.6)	2	9.8
ENSSSCP00000049547	Rho GTPase activating protein 1 - NCBI gene 100515942	50.4	6.1	2	291.7 (M:291.7)	7	21.9
ENSSSCP00000049580	exocyst complex component 2 - NCBI gene 100520314	96.6	6.9	6	67.8 (M:67.8)	2	3.0
ENSSSCP00000049647	nuclear body protein SP140-like protein - NCBI gene 100517129	35.2	5.5	9	133.0 (M:133.0)	2	8.4
ENSSSCP00000049650	TNF alpha induced protein 2 - NCBI gene 110258335	77.6	6.1	1	67.2 (M:67.2)	3	4.7
ENSSSCP00000049666	Rho GDP dissociation inhibitor beta - NCBI gene 100155466	22.8	5.1	1	312.1 (M:312.1)	5	37.5
ENSSSCP00000049764	histone H2A type 1-H - NCBI gene 110261668	13.9	10.9	8	408.3 (M:408.3)	4	50.0
ENSSSCP00000049771	glia maturation factor gamma - NCBI gene 100515973	16.8	5.6	3	162.1 (M:162.1)	4	33.1
ENSSSCP00000049804	dynamin 1 like - NCBI gene 100624497	78.0	6.4	6	108.6 (M:108.6)	2	4.0
ENSSSCP00000049832.SP	complement C1q A chain - NCBI gene 445461	23.9	9.1	6	149.4 (M:149.4)	3	17.0
ENSSSCP00000049861	diazepam binding inhibitor acyl-CoA binding protein - NCBI gene 397212	9.9	7.9	3	270.9 (M:270.9)	5	56.3
ENSSSCP00000049868	ATP synthase peripheral stalk subunit d - NCBI gene 100512624	19.5	6.2	2	430.1 (M:430.1)	7	56.5
ENSSSCP00000049912	ADP ribosylation factor like GTPase 8B - NCBI gene 100515580	21.5	8.3	3	365.4 (M:365.4)	6	34.4
ENSSSCP00000049913	SEC31 homolog A COPII coat complex component - NCBI gene 100511210	120.9	6.3	5	206.9 (M:206.9)	5	5.9
ENSSSCP00000049967	presenilin associated rhomboid like - NCBI gene 100739380	45.8	10.0	1	31.5 (M:31.5)	1	4.9
ENSSSCP00000049970	nucleoporin 205 - NCBI gene 100523151	190.9	5.5	6	51.1 (M:51.1)	1	0.8
ENSSSCP00000050012	Sec61 translocon gamma subunit - NCBI gene 100517415	7.6	10.0	1	107.1 (M:107.1)	3	18.2
ENSSSCP00000050094.SP	transmembrane and coiled-coil domains 1 - NCBI gene 100151809	19.1	9.9	4	61.2 (M:61.2)	1	8.9
ENSSSCP00000050163.SP	protein disulfide isomerase family A member 4 - NCBI gene 100522203	71.0	4.9	4	992.1 (M:992.1)	19	32.4
ENSSSCP00000050291	dynactin subunit 1 - NCBI gene 100519249	138.3	5.3	5	197.9 (M:197.9)	3	4.5
ENSSSCP00000050334	antioxidant 1 copper chaperone - NCBI gene 100312962	7.4	6.0	2	92.4 (M:92.4)	2	32.4
ENSSSCP00000050351	annexin A4 - NCBI gene 100312960	35.6	5.5	3	692.9 (M:692.9)	15	46.2
ENSSSCP00000050395	CD74 molecule - NCBI gene 396660	31.3	8.1	3	163.6 (M:163.6)	4	15.1
ENSSSCP00000050468	zinc finger protein 22 - NCBI gene 100739398	26.0	10.1	1	42.6 (M:42.6)	1	5.3
ENSSSCP00000050482	of 1 Hsap:glutaredoxin - HGNC:4330	10.6	7.7	3	121.2 (M:121.2)	3	21.1
ENSSSCP00000050484	stomatin - NCBI gene 100627513	31.2	7.6	2	506.3 (M:506.3)	8	33.8
ENSSSCP00000050495	ribosomal protein SA - NCBI gene 641351	30.7	5.2	6	506.4 (M:506.4)	7	33.8
ENSSSCP00000050515	chloride intracellular channel 1 - NCBI gene 110255330	27.0	5.2	6	376.8 (M:376.8)	5	31.1
ENSSSCP00000050675.SP	Fc fragment of IgG receptor IIIa - NCBI gene 397684	26.7	9.0	3	134.0 (M:134.0)	4	16.9
ENSSSCP00000050795	of 2 Hsap:heterogeneous nuclear ribonucleoprotein L - HGNC:5045	21.0	7.7	1	248.2 (M:248.2)	5	36.2
ENSSSCP00000050834	hydroxysteroid 11-beta dehydrogenase 1 - NCBI gene 397480	24.5	6.1	3	89.8 (M:89.8)	3	17.8
ENSSSCP00000050847	calpastatin - NCBI gene 397135	71.0	5.0	8	83.4 (M:83.4)	2	4.8
ENSSSCP00000050879	thioredoxin - NCBI gene 397581	11.8	5.0	2	143.5 (M:143.5)	2	23.8
ENSSSCP00000050934	ABR activator of RhoGEF and GTPase - NCBI gene 100522463	73.5	7.6	6	50.0 (M:50.0)	1	1.9
ENSSSCP00000051017	eukaryotic translation initiation factor 4B - HGNC:3285	67.1	6.6	3	56.3 (M:56.3)	1	2.7
ENSSSCP00000051023	phosphate cytidylyltransferase 1 choline alpha - NCBI gene 100512194	36.4	5.9	3	56.8 (M:56.8)	1	4.7
ENSSSCP00000051066	RAB31 member RAS oncogene family - NCBI gene 100737127	21.6	6.7	1	73.7 (M:73.7)	2	12.8
ENSSSCP00000051077	glucosidase II alpha subunit - NCBI gene 396938	109.1	5.7	7	921.0 (M:921.0)	20	25.2
ENSSSCP00000051081	ribosomal protein S17 - NCBI gene 414392	15.5	9.8	2	147.5 (M:147.5)	2	33.3
ENSSSCP00000051091	DnaJ heat shock protein family (Hsp40) member C2 - NCBI gene 100514533	22.1	6.1	2	34.1 (M:34.1)	1	6.7
ENSSSCP00000051116	eukaryotic translation initiation factor 3 subunit B - HGNC:3280	89.0	4.9	1	444.3 (M:444.3)	10	18.2
ENSSSCP00000051149	HRas proto-oncogene GTPase - NCBI gene 110259208	21.2	5.2	4	77.7 (M:77.7)	2	19.6
ENSSSCP00000051172	endoplasmic reticulum protein 44 - NCBI gene 100192437	47.0	5.2	3	185.7 (M:185.7)	5	15.8
ENSSSCP00000051211	RNA binding motif protein 14 - NCBI gene 100625905	69.5	9.7	2	167.9 (M:167.9)	5	10.9
ENSSSCP00000051216	CLN5 intracellular trafficking protein - NCBI gene 100152208	41.1	7.6	1	75.1 (M:75.1)	2	5.6
ENSSSCP00000051221	oxoglutarate dehydrogenase - NCBI gene 100515636	115.1	6.6	4	760.6 (M:760.6)	15	18.3
ENSSSCP00000051233	UDP-glucuronosyltransferase 2A1 - NCBI gene 100624788	61.1	6.9	1	29.7 (M:29.7)	1	1.5
ENSSSCP00000051236	phospholipase D family member 4 - NCBI gene 100524095	49.9	9.5	4	122.2 (M:122.2)	3	6.6
ENSSSCP00000051262.SP	succinate-CoA ligase alpha subunit - NCBI gene 399539	32.7	9.2	5	153.2 (M:153.2)	2	13.2
ENSSSCP00000051264	proteasome 26S subunit ATPase 4 - NCBI gene 110260986	47.3	5.1	1	155.8 (M:155.8)	3	9.3
ENSSSCP00000051331	tripeptidyl peptidase 1 - NCBI gene 100623352	50.5	6.5	4	289.0 (M:289.0)	3	11.2
ENSSSCP00000051343	adaptor related protein complex 1 subunit beta 1 - NCBI gene 100157709	103.7	5.0	4	739.4 (M:739.4)	13	18.7
ENSSSCP00000051407	adenosylhomocysteinase - NCBI gene 497050	52.6	6.2	4	804.1 (M:804.1)	13	30.6
ENSSSCP00000051484	LSM2 homolog U6 small nuclear RNA and mRNA degradation associated - NCBI gene 100144534	10.8	6.0	1	91.4 (M:91.4)	1	20.0
ENSSSCP00000051668	descr. not available	59.0	9.5	5	125.8 (M:125.8)	2	8.4
ENSSSCP00000051777	programmed cell death 4 - NCBI gene 100157112	45.0	5.1	3	42.2 (M:42.2)	1	5.6
ENSSSCP00000051888	ribosomal protein L3 - NCBI gene 396768	46.1	10.2	2	502.2 (M:502.2)	8	23.1
ENSSSCP00000051899	small nuclear ribonucleoprotein U5 subunit 200 - NCBI gene 100739577	244.4	5.7	2	311.3 (M:311.3)	8	5.2
ENSSSCP00000051912	splicing factor 1 - NCBI gene 100523886	59.7	9.5	4	223.2 (M:223.2)	5	10.6
ENSSSCP00000051926	serine and arginine rich splicing factor 10 - NCBI gene 100625186	31.3	11.3	3	106.4 (M:106.4)	2	10.3
ENSSSCP00000051936	cysteine-rich protein 1 - NCBI gene 110258364	8.5	9.0	1	31.9 (M:31.9)	1	9.1
ENSSSCP00000051960	ribosomal protein S4 X-linked - NCBI gene 397611	27.5	10.0	5	323.2 (M:323.2)	7	27.8
ENSSSCP00000051974	galactosidase alpha - NCBI gene 100415928	49.0	8.3	1	265.5 (M:265.5)	6	14.8
ENSSSCP00000052010	protein arginine methyltransferase 1 - NCBI gene 100286877	37.7	5.8	4	51.8 (M:51.8)	1	3.7
ENSSSCP00000052075	integrin linked kinase - NCBI gene 100623256	45.7	9.1	2	64.2 (M:64.2)	2	7.2
ENSSSCP00000052080	zinc finger CCHC-type containing 10 - NCBI gene 100524672	95.4	5.2	2	193.1 (M:193.1)	5	6.6
ENSSSCP00000052105	ribosomal protein L35 - NCBI gene 397598	14.5	11.2	1	61.8 (M:61.8)	2	18.7
ENSSSCP00000052139	phospholipase B domain containing 1 - NCBI gene 100155493	60.1	8.9	3	1331.6 (M:1331.6)	20	32.2
ENSSSCP00000052210	transformer 2 beta homolog - NCBI gene 768108	28.3	11.1	2	149.5 (M:149.5)	2	10.8
ENSSSCP00000052261	mitochondrial ribosomal protein S36 - NCBI gene 100516116	11.5	10.2	1	23.6 (M:23.6)	1	12.7
ENSSSCP00000052290	ribosomal protein S24 - NCBI gene 100155012	13.7	10.8	5	120.9 (M:120.9)	2	22.7
ENSSSCP00000052320	ST13 Hsp70 interacting protein - NCBI gene 100624451	40.7	5.3	2	55.2 (M:55.2)	2	6.4
ENSSSCP00000052349	RNA transcription translation and transport factor - NCBI gene 100154555	29.8	6.5	2	239.4 (M:239.4)	5	24.9
ENSSSCP00000052402	heat shock protein 90 alpha family class A member 1 - NCBI gene 397028	90.5	5.0	3	1315.5 (M:1315.5)	21	26.6
ENSSSCP00000052489	DExD-box helicase 39B - NCBI gene 448813	40.1	7.1	6	430.8 (M:430.8)	7	28.3
ENSSSCP00000052524	acyl-CoA synthetase family member 2 - NCBI gene 100512859	68.1	8.6	4	364.9 (M:364.9)	7	14.5
ENSSSCP00000052552	VPS26 retromer complex component A - NCBI gene 100155086	35.4	6.5	2	267.9 (M:267.9)	5	24.5
ENSSSCP00000052582	ribosomal protein L13a - NCBI gene 780432	23.7	11.1	1	190.1 (M:190.1)	5	21.1
ENSSSCP00000052641	ubiquitin specific peptidase 7 - NCBI gene 100190899	116.9	5.6	2	56.2 (M:56.2)	2	2.2
ENSSSCP00000052664	3-oxoacid CoA-transferase 1 - NCBI gene 396978	56.3	8.3	4	286.9 (M:286.9)	4	12.1
ENSSSCP00000052690.SP	lysosomal associated membrane protein 2 - NCBI gene 100154598	42.1	5.8	6	126.5 (M:126.5)	2	4.4
ENSSSCP00000052729	mannosyl-oligosaccharide glucosidase - NCBI gene 100513204	79.9	7.4	2	111.3 (M:111.3)	3	6.2
ENSSSCP00000052776	KDEL endoplasmic reticulum protein retention receptor 1 - NCBI gene 100520962	17.5	6.9	3	54.7 (M:54.7)	2	20.0
ENSSSCP00000052779	serine and arginine rich splicing factor 7 - NCBI gene 100518189	15.8	9.8	3	175.1 (M:175.1)	3	21.9
ENSSSCP00000052885	SET domain containing 3 actin histidine methyltransferase - NCBI gene 100152552	60.2	5.8	2	59.8 (M:59.8)	1	1.9
ENSSSCP00000052892	UPF1 RNA helicase and ATPase - NCBI gene 100738783	115.9	7.5	3	182.5 (M:182.5)	6	8.0
ENSSSCP00000052911	nuclear distribution C dynein complex regulator - NCBI gene 100511023	46.7	6.2	2	87.8 (M:87.8)	2	7.3
ENSSSCP00000052938	acyl-CoA synthetase short chain family member 1 - NCBI gene 100154828	73.5	6.9	4	117.6 (M:117.6)	3	5.4
ENSSSCP00000053028	of 2 Hsap:bolA family member 2B - HGNC:32479	10.1	5.8	1	34.2 (M:34.2)	1	18.6
ENSSSCP00000053029	oxysterol binding protein like 11 - NCBI gene 100623596	78.2	6.1	4	111.4 (M:111.4)	3	6.2
ENSSSCP00000053141	UDP-glucose glycoprotein glucosyltransferase 1 - NCBI gene 100155117	177.4	5.5	2	232.2 (M:232.2)	9	7.4
ENSSSCP00000053256	eukaryotic translation initiation factor 3 subunit J - NCBI gene 100517070	23.7	7.5	2	68.0 (M:68.0)	2	16.0
ENSSSCP00000053257.SP	glycoprotein nmb - NCBI gene 100049669	59.2	8.0	7	875.4 (M:875.4)	12	25.6
ENSSSCP00000053277	peroxiredoxin 2 - NCBI gene 100512521	21.9	5.2	4	214.7 (M:214.7)	4	31.8
ENSSSCP00000053282	reticulon 3 - NCBI gene 100512087	25.3	8.7	2	94.9 (M:94.9)	2	8.1
ENSSSCP00000053326	dynein cytoplasmic 1 heavy chain 1 - NCBI gene 100037291	428.1	6.0	1	1507.3 (M:1507.3)	35	12.9
ENSSSCP00000053338	ATPase H+ transporting V0 subunit a1 - NCBI gene 100523018	95.5	6.1	6	230.9 (M:230.9)	7	10.7
ENSSSCP00000053355	WASH complex subunit 5 - NCBI gene 100152185	127.1	7.0	5	276.7 (M:276.7)	7	7.8
ENSSSCP00000053375	succinate-CoA ligase GDP-forming beta subunit - NCBI gene 397026	44.8	5.3	4	78.9 (M:78.9)	3	7.0
ENSSSCP00000053391	RAN binding protein 1 - NCBI gene 100151896	20.0	5.4	3	37.7 (M:37.7)	1	5.2
ENSSSCP00000053395	lipase maturation factor 2 - NCBI gene 100518488	68.6	9.9	3	29.8 (M:29.8)	1	1.8
ENSSSCP00000053435	casein kinase 2 alpha 2 - NCBI gene 100737256	35.3	6.7	4	156.9 (M:156.9)	4	20.4
ENSSSCP00000053451	aldehyde dehydrogenase 2 family member - NCBI gene 733685	56.9	6.4	9	954.8 (M:954.8)	16	34.7
ENSSSCP00000053477	NADH:ubiquinone oxidoreductase subunit A5 - NCBI gene 100525371	13.4	5.9	1	59.1 (M:59.1)	1	22.4
ENSSSCP00000053532	P450 (cytochrome) oxidoreductase - NCBI gene 100170114	77.0	5.5	4	777.4 (M:777.4)	13	23.0
ENSSSCP00000053555	adenylosuccinate synthase - NCBI gene 100048942	45.0	6.2	2	116.5 (M:116.5)	3	12.4
ENSSSCP00000053573	insulin degrading enzyme - NCBI gene 100155309	117.9	6.4	2	142.3 (M:142.3)	3	3.8
ENSSSCP00000053660	signal transducer and activator of transcription 3 - NCBI gene 733648	81.2	8.2	3	313.7 (M:313.7)	5	13.3
ENSSSCP00000053692	PDS5 cohesin associated factor A - HGNC:29088	146.2	8.2	5	106.7 (M:106.7)	1	1.1
ENSSSCP00000053743	structural maintenance of chromosomes 1A - NCBI gene 100523938	128.2	6.6	5	148.4 (M:148.4)	2	2.3
ENSSSCP00000053780	ASPSCR1 tether for SLC2A4 UBX domain containing - NCBI gene 110255923	59.7	8.6	3	92.4 (M:92.4)	4	12.6
ENSSSCP00000053895	cleavage and polyadenylation specific factor 3 - NCBI gene 100622181	71.5	5.5	2	85.1 (M:85.1)	2	4.1
ENSSSCP00000053946	fibroblast growth factor 7 - NCBI gene 397281	44.9	5.4	6	84.0 (M:84.0)	2	6.2
ENSSSCP00000053977	DEAH-box helicase 38 - NCBI gene 100518664	135.7	6.1	3	67.9 (M:67.9)	2	1.9
ENSSSCP00000054047	ATP synthase F1 subunit gamma - NCBI gene 102160861	30.5	9.3	3	240.5 (M:240.5)	5	27.7
ENSSSCP00000054127	inositol-3-phosphate synthase 1 - HGNC:29821	53.9	5.5	3	84.7 (M:84.7)	2	5.9
ENSSSCP00000054237.SP	DDRGK domain containing 1 - NCBI gene 100155894	32.4	4.9	4	148.9 (M:148.9)	4	20.0
ENSSSCP00000054257	phosphoglycolate phosphatase - NCBI gene 100739035	34.3	5.5	1	32.8 (M:32.8)	1	4.0
ENSSSCP00000054379	serine/threonine kinase 10 - NCBI gene 100524465	99.7	6.4	3	154.3 (M:154.3)	6	7.6
ENSSSCP00000054471	inosine triphosphatase - NCBI gene 100157088	22.5	5.0	2	30.4 (M:30.4)	1	13.1
ENSSSCP00000054517	endoplasmic reticulum oxidoreductase 1 alpha - NCBI gene 100192435	46.1	5.6	5	105.5 (M:105.5)	3	11.8
ENSSSCP00000054518	keratin 77 - NCBI gene 100156059	59.8	5.1	5	51.6 (M:51.6)	1	2.2
ENSSSCP00000054576	Interferon-induced GTP-binding protein Mx2 - UP A7VK00	80.3	8.0	2	284.5 (M:284.5)	6	11.8
ENSSSCP00000054583	14 kDa phosphohistidine phosphatase - NCBI gene 100513261	13.9	5.9	1	25.8 (M:25.8)	1	8.7
ENSSSCP00000054592	septin 7 - NCBI gene 100523875	50.5	8.8	3	238.5 (M:238.5)	5	16.3
ENSSSCP00000054594	Aly/REF export factor - NCBI gene 100620496	26.9	11.2	1	144.1 (M:144.1)	2	12.5
ENSSSCP00000054612	dyskerin pseudouridine synthase 1 - NCBI gene 100216430	53.3	9.1	4	87.1 (M:87.1)	2	8.8
ENSSSCP00000054625	small ArfGAP2 - NCBI gene 100145888	37.5	9.1	2	102.2 (M:102.2)	2	6.9
ENSSSCP00000054681	vesicle associated membrane protein 3 - HGNC:12644	15.3	8.7	1	38.3 (M:38.3)	1	11.8
ENSSSCP00000054684	alanyl-tRNA synthetase domain containing 1 - NCBI gene 110255998	45.2	6.0	2	182.9 (M:182.9)	3	12.6
ENSSSCP00000054767	NADH:ubiquinone oxidoreductase subunit V3 - NCBI gene 100620809	43.1	5.5	2	166.1 (M:166.1)	5	22.0
ENSSSCP00000054893	moesin - NCBI gene 494458	67.7	6.2	9	1685.4 (M:1685.4)	28	44.0
ENSSSCP00000054948	family with sequence similarity 129 member B - NCBI gene 100739641	84.2	5.8	2	159.6 (M:159.6)	5	10.0
ENSSSCP00000055017	ribosomal protein L32 - NCBI gene 414419	15.8	11.3	1	27.8 (M:27.8)	1	5.2
ENSSSCP00000055047	wolframin ER transmembrane glycoprotein - HGNC:12762	97.2	8.3	1	33.2 (M:33.2)	1	0.8
ENSSSCP00000055095	clathrin light chain A - NCBI gene 100187581	23.2	4.5	4	237.9 (M:237.9)	4	22.2
ENSSSCP00000055162.SP	transmembrane 9 superfamily member 2 - NCBI gene 102161802	72.2	6.6	2	50.9 (M:50.9)	1	2.2
ENSSSCP00000055209	cytochrome c oxidase subunit VIa polypeptide 1 - NCBI gene 100152232	12.5	9.6	1	118.6 (M:118.6)	2	42.3
ENSSSCP00000055301	ribosomal protein S6 - NCBI gene 100038023	22.6	10.9	4	57.3 (M:57.3)	2	10.7
ENSSSCP00000055487	ribosomal protein S14 - NCBI gene 110259542	16.3	10.1	1	190.8 (M:190.8)	3	27.8
ENSSSCP00000055504	Rho GTPase activating protein 45 - NCBI gene 100623239	127.7	5.8	3	381.8 (M:381.8)	8	9.3
ENSSSCP00000055580	SMAD family member 9 - NCBI gene 100153584	43.4	8.7	5	37.9 (M:37.9)	1	3.4
ENSSSCP00000055629	interferon regulatory factor 2 binding protein 2 - NCBI gene 110256877	59.3	8.9	2	68.7 (M:68.7)	1	3.5
ENSSSCP00000055702	endosulfine alpha - NCBI gene 397361	12.9	8.7	4	87.9 (M:87.9)	2	24.1
ENSSSCP00000055737	adipocyte plasma membrane associated protein - NCBI gene 100157249	41.9	6.0	3	317.8 (M:317.8)	6	30.1
ENSSSCP00000055754	tubulin gamma 2 - HGNC:12419	49.8	5.6	3	71.0 (M:71.0)	3	7.7
ENSSSCP00000055802	HCK proto-oncogene Src family tyrosine kinase - NCBI gene 100526085	57.5	6.2	7	139.8 (M:139.8)	6	11.3
ENSSSCP00000055917	mitogen-activated protein kinase 14 - NCBI gene 100156630	41.5	5.5	17	325.0 (M:325.0)	7	27.8
ENSSSCP00000055982.SP	heat shock protein family A (Hsp70) member 5 - NCBI gene 407060	70.4	5.0	4	2143.3 (M:2143.3)	32	53.5
ENSSSCP00000055997	proteasome subunit alpha 4 - NCBI gene 397058	29.5	7.6	1	98.2 (M:98.2)	2	7.3
ENSSSCP00000055999	REL proto-oncogene NF-kB subunit - NCBI gene 100525104	65.3	6.1	2	45.7 (M:45.7)	2	4.8
ENSSSCP00000056032.SP	V-set and immunoglobulin domain containing 4 - NCBI gene 100156239	38.9	6.9	4	64.8 (M:64.8)	2	10.7
ENSSSCP00000056077	poly(rC) binding protein 2 - NCBI gene 397665	31.3	6.9	3	213.9 (M:213.9)	4	14.8
ENSSSCP00000056114	coagulation factor V - NCBI gene 397217	225.7	6.1	3	47.7 (M:47.7)	1	0.5
ENSSSCP00000056222	basic transcription factor 3 - NCBI gene 100514824	17.7	6.8	2	159.7 (M:159.7)	2	13.6
ENSSSCP00000056247	VRK serine/threonine kinase 1 - NCBI gene 100157930	44.9	8.9	2	49.2 (M:49.2)	2	7.8
ENSSSCP00000056290	lymphocyte specific protein 1 - NCBI gene 110259215	38.3	5.0	3	530.6 (M:530.6)	4	23.9
ENSSSCP00000056324	adaptor related protein complex 2 subunit sigma 1 - NCBI gene 100514408	17.0	5.8	2	216.0 (M:216.0)	7	38.0
ENSSSCP00000056508.SP	MHC class II histocompatibility antigen SLA-DRB1 - NCBI gene 100153386	27.1	6.3	21	181.5 (M:181.5)	2	10.1
ENSSSCP00000056527	solute carrier family 29 member 1 (Augustine blood group) - NCBI gene 396631	43.4	6.9	5	59.3 (M:59.3)	1	3.0
ENSSSCP00000056534	muscleblind like splicing regulator 1 - NCBI gene 100525306	35.8	9.0	22	75.8 (M:75.8)	1	3.3
ENSSSCP00000056542	eukaryotic translation initiation factor 4 gamma 2 - NCBI gene 100520826	102.9	7.3	2	43.0 (M:43.0)	2	2.2
ENSSSCP00000056568	NCK associated protein 1 like - NCBI gene 102162203	125.5	6.3	2	245.4 (M:245.4)	6	7.0
ENSSSCP00000056572	N-ribosyldihydronicotinamide:quinone reductase 2 - NCBI gene 100739771	21.3	5.4	3	67.0 (M:67.0)	1	12.3
ENSSSCP00000056583.SP	stromal interaction molecule 1 - NCBI gene 100171399	59.4	6.0	7	45.9 (M:45.9)	1	2.7
ENSSSCP00000056662	serine hydroxymethyltransferase 2 - NCBI gene 100626911	54.5	8.3	1	136.1 (M:136.1)	4	13.1
ENSSSCP00000056665	3'-phosphoadenosine 5'-phosphosulfate synthase 1 - NCBI gene 106504748	68.5	6.2	2	144.0 (M:144.0)	3	6.3
ENSSSCP00000056690	tripartite motif containing 28 - NCBI gene 110261332	79.0	5.7	4	129.9 (M:129.9)	3	6.7
ENSSSCP00000056766	RUN and FYVE domain containing 1 - NCBI gene 100519354	69.1	5.7	3	48.4 (M:48.4)	1	1.8
ENSSSCP00000056781	galectin 8 - NCBI gene 100156193	34.1	8.5	7	70.7 (M:70.7)	2	7.4
ENSSSCP00000056809	PBX homeobox interacting protein 1 - NCBI gene 100151902	78.9	4.8	2	81.1 (M:81.1)	2	4.3
ENSSSCP00000056949	TBC1 domain family member 17 - NCBI gene 100519431	72.2	6.2	2	59.3 (M:59.3)	2	3.0
ENSSSCP00000056965	RALY heterogeneous nuclear ribonucleoprotein - NCBI gene 100157085	29.8	9.2	3	58.4 (M:58.4)	2	8.0
ENSSSCP00000056985	sequestosome 1 - NCBI gene 100518718	45.1	5.0	3	74.3 (M:74.3)	1	4.4
ENSSSCP00000057012	pyrophosphatase (inorganic) 2 - NCBI gene 100521105	31.6	6.2	4	97.0 (M:97.0)	3	17.9
ENSSSCP00000057073	eukaryotic translation initiation factor 2 alpha kinase 2 - NCBI gene 397588	55.9	8.8	2	30.1 (M:30.1)	1	3.6
ENSSSCP00000057078	of 1 Hsap:histone cluster 3 H3 - HGNC:4778	14.7	11.0	9	230.2 (M:230.2)	6	27.9
ENSSSCP00000057117	polypyrimidine tract binding protein 3 - NCBI gene 768100	56.8	9.3	4	220.1 (M:220.1)	3	10.6
ENSSSCP00000057213	isocitrate dehydrogenase (NADP(+)) 2 mitochondrial - NCBI gene 397603	47.7	8.0	3	554.6 (M:554.6)	11	28.2
ENSSSCP00000057223	TNF alpha induced protein 8 - NCBI gene 100524014	21.8	9.0	2	72.7 (M:72.7)	1	10.6
ENSSSCP00000057270.SP	prenylcysteine oxidase 1 - NCBI gene 100624596	48.7	5.4	4	143.2 (M:143.2)	4	10.4
ENSSSCP00000057307	inosine monophosphate dehydrogenase 2 - NCBI gene 100525485	54.9	6.3	2	38.7 (M:38.7)	1	2.2
ENSSSCP00000057325.SP	collagen type I alpha 1 chain - NCBI gene 100738123	135.6	5.6	4	72.9 (M:72.9)	2	1.9
ENSSSCP00000057364	trans-2 3-enoyl-CoA reductase - NCBI gene 100515709	36.0	9.5	2	86.3 (M:86.3)	3	9.1
ENSSSCP00000057380	NHP2 ribonucleoprotein - NCBI gene 100526157	20.1	9.3	1	69.5 (M:69.5)	1	10.7
ENSSSCP00000057425	high mobility group AT-hook 1 - NCBI gene 100157848	11.5	11.5	2	49.1 (M:49.1)	1	14.7
ENSSSCP00000057438	cyclin G associated kinase - NCBI gene 100625047	118.2	5.4	1	75.8 (M:75.8)	1	2.0
ENSSSCP00000057440	of 1 Hsap:heterogeneous nuclear ribonucleoprotein A2/B1 - HGNC:5033	34.5	6.1	1	224.1 (M:224.1)	3	12.1
ENSSSCP00000057467	SRP receptor subunit alpha - NCBI gene 100513370	69.6	9.1	2	73.6 (M:73.6)	2	5.8
ENSSSCP00000057506	perilipin 3 - NCBI gene 595103	44.6	5.8	3	146.7 (M:146.7)	3	13.8
ENSSSCP00000057520	mitogen-activated protein kinase 3 - NCBI gene 445013	43.0	6.0	2	244.2 (M:244.2)	5	20.0
ENSSSCP00000057555	epidermal growth factor receptor pathway substrate 15 - NCBI gene 100518076	87.9	4.5	5	108.6 (M:108.6)	3	3.6
ENSSSCP00000057658	sorting nexin 2 - NCBI gene 100626970	58.6	5.0	6	457.0 (M:457.0)	11	26.9
ENSSSCP00000057724	thyroid hormone receptor interactor 12 - NCBI gene 100622166	186.4	5.8	7	37.1 (M:37.1)	1	0.7
ENSSSCP00000057826	Sec61 translocon beta subunit - NCBI gene 100511362	10.0	11.6	2	69.3 (M:69.3)	2	26.0
ENSSSCP00000057869	endothelial differentiation related factor 1 - NCBI gene 100736774	16.4	10.0	1	93.2 (M:93.2)	2	18.2
ENSSSCP00000057877	abhydrolase domain containing 12 - NCBI gene 100621636	44.6	9.0	2	178.6 (M:178.6)	4	13.4
ENSSSCP00000057921	RAB5C member RAS oncogene family - NCBI gene 100523862	23.5	8.6	1	389.8 (M:389.8)	8	35.6
ENSSSCP00000057956	thioredoxin like 1 - NCBI gene 100512385	31.9	4.8	4	233.2 (M:233.2)	4	23.5
ENSSSCP00000057975	TNFRSF1A associated via death domain - NCBI gene 100620340	33.5	5.3	1	83.4 (M:83.4)	3	13.5
ENSSSCP00000057986	poly(U) binding splicing factor 60 - NCBI gene 100624565	50.3	5.2	4	86.8 (M:86.8)	2	8.1
ENSSSCP00000058015	ribosome binding protein 1 - NCBI gene 100154945	163.2	9.0	2	151.4 (M:151.4)	5	4.6
ENSSSCP00000058023	translocase of outer mitochondrial membrane 70 - NCBI gene 100523641	58.4	6.2	2	31.2 (M:31.2)	1	2.1
ENSSSCP00000058152	proteasome subunit beta 1 - NCBI gene 100621969	26.3	7.7	2	337.9 (M:337.9)	7	39.0
ENSSSCP00000058218	valyl-tRNA synthetase - NCBI gene 100270813	139.9	7.5	1	338.3 (M:338.3)	7	7.5
ENSSSCP00000058258	transaldolase 1 - NCBI gene 100514210	43.0	8.8	2	202.4 (M:202.4)	4	8.9
ENSSSCP00000058334	glutathione S-transferase P-like - NCBI gene 100739163	23.6	7.7	5	678.1 (M:678.1)	8	49.5
ENSSSCP00000058354	ATP binding cassette subfamily G member 4 - NCBI gene 100518504	98.8	7.3	2	42.8 (M:42.8)	2	3.0
ENSSSCP00000058382.SP	albumin - NCBI gene 396960	57.3	5.6	11	116.6 (M:116.6)	2	4.0
ENSSSCP00000058443	thiosulfate sulfurtransferase - NCBI gene 100153230	38.8	7.7	3	126.5 (M:126.5)	2	12.6
ENSSSCP00000058541	5'-nucleotidase cytosolic II - NCBI gene 100154612	61.5	5.4	4	362.6 (M:362.6)	7	20.1
ENSSSCP00000058574	eukaryotic translation initiation factor 3 subunit H - NCBI gene 100522801	39.9	6.2	2	111.7 (M:111.7)	3	14.5
ENSSSCP00000058651	signal peptidase complex subunit 3 - NCBI gene 100526140	17.6	9.1	2	78.0 (M:78.0)	2	14.9
ENSSSCP00000058821	Ecm29 proteasome adaptor and scaffold - NCBI gene 100628178	200.7	6.7	4	50.0 (M:50.0)	1	0.8
ENSSSCP00000058825	RAP2B member of RAS oncogene family - NCBI gene 100144507	20.5	4.7	2	240.9 (M:240.9)	3	26.2
ENSSSCP00000058874	proteasome subunit alpha 7 - NCBI gene 100626738	27.1	9.3	3	203.3 (M:203.3)	3	20.4
ENSSSCP00000058880	eukaryotic translation initiation factor 4 gamma 1 - NCBI gene 449528	167.2	5.2	6	417.9 (M:417.9)	8	7.5
ENSSSCP00000058891	of 2 Hsap:heat shock protein family A (Hsp70) member 1B - HGNC:5233	74.0	5.6	2	445.7 (M:445.7)	8	18.2
ENSSSCP00000058894	SEC11 homolog A signal peptidase complex subunit - NCBI gene 100622744	20.6	9.5	1	97.0 (M:97.0)	4	19.6
ENSSSCP00000058915	protein kinase C and casein kinase substrate in neurons 2 - NCBI gene 100523786	51.2	5.3	2	34.7 (M:34.7)	1	3.6
ENSSSCP00000058947	RNA binding motif protein 25 - NCBI gene 100511390	62.3	9.2	1	57.5 (M:57.5)	1	3.5
ENSSSCP00000058991	proteasome 26S subunit ATPase 2 - NCBI gene 100514865	44.0	6.0	2	99.2 (M:99.2)	2	8.1
ENSSSCP00000059061	RNA binding motif protein 8A - NCBI gene 100156173	19.1	9.0	2	66.0 (M:66.0)	3	16.2
ENSSSCP00000059149	ubiquitin associated protein 2 like - NCBI gene 100517710	95.4	5.8	6	90.7 (M:90.7)	4	7.3
ENSSSCP00000059154	myristoylated alanine rich protein kinase C substrate - NCBI gene 100517207	31.6	4.4	1	74.4 (M:74.4)	2	7.8
ENSSSCP00000059158	of 1 Hsap:ORMDL sphingolipid biosynthesis regulator 2 - HGNC:16037	13.0	7.7	2	48.2 (M:48.2)	2	20.2
ENSSSCP00000059160	opioid growth factor receptor like 1 - NCBI gene 100153138	52.5	5.5	2	168.0 (M:168.0)	4	12.7
ENSSSCP00000059161	developmentally regulated GTP binding protein 2 - NCBI gene 110256132	40.6	8.9	1	68.7 (M:68.7)	2	6.0
ENSSSCP00000059162	vinculin - NCBI gene 396974	101.0	5.4	3	161.1 (M:161.1)	4	6.8
ENSSSCP00000059181	cytoplasmic FMR1 interacting protein 2 - NCBI gene 100523290	145.6	6.6	3	197.1 (M:197.1)	6	5.7
ENSSSCP00000059308	septin 11 - NCBI gene 100523501	43.4	6.5	6	97.5 (M:97.5)	2	8.9
ENSSSCP00000059315	flavin adenine dinucleotide synthetase 1 - NCBI gene 100153896	52.0	5.8	4	29.1 (M:29.1)	1	3.0
ENSSSCP00000059451	apurinic/apyrimidinic endodeoxyribonuclease 1 - NCBI gene 100154728	35.4	8.0	1	195.8 (M:195.8)	2	12.3
ENSSSCP00000059517	importin 7 - NCBI gene 100626508	116.1	4.7	5	67.3 (M:67.3)	1	1.1
ENSSSCP00000059535	ribosomal protein L10a - NCBI gene 100037993	24.8	9.9	3	178.7 (M:178.7)	5	25.3
ENSSSCP00000059556	paxillin - NCBI gene 110256718	60.5	6.1	1	73.5 (M:73.5)	2	4.9

## Sheet: #4_Macrophages Mock3
Protein ID	Protein description	MW [kDa]	pI	#Alt. Proteins	Scores	#Peptides	SC [%]
ENSSSCP00000000011.SP	fibulin 1 - NCBI gene 100519144	74.5	4.9	4	88.0 (M:88.0)	1	2.4
ENSSSCP00000000036	tubulin tyrosine ligase like 12 - NCBI gene 100621422	67.4	5.4	1	340.3 (M:340.3)	10	21.9
ENSSSCP00000000040	NADH-cytochrome b5 reductase 3-like - NCBI gene 100524254	33.9	8.6	1	410.4 (M:410.4)	7	28.0
ENSSSCP00000000046.SP	alpha-N-acetylgalactosaminidase - NCBI gene 100142667	41.9	5.6	5	120.0 (M:120.0)	2	6.2
ENSSSCP00000000070	aconitase 2 - NCBI gene 396999	85.4	7.6	1	828.1 (M:828.1)	13	21.0
ENSSSCP00000000101	translocase of outer mitochondrial membrane 22 - NCBI gene 100520786	15.3	4.3	1	78.7 (M:78.7)	2	16.3
ENSSSCP00000000123	eukaryotic translation initiation factor 3 subunit L - NCBI gene 100515608	62.8	5.8	3	272.4 (M:272.4)	6	15.2
ENSSSCP00000000145	eukaryotic translation initiation factor 3 subunit D - NCBI gene 100512835	63.9	5.8	1	185.8 (M:185.8)	5	13.5
ENSSSCP00000000149	myosin heavy chain 9 - NCBI gene 396904	226.1	5.5	10	2810.7 (M:2810.7)	43	27.1
ENSSSCP00000000165	RNA 2' 3'-cyclic phosphate and 5'-OH ligase - NCBI gene 733658	55.2	6.8	1	172.4 (M:172.4)	3	9.5
ENSSSCP00000000178	cytoskeleton associated protein 4 - NCBI gene 100523493	64.5	5.5	1	191.0 (M:191.0)	4	11.5
ENSSSCP00000000187	FKBP prolyl isomerase 11 - NCBI gene 100524935	25.6	9.2	1	82.3 (M:82.3)	2	7.8
ENSSSCP00000000201	tubulin alpha 1a - NCBI gene 100135051	50.1	4.9	13	1295.1 (M:1295.1)	16	41.2
ENSSSCP00000000266	keratin 1 - NCBI gene 100049664	64.8	8.2	5	83.6 (M:83.6)	2	3.4
ENSSSCP00000000304	heterogeneous nuclear ribonucleoprotein A1 - NCBI gene 768103	34.2	9.3	2	483.2 (M:483.2)	9	32.8
ENSSSCP00000000397	proliferation-associated 2G4 - NCBI gene 100737962	38.0	7.1	2	153.0 (M:153.0)	5	17.4
ENSSSCP00000000399	extended synaptotagmin 1 - NCBI gene 100519485	117.2	5.6	3	595.3 (M:595.3)	13	16.5
ENSSSCP00000000403	myosin light chain 6 - NCBI gene 396807	17.9	4.5	2	627.1 (M:627.1)	9	48.1
ENSSSCP00000000419.SP	canopy FGF signaling regulator 2 - NCBI gene 100151912	18.5	4.7	2	113.7 (M:113.7)	2	17.3
ENSSSCP00000000432	ATP synthase F1 subunit beta - NCBI gene 100157156	48.6	5.0	5	1850.6 (M:1850.6)	23	52.9
ENSSSCP00000000437	signal transducer and activator of transcription 6 - NCBI gene 100153518	94.3	5.9	1	55.6 (M:55.6)	2	3.2
ENSSSCP00000000457	dynactin subunit 2 - NCBI gene 100515661	44.5	5.1	2	159.2 (M:159.2)	4	13.6
ENSSSCP00000000522.SP	lysozyme - NCBI gene 100157211	14.6	8.9	2	55.0 (M:55.0)	1	5.5
ENSSSCP00000000527	chaperonin containing TCP1 subunit 2 - NCBI gene 100157776	57.4	6.1	1	830.7 (M:830.7)	11	31.6
ENSSSCP00000000541	TBC1 domain family member 15 - NCBI gene 100157246	74.6	5.2	3	64.9 (M:64.9)	2	3.7
ENSSSCP00000000553	nucleosome assembly protein 1 like 1 - NCBI gene 100524086	45.3	4.4	7	382.9 (M:382.9)	6	19.4
ENSSSCP00000000606	lactate dehydrogenase B - NCBI gene 102161427	41.4	7.6	3	463.5 (M:463.5)	10	29.4
ENSSSCP00000000609	golgi transport 1B - NCBI gene 100154676	15.4	10.4	1	44.7 (M:44.7)	1	10.1
ENSSSCP00000000630	epidermal growth factor receptor pathway substrate 8 - NCBI gene 100525921	91.2	7.3	2	110.1 (M:110.1)	2	5.5
ENSSSCP00000000642	WW domain binding protein 11 - NCBI gene 100739009	70.0	7.7	1	30.9 (M:30.9)	1	2.2
ENSSSCP00000000665	Y-box binding protein 3 - NCBI gene 100518125	32.7	9.6	3	123.8 (M:123.8)	3	12.2
ENSSSCP00000000703.SP	mannose-6-phosphate receptor cation dependent - NCBI gene 100154117	27.9	5.4	4	157.1 (M:157.1)	2	12.7
ENSSSCP00000000729	ubiquitin specific peptidase 5 - NCBI gene 100155342	95.8	4.9	1	485.0 (M:485.0)	9	14.2
ENSSSCP00000000730	triosephosphate isomerase 1 - NCBI gene 100157582	30.5	7.6	3	636.9 (M:636.9)	9	43.2
ENSSSCP00000000740	glyceraldehyde-3-phosphate dehydrogenase - NCBI gene 396823	35.8	8.5	5	1007.6 (M:1007.6)	14	31.5
ENSSSCP00000000757	CD9 molecule - NCBI gene 397067	22.1	7.5	2	46.3 (M:46.3)	1	3.5
ENSSSCP00000000766	NADH:ubiquinone oxidoreductase subunit A9 - NCBI gene 100524622	42.5	9.5	3	156.8 (M:156.8)	4	12.5
ENSSSCP00000000897	thioredoxin reductase 1 - NCBI gene 396681	54.7	5.7	1	541.3 (M:541.3)	9	23.8
ENSSSCP00000000906	heat shock protein 90 beta family member 1 - NCBI gene 397191	55.9	4.9	1	803.9 (M:803.9)	16	29.4
ENSSSCP00000000954	leukotriene A4 hydrolase - NCBI gene 100154219	69.0	5.8	1	218.1 (M:218.1)	4	8.9
ENSSSCP00000000971	descr. not available	16.5	4.7	1	134.6 (M:134.6)	2	21.1
ENSSSCP00000001024	cullin associated and neddylation dissociated 1 - NCBI gene 100514460	119.5	5.6	2	253.2 (M:253.2)	7	9.1
ENSSSCP00000001081	serpin family B member 1 - NCBI gene 100155145	42.5	6.1	5	1556.1 (M:1556.1)	23	52.6
ENSSSCP00000001093.SP	signal sequence receptor subunit 1 - NCBI gene 100152689	29.6	4.3	2	55.3 (M:55.3)	1	3.0
ENSSSCP00000001145	DEK proto-oncogene - NCBI gene 100156871	42.6	8.5	1	129.9 (M:129.9)	4	12.3
ENSSSCP00000001206	histone cluster 1 H1 family member d - HGNC:4717	27.7	11.1	1	302.1 (M:302.1)	4	14.7
ENSSSCP00000001420	ATP binding cassette subfamily F member 1 - NCBI gene 100144452	91.6	6.7	2	71.9 (M:71.9)	2	3.0
ENSSSCP00000001459	tubulin beta class I - NCBI gene 733686	49.6	4.8	4	1427.3 (M:1427.3)	21	47.3
ENSSSCP00000001513	neuraminidase 1 - NCBI gene 100124381	45.1	6.6	1	61.5 (M:61.5)	2	5.5
ENSSSCP00000001524	Ski2 like RNA helicase - NCBI gene 100124376	137.6	5.9	1	38.2 (M:38.2)	1	1.1
ENSSSCP00000001528.SP	complement C4A (Rodgers blood group) - NCBI gene 445467	190.1	6.7	2	42.7 (M:42.7)	1	1.0
ENSSSCP00000001567.SP	MHC class II DR-alpha - NCBI gene 100135040	25.9	5.0	4	197.5 (M:197.5)	3	17.5
ENSSSCP00000001574.SP	MHC class II histocompatibility antigen SLA-DQA - NCBI gene 100153387	25.3	5.3	7	126.9 (M:126.9)	2	10.2
ENSSSCP00000001575.SP	SLA-DQ beta1 domain - NCBI gene 100037921	26.3	7.9	2	253.4 (M:253.4)	4	13.1
ENSSSCP00000001581	proteasome subunit beta 8 - NCBI gene 396975	30.7	6.2	4	369.3 (M:369.3)	5	22.8
ENSSSCP00000001588	transporter 1 ATP binding cassette subfamily B member - NCBI gene 733649	80.6	8.7	1	178.3 (M:178.3)	6	10.6
ENSSSCP00000001591.SP	MHC class II DM beta - NCBI gene 100135050	27.1	5.9	2	94.5 (M:94.5)	1	8.6
ENSSSCP00000001631	ribosomal protein S18 - NCBI gene 396980	17.7	11.0	3	368.2 (M:368.2)	8	40.8
ENSSSCP00000001634	prefoldin subunit 6 - NCBI gene 100152995	14.6	8.8	1	57.2 (M:57.2)	1	9.3
ENSSSCP00000001636.SP	TAP binding protein - NCBI gene 100155428	51.8	7.1	3	155.8 (M:155.8)	4	12.4
ENSSSCP00000001659	ribosomal protein S10 - NCBI gene 100155444	18.9	10.2	1	336.0 (M:336.0)	4	23.6
ENSSSCP00000001690	mitogen-activated protein kinase 14 - NCBI gene 100156630	41.3	5.5	17	207.3 (M:207.3)	5	15.3
ENSSSCP00000001699	serine and arginine rich splicing factor 3 - NCBI gene 100739153	19.3	11.6	1	206.3 (M:206.3)	4	25.6
ENSSSCP00000001827	exportin 5 - NCBI gene 100155084	134.7	5.4	2	186.0 (M:186.0)	3	4.3
ENSSSCP00000001866.SP	ectonucleotide pyrophosphatase/phosphodiesterase 4 - NCBI gene 100738210	49.3	6.1	2	29.7 (M:29.7)	1	3.9
ENSSSCP00000001934	cathepsin H - NCBI gene 396969	37.4	7.9	4	254.1 (M:254.1)	5	17.0
ENSSSCP00000001946	fumarylacetoacetate hydrolase - NCBI gene 100623036	53.0	7.0	1	142.6 (M:142.6)	2	8.1
ENSSSCP00000001984	IQ motif containing GTPase activating protein 1 - NCBI gene 100157656	189.1	6.0	3	2939.1 (M:2939.1)	41	30.6
ENSSSCP00000001988	FES proto-oncogene tyrosine kinase - NCBI gene 100155631	93.3	6.3	6	132.5 (M:132.5)	3	3.5
ENSSSCP00000002103	ADP dependent glucokinase - NCBI gene 100623786	54.0	5.6	1	55.1 (M:55.1)	2	4.6
ENSSSCP00000002105	hexosaminidase subunit alpha - NCBI gene 100142664	59.1	5.7	3	575.9 (M:575.9)	10	17.1
ENSSSCP00000002108	pyruvate kinase muscle - NCBI gene 100158154	57.8	8.0	7	1785.5 (M:1785.5)	19	42.0
ENSSSCP00000002132	proteasome subunit alpha 6 - NCBI gene 100156790	27.4	6.3	1	135.4 (M:135.4)	3	16.7
ENSSSCP00000002177	dehydrogenase/reductase 1 - NCBI gene 100519262	34.1	8.0	2	96.0 (M:96.0)	1	6.1
ENSSSCP00000002190	proteasome activator subunit 2 - NCBI gene 397522	27.3	5.5	1	207.8 (M:207.8)	3	20.5
ENSSSCP00000002192	proteasome activator subunit 1 - NCBI gene 397572	28.6	5.8	1	247.9 (M:247.9)	7	29.7
ENSSSCP00000002196	phosphoenolpyruvate carboxykinase 2 mitochondrial - NCBI gene 403165	70.6	8.3	2	111.5 (M:111.5)	4	6.9
ENSSSCP00000002200	dehydrogenase/reductase (SDR family) member 4 - NCBI gene 397082	26.3	9.8	2	33.3 (M:33.3)	1	5.3
ENSSSCP00000002224	apoptotic chromatin condensation inducer 1 - NCBI gene 100156353	136.6	5.6	1	104.2 (M:104.2)	3	2.8
ENSSSCP00000002240	defender against cell death 1 - NCBI gene 396984	12.5	6.5	1	146.6 (M:146.6)	3	28.3
ENSSSCP00000002464	methylenetetrahydrofolate dehydrogenase cyclohydrolase and formyltetrahydrofolate synthetase 1 - NCBI gene 414382	101.0	6.8	1	181.9 (M:181.9)	3	4.4
ENSSSCP00000002468	heat shock protein family A (Hsp70) member 2 - NCBI gene 100621324	69.0	5.5	1	620.1 (M:620.1)	8	14.6
ENSSSCP00000002505	ERH mRNA splicing and mitosis factor - NCBI gene 100152505	12.3	5.6	1	110.2 (M:110.2)	3	30.8
ENSSSCP00000002547	acyl-CoA thioesterase 6 - NCBI gene 100152868	46.5	6.5	3	52.3 (M:52.3)	1	2.6
ENSSSCP00000002564.SP	NPC intracellular cholesterol transporter 2 - NCBI gene 397410	14.3	6.3	2	113.5 (M:113.5)	2	11.5
ENSSSCP00000002572	dihydrolipoamide S-succinyltransferase - NCBI gene 397690	48.9	9.0	1	91.8 (M:91.8)	2	5.9
ENSSSCP00000002606	serine palmitoyltransferase long chain base subunit 2 - NCBI gene 100158010	62.8	7.6	1	185.0 (M:185.0)	3	7.8
ENSSSCP00000002608	activator of HSP90 ATPase activity 1 - NCBI gene 100626607	38.3	5.5	1	86.8 (M:86.8)	2	7.7
ENSSSCP00000002634	proteasome 26S subunit ATPase 1 - NCBI gene 100155274	49.2	5.9	1	69.6 (M:69.6)	2	4.5
ENSSSCP00000002647	ataxin 3 - NCBI gene 100144422	40.4	4.6	1	54.1 (M:54.1)	1	5.7
ENSSSCP00000002654	legumain - NCBI gene 100154477	41.6	6.3	6	467.6 (M:467.6)	5	14.8
ENSSSCP00000002681.SP	serpin family A member 1 - NCBI gene 397688	44.5	5.5	2	42.7 (M:42.7)	1	3.3
ENSSSCP00000002703	glutaredoxin 5 - NCBI gene 100154744	16.6	6.8	1	77.3 (M:77.3)	1	9.1
ENSSSCP00000002737	40S ribosomal protein S21 - NCBI gene 100518848	9.1	8.7	1	297.1 (M:297.1)	3	39.8
ENSSSCP00000002743	heat shock protein 90 alpha family class A member 1 - NCBI gene 397028	84.7	4.9	3	1333.6 (M:1333.6)	20	25.8
ENSSSCP00000002862	adenine phosphoribosyltransferase - NCBI gene 100622001	19.6	6.7	1	86.2 (M:86.2)	2	12.8
ENSSSCP00000002902	phospholipase C gamma 2 - NCBI gene 100518663	147.8	6.3	1	96.3 (M:96.3)	3	2.8
ENSSSCP00000002919	lysyl-tRNA synthetase - NCBI gene 100521452	71.4	6.4	2	248.2 (M:248.2)	5	8.6
ENSSSCP00000002937	DEAD-box helicase 19B - NCBI gene 100524746	53.9	6.2	4	71.8 (M:71.8)	2	5.6
ENSSSCP00000002938	alanyl-tRNA synthetase - NCBI gene 100525399	105.7	5.3	1	638.3 (M:638.3)	14	15.7
ENSSSCP00000002960	IST1 factor associated with ESCRT-III - NCBI gene 100626669	39.6	5.3	2	30.0 (M:30.0)	1	5.2
ENSSSCP00000002974	cytochrome b5 type B (outer mitochondrial membrane) - NCBI gene 100286856	13.9	4.9	2	128.0 (M:128.0)	2	27.6
ENSSSCP00000002995	ATPase H+ transporting V0 subunit d1 - NCBI gene 100525048	40.3	4.9	1	274.3 (M:274.3)	6	23.6
ENSSSCP00000003080	programmed cell death 5 - NCBI gene 100523791	14.2	5.8	1	79.3 (M:79.3)	2	19.2
ENSSSCP00000003088	peptidase D - NCBI gene 100511084	54.8	5.7	2	724.1 (M:724.1)	9	20.3
ENSSSCP00000003089	LSM14A mRNA processing body assembly factor - NCBI gene 100511455	46.5	9.6	2	41.9 (M:41.9)	1	4.3
ENSSSCP00000003094	glucose-6-phosphate isomerase - NCBI gene 397602	63.1	7.8	1	1415.3 (M:1415.3)	17	40.0
ENSSSCP00000003131	COX6B protein - NCBI gene 100038022	9.8	8.8	2	52.8 (M:52.8)	1	12.0
ENSSSCP00000003143.SP	TYRO protein tyrosine kinase binding protein - NCBI gene 397405	9.1	8.0	2	137.7 (M:137.7)	3	34.9
ENSSSCP00000003207	actinin alpha 4 - NCBI gene 100517284	107.2	5.2	11	1091.0 (M:1091.0)	20	26.4
ENSSSCP00000003296	ribosomal protein S19 - NCBI gene 100518254	16.1	10.3	4	294.0 (M:294.0)	6	31.0
ENSSSCP00000003318	ETHE1 persulfide dioxygenase - NCBI gene 106504117	27.0	6.5	1	240.7 (M:240.7)	4	17.1
ENSSSCP00000003340	CLPTM1 regulator of GABA type A receptor forward trafficking - NCBI gene 100511021	72.3	6.3	2	188.3 (M:188.3)	4	5.4
ENSSSCP00000003343	apolipoprotein E - NCBI gene 397576	36.6	5.9	2	402.7 (M:402.7)	9	29.0
ENSSSCP00000003344	translocase of outer mitochondrial membrane 40 - NCBI gene 102165927	33.3	6.7	2	44.3 (M:44.3)	1	3.4
ENSSSCP00000003361	solute carrier family 1 member 5 - NCBI gene 641348	56.4	5.2	1	131.9 (M:131.9)	2	4.4
ENSSSCP00000003378	NSF attachment protein alpha - NCBI gene 100515953	33.3	5.2	2	321.5 (M:321.5)	6	27.8
ENSSSCP00000003404	BCL2 associated X apoptosis regulator - NCBI gene 396633	19.4	5.5	1	62.3 (M:62.3)	1	7.5
ENSSSCP00000003413	nucleobindin 1 - NCBI gene 100512538	49.4	5.1	3	181.2 (M:181.2)	4	12.9
ENSSSCP00000003416	RuvB like AAA ATPase 2 - NCBI gene 100511637	51.1	5.5	2	112.1 (M:112.1)	1	3.7
ENSSSCP00000003417	ferritin light chain - NCBI gene 397035	20.0	5.7	1	626.5 (M:626.5)	8	46.6
ENSSSCP00000003419	glycogen synthase 1 - NCBI gene 574064	79.3	6.2	4	140.6 (M:140.6)	3	7.6
ENSSSCP00000003432	ribosomal protein S11 - NCBI gene 100513660	18.4	10.3	1	133.3 (M:133.3)	4	16.5
ENSSSCP00000003435	aldehyde dehydrogenase 16 family member A1 - NCBI gene 100514292	96.7	8.4	2	180.3 (M:180.3)	5	9.3
ENSSSCP00000003447	interferon regulatory factor 3 - NCBI gene 396656	46.5	5.0	2	98.8 (M:98.8)	2	9.8
ENSSSCP00000003505	electron transfer flavoprotein subunit beta - NCBI gene 396614	27.7	8.6	1	167.7 (M:167.7)	2	12.2
ENSSSCP00000003528	myeloid associated differentiation marker - NCBI gene 100519316	35.1	8.7	1	83.3 (M:83.3)	2	9.0
ENSSSCP00000003670	Parkinsonism associated deglycase - NCBI gene 780404	19.9	6.3	1	316.1 (M:316.1)	5	36.5
ENSSSCP00000003687	phosphogluconate dehydrogenase - NCBI gene 397546	52.3	6.3	1	1235.5 (M:1235.5)	18	37.3
ENSSSCP00000003707	F-box protein 6 - NCBI gene 100524148	30.4	6.4	2	105.1 (M:105.1)	4	20.8
ENSSSCP00000003753	EF-hand domain family member D2 - NCBI gene 100520743	26.6	5.1	2	742.0 (M:742.0)	12	41.4
ENSSSCP00000003775	NECAP endocytosis associated 2 - NCBI gene 100523442	28.6	8.8	3	339.2 (M:339.2)	5	32.0
ENSSSCP00000003783	regulator of chromosome condensation 2 - NCBI gene 100525466	56.1	9.1	3	27.0 (M:27.0)	1	2.5
ENSSSCP00000003786	ubiquitin protein ligase E3 component n-recognin 4 - NCBI gene 102161705	572.4	5.7	1	235.7 (M:235.7)	7	1.5
ENSSSCP00000003788	ER membrane protein complex subunit 1 - NCBI gene 100512109	109.3	8.5	5	62.6 (M:62.6)	2	2.4
ENSSSCP00000003790	aldo-keto reductase family 7 member A2 - NCBI gene 100511331	40.9	8.6	1	475.4 (M:475.4)	8	28.2
ENSSSCP00000003805.SP	dolichyl-diphosphooligosaccharide--protein glycosyltransferase non-catalytic subunit - NCBI gene 397385	46.2	5.4	3	468.9 (M:468.9)	8	20.8
ENSSSCP00000003820	cell division cycle 42 - NCBI gene 780428	21.2	6.2	2	193.0 (M:193.0)	2	15.7
ENSSSCP00000003880	WASP family member 2 - NCBI gene 100512789	54.2	5.4	1	131.8 (M:131.8)	2	6.4
ENSSSCP00000003888	thymocyte selection associated family member 2 - NCBI gene 100514466	71.8	5.8	2	160.5 (M:160.5)	3	7.8
ENSSSCP00000003900	small nuclear ribonucleoprotein U5 subunit 40 - NCBI gene 100624754	39.3	8.3	1	74.7 (M:74.7)	3	10.3
ENSSSCP00000003916	eukaryotic translation initiation factor 3 subunit I - NCBI gene 100521499	36.3	5.4	2	181.6 (M:181.6)	4	16.4
ENSSSCP00000003917	histone deacetylase 1 - NCBI gene 100622482	51.6	5.2	4	91.4 (M:91.4)	3	6.0
ENSSSCP00000003941	thyroid hormone receptor associated protein 3 - NCBI gene 100627402	109.0	10.1	1	175.7 (M:175.7)	3	4.5
ENSSSCP00000003948	splicing factor 3a subunit 3 - NCBI gene 100512288	58.9	5.3	1	74.6 (M:74.6)	2	7.8
ENSSSCP00000003953	Ras related GTP binding C - NCBI gene 100513798	50.0	6.0	2	75.9 (M:75.9)	2	7.0
ENSSSCP00000003959	microtubule actin crosslinking factor 1 - NCBI gene 106504077	499.1	5.1	4	131.9 (M:131.9)	3	1.1
ENSSSCP00000003976	cyclase associated actin cytoskeleton regulatory protein 1 - NCBI gene 100621359	51.4	6.8	2	907.1 (M:907.1)	14	35.4
ENSSSCP00000003998	myosin regulatory light chain 12B - NCBI gene 414399	19.9	4.6	5	392.0 (M:392.0)	6	34.9
ENSSSCP00000004014.SP	NPC intracellular cholesterol transporter 1 - NCBI gene 397591	139.6	5.2	2	380.4 (M:380.4)	6	5.7
ENSSSCP00000004075	far upstream element binding protein 1 - NCBI gene 100525995	69.8	6.9	6	398.3 (M:398.3)	9	20.2
ENSSSCP00000004085	acyl-CoA dehydrogenase medium chain - NCBI gene 397104	43.3	8.4	2	363.0 (M:363.0)	7	22.6
ENSSSCP00000004109	SERPINE1 mRNA binding protein 1 - NCBI gene 100518613	44.8	8.6	1	99.0 (M:99.0)	3	8.4
ENSSSCP00000004124	phosphoglucomutase 1 - NCBI gene 397566	61.5	6.4	3	474.6 (M:474.6)	7	15.5
ENSSSCP00000004169	sterol carrier protein 2 - NCBI gene 397439	58.3	6.6	2	277.0 (M:277.0)	6	9.1
ENSSSCP00000004181.SP	thioredoxin domain containing 12 - NCBI gene 100517534	16.6	5.0	2	62.2 (M:62.2)	1	10.1
ENSSSCP00000004185	epidermal growth factor receptor pathway substrate 15 - NCBI gene 100518076	95.4	4.5	5	119.0 (M:119.0)	3	4.3
ENSSSCP00000004198.SP	cytidine/uridine monophosphate kinase 1 - NCBI gene 100521561	16.8	9.2	5	67.1 (M:67.1)	2	14.2
ENSSSCP00000004229	peroxiredoxin 1 - NCBI gene 100512476	22.2	8.6	2	483.0 (M:483.0)	8	37.7
ENSSSCP00000004246	ribosomal protein S8 - NCBI gene 100516861	24.2	10.3	2	333.1 (M:333.1)	5	28.4
ENSSSCP00000004285	peptidylprolyl isomerase H - NCBI gene 100523448	19.2	8.3	1	67.7 (M:67.7)	1	14.1
ENSSSCP00000004287	phosphopantothenoylcysteine synthetase - NCBI gene 100523850	33.9	6.6	1	90.9 (M:90.9)	3	11.3
ENSSSCP00000004324	ribosomal protein S5 - NCBI gene 100517165	22.9	9.7	3	111.6 (M:111.6)	3	14.7
ENSSSCP00000004349	ribonuclease T2 - NCBI gene 100157985	23.3	6.1	2	142.7 (M:142.7)	2	13.9
ENSSSCP00000004370.SP	insulin like growth factor 2 receptor - NCBI gene 397214	269.1	5.5	2	392.8 (M:392.8)	10	5.1
ENSSSCP00000004385	ezrin - NCBI gene 100152815	69.3	5.8	1	772.5 (M:772.5)	15	20.3
ENSSSCP00000004449	RAB32 member RAS oncogene family - NCBI gene 100144496	25.0	6.3	1	75.3 (M:75.3)	3	19.0
ENSSSCP00000004465.SP	alpha-L-fucosidase 2 - NCBI gene 100154940	50.4	5.6	2	364.8 (M:364.8)	8	22.5
ENSSSCP00000004478	ABRA C-terminal like - NCBI gene 100525723	9.8	9.3	2	131.0 (M:131.0)	3	25.9
ENSSSCP00000004510	ribosomal protein S12 - NCBI gene 397650	14.5	6.8	2	231.7 (M:231.7)	3	30.3
ENSSSCP00000004523	syntaxin 7 - NCBI gene 100153196	29.8	5.4	1	140.0 (M:140.0)	3	16.1
ENSSSCP00000004530	arginase 1 - NCBI gene 397115	35.0	6.3	1	546.5 (M:546.5)	10	28.9
ENSSSCP00000004571.SP	sphingomyelin phosphodiesterase acid like 3A - NCBI gene 100153442	49.1	6.2	2	402.5 (M:402.5)	7	14.2
ENSSSCP00000004583	mannosidase alpha class 1A member 1 - NCBI gene 396919	73.2	6.6	1	37.2 (M:37.2)	1	1.1
ENSSSCP00000004639	synaptotagmin binding cytoplasmic RNA interacting protein - NCBI gene 100154370	69.5	8.7	3	502.4 (M:502.4)	9	18.1
ENSSSCP00000004662	ubiquitin conjugating enzyme E2 J1 - NCBI gene 768104	30.9	6.7	2	75.9 (M:75.9)	2	10.4
ENSSSCP00000004733	sorting nexin 3 - NCBI gene 100627262	18.8	8.7	1	243.4 (M:243.4)	5	28.4
ENSSSCP00000004833	COX7A2 protein - NCBI gene 100038000	9.2	10.1	1	79.1 (M:79.1)	2	27.7
ENSSSCP00000004897	asparaginyl-tRNA synthetase - NCBI gene 100513328	64.4	6.1	1	270.0 (M:270.0)	6	14.0
ENSSSCP00000004899	SPG21 abhydrolase domain containing maspardin - NCBI gene 100514084	35.0	5.8	1	29.4 (M:29.4)	1	2.9
ENSSSCP00000004902	pleckstrin homology domain containing O2 - NCBI gene 100154769	54.1	6.1	2	296.2 (M:296.2)	4	14.8
ENSSSCP00000004935	annexin A2 - NCBI gene 406192	38.6	6.9	4	1451.1 (M:1451.1)	20	50.7
ENSSSCP00000004985	tropomodulin 3 - NCBI gene 397556	39.6	5.0	2	277.4 (M:277.4)	7	27.6
ENSSSCP00000004999	ubiquitin specific peptidase 8 - NCBI gene 100157546	127.3	8.7	2	82.2 (M:82.2)	1	1.5
ENSSSCP00000005025	sulfide quinone oxidoreductase - NCBI gene 100154990	50.1	9.4	3	469.1 (M:469.1)	11	24.9
ENSSSCP00000005030	chromosome 1 C15orf48 homolog - NCBI gene 100152534	9.6	10.0	1	182.6 (M:182.6)	5	48.2
ENSSSCP00000005064.SP	protein disulfide isomerase family A member 3 - NCBI gene 100156204	54.2	5.7	2	1678.5 (M:1678.5)	25	49.4
ENSSSCP00000005129	VPS18 core subunit of CORVET and HOPS complexes - NCBI gene 100153351	110.1	5.7	1	131.8 (M:131.8)	4	6.9
ENSSSCP00000005155	signal recognition particle 14 - NCBI gene 100522176	12.4	10.1	1	50.3 (M:50.3)	1	12.7
ENSSSCP00000005158.SP	thrombospondin 1 - NCBI gene 492313	127.6	4.7	2	33.1 (M:33.1)	1	1.0
ENSSSCP00000005172	actin alpha cardiac muscle 1 - NCBI gene 100152267	42.0	5.2	10	703.3 (M:703.3)	14	39.3
ENSSSCP00000005241	carnosine dipeptidase 2 - NCBI gene 100158127	52.7	5.3	1	798.8 (M:798.8)	11	30.3
ENSSSCP00000005259	serpin B8 - NCBI gene 100156248	42.5	5.7	1	142.9 (M:142.9)	4	11.2
ENSSSCP00000005260	serpin family B member 10 - NCBI gene 100154994	45.1	5.1	2	773.7 (M:773.7)	10	32.7
ENSSSCP00000005264	vacuolar protein sorting 4 homolog B - NCBI gene 100625338	44.4	8.5	2	84.9 (M:84.9)	2	7.3
ENSSSCP00000005280.SP	lectin mannose binding 1 - NCBI gene 100153007	55.0	5.7	2	89.6 (M:89.6)	1	5.7
ENSSSCP00000005338	acidic nuclear phosphoprotein 32 family member A - NCBI gene 100155298	28.6	4.0	1	120.5 (M:120.5)	2	6.4
ENSSSCP00000005379	ribosomal protein L10 like - NCBI gene 100514266	24.6	10.1	2	320.6 (M:320.6)	7	24.3
ENSSSCP00000005381	Sus scrofa ribosomal protein S29 (RPS29) mRNA. - RefSeq mRNA NM_001001633	6.7	10.2	2	32.1 (M:32.1)	1	19.6
ENSSSCP00000005402	glycogen phosphorylase L - NCBI gene 100141306	97.5	6.9	6	859.4 (M:859.4)	17	22.6
ENSSSCP00000005407	RNA transcription translation and transport factor - NCBI gene 100154555	28.0	6.2	2	191.1 (M:191.1)	4	23.8
ENSSSCP00000005416	proteasome 26S subunit ATPase 6 - NCBI gene 100154148	41.8	8.8	3	60.6 (M:60.6)	2	7.0
ENSSSCP00000005434	galectin 3 - NCBI gene 100038033	27.2	8.8	2	428.6 (M:428.6)	6	22.3
ENSSSCP00000005449	proteasome subunit alpha 3 - NCBI gene 100154408	28.4	5.3	1	171.4 (M:171.4)	2	11.0
ENSSSCP00000005463	dehydrogenase/reductase 7 - NCBI gene 100152785	38.1	9.0	1	79.8 (M:79.8)	2	7.4
ENSSSCP00000005522	methylthioadenosine phosphorylase - NCBI gene 100516774	31.2	7.1	1	124.3 (M:124.3)	3	15.9
ENSSSCP00000005562	Ras related GTP binding A - NCBI gene 100153321	36.5	7.6	3	129.9 (M:129.9)	3	10.2
ENSSSCP00000005658	annexin A1 - NCBI gene 396942	38.7	6.4	2	1213.4 (M:1213.4)	13	42.5
ENSSSCP00000005711	talin 1 - NCBI gene 100157220	269.7	5.8	7	3237.8 (M:3237.8)	47	28.2
ENSSSCP00000005765	acidic nuclear phosphoprotein 32 family member B - NCBI gene 100152263	28.4	3.9	2	105.5 (M:105.5)	2	10.4
ENSSSCP00000005818	ATP binding cassette subfamily A member 1 - NCBI gene 100152112	254.1	6.9	1	184.4 (M:184.4)	4	2.1
ENSSSCP00000005831	RAD23 homolog B nucleotide excision repair protein - NCBI gene 100153668	43.1	4.8	1	101.0 (M:101.0)	4	12.0
ENSSSCP00000005864	hydroxysteroid dehydrogenase like 2 - NCBI gene 100155587	40.7	8.7	2	74.6 (M:74.6)	1	3.7
ENSSSCP00000005924	NADH:ubiquinone oxidoreductase subunit A8 - NCBI gene 100154443	27.7	9.1	1	63.1 (M:63.1)	2	12.0
ENSSSCP00000005995	actin related protein 2/3 complex subunit 5 like - NCBI gene 100154462	16.9	6.2	2	172.4 (M:172.4)	3	28.8
ENSSSCP00000005999	protein phosphatase 6 catalytic subunit - NCBI gene 100153256	35.1	5.4	2	95.9 (M:95.9)	2	10.2
ENSSSCP00000006001	GTPase activating protein and VPS9 domains 1 - NCBI gene 106504138	154.3	5.2	4	146.7 (M:146.7)	6	4.7
ENSSSCP00000006060	SET nuclear proto-oncogene - NCBI gene 100514028	30.0	4.3	1	182.8 (M:182.8)	3	17.4
ENSSSCP00000006072	SH3 domain containing GRB2 like endophilin B2 - NCBI gene 100156344	44.0	5.7	4	124.7 (M:124.7)	4	13.4
ENSSSCP00000006109	far upstream element binding protein 3 - NCBI gene 100524188	51.9	8.4	4	66.4 (M:66.4)	2	5.4
ENSSSCP00000006173	mitochondrial ribosomal protein S2 - NCBI gene 100518410	31.7	9.6	1	32.3 (M:32.3)	1	5.5
ENSSSCP00000006200	small nuclear ribonucleoprotein polypeptide A' - NCBI gene 100156573	28.4	8.7	3	87.4 (M:87.4)	3	14.5
ENSSSCP00000006255	torsin family 4 member A - NCBI gene 100514387	45.9	9.9	1	60.5 (M:60.5)	2	8.9
ENSSSCP00000006369	family with sequence similarity 49 member B - NCBI gene 100157574	36.7	5.8	3	538.6 (M:538.6)	10	35.2
ENSSSCP00000006426	eukaryotic translation initiation factor 3 subunit H - NCBI gene 100522801	37.1	6.5	2	46.4 (M:46.4)	1	3.1
ENSSSCP00000006446	eukaryotic translation initiation factor 3 subunit E - NCBI gene 100156671	52.2	5.7	1	103.7 (M:103.7)	4	8.1
ENSSSCP00000006473	poly(A) binding protein cytoplasmic 1 - NCBI gene 100153958	70.6	9.5	6	555.7 (M:555.7)	11	20.8
ENSSSCP00000006482	COX6C protein - NCBI gene 100037989	8.6	10.1	1	62.0 (M:62.0)	2	18.7
ENSSSCP00000006535	2 4-dienoyl-CoA reductase 1 - NCBI gene 503544	35.4	9.4	1	120.6 (M:120.6)	3	15.2
ENSSSCP00000006602	lactamase beta 2 - NCBI gene 100153212	32.7	6.5	1	35.2 (M:35.2)	1	4.9
ENSSSCP00000006644	RAB2A member RAS oncogene family - NCBI gene 100151822	23.5	6.1	4	217.3 (M:217.3)	4	24.5
ENSSSCP00000006648	syndecan binding protein - NCBI gene 100151838	32.4	7.0	2	405.0 (M:405.0)	5	21.1
ENSSSCP00000006721	mitochondrial pyruvate carrier 2 - NCBI gene 100154777	14.2	10.4	1	38.2 (M:38.2)	1	9.4
ENSSSCP00000006776.SP	Fc fragment of IgE receptor Ig - NCBI gene 397406	7.8	6.8	2	51.1 (M:51.1)	1	16.2
ENSSSCP00000006777.SP	NADH:ubiquinone oxidoreductase core subunit S2 - NCBI gene 100156075	51.0	6.1	2	92.1 (M:92.1)	2	6.2
ENSSSCP00000006786	prefoldin subunit 2 - NCBI gene 100152852	16.7	6.2	1	39.5 (M:39.5)	1	9.1
ENSSSCP00000006809	coatomer protein complex subunit alpha - NCBI gene 100157296	138.4	7.7	1	643.5 (M:643.5)	13	14.7
ENSSSCP00000006818	transgelin 2 - NCBI gene 100515893	22.4	8.4	2	700.4 (M:700.4)	11	50.3
ENSSSCP00000006893	heparin binding growth factor - NCBI gene 100153512	27.1	4.7	1	85.7 (M:85.7)	1	6.6
ENSSSCP00000006914	chaperonin containing TCP1 subunit 3 - NCBI gene 100154317	55.8	5.7	3	358.5 (M:358.5)	8	20.2
ENSSSCP00000006923	lamin A/C - NCBI gene 100126859	74.2	6.7	2	976.6 (M:976.6)	20	34.3
ENSSSCP00000006926	late endosomal/lysosomal adaptor MAPK and MTOR activator 2 - NCBI gene 100156749	13.5	5.3	1	63.6 (M:63.6)	2	21.6
ENSSSCP00000006940.SP	farnesyl diphosphate synthase - NCBI gene 100153932	47.2	5.8	2	57.9 (M:57.9)	1	4.4
ENSSSCP00000006947	secretory carrier membrane protein 3 - NCBI gene 100152731	38.2	6.3	1	241.9 (M:241.9)	4	20.5
ENSSSCP00000006950.SP	glucosylceramidase beta - NCBI gene 449572	55.7	8.1	2	711.7 (M:711.7)	9	22.5
ENSSSCP00000006957.SP	dolichyl-phosphate mannosyltransferase subunit 3 - NCBI gene 100153065	8.0	5.7	2	39.7 (M:39.7)	1	13.7
ENSSSCP00000006990	tropomyosin 3 - NCBI gene 414388	28.9	4.7	12	591.6 (M:591.6)	9	28.2
ENSSSCP00000007012	S100 calcium binding protein A4 - NCBI gene 100156358	11.8	5.9	1	178.6 (M:178.6)	4	33.7
ENSSSCP00000007023	S100 calcium binding protein A9 - NCBI gene 100127489	15.9	6.4	1	56.7 (M:56.7)	2	15.3
ENSSSCP00000007051	S100 calcium binding protein A10 - NCBI gene 100515138	11.2	6.8	1	112.3 (M:112.3)	2	35.1
ENSSSCP00000007088.SP	cathepsin S - NCBI gene 100153090	35.7	8.2	2	377.8 (M:377.8)	6	18.7
ENSSSCP00000007111	histone H2A type 2-B - NCBI gene 100154181	14.0	10.9	1	381.6 (M:381.6)	3	46.9
ENSSSCP00000007115	histone H2A type 2-A-like - NCBI gene 102159655	14.1	10.9	2	408.3 (M:408.3)	5	49.2
ENSSSCP00000007202	cold shock domain containing E1 - NCBI gene 100739316	83.3	5.9	4	185.3 (M:185.3)	4	6.3
ENSSSCP00000007226	capping actin protein of muscle Z-line subunit alpha 1 - NCBI gene 100037957	33.0	5.5	1	768.0 (M:768.0)	9	49.0
ENSSSCP00000007279	G protein subunit alpha i3 - NCBI gene 100144421	40.5	5.5	1	402.4 (M:402.4)	7	24.3
ENSSSCP00000007285	proteasome subunit alpha 5 - NCBI gene 497063	26.4	4.7	1	322.7 (M:322.7)	4	26.1
ENSSSCP00000007290	seryl-tRNA synthetase - NCBI gene 100155484	58.5	5.9	1	252.1 (M:252.1)	5	14.0
ENSSSCP00000007314	solute carrier family 30 member 7 - NCBI gene 100156498	33.4	6.3	2	46.7 (M:46.7)	1	3.6
ENSSSCP00000007319	RNA 3'-terminal phosphate cyclase - NCBI gene 100154102	39.2	8.3	1	38.7 (M:38.7)	1	3.8
ENSSSCP00000007354	ribosomal protein L5 - NCBI gene 100135671	29.5	9.8	2	291.8 (M:291.8)	5	17.9
ENSSSCP00000007417	gasdermin D - NCBI gene 100515607	53.1	5.3	2	271.0 (M:271.0)	3	11.5
ENSSSCP00000007453	N-acylsphingosine amidohydrolase 1 - NCBI gene 100512932	44.5	8.7	3	618.7 (M:618.7)	11	25.8
ENSSSCP00000007488	voltage dependent anion channel 3 - NCBI gene 397651	30.7	8.8	2	257.7 (M:257.7)	4	23.2
ENSSSCP00000007560	Sec23 homolog B coat complex II component - NCBI gene 100524115	86.4	6.5	4	197.5 (M:197.5)	6	11.5
ENSSSCP00000007596	acyl-CoA synthetase short chain family member 1 - NCBI gene 100154828	68.0	7.5	4	135.6 (M:135.6)	4	7.6
ENSSSCP00000007652	NSFL1 cofactor - NCBI gene 100513186	40.9	5.1	2	216.8 (M:216.8)	4	16.7
ENSSSCP00000007654	FKBP prolyl isomerase 1A - NCBI gene 654323	11.9	7.9	1	164.7 (M:164.7)	3	25.0
ENSSSCP00000007671	casein kinase 2 alpha 1 - NCBI gene 100517435	45.1	7.3	1	112.7 (M:112.7)	4	12.8
ENSSSCP00000007696	histocompatibility minor 13 - NCBI gene 100523032	41.6	5.7	2	57.9 (M:57.9)	2	5.0
ENSSSCP00000007715	transmembrane 9 superfamily member 4 - NCBI gene 100511605	63.8	6.2	3	82.2 (M:82.2)	2	5.1
ENSSSCP00000007723	microtubule associated protein RP/EB family member 1 - NCBI gene 733687	30.0	5.2	4	320.3 (M:320.3)	5	22.8
ENSSSCP00000007744	charged multivesicular body protein 4B - NCBI gene 100516767	25.0	4.8	1	97.2 (M:97.2)	3	16.5
ENSSSCP00000007758	acyl-CoA synthetase short chain family member 2 - NCBI gene 100153866	78.7	6.2	2	65.3 (M:65.3)	2	4.0
ENSSSCP00000007759	glutathione synthetase - NCBI gene 100152660	52.3	5.6	1	163.9 (M:163.9)	4	13.7
ENSSSCP00000007780	copine 1 - NCBI gene 100233174	59.0	5.4	1	183.5 (M:183.5)	4	8.8
ENSSSCP00000007842	serine and arginine rich splicing factor 6 - NCBI gene 768102	35.0	11.2	6	178.2 (M:178.2)	5	16.6
ENSSSCP00000007864	tyrosine 3-monooxygenase/tryptophan 5-monooxygenase activation protein beta - NCBI gene 100153160	28.1	4.8	1	512.3 (M:512.3)	8	36.6
ENSSSCP00000007918.SP	cathepsin A - NCBI gene 100156798	51.1	5.7	4	740.3 (M:740.3)	13	23.7
ENSSSCP00000007962	dolichyl-phosphate mannosyltransferase subunit 1 catalytic - NCBI gene 100124379	27.1	9.3	2	154.4 (M:154.4)	4	19.1
ENSSSCP00000008004	Z-DNA binding protein 1 - NCBI gene 100144524	46.5	5.6	1	31.4 (M:31.4)	1	2.7
ENSSSCP00000008012	VAMP associated protein B and C - NCBI gene 100144536	27.0	6.9	1	44.1 (M:44.1)	1	5.8
ENSSSCP00000008030	cathepsin Z - NCBI gene 100141405	33.8	7.1	2	220.5 (M:220.5)	3	12.5
ENSSSCP00000008142	ATP synthase membrane subunit f - NCBI gene 100037979	10.3	10.0	1	201.5 (M:201.5)	4	37.5
ENSSSCP00000008146	actin related protein 2/3 complex subunit 1B - NCBI gene 100174964	40.9	8.6	1	537.1 (M:537.1)	8	25.5
ENSSSCP00000008190	G protein subunit beta 2 - NCBI gene 100516546	37.3	5.6	3	197.5 (M:197.5)	6	15.6
ENSSSCP00000008214	tyrosine 3-monooxygenase/tryptophan 5-monooxygenase activation protein gamma - NCBI gene 100523057	28.3	4.8	1	497.5 (M:497.5)	8	28.7
ENSSSCP00000008215	heat shock protein family B (small) member 1 - NCBI gene 493184	22.9	6.2	2	374.3 (M:374.3)	5	27.1
ENSSSCP00000008248	neutrophil cytosolic factor 1 - NCBI gene 100134857	45.2	9.3	1	81.8 (M:81.8)	2	6.4
ENSSSCP00000008265	glucuronidase beta - NCBI gene 100144519	73.9	6.5	1	552.0 (M:552.0)	10	19.3
ENSSSCP00000008332	Tu translation elongation factor mitochondrial - NCBI gene 100516488	49.4	6.7	1	230.3 (M:230.3)	4	13.5
ENSSSCP00000008374	cytochrome b-c1 complex subunit 2 mitochondrial - NCBI gene 100524613	48.2	8.9	1	372.3 (M:372.3)	6	22.7
ENSSSCP00000008441	ubiquitin specific peptidase 7 - NCBI gene 100190899	128.4	5.4	2	52.0 (M:52.0)	1	0.8
ENSSSCP00000008469	glyoxylate reductase 1 homolog - NCBI gene 100525456	55.4	9.0	3	48.6 (M:48.6)	1	2.6
ENSSSCP00000008483	mitochondrial import inner membrane translocase subunit TIM16 - NCBI gene 100513346	99.9	5.7	2	486.2 (M:486.2)	11	15.5
ENSSSCP00000008491	TNF receptor associated protein 1 - NCBI gene 100515536	80.9	6.3	2	201.8 (M:201.8)	4	8.1
ENSSSCP00000008517	hemoglobin subunit alpha - NCBI gene 110259958	15.2	8.7	3	303.8 (M:303.8)	5	36.6
ENSSSCP00000008552	STIP1 homology and U-box containing protein 1 - NCBI gene 100511251	32.7	5.8	2	52.4 (M:52.4)	2	8.1
ENSSSCP00000008563	Jupiter microtubule associated homolog 2 - NCBI gene 474165	19.8	9.2	1	57.8 (M:57.8)	2	18.6
ENSSSCP00000008610	elongin B - NCBI gene 100519651	13.2	4.9	1	31.8 (M:31.8)	1	7.6
ENSSSCP00000008733	eukaryotic translation initiation factor 5B - NCBI gene 100520783	132.3	5.3	2	98.2 (M:98.2)	2	3.4
ENSSSCP00000008747	actin related protein 1B - NCBI gene 100511252	42.1	6.0	1	52.9 (M:52.9)	2	7.2
ENSSSCP00000008762	ribose 5-phosphate isomerase A - NCBI gene 100038014	32.7	8.4	1	117.2 (M:117.2)	3	12.7
ENSSSCP00000008794.SP	retinol saturase - NCBI gene 100519138	65.4	9.3	2	444.4 (M:444.4)	6	13.5
ENSSSCP00000008796	capping actin protein gelsolin like - NCBI gene 100519653	38.9	5.9	3	793.5 (M:793.5)	10	33.0
ENSSSCP00000008804	thymosin beta 10 - NCBI gene 100037998	4.8	6.2	1	139.3 (M:139.3)	2	33.3
ENSSSCP00000008865	chaperonin containing TCP1 subunit 7 - NCBI gene 100322871	59.4	6.7	2	266.4 (M:266.4)	6	10.7
ENSSSCP00000008871	sepiapterin reductase - NCBI gene 100521367	28.5	8.9	2	91.5 (M:91.5)	1	7.2
ENSSSCP00000008901	glutamine--fructose-6-phosphate transaminase 1 - NCBI gene 397209	68.5	6.0	6	491.1 (M:491.1)	9	20.9
ENSSSCP00000008911	pleckstrin - NCBI gene 100516257	40.0	8.3	1	169.9 (M:169.9)	2	10.9
ENSSSCP00000008931	UDP-glucose pyrophosphorylase 2 - NCBI gene 397040	55.6	7.2	1	663.3 (M:663.3)	11	29.2
ENSSSCP00000008933	malate dehydrogenase 1 - NCBI gene 396894	36.4	6.2	1	434.3 (M:434.3)	5	16.5
ENSSSCP00000008941	chaperonin containing TCP1 subunit 4 - NCBI gene 100521551	58.0	8.0	1	461.4 (M:461.4)	7	18.6
ENSSSCP00000009000	calmodulin 2 - NCBI gene 100522926	16.8	4.1	5	538.9 (M:538.9)	6	54.4
ENSSSCP00000009020	leucine rich pentatricopeptide repeat containing - NCBI gene 100512225	158.7	6.2	2	192.0 (M:192.0)	4	3.2
ENSSSCP00000009035	EMAP like 4 - NCBI gene 100515021	101.9	6.1	2	104.4 (M:104.4)	2	4.1
ENSSSCP00000009052	galactose mutarotase - NCBI gene 399536	37.8	6.3	1	154.4 (M:154.4)	5	17.5
ENSSSCP00000009080	descr. not available	11.2	5.2	4	76.6 (M:76.6)	2	19.4
ENSSSCP00000009081	mediator of cell motility 1 - NCBI gene 100513790	33.7	6.7	1	45.2 (M:45.2)	1	4.4
ENSSSCP00000009105	protein phosphatase 1 catalytic subunit beta - NCBI gene 397378	37.2	5.8	6	294.9 (M:294.9)	5	16.5
ENSSSCP00000009108	ribokinase - NCBI gene 102163141	29.6	5.1	2	60.1 (M:60.1)	2	9.6
ENSSSCP00000009135	hydroxyacyl-CoA dehydrogenase trifunctional multienzyme complex subunit beta - NCBI gene 397017	51.2	9.5	1	209.8 (M:209.8)	5	14.3
ENSSSCP00000009137	hydroxyacyl-CoA dehydrogenase trifunctional multienzyme complex subunit alpha - NCBI gene 397012	83.1	9.3	1	316.5 (M:316.5)	7	14.3
ENSSSCP00000009139	RAB10 member RAS oncogene family - NCBI gene 100526104	22.5	8.6	1	291.5 (M:291.5)	5	27.5
ENSSSCP00000009166.SP	apolipoprotein B - NCBI gene 100523371	473.8	7.3	4	123.3 (M:123.3)	2	0.5
ENSSSCP00000009188	DEAD-box helicase 1 - NCBI gene 100627404	82.4	6.8	1	119.5 (M:119.5)	1	2.6
ENSSSCP00000009202.SP	protein disulfide isomerase family A member 6 - NCBI gene 100499564	46.1	5.0	2	761.4 (M:761.4)	8	26.4
ENSSSCP00000009207	tyrosine 3-monooxygenase/tryptophan 5-monooxygenase activation protein theta - NCBI gene 100048964	27.7	4.7	1	360.4 (M:360.4)	6	25.7
ENSSSCP00000009232	acid phosphatase 1 - NCBI gene 100737301	18.1	6.7	3	85.4 (M:85.4)	2	17.1
ENSSSCP00000009248	leucine zipper and EF-hand containing transmembrane protein 1 - NCBI gene 100514302	80.7	6.3	2	126.5 (M:126.5)	2	4.6
ENSSSCP00000009269	major facilitator superfamily domain containing 10 - NCBI gene 100626728	48.3	10.4	1	137.9 (M:137.9)	3	7.2
ENSSSCP00000009276.SP	LDL receptor related protein associated protein 1 - NCBI gene 399654	38.4	6.9	2	364.1 (M:364.1)	5	22.1
ENSSSCP00000009333	DEAH-box helicase 15 - NCBI gene 100517041	90.9	7.1	2	155.3 (M:155.3)	5	7.2
ENSSSCP00000009493	phosphoribosylaminoimidazole carboxylase and phosphoribosylaminoimidazolesuccinocarboxamide synthase - NCBI gene 100521281	47.0	7.9	2	58.1 (M:58.1)	1	4.3
ENSSSCP00000009540	G-rich RNA sequence binding factor 1 - NCBI gene 100516986	53.0	6.1	1	47.8 (M:47.8)	1	2.5
ENSSSCP00000009575.SP	N-acylethanolamine acid amidase - NCBI gene 100521735	37.5	6.7	4	386.6 (M:386.6)	7	23.6
ENSSSCP00000009582.SP	scavenger receptor class B member 2 - NCBI gene 414407	51.3	5.1	2	854.5 (M:854.5)	13	27.0
ENSSSCP00000009606.SP	toll like receptor 2 - NCBI gene 396623	87.6	7.6	4	132.7 (M:132.7)	5	7.4
ENSSSCP00000009623	ribosomal protein S3A - NCBI gene 414390	29.9	9.8	3	255.9 (M:255.9)	6	21.2
ENSSSCP00000009682	progesterone receptor membrane component 2 - NCBI gene 100048965	23.7	4.8	1	225.6 (M:225.6)	3	18.5
ENSSSCP00000009706	annexin A5 - NCBI gene 100521982	36.1	4.9	2	1638.5 (M:1638.5)	22	62.3
ENSSSCP00000009726	La ribonucleoprotein domain family member 7 - NCBI gene 100511273	66.7	9.6	1	33.2 (M:33.2)	1	2.4
ENSSSCP00000009757	hydroxyacyl-CoA dehydrogenase - NCBI gene 397604	31.3	9.3	2	242.5 (M:242.5)	4	21.0
ENSSSCP00000009773	CDGSH iron sulfur domain 2 - NCBI gene 100524158	15.3	9.6	1	96.0 (M:96.0)	2	14.8
ENSSSCP00000009786	late endosomal/lysosomal adaptor MAPK and MTOR activator 3 - NCBI gene 100526122	13.6	6.7	2	153.7 (M:153.7)	3	43.5
ENSSSCP00000009858	SEC31 homolog A COPII coat complex component - NCBI gene 100511210	128.3	7.0	5	289.6 (M:289.6)	8	8.3
ENSSSCP00000009860	enolase-phosphatase 1 - NCBI gene 100511394	28.9	4.7	1	59.9 (M:59.9)	1	4.6
ENSSSCP00000009883	crystallin lambda 1 - NCBI gene 396914	32.7	5.8	4	222.4 (M:222.4)	4	16.2
ENSSSCP00000009925	ribosomal protein L21 - NCBI gene 100736809	18.6	10.5	1	151.1 (M:151.1)	3	16.2
ENSSSCP00000009955	high mobility group box 1 - NCBI gene 445521	24.9	5.6	1	376.4 (M:376.4)	4	25.6
ENSSSCP00000009958.SP	arachidonate 5-lipoxygenase activating protein - NCBI gene 397392	15.7	9.2	2	45.4 (M:45.4)	1	6.5
ENSSSCP00000010038	esterase D - NCBI gene 397127	31.5	6.5	4	279.4 (M:279.4)	3	18.1
ENSSSCP00000010045	lymphocyte cytosolic protein 1 - NCBI gene 100156254	70.2	5.3	7	2055.3 (M:2055.3)	27	44.0
ENSSSCP00000010111	potassium channel tetramerization domain containing 12 - HGNC:14678	35.3	5.5	2	900.5 (M:900.5)	12	39.3
ENSSSCP00000010155	importin 5 - NCBI gene 100152933	123.5	4.8	1	321.6 (M:321.6)	5	6.2
ENSSSCP00000010202.SP	lysosomal associated membrane protein 1 - NCBI gene 494565	41.2	8.9	2	81.9 (M:81.9)	2	6.5
ENSSSCP00000010218	paraspeckle component 1 - NCBI gene 100520511	44.9	6.1	2	104.2 (M:104.2)	3	12.4
ENSSSCP00000010237	spleen associated tyrosine kinase - NCBI gene 100125540	69.1	6.6	3	178.7 (M:178.7)	4	10.1
ENSSSCP00000010259	docking protein 2 - NCBI gene 100152025	45.6	5.9	1	118.3 (M:118.3)	3	9.0
ENSSSCP00000010275	PDZ and LIM domain 2 - NCBI gene 100737811	37.9	9.2	1	148.3 (M:148.3)	4	19.3
ENSSSCP00000010312	protein phosphatase 2 regulatory subunit Balpha - NCBI gene 397090	51.7	5.8	7	111.7 (M:111.7)	2	6.9
ENSSSCP00000010316	dihydropyrimidinase like 2 - NCBI gene 100151886	64.8	6.1	6	553.0 (M:553.0)	7	18.4
ENSSSCP00000010363	high mobility group box 2 - NCBI gene 397130	24.1	6.9	1	217.8 (M:217.8)	4	18.1
ENSSSCP00000010408	RAN member RAS oncogene family - NCBI gene 397655	24.4	7.0	1	340.6 (M:340.6)	6	34.7
ENSSSCP00000010479	purinergic receptor P2X 7 - NCBI gene 497623	39.5	8.6	2	42.5 (M:42.5)	1	3.7
ENSSSCP00000010484	actin related protein 2/3 complex subunit 3 - NCBI gene 100154518	20.5	8.8	2	377.0 (M:377.0)	7	34.3
ENSSSCP00000010486	VPS29 retromer complex component - NCBI gene 100737886	20.5	6.5	2	139.0 (M:139.0)	3	17.0
ENSSSCP00000010514	phosphatidylethanolamine binding protein 1 - NCBI gene 100518336	21.0	7.0	1	278.7 (M:278.7)	5	43.3
ENSSSCP00000010537	phospholipase B domain containing 2 - NCBI gene 100156824	65.8	6.6	1	214.1 (M:214.1)	5	10.5
ENSSSCP00000010555.SP	endoplasmic reticulum protein 29 - NCBI gene 100156625	26.0	7.0	2	381.2 (M:381.2)	8	35.8
ENSSSCP00000010579.SP	malectin - NCBI gene 100156249	28.9	5.2	2	74.0 (M:74.0)	2	9.7
ENSSSCP00000010638.SP	phosphatidylinositol transfer protein beta - NCBI gene 100157274	29.1	6.7	4	36.1 (M:36.1)	1	2.8
ENSSSCP00000010673	ATP synthase membrane subunit DAPIT - NCBI gene 100520866	6.4	9.8	1	110.2 (M:110.2)	2	43.1
ENSSSCP00000010705	tyrosine 3-monooxygenase/tryptophan 5-monooxygenase activation protein eta - NCBI gene 100155504	28.2	4.8	1	340.0 (M:340.0)	5	16.7
ENSSSCP00000010731	small nuclear ribonucleoprotein D3 polypeptide - NCBI gene 100153480	13.9	10.3	1	102.1 (M:102.1)	2	15.1
ENSSSCP00000010740	macrophage migration inhibitory factor - NCBI gene 397412	12.4	7.7	1	127.1 (M:127.1)	3	17.4
ENSSSCP00000010752	protein phosphatase Mg2+/Mn2+ dependent 1F - NCBI gene 100152687	47.5	4.9	1	50.6 (M:50.6)	1	4.6
ENSSSCP00000010758.SP	stromal cell derived factor 2 like 1 - NCBI gene 100156780	20.9	6.5	2	35.3 (M:35.3)	1	13.5
ENSSSCP00000010768	CRK like proto-oncogene adaptor protein - NCBI gene 100525363	33.8	6.2	1	125.4 (M:125.4)	3	17.2
ENSSSCP00000010861.SP	angiotensinogen - NCBI gene 100157073	48.9	6.0	2	70.7 (M:70.7)	1	2.2
ENSSSCP00000010914	heterogeneous nuclear ribonucleoprotein H3 - NCBI gene 100155513	36.9	6.4	1	144.0 (M:144.0)	3	10.1
ENSSSCP00000010925	DExD-box helicase 21 - NCBI gene 100153111	87.1	9.4	1	137.4 (M:137.4)	4	6.4
ENSSSCP00000010928	VPS26 retromer complex component A - NCBI gene 100155086	38.1	6.1	2	270.2 (M:270.2)	7	28.4
ENSSSCP00000010939	pyrophosphatase (inorganic) 1 - NCBI gene 100155201	32.8	5.4	1	225.7 (M:225.7)	4	20.4
ENSSSCP00000010980	annexin A7 - NCBI gene 100156638	49.5	6.1	2	187.7 (M:187.7)	3	9.6
ENSSSCP00000010982	protein phosphatase 3 catalytic subunit beta - NCBI gene 396603	53.2	5.7	5	76.5 (M:76.5)	2	4.7
ENSSSCP00000011005	voltage dependent anion channel 2 - NCBI gene 397659	31.6	7.5	4	564.2 (M:564.2)	8	32.3
ENSSSCP00000011017	annexin A11 - NCBI gene 100156481	53.9	6.9	1	496.2 (M:496.2)	10	20.1
ENSSSCP00000011056	glutamate dehydrogenase 1 - NCBI gene 100157162	61.3	8.0	2	897.4 (M:897.4)	14	27.4
ENSSSCP00000011126	3'-phosphoadenosine 5'-phosphosulfate synthase 2 - NCBI gene 100156262	69.1	6.6	3	35.7 (M:35.7)	1	1.8
ENSSSCP00000011142	interferon-induced protein with tetratricopeptide repeats 1 - NCBI gene 100153038	55.2	6.2	1	28.9 (M:28.9)	1	3.1
ENSSSCP00000011148	ribonuclease P/MRP subunit p30 - NCBI gene 100156540	29.5	9.0	1	33.6 (M:33.6)	1	3.4
ENSSSCP00000011214	phosphatidylinositol 4-kinase type 2 alpha - NCBI gene 100156818	54.0	8.5	2	92.6 (M:92.6)	3	9.4
ENSSSCP00000011226	glutamic-oxaloacetic transaminase 1 - NCBI gene 396967	46.4	6.7	1	192.2 (M:192.2)	5	16.5
ENSSSCP00000011267	nucleolar and coiled-body phosphoprotein 1 - NCBI gene 100517974	74.0	9.5	1	99.7 (M:99.7)	2	3.7
ENSSSCP00000011305	glutathione S-transferase omega 1 - NCBI gene 397117	27.4	6.8	2	190.4 (M:190.4)	4	18.3
ENSSSCP00000011342	NHL repeat containing 2 - NCBI gene 100155569	79.1	5.3	1	32.4 (M:32.4)	1	2.5
ENSSSCP00000011349	family with sequence similarity 160 member B1 - NCBI gene 100153060	86.2	5.1	1	54.9 (M:54.9)	2	4.3
ENSSSCP00000011378	eukaryotic translation initiation factor 3 subunit A - NCBI gene 100156570	166.0	6.3	2	681.6 (M:681.6)	16	15.7
ENSSSCP00000011381	peroxiredoxin 3 - NCBI gene 100154143	28.5	7.2	1	245.7 (M:245.7)	4	18.0
ENSSSCP00000011447	abraxas 2 BRISC complex subunit - NCBI gene 100158023	49.3	6.2	1	78.8 (M:78.8)	2	5.4
ENSSSCP00000011584	saccharopine dehydrogenase (putative) - NCBI gene 100512485	47.3	9.1	1	35.3 (M:35.3)	1	1.9
ENSSSCP00000011675.SP	cathepsin L - NCBI gene 100515919	35.4	7.0	2	123.7 (M:123.7)	2	9.5
ENSSSCP00000011733	SMU1 DNA replication regulator and spliceosomal factor - NCBI gene 100511830	57.5	6.7	1	56.0 (M:56.0)	1	1.9
ENSSSCP00000011734	DnaJ heat shock protein family (Hsp40) member A1 - NCBI gene 100512008	44.8	6.7	1	117.5 (M:117.5)	3	10.6
ENSSSCP00000011761	kinesin family member 5B - NCBI gene 595132	109.7	6.1	1	55.6 (M:55.6)	1	1.1
ENSSSCP00000011778	Ras suppressor protein 1 - NCBI gene 100524759	31.5	8.6	1	56.2 (M:56.2)	1	6.1
ENSSSCP00000011817	phosphatidylinositol-5-phosphate 4-kinase type 2 alpha - NCBI gene 100520446	46.2	6.5	1	115.2 (M:115.2)	2	7.6
ENSSSCP00000011821	COMM domain containing 3 - NCBI gene 102167371	22.2	5.2	1	44.9 (M:44.9)	1	6.2
ENSSSCP00000011838.SP	integrin subunit beta 1 - NCBI gene 397019	85.9	5.3	6	105.2 (M:105.2)	2	3.7
ENSSSCP00000011839.SP	neuropilin 1 - NCBI gene 100286859	92.0	5.6	7	82.4 (M:82.4)	2	3.7
ENSSSCP00000011867.SP	inter-alpha-trypsin inhibitor heavy chain 2 - NCBI gene 396937	102.3	6.6	2	100.5 (M:100.5)	3	4.0
ENSSSCP00000011877	GDP dissociation inhibitor 2 - NCBI gene 414427	50.3	5.8	7	803.9 (M:803.9)	15	38.2
ENSSSCP00000011948	raftlin lipid raft linker 1 - NCBI gene 100155924	61.5	5.7	2	176.6 (M:176.6)	3	5.8
ENSSSCP00000011962	DNA topoisomerase II beta - NCBI gene 100156319	181.7	8.4	2	140.1 (M:140.1)	4	2.4
ENSSSCP00000011978	STT3 oligosaccharyltransferase complex catalytic subunit B - NCBI gene 100526009	93.4	9.0	2	155.3 (M:155.3)	4	5.0
ENSSSCP00000011985	programmed cell death 6 interacting protein - NCBI gene 100512811	84.4	5.9	3	303.7 (M:303.7)	6	10.8
ENSSSCP00000011995	acetyl-CoA acyltransferase 1 - NCBI gene 100515577	44.5	8.5	1	262.1 (M:262.1)	4	17.6
ENSSSCP00000011998	oxidative stress responsive kinase 1 - NCBI gene 397618	58.2	6.1	1	104.2 (M:104.2)	3	7.9
ENSSSCP00000012018	ribosomal protein L14 - NCBI gene 100037994	21.1	10.8	2	133.2 (M:133.2)	2	12.6
ENSSSCP00000012109	cytochrome b-c1 complex subunit 1 mitochondrial - NCBI gene 100156879	50.6	5.9	4	182.0 (M:182.0)	6	19.6
ENSSSCP00000012152	G protein subunit alpha i2 - NCBI gene 397523	40.4	5.3	12	756.1 (M:756.1)	10	33.5
ENSSSCP00000012169	mitogen-activated protein kinase-activated protein kinase 3 - NCBI gene 100233192	43.3	7.1	1	41.6 (M:41.6)	1	3.1
ENSSSCP00000012187	toll like receptor 9 - NCBI gene 397007	39.6	6.5	2	485.0 (M:485.0)	7	27.2
ENSSSCP00000012195	stabilin 1 - NCBI gene 100525609	275.3	5.9	11	1015.4 (M:1015.4)	19	10.8
ENSSSCP00000012199	signal peptidase complex subunit 1 - NCBI gene 100135675	11.8	9.3	1	79.2 (M:79.2)	1	16.7
ENSSSCP00000012227	PX domain containing serine/threonine kinase like - NCBI gene 100515860	58.7	9.3	4	37.3 (M:37.3)	1	3.1
ENSSSCP00000012248	proteasome 26S subunit non-ATPase 6 - NCBI gene 100519870	52.2	8.4	1	158.6 (M:158.6)	3	8.0
ENSSSCP00000012292.SP	sulfatase modifying factor 1 - NCBI gene 100514188	28.2	8.4	8	45.0 (M:45.0)	1	5.8
ENSSSCP00000012310	actin related protein 2/3 complex subunit 4 - NCBI gene 100155875	19.7	8.5	2	274.9 (M:274.9)	5	29.8
ENSSSCP00000012365	LSM3 homolog U6 small nuclear RNA and mRNA degradation associated - NCBI gene 100514071	11.8	4.6	1	98.7 (M:98.7)	2	32.4
ENSSSCP00000012377	histone H1x - NCBI gene 100516295	22.5	10.7	1	161.8 (M:161.8)	3	16.4
ENSSSCP00000012379	coatomer protein complex subunit gamma 1 - NCBI gene 100516936	96.3	5.3	1	276.1 (M:276.1)	8	12.7
ENSSSCP00000012383	RuvB like AAA ATPase 1 - NCBI gene 100518219	50.2	6.0	2	154.6 (M:154.6)	3	10.3
ENSSSCP00000012391	DnaJ heat shock protein family (Hsp40) member C13 - NCBI gene 100152107	253.5	6.5	3	291.0 (M:291.0)	9	5.6
ENSSSCP00000012510	programmed cell death 10 - NCBI gene 100157978	24.7	7.8	1	59.2 (M:59.2)	1	3.8
ENSSSCP00000012532	actin like 6A - NCBI gene 100523570	47.4	5.4	2	117.6 (M:117.6)	2	8.6
ENSSSCP00000012569.SP	DnaJ heat shock protein family (Hsp40) member B11 - NCBI gene 100152894	38.2	5.9	2	210.9 (M:210.9)	7	23.8
ENSSSCP00000012614	p21 (RAC1) activated kinase 2 - NCBI gene 100511837	58.0	5.6	2	93.5 (M:93.5)	2	4.8
ENSSSCP00000012636	uridine monophosphate synthetase - NCBI gene 100516340	52.2	7.1	1	157.7 (M:157.7)	2	6.2
ENSSSCP00000012697	ATPase H+ transporting V1 subunit A - NCBI gene 445531	68.4	5.4	2	1180.7 (M:1180.7)	19	33.2
ENSSSCP00000012711	autophagy related 3 - NCBI gene 100157190	35.7	4.7	1	44.5 (M:44.5)	1	4.1
ENSSSCP00000012733	ribosomal protein L24 - NCBI gene 100521642	17.8	11.3	2	117.2 (M:117.2)	2	10.8
ENSSSCP00000012785	1 4-alpha-glucan branching enzyme 1 - NCBI gene 100156209	79.3	5.9	2	731.4 (M:731.4)	12	23.8
ENSSSCP00000012823	ATP synthase peripheral stalk subunit OSCP - NCBI gene 733678	23.4	10.0	1	132.7 (M:132.7)	2	14.6
ENSSSCP00000012833	carbonyl reductase 3 - NCBI gene 100512990	30.6	5.6	1	70.7 (M:70.7)	2	11.2
ENSSSCP00000012906	RAB9A member RAS oncogene family - NCBI gene 100513057	22.8	5.3	1	56.1 (M:56.1)	2	13.9
ENSSSCP00000012956	peroxiredoxin 4 - NCBI gene 100152260	30.5	6.0	4	238.4 (M:238.4)	4	19.9
ENSSSCP00000013033.SP	ATPase H+ transporting accessory protein 2 - NCBI gene 100514935	33.0	5.3	4	75.8 (M:75.8)	2	8.2
ENSSSCP00000013044	monoamine oxidase A - NCBI gene 414424	59.8	8.5	1	280.8 (M:280.8)	5	14.4
ENSSSCP00000013057	ubiquitin like modifier activating enzyme 1 - NCBI gene 100525439	117.7	5.6	2	808.0 (M:808.0)	12	17.4
ENSSSCP00000013201	ribosomal protein S4 X-linked - NCBI gene 397611	29.6	10.2	4	279.5 (M:279.5)	6	21.7
ENSSSCP00000013250	SH3 domain binding glutamate rich protein like - NCBI gene 100520772	12.8	7.9	1	185.9 (M:185.9)	3	29.8
ENSSSCP00000013289	translocase of inner mitochondrial membrane 8A - NCBI gene 100517443	11.0	5.0	1	37.4 (M:37.4)	1	11.3
ENSSSCP00000013355	phosphoribosyl pyrophosphate synthetase 1 - NCBI gene 100517744	34.8	6.5	2	59.2 (M:59.2)	2	9.4
ENSSSCP00000013419	ubiquitin conjugating enzyme E2 A - NCBI gene 100154142	17.3	5.1	1	39.4 (M:39.4)	1	11.2
ENSSSCP00000013421	solute carrier family 25 member 5 - NCBI gene 100158185	32.9	9.8	2	450.2 (M:450.2)	10	32.6
ENSSSCP00000013423	progesterone receptor membrane component 1 - NCBI gene 396946	21.6	4.5	1	107.3 (M:107.3)	2	11.9
ENSSSCP00000013434	dedicator of cytokinesis 11 - NCBI gene 100518944	237.6	8.0	1	57.9 (M:57.9)	2	1.6
ENSSSCP00000013531	fragile X mental retardation 1 - NCBI gene 100155078	56.2	9.3	5	52.0 (M:52.0)	1	1.6
ENSSSCP00000013553	vacuolar ATPase assembly factor VMA21 - NCBI gene 100515811	24.0	11.5	1	52.5 (M:52.5)	1	5.5
ENSSSCP00000013565	NAD(P) dependent steroid dehydrogenase-like - NCBI gene 100157894	40.5	7.7	2	98.4 (M:98.4)	2	6.4
ENSSSCP00000013581	B cell receptor associated protein 31 - NCBI gene 100520774	27.8	8.4	1	134.0 (M:134.0)	3	16.3
ENSSSCP00000013599	Rho GTPase activating protein 4 - NCBI gene 100523659	88.0	6.1	2	95.3 (M:95.3)	2	3.6
ENSSSCP00000013601	renin binding protein - NCBI gene 396934	51.8	8.2	3	231.2 (M:231.2)	5	11.6
ENSSSCP00000013646	adaptor related protein complex 2 subunit alpha 2 - NCBI gene 100513262	103.4	6.6	1	567.3 (M:567.3)	11	14.5
ENSSSCP00000013652	ribosomal protein lateral stalk subunit P2 - NCBI gene 100513643	11.7	4.4	3	505.0 (M:505.0)	6	70.4
ENSSSCP00000013706	T cell immune regulator 1 ATPase H+ transporting V0 subunit a3 - NCBI gene 100521769	93.0	6.1	3	727.0 (M:727.0)	13	21.2
ENSSSCP00000013713	NADH:ubiquinone oxidoreductase core subunit V1 - NCBI gene 100522783	50.5	8.4	1	32.0 (M:32.0)	1	1.9
ENSSSCP00000013721	aryl hydrocarbon receptor interacting protein - NCBI gene 100511065	37.7	6.2	1	54.7 (M:54.7)	1	4.2
ENSSSCP00000013737	coronin 1B - NCBI gene 100511677	54.1	6.0	2	287.4 (M:287.4)	6	15.3
ENSSSCP00000013757	RNA binding motif protein 4 - NCBI gene 100144417	40.4	6.6	1	159.1 (M:159.1)	3	14.2
ENSSSCP00000013776	splicing factor 3b subunit 2 - NCBI gene 100522004	100.1	5.5	2	113.9 (M:113.9)	4	5.4
ENSSSCP00000013781	barrier to autointegration factor 1 - NCBI gene 100622671	10.0	5.8	1	50.4 (M:50.4)	1	27.0
ENSSSCP00000013805	RELA proto-oncogene NF-kB subunit - NCBI gene 100135665	56.9	5.7	3	94.6 (M:94.6)	3	8.2
ENSSSCP00000013806	signal-induced proliferation-associated 1 - NCBI gene 100517325	118.3	5.9	1	95.8 (M:95.8)	3	4.2
ENSSSCP00000013824	calpain 1 - NCBI gene 397027	81.7	5.5	1	489.0 (M:489.0)	10	16.2
ENSSSCP00000013856	tRNA methyltransferase subunit 11-2 - NCBI gene 100520885	14.2	5.6	2	59.4 (M:59.4)	1	10.4
ENSSSCP00000013857	peroxiredoxin 5 - NCBI gene 397273	17.3	6.1	1	210.2 (M:210.2)	3	24.1
ENSSSCP00000013868	fermitin family member 3 - NCBI gene 100525326	75.5	6.2	1	1262.2 (M:1262.2)	18	36.7
ENSSSCP00000013872	OTU deubiquitinase ubiquitin aldehyde binding 1 - NCBI gene 100302092	31.3	4.8	1	217.4 (M:217.4)	5	25.5
ENSSSCP00000013882	atlastin GTPase 3 - NCBI gene 100512265	60.4	5.5	2	154.2 (M:154.2)	4	11.6
ENSSSCP00000013894	eukaryotic translation elongation factor 1 gamma - NCBI gene 397022	48.4	5.8	2	557.4 (M:557.4)	11	35.4
ENSSSCP00000013934	membrane-spanning 4-domains subfamily A member 6A - NCBI gene 100524972	26.6	8.8	2	64.7 (M:64.7)	1	7.4
ENSSSCP00000013941	pre-mRNA processing factor 19 - NCBI gene 100144769	55.1	6.1	1	105.5 (M:105.5)	3	7.5
ENSSSCP00000013944.SP	transmembrane protein 109 - NCBI gene 100511116	22.8	10.0	2	43.5 (M:43.5)	1	5.7
ENSSSCP00000013948	solute carrier family 15 member 3 - NCBI gene 100513135	62.5	8.9	1	232.7 (M:232.7)	3	8.4
ENSSSCP00000014060	mitochondrial carrier 2 - NCBI gene 100627768	31.3	8.8	2	174.9 (M:174.9)	4	23.0
ENSSSCP00000014065	Spi-1 proto-oncogene - NCBI gene 414912	31.1	6.4	1	37.6 (M:37.6)	1	4.4
ENSSSCP00000014067	proteasome 26S subunit ATPase 3 - NCBI gene 100512454	49.5	5.1	2	377.8 (M:377.8)	8	26.2
ENSSSCP00000014070.SP	acid phosphatase 2 lysosomal - NCBI gene 100513002	45.1	5.8	4	174.8 (M:174.8)	5	12.0
ENSSSCP00000014088	Rho GTPase activating protein 1 - NCBI gene 100515942	51.4	5.9	2	181.2 (M:181.2)	4	11.6
ENSSSCP00000014117	apoptosis inhibitor 5 - NCBI gene 100522006	56.8	5.7	2	113.2 (M:113.2)	2	4.8
ENSSSCP00000014147	eukaryotic translation initiation factor 3 subunit M - NCBI gene 100513781	42.5	5.4	1	109.4 (M:109.4)	1	4.8
ENSSSCP00000014202	lactate dehydrogenase A - NCBI gene 407245	36.6	8.2	7	886.5 (M:886.5)	16	34.6
ENSSSCP00000014219	nucleobindin 2 - NCBI gene 100512826	55.9	5.3	1	48.7 (M:48.7)	1	1.9
ENSSSCP00000014220	ribosomal protein S13 - NCBI gene 100513520	17.2	10.5	2	252.1 (M:252.1)	4	29.1
ENSSSCP00000014233	proteasome subunit alpha 1 - NCBI gene 100516779	29.5	6.1	1	185.3 (M:185.3)	5	26.2
ENSSSCP00000014234	coatomer protein complex subunit beta 1 - NCBI gene 100337660	107.1	5.7	1	557.6 (M:557.6)	11	18.6
ENSSSCP00000014264.SP	azurocidin 1 - NCBI gene 100522363	24.8	11.5	2	79.7 (M:79.7)	1	5.8
ENSSSCP00000014276	cold inducible RNA binding protein - NCBI gene 100522851	18.6	9.5	1	31.7 (M:31.7)	1	6.4
ENSSSCP00000014315	small glutamine rich tetratricopeptide repeat containing alpha - NCBI gene 100515997	34.2	4.8	1	83.9 (M:83.9)	2	7.7
ENSSSCP00000014322	nicalin - NCBI gene 100518176	63.1	6.0	1	90.5 (M:90.5)	3	6.0
ENSSSCP00000014426.SP	resistin - NCBI gene 396674	9.7	7.6	2	61.0 (M:61.0)	1	13.2
ENSSSCP00000014427	syntaxin binding protein 2 - NCBI gene 100525152	66.4	6.5	2	180.4 (M:180.4)	5	12.3
ENSSSCP00000014443	ELAV like RNA binding protein 1 - NCBI gene 100337681	36.1	9.0	9	334.2 (M:334.2)	7	26.7
ENSSSCP00000014450	ribosomal protein S28 - NCBI gene 414420	7.8	10.7	1	96.6 (M:96.6)	1	17.4
ENSSSCP00000014453	RAB11B member RAS oncogene family - NCBI gene 100513782	24.5	5.6	3	366.4 (M:366.4)	8	36.2
ENSSSCP00000014455	heterogeneous nuclear ribonucleoprotein M - NCBI gene 100514153	81.1	9.6	7	542.8 (M:542.8)	9	14.6
ENSSSCP00000014458	myosin IF - NCBI gene 100517998	124.9	9.2	3	791.6 (M:791.6)	16	21.9
ENSSSCP00000014466.SP	acid phosphatase 5 tartrate resistant - NCBI gene 397414	35.8	9.6	2	165.4 (M:165.4)	2	10.7
ENSSSCP00000014476	transmembrane protein 205 - NCBI gene 100515771	20.9	9.3	1	41.6 (M:41.6)	1	9.0
ENSSSCP00000014484	dynamin 2 - NCBI gene 100622538	98.0	7.0	9	295.8 (M:295.8)	8	9.1
ENSSSCP00000014507	cell division cycle 37 - NCBI gene 100141402	39.7	5.1	2	61.0 (M:61.0)	2	7.6
ENSSSCP00000014532	peptidylprolyl cis/trans isomerase NIMA-interacting 1 - NCBI gene 100512827	18.1	9.0	2	53.8 (M:53.8)	1	9.3
ENSSSCP00000014590	mannosidase alpha class 2B member 1 - NCBI gene 100518647	108.4	6.4	3	872.2 (M:872.2)	14	18.3
ENSSSCP00000014601	deoxyribonuclease 2 lysosomal - NCBI gene 397398	40.1	8.1	2	186.0 (M:186.0)	5	14.6
ENSSSCP00000014625	methylthioribose-1-phosphate isomerase 1 - NCBI gene 100525858	41.9	6.3	1	43.4 (M:43.4)	1	4.0
ENSSSCP00000014647	DExD-box helicase 39A - NCBI gene 100515361	30.5	5.8	3	345.9 (M:345.9)	7	30.4
ENSSSCP00000014650	protein kinase N1 - NCBI gene 100515528	104.2	6.1	3	128.2 (M:128.2)	3	4.8
ENSSSCP00000014721	RAB8A member RAS oncogene family - NCBI gene 100511006	26.6	9.2	1	256.7 (M:256.7)	4	18.6
ENSSSCP00000014722	tropomyosin 4 - NCBI gene 397608	28.5	4.7	4	338.5 (M:338.5)	7	23.4
ENSSSCP00000014764	microtubule associated protein 1S - NCBI gene 100517999	112.5	6.2	2	102.1 (M:102.1)	3	2.8
ENSSSCP00000014877	ADP ribosylation factor 1 - NCBI gene 100301914	20.7	6.3	8	346.0 (M:346.0)	6	44.2
ENSSSCP00000014907.SP	calnexin - NCBI gene 100519184	61.0	4.5	11	610.9 (M:610.9)	10	18.8
ENSSSCP00000014909	heterogeneous nuclear ribonucleoprotein H1 - NCBI gene 100519535	47.1	5.9	4	555.7 (M:555.7)	7	25.9
ENSSSCP00000014919	heterogeneous nuclear ribonucleoprotein A/B - NCBI gene 100127170	31.6	7.7	2	110.5 (M:110.5)	2	9.1
ENSSSCP00000014924	transmembrane p24 trafficking protein 9 - NCBI gene 100511312	27.1	7.1	1	103.9 (M:103.9)	2	8.5
ENSSSCP00000014929.SP	lectin mannose binding 2 - NCBI gene 397594	35.5	6.2	2	43.3 (M:43.3)	1	2.9
ENSSSCP00000014979	IQ motif containing GTPase activating protein 2 - NCBI gene 100521253	177.8	5.7	3	462.5 (M:462.5)	14	9.4
ENSSSCP00000015075	leucyl and cystinyl aminopeptidase - NCBI gene 100125826	117.3	5.4	1	173.3 (M:173.3)	6	7.2
ENSSSCP00000015156	lamin B1 - NCBI gene 100513342	66.4	5.1	1	546.8 (M:546.8)	11	20.8
ENSSSCP00000015173	histidine triad nucleotide binding protein 1 - NCBI gene 100518898	13.7	6.4	1	82.8 (M:82.8)	2	30.2
ENSSSCP00000015200	cytochrome b-c1 complex subunit 8 - NCBI gene 100524308	9.8	10.2	1	81.1 (M:81.1)	1	15.9
ENSSSCP00000015216	secretion associated Ras related GTPase 1B - NCBI gene 494017	22.4	5.7	2	105.0 (M:105.0)	2	11.1
ENSSSCP00000015251	eukaryotic translation termination factor 1 - NCBI gene 100520896	49.0	5.5	1	164.9 (M:164.9)	4	11.4
ENSSSCP00000015252	heat shock protein family A (Hsp70) member 9 - NCBI gene 100521183	66.5	5.4	2	618.6 (M:618.6)	9	20.5
ENSSSCP00000015258	matrin 3 - NCBI gene 100521716	94.7	5.9	4	557.9 (M:557.9)	12	20.0
ENSSSCP00000015286.SP	CD14 molecule - NCBI gene 100037938	37.6	5.5	2	319.3 (M:319.3)	5	21.5
ENSSSCP00000015309	of 1 Hsap:diaphanous related formin 1 - HGNC:2876	88.0	5.0	1	38.9 (M:38.9)	1	2.1
ENSSSCP00000015471	mannosyl (alpha-1 3-)-glycoprotein beta-1 2-N-acetylglucosaminyltransferase - NCBI gene 780412	51.6	8.9	1	36.1 (M:36.1)	1	2.9
ENSSSCP00000015489	proteasome 26S subunit non-ATPase 13 - NCBI gene 100517815	42.8	5.4	1	229.3 (M:229.3)	5	19.7
ENSSSCP00000015647	hemoglobin beta - NCBI gene 407066	16.2	6.7	3	205.5 (M:205.5)	3	25.9
ENSSSCP00000015723	late endosomal/lysosomal adaptor MAPK and MTOR activator 1 - NCBI gene 100520503	17.7	5.0	1	89.2 (M:89.2)	3	32.9
ENSSSCP00000015769	signal peptidase complex subunit 2 - NCBI gene 100739125	12.0	8.9	1	42.2 (M:42.2)	1	18.4
ENSSSCP00000015771	arrestin beta 1 - NCBI gene 100521141	45.7	5.8	4	74.5 (M:74.5)	2	7.2
ENSSSCP00000015774	ribosomal protein S3 - NCBI gene 733671	26.7	9.7	2	615.5 (M:615.5)	10	43.6
ENSSSCP00000015812	GRB2 associated binding protein 2 - NCBI gene 100513609	72.2	7.7	2	43.1 (M:43.1)	1	1.7
ENSSSCP00000015820.SP	prolylcarboxypeptidase - NCBI gene 100515678	54.4	8.0	2	160.9 (M:160.9)	4	9.8
ENSSSCP00000015844.SP	cathepsin C - NCBI gene 100522387	49.6	7.6	4	436.6 (M:436.6)	5	10.9
ENSSSCP00000015937	radixin - NCBI gene 494457	72.1	8.1	6	579.5 (M:579.5)	11	13.1
ENSSSCP00000016026	ribosomal protein S25 - NCBI gene 100516385	13.7	10.1	6	128.8 (M:128.8)	2	15.2
ENSSSCP00000016029.SP	hypoxia up-regulated 1 - NCBI gene 100516870	107.6	5.1	8	765.9 (M:765.9)	12	16.7
ENSSSCP00000016030	VPS11 core subunit of CORVET and HOPS complexes - NCBI gene 100517049	107.6	6.4	1	51.0 (M:51.0)	1	1.6
ENSSSCP00000016038	Cbl proto-oncogene - NCBI gene 100518854	91.5	6.0	2	51.8 (M:51.8)	1	2.2
ENSSSCP00000016065	heat shock protein family A (Hsp70) member 8 - NCBI gene 100511890	70.8	5.4	4	2320.7 (M:2320.7)	26	43.8
ENSSSCP00000016098	von Willebrand factor A domain containing 5A - NCBI gene 100515913	86.6	6.4	5	58.5 (M:58.5)	2	3.1
ENSSSCP00000016152	decapping enzyme scavenger - NCBI gene 396689	38.6	5.9	1	99.0 (M:99.0)	2	7.4
ENSSSCP00000016258.SP	paraoxonase 2 - NCBI gene 100142663	37.9	5.2	2	40.8 (M:40.8)	1	4.7
ENSSSCP00000016366	nicotinamide phosphoribosyltransferase - NCBI gene 595123	47.5	6.1	4	76.4 (M:76.4)	2	6.6
ENSSSCP00000016385	protein disulfide isomerase family A member 4 - NCBI gene 100522203	72.9	5.0	4	1141.1 (M:1141.1)	21	33.0
ENSSSCP00000016387	cullin 1 - NCBI gene 100524037	89.6	8.2	1	66.0 (M:66.0)	2	3.6
ENSSSCP00000016440	calcyclin binding protein - NCBI gene 100519266	26.5	8.3	1	103.1 (M:103.1)	2	14.3
ENSSSCP00000016496	actin related protein 2/3 complex subunit 5 - NCBI gene 100174965	16.3	5.5	1	332.1 (M:332.1)	4	24.5
ENSSSCP00000016515	translocated promoter region nuclear basket protein - NCBI gene 100520507	274.6	5.0	2	136.6 (M:136.6)	3	1.4
ENSSSCP00000016631	aspartyl-tRNA synthetase - NCBI gene 100524908	57.1	6.1	2	260.2 (M:260.2)	7	17.6
ENSSSCP00000016632	UBX domain protein 4 - NCBI gene 100737637	56.6	6.6	1	125.9 (M:125.9)	1	4.1
ENSSSCP00000016773.SP	ER lipid raft associated 2 - NCBI gene 100233180	35.3	5.2	3	142.0 (M:142.0)	4	17.2
ENSSSCP00000016788	protein phosphatase 2 catalytic subunit beta - NCBI gene 397136	35.6	5.2	2	259.1 (M:259.1)	3	16.5
ENSSSCP00000016790	glutathione-disulfide reductase - NCBI gene 396625	56.2	8.6	1	361.1 (M:361.1)	5	15.6
ENSSSCP00000016804	UDP-glucose glycoprotein glucosyltransferase 1 - NCBI gene 100155117	176.5	5.5	2	115.2 (M:115.2)	3	2.6
ENSSSCP00000016890	small RNA binding exonuclease protection factor La - NCBI gene 100152189	47.2	9.9	1	271.3 (M:271.3)	5	12.5
ENSSSCP00000016940	heterogeneous nuclear ribonucleoprotein A3 - NCBI gene 100516520	39.6	9.1	5	649.5 (M:649.5)	9	28.0
ENSSSCP00000017009	glutaminase - NCBI gene 399525	65.5	8.5	2	33.0 (M:33.0)	1	2.5
ENSSSCP00000017029	ankyrin repeat domain 44 - NCBI gene 100620944	106.0	5.7	5	126.7 (M:126.7)	3	3.8
ENSSSCP00000017034	heat shock protein family E (Hsp10) member 1 - NCBI gene 397575	11.0	8.9	3	221.0 (M:221.0)	5	52.0
ENSSSCP00000017086	NADH:ubiquinone oxidoreductase core subunit S1 - NCBI gene 100516402	67.0	5.2	2	272.5 (M:272.5)	5	13.4
ENSSSCP00000017087	eukaryotic translation elongation factor 1 beta 2 - NCBI gene 100154920	24.8	4.5	1	134.7 (M:134.7)	2	12.4
ENSSSCP00000017147	actin related protein 2/3 complex subunit 2 - NCBI gene 100153175	34.3	6.8	1	629.9 (M:629.9)	14	44.0
ENSSSCP00000017148	transmembrane BAX inhibitor motif containing 1 - NCBI gene 100152389	33.8	8.8	1	41.4 (M:41.4)	1	4.6
ENSSSCP00000017231	calcium binding protein 39 - NCBI gene 100620726	39.9	6.4	2	212.4 (M:212.4)	4	14.1
ENSSSCP00000017239	proteasome 26S subunit non-ATPase 1 - NCBI gene 100153828	105.7	5.2	1	114.0 (M:114.0)	4	5.0
ENSSSCP00000017242	nucleolin - NCBI gene 100737210	78.2	4.6	1	472.2 (M:472.2)	10	16.9
ENSSSCP00000017267	inositol polyphosphate-5-phosphatase D - NCBI gene 100526019	125.5	7.4	2	98.1 (M:98.1)	3	3.2
ENSSSCP00000017295	COP9 signalosome subunit 8 - NCBI gene 100515865	23.2	5.3	1	38.9 (M:38.9)	1	6.2
ENSSSCP00000017353	high density lipoprotein binding protein - NCBI gene 100233187	141.5	6.5	3	590.7 (M:590.7)	14	14.5
ENSSSCP00000017450	zyxin - NCBI gene 100524720	62.7	6.4	2	327.0 (M:327.0)	5	15.0
ENSSSCP00000017486	thromboxane A synthase 1 - NCBI gene 397112	60.4	8.7	1	112.6 (M:112.6)	2	5.1
ENSSSCP00000017529	exocyst complex component 4 - NCBI gene 106504059	110.5	6.0	1	29.4 (M:29.4)	1	1.7
ENSSSCP00000017538	coatomer protein complex subunit gamma 2 - NCBI gene 100515937	97.4	5.5	4	165.9 (M:165.9)	6	8.3
ENSSSCP00000017557	interferon regulatory factor 5 - NCBI gene 100515633	56.6	5.4	2	82.0 (M:82.0)	2	3.8
ENSSSCP00000017561	ATPase H+ transporting V1 subunit F - NCBI gene 100518811	13.4	5.5	1	70.8 (M:70.8)	1	10.1
ENSSSCP00000017566.SP	calumenin - NCBI gene 397301	34.9	4.5	4	203.0 (M:203.0)	5	23.0
ENSSSCP00000017574	staphylococcal nuclease and tudor domain containing 1 - NCBI gene 100521760	101.8	6.7	1	1145.5 (M:1145.5)	21	30.9
ENSSSCP00000017606	LSM8 homolog U6 small nuclear RNA associated - NCBI gene 100739296	10.4	4.3	1	120.8 (M:120.8)	2	27.1
ENSSSCP00000017618	capping actin protein of muscle Z-line subunit alpha 2 - NCBI gene 100037958	33.0	5.6	1	546.7 (M:546.7)	7	39.5
ENSSSCP00000017666	glycyl-tRNA synthetase - NCBI gene 100512260	83.2	7.0	1	419.3 (M:419.3)	6	12.7
ENSSSCP00000017711	drebrin like - NCBI gene 100524413	48.2	5.0	2	267.5 (M:267.5)	5	18.6
ENSSSCP00000017727	peptidylprolyl isomerase A - NCBI gene 397637	17.9	8.3	4	1030.8 (M:1030.8)	13	44.5
ENSSSCP00000017728	histone H2A.V - NCBI gene 100512448	13.5	10.6	2	180.9 (M:180.9)	3	23.4
ENSSSCP00000017732	myosin IG - NCBI gene 100512998	104.7	8.8	3	230.4 (M:230.4)	6	9.1
ENSSSCP00000017746	biliverdin reductase A - NCBI gene 100515289	33.5	6.7	1	301.3 (M:301.3)	4	17.6
ENSSSCP00000017752	chromosome 18 C7orf25 homolog - NCBI gene 100517984	46.5	6.3	1	92.2 (M:92.2)	1	1.9
ENSSSCP00000017777	OTU deubiquitinase with linear linkage specificity like - NCBI gene 100518874	40.4	9.2	2	47.3 (M:47.3)	2	5.9
ENSSSCP00000017815	threonyl-tRNA synthetase - NCBI gene 100526191	76.9	6.4	1	52.7 (M:52.7)	2	3.6
ENSSSCP00000017920	Mtr4 exosome RNA helicase - NCBI gene 100518521	117.8	6.0	1	56.0 (M:56.0)	1	1.1
ENSSSCP00000018018	lymphocyte cytosolic protein 2 - NCBI gene 100511843	60.1	5.9	1	211.6 (M:211.6)	3	7.3
ENSSSCP00000018027	arginyl-tRNA synthetase - NCBI gene 414410	75.3	6.8	1	267.2 (M:267.2)	6	10.2
ENSSSCP00000018094	G3BP stress granule assembly factor 1 - NCBI gene 100513766	45.3	4.9	2	150.5 (M:150.5)	3	9.2
ENSSSCP00000018102.SP	GM2 ganglioside activator - NCBI gene 100515283	18.5	5.2	2	65.2 (M:65.2)	1	16.6
ENSSSCP00000018105	annexin A6 - NCBI gene 100515934	75.8	5.6	1	236.9 (M:236.9)	7	11.8
ENSSSCP00000018121	NOP2/Sun RNA methyltransferase 2 - NCBI gene 100518405	89.2	5.8	1	68.8 (M:68.8)	2	3.4
ENSSSCP00000018131	NADH:ubiquinone oxidoreductase subunit S6 - NCBI gene 100520115	13.3	8.8	1	51.0 (M:51.0)	2	30.1
ENSSSCP00000018136	CLPTM1 like - NCBI gene 100520811	61.8	8.8	1	62.3 (M:62.3)	2	5.6
ENSSSCP00000018144	chromosome 12 C17orf62 homolog - NCBI gene 100522460	20.6	6.7	1	37.0 (M:37.0)	1	7.5
ENSSSCP00000018158	charged multivesicular body protein 6 - NCBI gene 100512857	23.5	5.6	1	32.1 (M:32.1)	1	6.5
ENSSSCP00000018165	of 1 Hsap:ring finger protein 213 - NCBI gene 57674	555.2	6.6	2	403.1 (M:403.1)	13	3.2
ENSSSCP00000018172.SP	N-sulfoglucosamine sulfohydrolase - NCBI gene 100737146	55.0	6.2	2	132.2 (M:132.2)	4	11.5
ENSSSCP00000018178	eukaryotic translation initiation factor 4A3 - NCBI gene 100101926	46.8	6.3	1	391.4 (M:391.4)	7	20.2
ENSSSCP00000018191	septin 9 - NCBI gene 100621037	42.2	6.8	1	268.8 (M:268.8)	5	16.7
ENSSSCP00000018213	exocyst complex component 7 - NCBI gene 100623170	71.5	6.2	3	90.1 (M:90.1)	2	3.5
ENSSSCP00000018214	signal recognition particle 68 - NCBI gene 100739290	70.3	8.6	1	136.7 (M:136.7)	3	6.8
ENSSSCP00000018226	galactokinase 1 - NCBI gene 100521514	42.1	5.5	1	225.5 (M:225.5)	6	21.2
ENSSSCP00000018229	growth factor receptor bound protein 2 - NCBI gene 100192436	25.2	5.9	1	151.5 (M:151.5)	3	12.4
ENSSSCP00000018235	small ubiquitin like modifier 2 - NCBI gene 397044	10.9	5.3	2	50.4 (M:50.4)	1	12.6
ENSSSCP00000018378	elongation factor Tu GTP binding domain containing 2 - NCBI gene 100522208	109.4	4.9	1	128.6 (M:128.6)	4	5.5
ENSSSCP00000018389.SP	granulin precursor - NCBI gene 733645	61.1	7.3	3	40.0 (M:40.0)	1	1.9
ENSSSCP00000018419	proteasome activator subunit 3 - NCBI gene 397625	29.5	5.7	1	196.3 (M:196.3)	4	17.7
ENSSSCP00000018443	signal transducer and activator of transcription 5B - NCBI gene 397340	89.9	5.7	3	73.5 (M:73.5)	2	3.8
ENSSSCP00000018556	ribosomal protein L19 - NCBI gene 396989	23.2	11.5	3	150.3 (M:150.3)	2	12.9
ENSSSCP00000018561.SP	aminopeptidase puromycin sensitive - NCBI gene 414413	102.5	5.5	2	486.5 (M:486.5)	12	17.8
ENSSSCP00000018562	karyopherin subunit beta 1 - NCBI gene 100518449	97.2	4.7	1	544.8 (M:544.8)	9	15.6
ENSSSCP00000018571	pyridoxamine 5'-phosphate oxidase - NCBI gene 100521112	25.0	6.1	2	102.2 (M:102.2)	2	15.7
ENSSSCP00000018597	prohibitin - NCBI gene 100524707	29.8	5.6	2	327.0 (M:327.0)	6	28.7
ENSSSCP00000018604	LUC7 like 3 pre-mRNA splicing factor - NCBI gene 100625081	51.4	9.8	1	82.5 (M:82.5)	2	5.8
ENSSSCP00000018643	NME/NM23 nucleoside diphosphate kinase 2 - NCBI gene 733683	17.2	7.8	1	505.8 (M:505.8)	8	52.0
ENSSSCP00000018672.SP	serine carboxypeptidase 1 - NCBI gene 100526072	48.9	5.4	4	603.7 (M:603.7)	8	19.8
ENSSSCP00000018680	serine and arginine rich splicing factor 1 - NCBI gene 654327	27.7	10.4	2	215.7 (M:215.7)	5	21.4
ENSSSCP00000018762	TATA-box binding protein associated factor 15 - NCBI gene 100518332	62.4	8.3	1	213.7 (M:213.7)	2	5.8
ENSSSCP00000018786	proteasome 26S subunit non-ATPase 11 - NCBI gene 100523278	47.3	6.2	2	236.9 (M:236.9)	4	11.4
ENSSSCP00000018798	cytokine receptor like factor 3 - NCBI gene 100525951	49.0	4.9	2	43.7 (M:43.7)	1	3.0
ENSSSCP00000018818	aldolase fructose-bisphosphate C - NCBI gene 100512013	39.4	6.2	2	171.2 (M:171.2)	2	8.2
ENSSSCP00000018831.SP	stromal cell derived factor 2 - NCBI gene 100625663	21.4	6.8	2	111.0 (M:111.0)	2	24.4
ENSSSCP00000018854	bleomycin hydrolase - NCBI gene 100521221	28.4	8.6	1	70.9 (M:70.9)	1	10.1
ENSSSCP00000018877	pre-mRNA processing factor 8 - NCBI gene 100526074	273.4	9.0	1	277.8 (M:277.8)	8	3.9
ENSSSCP00000018895	clustered mitochondria homolog - NCBI gene 100513375	145.9	5.6	4	82.1 (M:82.1)	2	1.8
ENSSSCP00000018896	platelet activating factor acetylhydrolase 1b regulatory subunit 1 - NCBI gene 397482	46.6	7.0	1	68.3 (M:68.3)	2	5.9
ENSSSCP00000018938	ubiquitin conjugating enzyme E2 G1 - NCBI gene 100522828	19.5	5.2	1	42.4 (M:42.4)	1	5.9
ENSSSCP00000018967	profilin 1 - NCBI gene 100512494	15.0	8.5	1	505.8 (M:505.8)	7	57.9
ENSSSCP00000018994	ribonuclease K - NCBI gene 100620510	11.0	6.5	1	32.1 (M:32.1)	1	11.2
ENSSSCP00000019013	acyl-CoA dehydrogenase very long chain - NCBI gene 100520636	70.3	8.5	1	162.1 (M:162.1)	3	6.1
ENSSSCP00000019022.SP	CD68 molecule - NCBI gene 103158530	32.0	9.3	2	78.6 (M:78.6)	1	4.3
ENSSSCP00000019023	eukaryotic translation initiation factor 4A1 - NCBI gene 100101929	44.5	5.4	5	1102.1 (M:1102.1)	18	47.9
ENSSSCP00000019108	ubiquitin B - NCBI gene 100125968	25.7	6.9	6	387.6 (M:387.6)	6	23.1
ENSSSCP00000019139	ATP synthase F0 subunit 8 - NCBI gene 808505	7.9	9.2	1	50.6 (M:50.6)	1	14.9
ENSSSCP00000019141	cytochrome c oxidase subunit III - NCBI gene 808507	29.7	6.5	1	52.2 (M:52.2)	1	5.4
ENSSSCP00000019168.SP	linker for activation of T cells family member 2 - NCBI gene 100627864	21.0	4.6	3	73.1 (M:73.1)	2	14.5
ENSSSCP00000019193	eukaryotic translation initiation factor 4H - NCBI gene 100627717	25.2	7.8	2	169.8 (M:169.8)	3	19.7
ENSSSCP00000019205	WAS/WASL interacting protein family member 1 - NCBI gene 100154822	51.4	11.5	1	56.5 (M:56.5)	2	6.1
ENSSSCP00000019211	ribosomal protein S7 - NCBI gene 100736789	20.7	10.1	4	287.6 (M:287.6)	4	27.9
ENSSSCP00000019235	phospholipase D family member 3 - NCBI gene 100625322	54.8	6.3	1	792.8 (M:792.8)	9	24.5
ENSSSCP00000019241	sorting nexin 17 - NCBI gene 100739661	51.3	7.0	1	93.9 (M:93.9)	3	9.4
ENSSSCP00000019273	SUMO peptidase family member NEDD8 specific - NCBI gene 100625525	24.2	5.6	1	66.6 (M:66.6)	1	6.6
ENSSSCP00000019408	glia maturation factor beta - NCBI gene 100625819	16.7	5.2	1	90.6 (M:90.6)	2	14.1
ENSSSCP00000019428	RNA binding motif protein 3 - NCBI gene 100627807	17.0	8.9	2	143.2 (M:143.2)	2	21.8
ENSSSCP00000019502	fibrinogen beta chain - NCBI gene 100514354	51.7	8.5	3	62.8 (M:62.8)	2	5.7
ENSSSCP00000019528	glucose-6-phosphate dehydrogenase - NCBI gene 100622986	63.3	6.6	2	1246.7 (M:1246.7)	19	37.3
ENSSSCP00000019583	RAB1A member RAS oncogene family - NCBI gene 595116	21.7	6.8	26	663.5 (M:663.5)	9	56.3
ENSSSCP00000019602	ribosomal protein L18 - NCBI gene 100738912	22.3	11.7	2	240.9 (M:240.9)	4	24.1
ENSSSCP00000019782	eukaryotic translation initiation factor 2 subunit beta - NCBI gene 100621044	38.2	5.6	1	38.5 (M:38.5)	1	3.0
ENSSSCP00000019807	cytokine induced apoptosis inhibitor 1 - NCBI gene 100620929	33.4	5.3	1	71.2 (M:71.2)	1	5.8
ENSSSCP00000019863	phosphoglucomutase 2 - NCBI gene 100522261	66.8	6.3	2	176.7 (M:176.7)	5	9.0
ENSSSCP00000019946	zinc finger and BTB domain containing 8 opposite strand - NCBI gene 102160721	12.8	4.5	2	38.4 (M:38.4)	1	9.1
ENSSSCP00000020000	histone H4 - NCBI gene 100621389	11.4	11.4	1	776.8 (M:776.8)	12	60.2
ENSSSCP00000020008	phospholipase C delta 1 - NCBI gene 100627099	85.8	6.2	1	392.6 (M:392.6)	7	13.0
ENSSSCP00000020071	GABA type A receptor-associated protein - NCBI gene 100462752	13.9	8.7	3	35.4 (M:35.4)	1	9.4
ENSSSCP00000020139	ribosomal protein L26 - NCBI gene 100627662	17.2	10.6	3	187.7 (M:187.7)	4	22.8
ENSSSCP00000020162	tyrosyl-tRNA synthetase - NCBI gene 100621140	59.0	6.8	1	138.2 (M:138.2)	3	4.5
ENSSSCP00000020261	sirtuin 2 - NCBI gene 100125964	39.5	7.5	2	47.9 (M:47.9)	1	3.4
ENSSSCP00000020264	cytochrome c oxidase subunit 5A mitochondrial - NCBI gene 100156967	16.7	6.4	1	155.5 (M:155.5)	5	34.9
ENSSSCP00000020280	armadillo repeat containing 10 - NCBI gene 100513998	33.0	6.3	3	48.3 (M:48.3)	1	6.3
ENSSSCP00000020292	WD repeat domain 5 - NCBI gene 100156729	36.5	8.5	2	52.0 (M:52.0)	1	4.8
ENSSSCP00000020307	dipeptidyl peptidase 3 - NCBI gene 100519350	82.7	5.1	2	376.6 (M:376.6)	6	12.8
ENSSSCP00000020316	SH3 domain binding protein 1 - NCBI gene 100623659	61.6	5.3	1	32.1 (M:32.1)	1	2.6
ENSSSCP00000020319	dynein light chain LC8-type 2 - NCBI gene 100512860	10.3	6.8	2	50.6 (M:50.6)	1	12.4
ENSSSCP00000020345	eukaryotic translation initiation factor 6 - NCBI gene 100627301	26.6	4.6	1	211.8 (M:211.8)	3	22.9
ENSSSCP00000020529	chromosome segregation 1 like - NCBI gene 100626451	103.9	5.8	3	181.3 (M:181.3)	4	5.5
ENSSSCP00000020531	coronin 1C - NCBI gene 100156622	57.3	6.7	3	197.5 (M:197.5)	3	9.2
ENSSSCP00000020535	solute carrier family 25 member 30 - NCBI gene 100626629	91.3	5.4	2	49.9 (M:49.9)	1	1.9
ENSSSCP00000020543.SP	signal regulatory protein alpha - NCBI gene 494566	52.3	8.8	5	78.6 (M:78.6)	3	6.1
ENSSSCP00000020556	ubiquitin specific peptidase 14 - NCBI gene 100625317	50.8	5.2	3	32.6 (M:32.6)	1	2.9
ENSSSCP00000020635	SEC24 homolog D COPII coat complex component - NCBI gene 100739491	86.9	6.3	2	37.3 (M:37.3)	1	2.2
ENSSSCP00000020660	pyruvate dehydrogenase E1 beta subunit - NCBI gene 100516042	39.2	6.2	1	165.2 (M:165.2)	3	13.3
ENSSSCP00000020707	chaperonin containing TCP1 subunit 6A - NCBI gene 102163415	57.9	6.3	3	253.8 (M:253.8)	6	13.2
ENSSSCP00000020740	leucine rich repeat containing 59 - NCBI gene 100514317	32.4	9.7	2	120.8 (M:120.8)	2	8.8
ENSSSCP00000020748	proteasome 26S subunit non-ATPase 5 - NCBI gene 100155007	56.1	5.2	2	205.8 (M:205.8)	5	10.5
ENSSSCP00000020790	ribosomal protein L8 - NCBI gene 100154456	28.0	11.0	2	221.2 (M:221.2)	4	23.7
ENSSSCP00000020816	vesicle amine transport 1 - NCBI gene 100625359	42.7	5.8	1	592.8 (M:592.8)	7	27.0
ENSSSCP00000020882	RNA guanine-7 methyltransferase - NCBI gene 100621823	53.5	6.0	1	40.1 (M:40.1)	1	4.1
ENSSSCP00000020951	procollagen-lysine 2-oxoglutarate 5-dioxygenase 3 - NCBI gene 100624420	84.6	5.9	2	164.0 (M:164.0)	5	8.2
ENSSSCP00000020994	ATPase H+ transporting V1 subunit B2 - NCBI gene 106504095	56.6	5.6	2	875.8 (M:875.8)	12	31.9
ENSSSCP00000021016.SP	coiled-coil domain containing 47 - NCBI gene 100513109	53.6	4.7	2	74.4 (M:74.4)	3	4.3
ENSSSCP00000021154	isoleucyl-tRNA synthetase - NCBI gene 100624746	139.8	5.7	6	70.6 (M:70.6)	2	1.8
ENSSSCP00000021188	catenin beta like 1 - NCBI gene 106506677	61.6	4.8	2	35.9 (M:35.9)	1	2.4
ENSSSCP00000021299	solute carrier family 3 member 2 - NCBI gene 100144589	56.3	5.1	1	367.9 (M:367.9)	6	13.2
ENSSSCP00000021325.SP	transglutaminase 3 - NCBI gene 100153042	81.9	8.0	2	1706.3 (M:1706.3)	22	35.9
ENSSSCP00000021331	VPS35 retromer complex component - NCBI gene 100623578	91.6	5.3	2	471.2 (M:471.2)	9	13.3
ENSSSCP00000021430.SP	DnaJ heat shock protein family (Hsp40) member C3 - NCBI gene 100154166	54.3	5.7	2	72.4 (M:72.4)	2	6.1
ENSSSCP00000021580	RAB18 member RAS oncogene family - NCBI gene 100620478	23.0	5.1	1	54.6 (M:54.6)	1	6.3
ENSSSCP00000021642	stathmin 1 - NCBI gene 494463	17.3	5.8	1	74.6 (M:74.6)	1	8.7
ENSSSCP00000021647	fatty acid synthase - NCBI gene 397561	271.8	6.0	2	543.8 (M:543.8)	12	7.7
ENSSSCP00000021676	chaperonin containing TCP1 subunit 8 - NCBI gene 100623886	59.9	5.4	1	281.7 (M:281.7)	9	16.9
ENSSSCP00000021687	RNA polymerase II subunit H - NCBI gene 100628241	17.1	4.5	1	69.8 (M:69.8)	1	8.0
ENSSSCP00000021695	Rho GTPase activating protein 45 - NCBI gene 100623239	118.0	5.5	3	234.6 (M:234.6)	5	6.5
ENSSSCP00000021697	methionyl-tRNA synthetase - NCBI gene 100516610	107.6	6.8	3	172.8 (M:172.8)	6	8.3
ENSSSCP00000021702.SP	glutathione peroxidase 4 - NCBI gene 399537	17.9	8.1	4	34.7 (M:34.7)	1	8.9
ENSSSCP00000021757	pyruvate dehydrogenase E1 alpha 1 subunit - NCBI gene 100294678	43.3	8.3	1	193.5 (M:193.5)	5	14.6
ENSSSCP00000021836	KRAS proto-oncogene GTPase - NCBI gene 100518251	21.4	8.2	2	108.0 (M:108.0)	3	17.6
ENSSSCP00000021841	cystatin B - NCBI gene 100038020	11.1	5.9	1	217.8 (M:217.8)	4	49.0
ENSSSCP00000021876	calcium regulated heat stable protein 1 - NCBI gene 100521547	15.8	8.4	1	68.2 (M:68.2)	1	15.8
ENSSSCP00000021908	translocase of inner mitochondrial membrane 9 - NCBI gene 100621083	10.4	6.7	1	62.9 (M:62.9)	1	16.9
ENSSSCP00000021972	leucine aminopeptidase 3 - NCBI gene 100739583	56.0	6.3	1	321.3 (M:321.3)	7	16.2
ENSSSCP00000021980	cytochrome b-c1 complex subunit Rieske mitochondrial - NCBI gene 100522678	29.4	8.9	2	108.2 (M:108.2)	2	14.6
ENSSSCP00000022003	ribosomal protein L11 - NCBI gene 414422	20.2	9.6	1	32.5 (M:32.5)	1	6.7
ENSSSCP00000022034	EH domain containing 4 - NCBI gene 100738234	61.2	6.3	2	508.0 (M:508.0)	11	24.8
ENSSSCP00000022052	succinate dehydrogenase complex iron sulfur subunit B - NCBI gene 414412	31.6	8.8	1	153.1 (M:153.1)	3	12.5
ENSSSCP00000022054	NADH:ubiquinone oxidoreductase subunit B10 - NCBI gene 100623873	20.9	8.2	1	72.6 (M:72.6)	2	13.1
ENSSSCP00000022058	isocitrate dehydrogenase (NADP(+)) 1 cytosolic - NCBI gene 102166364	46.7	6.5	2	527.4 (M:527.4)	9	20.8
ENSSSCP00000022085	adenosine deaminase - NCBI gene 100625920	44.0	5.3	1	48.7 (M:48.7)	1	4.0
ENSSSCP00000022175	ATP synthase membrane subunit e - NCBI gene 396950	8.2	9.3	1	30.8 (M:30.8)	1	15.5
ENSSSCP00000022207	keratin 10 - NCBI gene 100519971	58.9	4.9	1	58.3 (M:58.3)	1	1.9
ENSSSCP00000022294	platelet activating factor acetylhydrolase 1b catalytic subunit 2 - NCBI gene 100523683	22.0	5.9	2	125.8 (M:125.8)	2	20.6
ENSSSCP00000022297.SP	hydroxysteroid 17-beta dehydrogenase 12 - NCBI gene 100312972	30.3	9.3	3	53.8 (M:53.8)	1	5.1
ENSSSCP00000022410	poly(rC) binding protein 1 - NCBI gene 100511501	37.5	6.7	3	291.6 (M:291.6)	5	14.9
ENSSSCP00000022446	hydroxysteroid 17-beta dehydrogenase 4 - NCBI gene 397574	80.0	8.2	2	373.2 (M:373.2)	7	11.0
ENSSSCP00000022546	serine/threonine kinase receptor associated protein - NCBI gene 100624126	38.5	5.0	1	64.3 (M:64.3)	1	3.4
ENSSSCP00000022554	cytochrome c oxidase subunit 4 isoform 1 mitochondrial - NCBI gene 100624067	19.6	9.2	1	252.7 (M:252.7)	5	25.4
ENSSSCP00000022751	protein phosphatase 1 regulatory subunit 8 - NCBI gene 100627843	38.5	6.9	1	50.9 (M:50.9)	1	6.3
ENSSSCP00000022947	Y-box binding protein 1 - NCBI gene 100620708	41.5	10.2	7	480.9 (M:480.9)	5	23.9
ENSSSCP00000022964	ArfGAP with RhoGAP domain ankyrin repeat and PH domain 1 - NCBI gene 100511767	156.5	6.2	2	73.3 (M:73.3)	2	1.8
ENSSSCP00000023066	ribosomal L1 domain containing 1 - NCBI gene 102166714	54.2	10.2	1	57.8 (M:57.8)	1	2.8
ENSSSCP00000023115	ribosome binding protein 1 - NCBI gene 100154945	160.7	9.1	2	233.6 (M:233.6)	6	5.7
ENSSSCP00000023127	clathrin heavy chain - NCBI gene 100271929	189.3	5.5	2	2544.3 (M:2544.3)	35	27.1
ENSSSCP00000023129	signal sequence receptor subunit 3 - NCBI gene 100625983	21.1	9.6	1	97.9 (M:97.9)	1	7.6
ENSSSCP00000023183	galactosidase beta 1 - NCBI gene 100624593	73.4	6.9	3	324.0 (M:324.0)	6	11.4
ENSSSCP00000023192	lanosterol synthase - NCBI gene 100625138	43.8	5.5	5	30.2 (M:30.2)	1	2.6
ENSSSCP00000023274.SP	Fc fragment of IgG low affinity IIb receptor (CD32) - NCBI gene 613131	23.8	5.5	13	30.5 (M:30.5)	1	3.8
ENSSSCP00000023319	collagen type IV alpha 3 binding protein - NCBI gene 100518474	67.7	5.3	1	34.6 (M:34.6)	1	1.5
ENSSSCP00000023332	down-regulator of transcription 1 - NCBI gene 100152776	19.4	4.7	1	33.8 (M:33.8)	1	7.4
ENSSSCP00000023451	prostaglandin reductase 1 - NCBI gene 397678	30.0	9.0	2	101.2 (M:101.2)	1	5.1
ENSSSCP00000023473	3-hydroxybutyrate dehydrogenase 2 - NCBI gene 100522692	26.6	6.2	1	130.8 (M:130.8)	4	20.0
ENSSSCP00000023636	syntaxin 12 - NCBI gene 100627750	31.4	5.3	1	192.7 (M:192.7)	4	21.0
ENSSSCP00000023659	flotillin 1 - NCBI gene 100151746	47.3	7.7	2	149.0 (M:149.0)	3	9.1
ENSSSCP00000023704	serrate RNA effector molecule - NCBI gene 100620890	92.8	5.6	1	105.0 (M:105.0)	3	3.6
ENSSSCP00000023723	receptor for activated C kinase 1 - NCBI gene 397605	35.1	7.6	2	409.6 (M:409.6)	7	24.0
ENSSSCP00000023834	ribosomal protein L29 - NCBI gene 396993	17.5	11.9	1	41.5 (M:41.5)	1	5.0
ENSSSCP00000023919	caspase 1 apoptosis-related cysteine peptidase - NCBI gene 397319	45.0	5.8	3	153.9 (M:153.9)	3	8.2
ENSSSCP00000023928	UDP-glucose 6-dehydrogenase - NCBI gene 100627727	55.0	6.7	1	90.2 (M:90.2)	3	7.3
ENSSSCP00000023931.SP	mesoderm development LRP chaperone - NCBI gene 100157638	22.6	6.9	4	121.1 (M:121.1)	3	25.9
ENSSSCP00000023934	endoplasmic reticulum mannosyl-oligosaccharide 1 2-alpha-mannosidase-like - NCBI gene 110258087	60.7	6.4	2	50.3 (M:50.3)	1	3.1
ENSSSCP00000023938	synapse associated protein 1 - NCBI gene 100153861	33.6	4.4	2	42.4 (M:42.4)	1	5.4
ENSSSCP00000023961	major facilitator superfamily domain containing 1 - NCBI gene 100621077	51.4	7.0	1	36.8 (M:36.8)	1	1.3
ENSSSCP00000024028	ribosomal protein L27 - NCBI gene 100037995	15.8	10.6	1	198.8 (M:198.8)	5	33.8
ENSSSCP00000024099	G protein subunit gamma 2 - NCBI gene 102165618	7.8	7.8	1	71.5 (M:71.5)	1	22.5
ENSSSCP00000024117	RB binding protein 9 serine hydrolase - NCBI gene 100738866	21.0	5.7	1	40.6 (M:40.6)	1	8.6
ENSSSCP00000024131	protein phosphatase 2 scaffold subunit Aalpha - NCBI gene 397088	65.3	5.0	2	250.3 (M:250.3)	3	9.0
ENSSSCP00000024145	ribosomal protein S2 - NCBI gene 100624157	31.2	10.3	4	261.2 (M:261.2)	5	21.8
ENSSSCP00000024188	retention in endoplasmic reticulum sorting receptor 1 - NCBI gene 100624036	22.9	9.5	3	216.0 (M:216.0)	4	20.4
ENSSSCP00000024241	NDUFA4 mitochondrial complex associated - NCBI gene 100579141	15.4	9.3	1	42.5 (M:42.5)	1	7.3
ENSSSCP00000024328	methionine adenosyltransferase 2A - NCBI gene 100312974	36.9	8.2	5	229.9 (M:229.9)	4	16.0
ENSSSCP00000024368.SP	colony stimulating factor 1 receptor - NCBI gene 100517086	101.3	6.0	12	292.3 (M:292.3)	5	8.2
ENSSSCP00000024374.SP	fibrinogen gamma chain - NCBI gene 403164	46.6	5.8	4	38.4 (M:38.4)	1	3.2
ENSSSCP00000024376	aconitase 1 - NCBI gene 100628006	97.0	6.3	2	332.3 (M:332.3)	7	11.7
ENSSSCP00000024395.SP	cathepsin B - NCBI gene 100037961	35.0	5.7	3	540.3 (M:540.3)	6	20.8
ENSSSCP00000024438	adaptor related protein complex 2 subunit alpha 1 - NCBI gene 100520250	103.4	8.4	2	516.4 (M:516.4)	10	13.2
ENSSSCP00000024473	enolase 1 - NCBI gene 100738870	47.3	6.4	8	1827.1 (M:1827.1)	19	48.4
ENSSSCP00000024482	phosphofructokinase platelet - NCBI gene 100521394	86.1	7.0	2	151.9 (M:151.9)	3	6.1
ENSSSCP00000024517	protein tyrosine phosphatase non-receptor type 6 - NCBI gene 100171389	67.3	8.4	5	696.2 (M:696.2)	12	26.9
ENSSSCP00000024537	nuclear transport factor 2 - NCBI gene 100520245	14.5	5.1	2	83.6 (M:83.6)	2	18.9
ENSSSCP00000024703	RB binding protein 4 chromatin remodeling factor - NCBI gene 100620677	47.6	4.7	4	126.5 (M:126.5)	3	8.2
ENSSSCP00000024705	Rac family small GTPase 2 - NCBI gene 100621675	21.4	7.5	3	73.9 (M:73.9)	1	4.2
ENSSSCP00000024782	adaptor related protein complex 3 subunit beta 1 - NCBI gene 100049670	111.5	5.5	4	191.2 (M:191.2)	6	8.6
ENSSSCP00000024822	proteasome 26S subunit non-ATPase 3 - NCBI gene 100512253	59.0	8.5	2	226.3 (M:226.3)	5	11.6
ENSSSCP00000024864	cysteine and glycine rich protein 1 - NCBI gene 100622890	20.6	8.9	1	72.0 (M:72.0)	1	7.8
ENSSSCP00000024867	descr. not available	36.2	4.9	1	35.9 (M:35.9)	1	4.8
ENSSSCP00000025052	carbamoyl-phosphate synthetase 2 aspartate transcarbamylase and dihydroorotase - NCBI gene 100624530	240.4	6.1	1	156.6 (M:156.6)	4	2.0
ENSSSCP00000025103	actinin alpha 1 - NCBI gene 100513412	102.3	5.4	1	898.8 (M:898.8)	15	19.7
ENSSSCP00000025138	small nuclear ribonucleoprotein polypeptide G - NCBI gene 100525867	8.5	9.0	1	83.0 (M:83.0)	2	17.1
ENSSSCP00000025317	ubiquitin conjugating enzyme E2 L6 - NCBI gene 100514753	17.6	5.5	1	140.7 (M:140.7)	3	32.7
ENSSSCP00000025514.SP	GC vitamin D binding protein - NCBI gene 448964	51.3	5.2	2	70.8 (M:70.8)	1	2.4
ENSSSCP00000025530	Bruton tyrosine kinase - NCBI gene 100627308	76.3	7.8	2	143.5 (M:143.5)	3	5.5
ENSSSCP00000025578	TAR DNA binding protein - NCBI gene 100739753	44.6	6.0	1	143.5 (M:143.5)	1	4.3
ENSSSCP00000025588	aldehyde dehydrogenase 4 family member A1 - NCBI gene 100820830	61.8	8.2	2	186.1 (M:186.1)	5	10.9
ENSSSCP00000025599	leupaxin - NCBI gene 102165492	44.5	5.4	1	69.5 (M:69.5)	2	5.0
ENSSSCP00000025619	small nuclear ribonucleoprotein U1 subunit 70 - NCBI gene 100628160	19.8	7.8	2	213.6 (M:213.6)	4	28.3
ENSSSCP00000025642	stress induced phosphoprotein 1 - NCBI gene 100623923	62.4	6.4	1	309.8 (M:309.8)	8	14.0
ENSSSCP00000025656	TRK-fused gene - NCBI gene 414406	40.6	5.0	2	53.5 (M:53.5)	1	4.5
ENSSSCP00000025679	aminoacylase 1 - NCBI gene 396930	40.0	5.8	4	94.2 (M:94.2)	3	13.6
ENSSSCP00000025680	G1 to S phase transition 1 - NCBI gene 100517817	69.0	5.2	3	53.7 (M:53.7)	2	3.3
ENSSSCP00000025683	isopentenyl-diphosphate Delta-isomerase 1 - NCBI gene 100625049	32.6	8.1	1	44.7 (M:44.7)	1	7.0
ENSSSCP00000025709	sterile alpha and TIR motif containing 1 - NCBI gene 100627920	79.6	6.3	1	104.7 (M:104.7)	4	7.1
ENSSSCP00000025723	twinkle mtDNA helicase - NCBI gene 100625408	76.4	9.3	1	33.6 (M:33.6)	1	1.3
ENSSSCP00000025754.SP	alpha-L-fucosidase 1 - NCBI gene 100621112	51.6	6.0	5	229.5 (M:229.5)	4	7.4
ENSSSCP00000025836	KH RNA binding domain containing signal transduction associated 1 - NCBI gene 100627011	48.2	8.7	8	77.8 (M:77.8)	2	4.5
ENSSSCP00000025840	G protein-coupled receptor 179 - NCBI gene 100628121	254.9	5.7	1	27.3 (M:27.3)	1	0.6
ENSSSCP00000025866	malate dehydrogenase 2 - NCBI gene 397039	42.0	9.3	1	544.4 (M:544.4)	7	26.8
ENSSSCP00000025904	ribosomal protein L9 - NCBI gene 100627537	21.8	10.0	3	425.0 (M:425.0)	5	40.1
ENSSSCP00000025943	general transcription factor IIi - NCBI gene 100513345	108.1	8.1	3	70.2 (M:70.2)	1	2.1
ENSSSCP00000025944	spermidine synthase - NCBI gene 414385	34.0	5.3	1	52.2 (M:52.2)	2	6.0
ENSSSCP00000025968	calpain small subunit 1 - NCBI gene 397587	28.1	5.0	1	408.6 (M:408.6)	7	25.6
ENSSSCP00000026108	transketolase - NCBI gene 100127150	67.8	7.2	1	1554.5 (M:1554.5)	22	36.3
ENSSSCP00000026144	solute carrier family 11 member 1 - NCBI gene 396764	54.8	8.3	2	81.8 (M:81.8)	1	2.8
ENSSSCP00000026177	SR-related CTD associated factor 4 - NCBI gene 100627258	124.1	9.6	5	34.4 (M:34.4)	1	1.1
ENSSSCP00000026216	NADH:ubiquinone oxidoreductase subunit S4 - NCBI gene 100516161	16.5	9.6	2	36.0 (M:36.0)	1	10.2
ENSSSCP00000026257	major vault protein - NCBI gene 100622738	99.6	5.5	1	941.1 (M:941.1)	13	20.8
ENSSSCP00000026291	ATPase H+ transporting V1 subunit H - NCBI gene 397472	54.1	6.2	2	258.3 (M:258.3)	5	15.7
ENSSSCP00000026311	calpain 2 - NCBI gene 397393	79.8	4.9	1	322.5 (M:322.5)	5	8.9
ENSSSCP00000026357	biliverdin reductase B - NCBI gene 100625219	22.2	6.3	1	543.5 (M:543.5)	8	57.3
ENSSSCP00000026398	glucosidase alpha acid - NCBI gene 100526132	103.0	5.5	2	182.5 (M:182.5)	5	7.0
ENSSSCP00000026414	prohibitin 2 - NCBI gene 100627467	33.4	9.9	2	512.6 (M:512.6)	10	40.1
ENSSSCP00000026452	5' 3'-nucleotidase cytosolic - NCBI gene 100526240	29.1	6.6	1	43.2 (M:43.2)	1	3.5
ENSSSCP00000026552	DEAD-box helicase 46 - NCBI gene 100626833	117.3	9.3	1	80.8 (M:80.8)	1	1.3
ENSSSCP00000026564	chaperonin containing TCP1 subunit 5 - NCBI gene 100627652	59.6	5.6	1	234.6 (M:234.6)	5	10.9
ENSSSCP00000026583	FKBP prolyl isomerase 3 - NCBI gene 100152728	29.0	9.7	1	109.8 (M:109.8)	2	8.8
ENSSSCP00000026604	HGH1 homolog - NCBI gene 100511128	40.2	4.9	2	32.0 (M:32.0)	1	4.0
ENSSSCP00000026614	aminoacyl tRNA synthetase complex interacting multifunctional protein 2 - NCBI gene 100514707	35.2	6.8	2	62.1 (M:62.1)	2	11.9
ENSSSCP00000026623	solute carrier family 37 member 2 - NCBI gene 100523389	54.5	6.6	2	116.1 (M:116.1)	2	5.4
ENSSSCP00000026694	ribophorin II - NCBI gene 100154432	69.2	5.5	5	875.8 (M:875.8)	11	21.2
ENSSSCP00000026803	NADH:ubiquinone oxidoreductase subunit V3 - NCBI gene 100620809	48.1	7.0	2	126.8 (M:126.8)	3	12.3
ENSSSCP00000026815	superoxide dismutase 1 - NCBI gene 397036	15.8	5.9	1	250.5 (M:250.5)	4	41.4
ENSSSCP00000026820	angiotensin II receptor associated protein - NCBI gene 100524812	17.0	5.7	1	56.0 (M:56.0)	1	15.6
ENSSSCP00000026907	NADH dehydrogenase [ubiquinone 1 alpha subcomplex subunit 2-like - NCBI gene 106507363	10.7	9.8	2	44.2 (M:44.2)	1	10.2
ENSSSCP00000026926	lysophosphatidylcholine acyltransferase 3 - NCBI gene 100627653	56.0	9.1	1	206.6 (M:206.6)	4	10.5
ENSSSCP00000026945	succinate dehydrogenase complex flavoprotein subunit A - NCBI gene 780433	72.8	7.3	1	395.3 (M:395.3)	9	19.9
ENSSSCP00000026953	ribosomal protein L15 - NCBI gene 100620094	22.4	10.8	7	362.1 (M:362.1)	6	34.4
ENSSSCP00000026961	karyopherin subunit alpha 2 - NCBI gene 397218	57.9	5.1	1	31.6 (M:31.6)	1	2.8
ENSSSCP00000026964	translocase of inner mitochondrial membrane 13 - NCBI gene 100620885	10.5	8.4	1	122.9 (M:122.9)	2	26.3
ENSSSCP00000026977	peroxiredoxin 6 - NCBI gene 399538	25.0	5.7	1	437.1 (M:437.1)	8	40.6
ENSSSCP00000027024	sorting nexin 9 - NCBI gene 100627455	63.0	5.6	3	181.2 (M:181.2)	6	14.4
ENSSSCP00000027026	ribosomal protein L13 - NCBI gene 100628232	24.3	11.6	6	256.3 (M:256.3)	6	21.8
ENSSSCP00000027098	G protein subunit beta 1 - NCBI gene 110261346	37.4	5.6	1	187.4 (M:187.4)	6	15.6
ENSSSCP00000027111	receptor accessory protein 5 - NCBI gene 100516959	21.4	7.6	1	161.4 (M:161.4)	4	15.3
ENSSSCP00000027116	ubiquilin 1 - NCBI gene 100622592	59.2	5.0	5	72.7 (M:72.7)	3	8.6
ENSSSCP00000027165	charged multivesicular body protein 2A - NCBI gene 100622139	25.1	5.9	1	37.0 (M:37.0)	1	3.2
ENSSSCP00000027187	ubiquinol-cytochrome c reductase complex 7.2 kDa protein - NCBI gene 100155687	7.4	9.5	1	86.3 (M:86.3)	2	37.5
ENSSSCP00000027203	karyopherin subunit alpha 3 - NCBI gene 396715	57.7	4.8	1	85.7 (M:85.7)	2	8.3
ENSSSCP00000027234	ubiquitin conjugating enzyme E2 I - NCBI gene 100533196	18.0	8.9	1	71.8 (M:71.8)	2	8.2
ENSSSCP00000027238	uridine phosphorylase 1 - NCBI gene 100625277	33.5	6.1	1	226.6 (M:226.6)	3	16.8
ENSSSCP00000027266	eukaryotic translation initiation factor 4E - NCBI gene 100038030	25.1	5.8	1	50.4 (M:50.4)	1	6.5
ENSSSCP00000027288	coatomer protein complex subunit epsilon - NCBI gene 100525632	34.5	5.0	1	131.3 (M:131.3)	2	9.4
ENSSSCP00000027325	ribosomal protein L17 - NCBI gene 100625001	21.4	10.2	2	125.9 (M:125.9)	3	21.7
ENSSSCP00000027363	complement C3 - NCBI gene 397072	185.2	6.0	4	233.7 (M:233.7)	5	3.3
ENSSSCP00000027386.SP	carboxypeptidase M - NCBI gene 100628221	48.8	6.7	4	236.6 (M:236.6)	4	14.1
ENSSSCP00000027401	ribosomal protein S16 - NCBI gene 414397	16.4	10.2	3	347.0 (M:347.0)	6	37.0
ENSSSCP00000027504	sideroflexin 3 - NCBI gene 100154194	35.4	9.5	1	222.8 (M:222.8)	5	19.9
ENSSSCP00000027586	engulfment and cell motility 2 - NCBI gene 100624052	70.2	6.2	3	127.7 (M:127.7)	3	5.1
ENSSSCP00000027650	heterogeneous nuclear ribonucleoprotein U like 1 - NCBI gene 100622274	93.0	6.4	1	97.9 (M:97.9)	3	5.7
ENSSSCP00000027734	UBX domain protein 1 - NCBI gene 100621165	33.4	5.3	2	255.5 (M:255.5)	4	15.8
ENSSSCP00000027829	eukaryotic translation initiation factor 2 subunit gamma - NCBI gene 100525970	51.0	8.7	4	229.1 (M:229.1)	4	14.0
ENSSSCP00000027841	GDP-mannose pyrophosphorylase A - NCBI gene 100623137	46.0	6.4	1	83.5 (M:83.5)	2	6.7
ENSSSCP00000027846	nucleophosmin 1 - NCBI gene 100525313	32.6	4.6	3	458.2 (M:458.2)	6	18.7
ENSSSCP00000027862	heterogeneous nuclear ribonucleoprotein U like 2 - NCBI gene 100620658	82.7	4.5	2	138.3 (M:138.3)	4	6.9
ENSSSCP00000027892	pterin-4 alpha-carbinolamine dehydratase 2 - NCBI gene 100624388	14.4	9.9	1	38.3 (M:38.3)	1	12.3
ENSSSCP00000027969	RAS like proto-oncogene B - NCBI gene 100624229	23.4	6.2	2	30.8 (M:30.8)	1	3.4
ENSSSCP00000028113	importin 13 - NCBI gene 100624339	88.7	4.9	2	20.2 (M:20.2)	1	1.6
ENSSSCP00000028134	FKBP prolyl isomerase 15 - NCBI gene 100517260	112.6	6.2	2	128.2 (M:128.2)	3	4.8
ENSSSCP00000028146.SP	integrin subunit beta 2 - NCBI gene 396943	82.3	6.2	9	314.6 (M:314.6)	8	12.9
ENSSSCP00000028155	leucyl-tRNA synthetase - NCBI gene 100525981	130.7	6.2	2	75.3 (M:75.3)	3	3.8
ENSSSCP00000028230	ras homolog family member A - NCBI gene 396849	21.8	5.8	2	101.5 (M:101.5)	1	8.8
ENSSSCP00000028263.SP	signal sequence receptor subunit 4 - NCBI gene 100523300	16.7	5.5	2	159.2 (M:159.2)	2	20.0
ENSSSCP00000028278	magnesium transporter 1 - NCBI gene 100517568	42.3	10.1	1	33.8 (M:33.8)	1	2.7
ENSSSCP00000028337	chromatin target of PRMT1 - NCBI gene 100153064	23.3	12.0	5	30.4 (M:30.4)	1	6.0
ENSSSCP00000028375	phosphoglycerate kinase 1 - NCBI gene 407608	42.5	7.5	3	862.1 (M:862.1)	11	32.2
ENSSSCP00000028432	ribosomal protein S6 kinase A3 - NCBI gene 100522174	80.6	6.7	3	128.3 (M:128.3)	3	6.3
ENSSSCP00000028446	RNA binding motif protein X-linked - NCBI gene 100158042	31.4	9.8	4	186.1 (M:186.1)	3	13.9
ENSSSCP00000028450	NADPH oxidase heavy chain subunit - NCBI gene 397108	53.7	8.6	2	218.2 (M:218.2)	5	11.6
ENSSSCP00000028603	phosphoribosyl pyrophosphate synthetase 2 - NCBI gene 100510993	34.8	6.1	1	71.0 (M:71.0)	2	10.1
ENSSSCP00000028830.SP	endoplasmic reticulum aminopeptidase 1 - NCBI gene 100523953	103.7	5.7	2	129.7 (M:129.7)	3	3.5
ENSSSCP00000028901.SP	CD44 molecule (Indian blood group) - NCBI gene 100525150	37.2	5.2	8	359.9 (M:359.9)	6	14.9
ENSSSCP00000029115	hippocalcin like 1 - NCBI gene 100144506	22.3	5.2	2	30.4 (M:30.4)	1	5.2
ENSSSCP00000029209	protein tyrosine phosphatase receptor type C - NCBI gene 100522631	108.4	6.3	7	525.0 (M:525.0)	9	14.0
ENSSSCP00000029266	neutrophil cytosolic factor 4 - NCBI gene 100152055	39.2	6.0	2	211.8 (M:211.8)	6	19.9
ENSSSCP00000029386	DExH-box helicase 9 - NCBI gene 100514066	149.6	6.6	2	1260.7 (M:1260.7)	21	18.8
ENSSSCP00000029445	integrin subunit alpha L - NCBI gene 733681	105.6	5.3	2	62.8 (M:62.8)	1	2.0
ENSSSCP00000029546	cleavage and polyadenylation specific factor 1 - NCBI gene 100514403	159.0	6.0	2	83.2 (M:83.2)	2	2.0
ENSSSCP00000029568.SP	ATP binding cassette subfamily B member 7 - NCBI gene 100157043	76.3	9.2	8	116.0 (M:116.0)	3	5.7
ENSSSCP00000029600	nascent polypeptide associated complex subunit alpha - NCBI gene 100154750	23.4	4.5	1	77.0 (M:77.0)	2	13.5
ENSSSCP00000029637	hydroxysteroid 17-beta dehydrogenase 10 - NCBI gene 100524293	30.8	9.7	1	115.2 (M:115.2)	2	9.9
ENSSSCP00000029639	CD63 molecule - NCBI gene 100155929	25.8	7.4	1	205.4 (M:205.4)	4	6.8
ENSSSCP00000029651	membrane palmitoylated protein 1 - NCBI gene 100517992	51.9	6.4	2	781.4 (M:781.4)	14	44.0
ENSSSCP00000029675	ribosomal protein L39 - NCBI gene 100515520	6.4	12.6	1	29.9 (M:29.9)	1	19.6
ENSSSCP00000029712	interleukin enhancer binding factor 3 - NCBI gene 100515360	76.8	7.9	6	424.0 (M:424.0)	8	14.8
ENSSSCP00000029727.SP	mannose receptor C-type 1 - NCBI gene 445003	162.0	5.9	6	1967.4 (M:1967.4)	30	22.9
ENSSSCP00000029808	acyl-CoA thioesterase 9 - NCBI gene 100525265	51.3	8.7	2	172.4 (M:172.4)	5	12.0
ENSSSCP00000029885	mitogen-activated protein kinase kinase 2 - NCBI gene 100525505	38.7	5.9	2	51.7 (M:51.7)	2	6.6
ENSSSCP00000029889	BCL2 associated athanogene 6 - NCBI gene 100153950	113.1	5.5	3	125.9 (M:125.9)	5	6.8
ENSSSCP00000030001	immunoglobulin binding protein 1 - NCBI gene 100154214	39.0	5.3	1	31.9 (M:31.9)	1	3.2
ENSSSCP00000030014.SP	alpha-2-macroglobulin - NCBI gene 403166	161.3	5.8	4	144.8 (M:144.8)	3	2.0
ENSSSCP00000030021	interleukin 16 - NCBI gene 396589	142.1	8.3	2	115.4 (M:115.4)	3	3.0
ENSSSCP00000030063	S100 calcium binding protein A2 - NCBI gene 100152729	11.0	4.7	1	75.0 (M:75.0)	1	17.5
ENSSSCP00000030183	coagulation factor XIII A chain - NCBI gene 100153504	83.3	6.0	1	1420.5 (M:1420.5)	23	28.3
ENSSSCP00000030199.SP	lysosomal associated membrane protein 2 - NCBI gene 100154598	42.0	6.0	6	105.2 (M:105.2)	2	7.0
ENSSSCP00000030286	S100 calcium binding protein A8 - NCBI gene 100127488	10.4	5.0	1	104.1 (M:104.1)	2	28.1
ENSSSCP00000030352.SP	toll like receptor 8 - NCBI gene 397384	116.3	6.9	3	53.0 (M:53.0)	2	2.7
ENSSSCP00000030380	replication termination factor 2 - NCBI gene 100126294	29.3	9.1	2	33.5 (M:33.5)	1	3.7
ENSSSCP00000030396	tripartite motif containing 25 - NCBI gene 100622285	70.8	8.5	1	209.7 (M:209.7)	6	12.2
ENSSSCP00000030483	Fas associated via death domain - NCBI gene 595129	23.6	5.4	1	36.2 (M:36.2)	1	7.1
ENSSSCP00000030568	family with sequence similarity 129 member A - NCBI gene 100516994	103.3	4.7	1	163.9 (M:163.9)	4	5.9
ENSSSCP00000030683	LDL receptor related protein 1 - NCBI gene 100514839	504.4	5.1	2	1288.5 (M:1288.5)	28	8.3
ENSSSCP00000030729	interleukin enhancer binding factor 2 - NCBI gene 100154734	43.0	5.2	1	304.9 (M:304.9)	5	17.9
ENSSSCP00000030735	GNAS complex locus - NCBI gene 100049657	45.7	5.6	4	159.9 (M:159.9)	5	12.9
ENSSSCP00000030753	hexokinase 3 - NCBI gene 100522855	99.5	5.3	7	607.0 (M:607.0)	11	13.5
ENSSSCP00000030827	NADH:ubiquinone oxidoreductase subunit B9 - NCBI gene 100154130	21.8	8.8	1	64.7 (M:64.7)	1	7.8
ENSSSCP00000030859	septin 6 - NCBI gene 100515873	42.7	6.6	6	31.2 (M:31.2)	1	4.3
ENSSSCP00000031011	host cell factor C1 - NCBI gene 100523834	199.1	6.6	2	89.8 (M:89.8)	2	2.1
ENSSSCP00000031028	FUS RNA binding protein - NCBI gene 100522185	50.6	9.4	3	99.5 (M:99.5)	2	6.6
ENSSSCP00000031043	coiled-coil domain containing 22 - NCBI gene 100512878	76.4	6.3	3	232.0 (M:232.0)	5	13.2
ENSSSCP00000031130	splicing factor 3b subunit 1 - NCBI gene 100157887	129.6	8.3	2	107.8 (M:107.8)	3	3.6
ENSSSCP00000031235	gelsolin - HGNC:4620	80.7	5.6	4	1782.5 (M:1782.5)	21	38.9
ENSSSCP00000031245	DAZ associated protein 1 - NCBI gene 100625005	40.7	8.2	2	71.6 (M:71.6)	2	8.2
ENSSSCP00000031267	of 1 Hsap:cytochrome b-245 beta chain - HGNC:2578	10.4	9.2	1	43.4 (M:43.4)	1	10.9
ENSSSCP00000031356	actin related protein 3 - NCBI gene 396738	42.0	5.4	7	573.2 (M:573.2)	10	24.8
ENSSSCP00000031364	pyridoxal kinase - NCBI gene 396983	35.8	6.6	1	472.6 (M:472.6)	9	35.1
ENSSSCP00000031396	amidohydrolase domain containing 2 - NCBI gene 100518775	40.1	6.5	3	237.9 (M:237.9)	3	16.0
ENSSSCP00000031422	ilvB acetolactate synthase like - NCBI gene 100523720	67.7	8.8	2	113.7 (M:113.7)	4	8.1
ENSSSCP00000031468	FKBP prolyl isomerase 5 - NCBI gene 100155423	51.2	5.7	4	460.6 (M:460.6)	8	18.4
ENSSSCP00000031479	RAB1B member RAS oncogene family - NCBI gene 100144502	22.2	5.6	2	646.7 (M:646.7)	9	48.8
ENSSSCP00000031488	small nuclear ribonucleoprotein polypeptide E - NCBI gene 100038330	6.2	9.9	2	82.3 (M:82.3)	2	21.2
ENSSSCP00000031517	cytoplasmic linker associated protein 2 - NCBI gene 100512630	140.7	8.8	8	117.8 (M:117.8)	4	3.9
ENSSSCP00000031561	eukaryotic translation initiation factor 3 subunit C - NCBI gene 110260088	105.6	5.5	2	239.6 (M:239.6)	7	8.0
ENSSSCP00000031624	vimentin - NCBI gene 100522394	53.6	5.1	14	2850.6 (M:2850.6)	35	58.8
ENSSSCP00000031648	ATPase H+ transporting V1 subunit D - NCBI gene 100156681	28.2	9.4	1	269.1 (M:269.1)	6	30.4
ENSSSCP00000031671.SP	dipeptidyl peptidase 7 - NCBI gene 100626630	52.7	5.4	2	198.9 (M:198.9)	3	11.1
ENSSSCP00000031710	sorting nexin 8 - NCBI gene 100624815	51.2	8.2	2	169.5 (M:169.5)	3	5.3
ENSSSCP00000031752	eukaryotic translation initiation factor 5A - NCBI gene 100517970	16.8	5.1	3	311.4 (M:311.4)	2	22.7
ENSSSCP00000031801	2'-5'-oligoadenylate synthetase 2 - NCBI gene 595128	78.0	8.2	1	28.5 (M:28.5)	1	2.3
ENSSSCP00000031818	synaptosome associated protein 23 - NCBI gene 100512755	23.2	4.8	2	30.6 (M:30.6)	1	6.6
ENSSSCP00000031831	nicastrin - NCBI gene 100156098	68.7	5.5	7	161.9 (M:161.9)	6	11.9
ENSSSCP00000031883	cofilin 1 - NCBI gene 445532	18.5	8.2	5	583.1 (M:583.1)	5	39.2
ENSSSCP00000031897.SP	complement C1q B chain - NCBI gene 100518846	23.5	8.9	2	101.0 (M:101.0)	2	12.7
ENSSSCP00000032076	sorting nexin 12 - NCBI gene 100155023	18.6	7.8	2	148.5 (M:148.5)	4	24.4
ENSSSCP00000032082	S100 calcium binding protein A12 - NCBI gene 100301483	10.7	5.6	1	45.2 (M:45.2)	1	17.4
ENSSSCP00000032096	citrate synthase - NCBI gene 397519	44.6	6.7	1	263.4 (M:263.4)	5	13.8
ENSSSCP00000032110	glycerol-3-phosphate dehydrogenase 2 - NCBI gene 397348	80.7	6.5	4	242.8 (M:242.8)	5	9.8
ENSSSCP00000032195.SP	transmembrane p24 trafficking protein 10 - NCBI gene 100158015	21.7	6.0	2	362.0 (M:362.0)	6	33.5
ENSSSCP00000032327	dedicator of cytokinesis 2 - NCBI gene 100512021	176.3	6.5	4	148.9 (M:148.9)	4	3.2
ENSSSCP00000032328	dynactin subunit 4 - NCBI gene 100626043	52.0	6.6	2	40.4 (M:40.4)	1	2.8
ENSSSCP00000032330	DEAD-box helicase 17 - NCBI gene 100514347	72.3	8.8	3	649.0 (M:649.0)	14	21.7
ENSSSCP00000032339	ubiquitin conjugating enzyme E2 L3 - NCBI gene 100154268	17.9	8.7	1	77.0 (M:77.0)	2	24.0
ENSSSCP00000032433	USO1 vesicle transport factor - NCBI gene 100511575	89.2	5.1	4	101.4 (M:101.4)	2	3.9
ENSSSCP00000032453	serine and arginine rich splicing factor 2 - NCBI gene 768117	25.4	11.9	2	110.5 (M:110.5)	3	10.9
ENSSSCP00000032484	proteasome 26S subunit non-ATPase 9 - NCBI gene 100525255	24.4	6.0	1	57.9 (M:57.9)	2	14.8
ENSSSCP00000032503	glutaminyl-tRNA synthetase - NCBI gene 110256443	87.5	6.5	1	218.7 (M:218.7)	5	9.2
ENSSSCP00000032557	AHNAK nucleoprotein - NCBI gene 106504153	377.4	5.8	1	1070.7 (M:1070.7)	21	8.7
ENSSSCP00000032589	armadillo repeat containing 6 - NCBI gene 100512037	44.1	5.7	3	26.4 (M:26.4)	1	3.2
ENSSSCP00000032611	DEAD-box helicase 5 - NCBI gene 102158045	68.8	9.1	4	338.6 (M:338.6)	7	12.1
ENSSSCP00000032629	N-acetylglucosamine kinase - NCBI gene 100523729	37.3	5.6	3	326.6 (M:326.6)	8	28.2
ENSSSCP00000032654	proline dehydrogenase 1 mitochondrial - NCBI gene 110256626	68.2	6.9	2	172.0 (M:172.0)	3	9.3
ENSSSCP00000032808.SP	trypsinogen - NCBI gene 100302368	24.4	7.0	2	504.1 (M:504.1)	5	25.1
ENSSSCP00000032857	tubulin beta-2A chain - NCBI gene 100624785	49.9	4.8	6	1076.8 (M:1076.8)	16	35.1
ENSSSCP00000032863	exportin 1 - NCBI gene 397330	123.0	5.7	4	184.9 (M:184.9)	5	6.0
ENSSSCP00000032899	RAB7A member RAS oncogene family - NCBI gene 100622795	23.5	6.4	2	697.5 (M:697.5)	12	57.5
ENSSSCP00000032918.SP	nuclear mitotic apparatus protein 1 - NCBI gene 100526064	203.7	5.2	10	137.3 (M:137.3)	4	2.7
ENSSSCP00000032921	endoplasmic reticulum protein 44 - NCBI gene 100192437	40.0	5.6	3	238.8 (M:238.8)	5	18.0
ENSSSCP00000032988	cytochrome b5 type A (microsomal) - NCBI gene 414799	11.1	5.1	2	107.8 (M:107.8)	3	35.7
ENSSSCP00000033008	proteasome subunit beta 3 - NCBI gene 497064	23.0	5.7	1	132.5 (M:132.5)	2	16.6
ENSSSCP00000033010	ribosomal protein S6 kinase A1 - NCBI gene 100523972	82.7	7.7	12	190.0 (M:190.0)	4	8.3
ENSSSCP00000033130	reactive intermediate imine deaminase A homolog - NCBI gene 100158002	14.4	6.2	2	86.7 (M:86.7)	2	19.0
ENSSSCP00000033148	aldehyde dehydrogenase 9 family member A1 - NCBI gene 100153809	53.9	5.8	2	265.0 (M:265.0)	4	10.7
ENSSSCP00000033163	killer cell lectin-like receptor subfamily B member 1B allele B - NCBI gene 100520491	25.4	8.4	1	66.9 (M:66.9)	2	10.4
ENSSSCP00000033182	tubulin alpha 4a - NCBI gene 100151951	49.9	4.9	2	890.6 (M:890.6)	13	32.8
ENSSSCP00000033190	NADH:ubiquinone oxidoreductase core subunit S3 - NCBI gene 100510948	30.2	7.0	1	89.3 (M:89.3)	3	15.9
ENSSSCP00000033222	filamin A - NCBI gene 733585	280.4	5.8	15	4554.9 (M:4554.9)	61	31.4
ENSSSCP00000033276	Rho GDP dissociation inhibitor alpha - NCBI gene 100529116	23.4	5.1	1	451.9 (M:451.9)	8	33.8
ENSSSCP00000033315	neutrophil cytosolic factor 2 - NCBI gene 100142665	49.0	7.6	3	377.5 (M:377.5)	6	21.5
ENSSSCP00000033322	G3BP stress granule assembly factor 2 - NCBI gene 100621975	50.7	5.3	2	92.5 (M:92.5)	2	9.2
ENSSSCP00000033328	copine 3 - NCBI gene 100152057	52.8	5.3	13	44.0 (M:44.0)	1	1.9
ENSSSCP00000033362	alkylglycerone phosphate synthase - NCBI gene 100627169	63.9	6.4	5	167.8 (M:167.8)	5	15.0
ENSSSCP00000033466	ADP ribosylation factor interacting protein 1 - NCBI gene 100518024	33.1	5.8	6	70.9 (M:70.9)	2	9.4
ENSSSCP00000033468	sorting nexin 18 - NCBI gene 100518876	68.2	6.1	4	64.8 (M:64.8)	2	3.9
ENSSSCP00000033480	mitogen-activated protein kinase 1 - NCBI gene 100153927	41.3	6.5	2	329.1 (M:329.1)	8	20.1
ENSSSCP00000033576.SP	acetyl-CoA acyltransferase 2 - NCBI gene 100312959	40.7	8.5	5	90.6 (M:90.6)	2	8.1
ENSSSCP00000033583	Rho guanine nucleotide exchange factor 1 - NCBI gene 100518073	106.2	5.8	5	163.2 (M:163.2)	3	5.6
ENSSSCP00000033590	eukaryotic translation initiation factor 2A - NCBI gene 100622221	60.8	8.8	2	104.2 (M:104.2)	1	4.0
ENSSSCP00000033591	adaptor related protein complex 2 subunit mu 1 - NCBI gene 100626761	49.4	9.6	3	127.8 (M:127.8)	5	12.7
ENSSSCP00000033611	coatomer protein complex subunit beta 2 - NCBI gene 100156939	102.3	5.2	3	329.2 (M:329.2)	8	10.0
ENSSSCP00000033720	L-xylulose reductase - NCBI gene 110255927	25.6	7.7	1	86.8 (M:86.8)	3	18.4
ENSSSCP00000033805.SP	apolipoprotein A1 - NCBI gene 397691	24.0	5.3	4	252.4 (M:252.4)	4	24.8
ENSSSCP00000033857	sialophorin - NCBI gene 100623653	47.6	5.0	1	72.1 (M:72.1)	1	4.8
ENSSSCP00000033866	descr. not available	26.7	9.1	1	80.3 (M:80.3)	1	4.4
ENSSSCP00000033977	vav guanine nucleotide exchange factor 1 - NCBI gene 100519821	98.2	6.1	2	298.5 (M:298.5)	9	12.7
ENSSSCP00000034004	actin beta - NCBI gene 414396	41.7	5.3	6	1747.9 (M:1747.9)	18	44.8
ENSSSCP00000034014	glutamyl-prolyl-tRNA synthetase - NCBI gene 449526	170.7	7.2	2	342.8 (M:342.8)	9	8.2
ENSSSCP00000034019	surfeit 4 - NCBI gene 100623620	30.4	7.6	1	202.5 (M:202.5)	3	9.7
ENSSSCP00000034039	isocitrate dehydrogenase 3 (NAD(+)) alpha - NCBI gene 100157242	39.6	7.0	1	111.2 (M:111.2)	3	8.2
ENSSSCP00000034087	galectin 1 - NCBI gene 414915	14.7	4.8	2	251.4 (M:251.4)	3	26.7
ENSSSCP00000034129	FLII actin remodeling protein - NCBI gene 110256127	142.1	5.8	3	158.1 (M:158.1)	5	3.4
ENSSSCP00000034240	RAB5A member RAS oncogene family - NCBI gene 100144499	23.7	8.2	1	278.3 (M:278.3)	6	30.2
ENSSSCP00000034253	lamina-associated polypeptide 2 isoforms beta/gamma - NCBI gene 100622780	50.5	9.3	8	431.7 (M:431.7)	6	18.9
ENSSSCP00000034316	proteasome subunit beta 2 - NCBI gene 100622444	22.8	6.2	1	155.5 (M:155.5)	4	23.4
ENSSSCP00000034386	stomatin like 2 - NCBI gene 100625031	38.6	7.7	1	222.7 (M:222.7)	4	18.5
ENSSSCP00000034405	catalase - NCBI gene 397568	59.9	6.6	3	809.6 (M:809.6)	13	29.8
ENSSSCP00000034426	arachidonate 12-lipoxygenase 12S type - NCBI gene 100620614	75.3	6.1	4	307.5 (M:307.5)	8	15.4
ENSSSCP00000034434	RAB5B member RAS oncogene family - NCBI gene 100625381	23.7	8.3	1	223.3 (M:223.3)	5	23.7
ENSSSCP00000034438	ATPase Na+/K+ transporting subunit beta 3 - NCBI gene 100514493	26.7	8.1	4	91.8 (M:91.8)	2	10.6
ENSSSCP00000034444	ubiquitin recognition factor in ER associated degradation 1 - NCBI gene 100153062	32.8	7.6	3	61.0 (M:61.0)	2	9.3
ENSSSCP00000034520	valosin containing protein - NCBI gene 397524	84.4	5.1	3	856.4 (M:856.4)	17	25.0
ENSSSCP00000034576	heme binding protein 1 - NCBI gene 494567	23.6	8.6	1	233.5 (M:233.5)	4	21.8
ENSSSCP00000034599	myotrophin - NCBI gene 100521697	12.9	5.3	1	81.4 (M:81.4)	1	14.4
ENSSSCP00000034606	structure specific recognition protein 1 - NCBI gene 100624907	71.7	6.0	2	87.3 (M:87.3)	3	5.9
ENSSSCP00000034609	asparaginase like 1 - NCBI gene 100517023	30.1	6.3	2	57.8 (M:57.8)	1	6.6
ENSSSCP00000034698.SP	arylsulfatase A - NCBI gene 396973	47.4	5.6	2	164.4 (M:164.4)	3	9.6
ENSSSCP00000034749	WASP actin nucleation promoting factor - NCBI gene 445527	52.7	6.6	1	174.2 (M:174.2)	5	15.4
ENSSSCP00000034755	WD repeat domain 1 - NCBI gene 100622706	66.1	6.2	1	654.4 (M:654.4)	12	27.2
ENSSSCP00000034768.SP	cellular repressor of E1A stimulated genes 1 - NCBI gene 100152373	16.7	6.1	4	71.8 (M:71.8)	2	15.2
ENSSSCP00000034791.SP	inter-alpha-trypsin inhibitor heavy chain 4 - NCBI gene 396799	69.0	6.0	8	150.5 (M:150.5)	3	5.8
ENSSSCP00000034892	synoviolin 1 - NCBI gene 100514334	67.6	9.1	2	53.8 (M:53.8)	1	1.1
ENSSSCP00000034967.SP	transmembrane p24 trafficking protein 7 - NCBI gene 100522183	17.8	5.0	6	39.8 (M:39.8)	1	6.5
ENSSSCP00000035029	protein kinase AMP-activated catalytic subunit alpha 1 - NCBI gene 100145903	52.4	5.8	2	43.1 (M:43.1)	1	2.2
ENSSSCP00000035065	SNAP associated protein - NCBI gene 100154273	14.9	9.4	1	84.3 (M:84.3)	2	25.7
ENSSSCP00000035113	aldolase fructose-bisphosphate A - NCBI gene 110260081	39.4	8.5	5	1344.4 (M:1344.4)	15	40.1
ENSSSCP00000035143	phosphatidylinositol binding clathrin assembly protein - NCBI gene 100519857	65.8	9.1	14	316.5 (M:316.5)	7	16.9
ENSSSCP00000035217	thioredoxin interacting protein - NCBI gene 733688	43.8	7.5	1	39.1 (M:39.1)	1	3.1
ENSSSCP00000035249	dihydropyrimidine dehydrogenase - NCBI gene 397109	105.4	6.5	3	36.7 (M:36.7)	1	1.4
ENSSSCP00000035259	glycogenin 1 - NCBI gene 100620160	37.4	5.1	2	72.0 (M:72.0)	2	10.5
ENSSSCP00000035292	coronin 1A - NCBI gene 100621483	42.8	5.6	2	592.9 (M:592.9)	8	24.1
ENSSSCP00000035302	phosphatidylinositol-4 5-bisphosphate 4-phosphatase 1 - NCBI gene 100155939	30.1	9.3	1	118.8 (M:118.8)	3	14.1
ENSSSCP00000035306	phosphoinositide-3-kinase regulatory subunit 4 - NCBI gene 100516293	131.9	6.5	5	31.1 (M:31.1)	1	1.1
ENSSSCP00000035370	NADH:ubiquinone oxidoreductase core subunit S8 - NCBI gene 100521945	23.8	6.0	3	48.6 (M:48.6)	1	5.7
ENSSSCP00000035385	RAB8B member RAS oncogene family - NCBI gene 100153972	23.5	8.9	3	256.7 (M:256.7)	5	27.2
ENSSSCP00000035465	proteasome subunit alpha 2 - NCBI gene 100620420	25.9	6.9	1	192.0 (M:192.0)	4	17.9
ENSSSCP00000035484	thymosin beta-4-like - NCBI gene 110257905	5.1	5.4	2	183.0 (M:183.0)	4	61.4
ENSSSCP00000035493	heterogeneous nuclear ribonucleoprotein U - HGNC:5048	90.6	5.7	4	607.6 (M:607.6)	10	13.2
ENSSSCP00000035504	serine/threonine-protein kinase Sgk3 - NCBI gene 100521447	49.0	5.9	3	32.8 (M:32.8)	1	2.6
ENSSSCP00000035524.SP	thioredoxin related transmembrane protein 1 - NCBI gene 100152543	28.8	4.8	2	68.3 (M:68.3)	2	7.9
ENSSSCP00000035566	GTPase IMAP family member 4 - NCBI gene 100518347	36.7	8.6	2	714.9 (M:714.9)	13	32.2
ENSSSCP00000035584	G protein subunit alpha q - NCBI gene 654405	42.1	5.5	1	36.9 (M:36.9)	1	4.2
ENSSSCP00000035670	RAP1B member of RAS oncogene family - NCBI gene 100152555	20.8	5.6	3	180.4 (M:180.4)	3	18.5
ENSSSCP00000035709	splicing factor 3b subunit 3 - NCBI gene 100512659	135.5	5.1	3	277.3 (M:277.3)	6	7.6
ENSSSCP00000035714	Yip1 domain family member 5 - NCBI gene 768112	28.0	4.3	1	59.0 (M:59.0)	1	4.7
ENSSSCP00000035723	ribosomal protein S26 - NCBI gene 100037997	13.0	11.0	3	175.9 (M:175.9)	3	33.9
ENSSSCP00000035757	casein kinase 2 alpha 2 - NCBI gene 100737256	41.2	8.6	4	115.1 (M:115.1)	4	13.7
ENSSSCP00000035780	ubiquilin 2 - NCBI gene 110257666	65.7	5.1	1	92.7 (M:92.7)	3	8.3
ENSSSCP00000035805	nudix hydrolase 21 - NCBI gene 100625681	26.2	8.8	1	80.5 (M:80.5)	2	13.2
ENSSSCP00000035831	delta 4-desaturase sphingolipid 1 - NCBI gene 100135677	33.7	7.8	2	34.2 (M:34.2)	1	5.6
ENSSSCP00000035877	sphingosine-1-phosphate lyase 1 - NCBI gene 100525187	58.0	9.3	4	278.8 (M:278.8)	4	10.4
ENSSSCP00000035902	descr. not available	14.5	10.3	3	77.1 (M:77.1)	3	26.4
ENSSSCP00000035923	peptidylprolyl isomerase B - NCBI gene 100737887	23.8	9.4	2	550.1 (M:550.1)	12	44.0
ENSSSCP00000036066.SP	cathepsin D - NCBI gene 494568	42.2	8.1	2	1018.0 (M:1018.0)	12	24.6
ENSSSCP00000036072	voltage dependent anion channel 1 - NCBI gene 397010	30.7	8.6	4	540.4 (M:540.4)	11	51.2
ENSSSCP00000036089	SH3 domain binding glutamate rich protein like 3 - NCBI gene 100621842	10.4	4.8	1	279.6 (M:279.6)	3	20.4
ENSSSCP00000036124	eukaryotic translation initiation factor 4A2 - NCBI gene 100101928	46.4	5.3	6	642.4 (M:642.4)	11	28.7
ENSSSCP00000036141	HCLS1 binding protein 3 - NCBI gene 100625429	43.7	5.1	2	285.9 (M:285.9)	5	18.5
ENSSSCP00000036176	heterogeneous nuclear ribonucleoprotein H2 - NCBI gene 100627585	49.2	5.9	1	605.9 (M:605.9)	7	24.7
ENSSSCP00000036333	BRI3 binding protein - NCBI gene 100155348	27.0	9.5	2	51.4 (M:51.4)	1	7.9
ENSSSCP00000036353	histamine N-methyltransferase - NCBI gene 100624677	33.5	5.5	1	217.5 (M:217.5)	3	14.7
ENSSSCP00000036359	actin related protein 2 - NCBI gene 100174962	44.7	6.3	2	712.7 (M:712.7)	12	27.4
ENSSSCP00000036374	allograft inflammatory factor 1 - NCBI gene 397271	16.7	6.6	1	117.5 (M:117.5)	1	11.6
ENSSSCP00000036407	transmembrane protein 33 - NCBI gene 100514303	27.8	9.7	1	102.5 (M:102.5)	3	11.0
ENSSSCP00000036478	heterogeneous nuclear ribonucleoprotein D like - NCBI gene 100511704	40.0	10.0	7	77.5 (M:77.5)	2	6.6
ENSSSCP00000036490.SP	myeloid derived growth factor - NCBI gene 110259358	15.8	7.1	2	87.6 (M:87.6)	2	26.8
ENSSSCP00000036513	fatty acid binding protein 4 adipocyte - NCBI gene 399533	14.7	6.3	3	377.8 (M:377.8)	5	26.5
ENSSSCP00000036521	aspartoacylase - NCBI gene 100142661	38.5	6.0	3	62.5 (M:62.5)	2	8.6
ENSSSCP00000036543	KH-type splicing regulatory protein - NCBI gene 100516780	73.3	6.8	4	763.0 (M:763.0)	14	30.5
ENSSSCP00000036593	glutaredoxin 3 - NCBI gene 100511783	37.2	5.5	2	80.6 (M:80.6)	2	9.0
ENSSSCP00000036602	ATP synthase F1 subunit delta - NCBI gene 100523423	17.5	5.2	1	73.0 (M:73.0)	1	8.3
ENSSSCP00000036630	protein kinase C beta - NCBI gene 100522792	76.9	6.6	1	32.7 (M:32.7)	1	2.7
ENSSSCP00000036665	of 1 Hsap:FAU ubiquitin like and ribosomal protein S30 fusion - HGNC:3597	6.8	11.5	2	65.4 (M:65.4)	1	16.1
ENSSSCP00000036671	heterogeneous nuclear ribonucleoprotein A2/B1 - NCBI gene 100521762	37.4	9.0	11	1337.1 (M:1337.1)	13	48.7
ENSSSCP00000036684	sialic acid binding Ig like lectin 1 - NCBI gene 397623	162.8	6.5	4	49.4 (M:49.4)	2	1.8
ENSSSCP00000036746	interferon-induced transmembrane protein 1-like - NCBI gene 100626247	13.6	7.7	3	31.9 (M:31.9)	1	20.0
ENSSSCP00000036779	RALY heterogeneous nuclear ribonucleoprotein - NCBI gene 100157085	31.9	9.5	3	82.3 (M:82.3)	3	13.2
ENSSSCP00000036806	ATP synthase peripheral stalk-membrane subunit b - NCBI gene 100154817	28.6	9.5	1	181.8 (M:181.8)	4	15.6
ENSSSCP00000036808	fatty acid binding protein 5 - NCBI gene 574074	15.2	6.6	2	144.2 (M:144.2)	4	18.5
ENSSSCP00000036911	RNA binding motif protein 47 - NCBI gene 100513606	63.9	7.6	4	52.2 (M:52.2)	1	3.4
ENSSSCP00000036917	phytanoyl-CoA 2-hydroxylase - NCBI gene 100134962	38.4	8.9	1	39.2 (M:39.2)	1	4.8
ENSSSCP00000036923	MYB binding protein 1a - NCBI gene 100520635	170.8	9.4	3	74.0 (M:74.0)	3	2.3
ENSSSCP00000036946	phosphofructokinase liver type - NCBI gene 100621757	87.1	7.0	8	626.8 (M:626.8)	12	19.8
ENSSSCP00000036956	sorting nexin 6 - NCBI gene 100154775	33.8	8.8	4	122.7 (M:122.7)	4	13.3
ENSSSCP00000036979	RNA binding motif protein 39 - NCBI gene 100049658	55.7	10.3	5	61.2 (M:61.2)	2	6.2
ENSSSCP00000037047	acidic nuclear phosphoprotein 32 family member B - NCBI gene 100152263	35.2	6.8	4	74.2 (M:74.2)	2	8.9
ENSSSCP00000037051	histone cluster 1 H1 family member e - HGNC:4718	22.0	11.1	2	333.1 (M:333.1)	5	22.4
ENSSSCP00000037090	dynein cytoplasmic 1 intermediate chain 2 - NCBI gene 100154566	60.5	5.0	5	71.5 (M:71.5)	3	4.8
ENSSSCP00000037103	ribosomal protein S15a - NCBI gene 100626041	14.8	10.1	6	193.1 (M:193.1)	3	23.8
ENSSSCP00000037131	CD47 molecule - NCBI gene 397042	30.4	7.6	9	206.7 (M:206.7)	3	13.8
ENSSSCP00000037179	kinectin 1 - NCBI gene 100152397	141.2	5.8	7	106.0 (M:106.0)	3	2.7
ENSSSCP00000037201	nicotinamide nucleotide transhydrogenase - NCBI gene 100526144	99.7	6.4	5	264.5 (M:264.5)	4	5.3
ENSSSCP00000037248	ras homolog family member G - NCBI gene 100144504	21.3	8.4	1	499.9 (M:499.9)	6	38.2
ENSSSCP00000037254	core-binding factor subunit beta - NCBI gene 110260942	21.5	6.2	2	97.4 (M:97.4)	2	14.3
ENSSSCP00000037263	descr. not available	9.5	6.3	4	88.8 (M:88.8)	1	17.6
ENSSSCP00000037314	glutamic-oxaloacetic transaminase 2 - NCBI gene 396968	43.7	9.1	2	200.8 (M:200.8)	4	10.4
ENSSSCP00000037333	eukaryotic translation initiation factor 2 subunit alpha - NCBI gene 100155472	36.1	5.0	1	66.4 (M:66.4)	2	8.9
ENSSSCP00000037424	MMS19 homolog cytosolic iron-sulfur assembly component - NCBI gene 100157608	105.5	5.9	2	56.4 (M:56.4)	2	3.2
ENSSSCP00000037441	YKT6 v-SNARE homolog - NCBI gene 100513964	18.4	7.7	2	128.8 (M:128.8)	3	28.8
ENSSSCP00000037463	upstream binding transcription factor - NCBI gene 100621582	70.4	5.3	6	32.6 (M:32.6)	1	2.0
ENSSSCP00000037543	NHL repeat containing 3 - HGNC:33751	16.2	6.1	4	53.0 (M:53.0)	1	9.5
ENSSSCP00000037567	hexokinase 1 - NCBI gene 100152344	102.2	6.3	4	335.4 (M:335.4)	6	9.1
ENSSSCP00000037609	ubiquitin fold modifier 1 - NCBI gene 100522509	9.1	9.4	1	89.8 (M:89.8)	2	50.6
ENSSSCP00000037770	ribosomal protein S9 - NCBI gene 100622613	22.6	10.7	2	409.7 (M:409.7)	9	39.2
ENSSSCP00000037785	arrestin beta 2 - NCBI gene 100170767	46.1	8.0	1	160.3 (M:160.3)	3	7.3
ENSSSCP00000037802.SP	arylsulfatase B - NCBI gene 102158016	51.8	7.4	4	117.1 (M:117.1)	4	12.6
ENSSSCP00000037850	tubulin beta 4B class IVb - NCBI gene 100516352	49.8	4.8	3	1050.9 (M:1050.9)	17	37.8
ENSSSCP00000037956	protein tyrosine phosphatase non-receptor type 1 - NCBI gene 396667	46.3	5.5	4	99.1 (M:99.1)	3	8.2
ENSSSCP00000038044	D-dopachrome tautomerase - NCBI gene 100155535	12.9	5.8	1	42.6 (M:42.6)	1	11.0
ENSSSCP00000038059	C-terminal binding protein 1 - NCBI gene 110262035	40.4	6.3	4	85.3 (M:85.3)	2	8.1
ENSSSCP00000038109	neutral cholesterol ester hydrolase 1 - NCBI gene 100154209	45.8	7.2	3	519.6 (M:519.6)	7	27.2
ENSSSCP00000038113	solute carrier family 2 member 5 - NCBI gene 100625876	54.8	6.9	1	70.6 (M:70.6)	2	4.0
ENSSSCP00000038202	inner membrane mitochondrial protein - NCBI gene 100738124	75.5	6.5	3	376.3 (M:376.3)	6	13.5
ENSSSCP00000038233.SP	mesencephalic astrocyte derived neurotrophic factor - NCBI gene 100505460	18.2	8.7	2	63.0 (M:63.0)	1	10.8
ENSSSCP00000038262	caspase 3 - NCBI gene 397244	31.4	7.1	1	94.7 (M:94.7)	2	8.3
ENSSSCP00000038285	abhydrolase domain containing 6 - NCBI gene 100515411	33.1	8.0	2	27.1 (M:27.1)	1	4.5
ENSSSCP00000038299	ATP synthase peripheral stalk subunit d - NCBI gene 100512624	18.5	6.0	2	210.2 (M:210.2)	4	33.5
ENSSSCP00000038329	microsomal glutathione S-transferase 1 - NCBI gene 397567	17.6	9.7	1	51.0 (M:51.0)	1	10.3
ENSSSCP00000038343	galectin 9 - NCBI gene 396972	33.8	9.0	6	81.4 (M:81.4)	2	8.6
ENSSSCP00000038418	eukaryotic translation elongation factor 1 alpha 1 - NCBI gene 574059	47.7	9.0	13	769.1 (M:769.1)	9	21.3
ENSSSCP00000038545	toll interacting protein - NCBI gene 100625123	29.8	5.2	1	129.7 (M:129.7)	2	11.0
ENSSSCP00000038551	G protein subunit gamma 10 - NCBI gene 100515992	7.3	7.7	1	68.7 (M:68.7)	2	42.6
ENSSSCP00000038577	isocitrate dehydrogenase 3 (NAD(+)) beta - NCBI gene 733641	42.0	7.2	2	54.8 (M:54.8)	2	8.6
ENSSSCP00000038627	ribosomal protein L6 - NCBI gene 733592	32.2	10.7	3	628.8 (M:628.8)	12	41.5
[truncated: 456 more rows]

## Sheet: #5_Macrophages Pig1 ASFV1
Protein ID	Protein description	MW [kDa]	pI	#Alt. Proteins	Scores	#Peptides	SC [%]
[truncated: 1,006 more rows]

[truncated: 14 more sheets: #6_Macrophages Pig1 ASFV2, #7_Macrophages Pig1 ASFV3, #8_Macrophages Pig2 ASFV1, #9_Macrophages Pig2 ASFV2, #10_Macrophages Pig2 ASFV3, #11_Macrophages Pig3 ASFV1, #12_Macrophages Pig3 ASFV2, #13_Macrophages Pig3 ASFV3, #14_WSL Mock1, #15_WSL Mock2, #16_WSL Mock3, #17_WSL ASFV1, #18_WSL ASFV2, #19_WSL ASFV3]
