# Supplementary material for: Comparison of the Proteomes of Porcine Macrophages and a Stable Porcine Cell Line after Infection with African Swine Fever Virus
Source: Viruses. 2021 Nov 1;13(11):2198. doi: 10.3390/v13112198 (PMC8620826; doi:10.3390/v13112198)
Supplement: Supplementary file 1 [file viruses-13-02198-s001.zip › S7_MS-quantification.xlsx]

## Sheet: #1_Overview
Table of Contents
Table Sheet	Content
#2 - # 4	Mascot exports proteins identified in naive Macrophages
#5 - #7	Mascot exports proteins identified in ASFV-infected Macrophages (Pig1)
#8 - #10	Mascot exports proteins identified in ASFV-infected Macrophages (Pig2)
#11 - #13	Mascot exports proteins identified in ASFV-infected Macrophages (Pig3)
#14 - #16	Mascot exports proteins identified in naive WSL cells
#17 - #19	Mascot exports proteins identified in ASFV-infected WSL cells
Column headers
MW [kDa]	Molecular weight in kDa
pI	isoelectric point
#Alt. Proteins	Number of alternative protein identifications
Scores	Protein identification score
#Peptides	Number of identified peptides
SC [%]	Sequence coverage by identified peptides in percent

## Sheet: #2_Macrophages Mock1
Accession	Score	Mass	Num. of matches	Num. of significant matches	Num. of sequences	Num. of significant sequences	emPAI	Description
ENSSSCP00000028087	2353	42108	42	39	16	15	7.36	ENSSSCG00000028355 actin gamma 1 - NCBI gene 397653
ENSSSCP00000005172	727	42334	32	27	13	11	3.39	ENSSSCG00000004803 actin alpha cardiac muscle 1 - NCBI gene 100152267
ENSSSCP00000031624	2081	53692	44	40	27	25	10.23	ENSSSCG00000011033 vimentin - NCBI gene 100522394
ENSSSCP00000021504	133	53653	5	4	5	4	0.40	ENSSSCG00000020785 desmin - NCBI gene 396725
ENSSSCP00000033222	1672	283053	37	33	36	32	0.69	ENSSSCG00000033299 filamin A - NCBI gene 733585
ENSSSCP00000016063	1609	72123	28	28	22	22	4.05	ENSSSCG00000015140 heat shock protein family A (Hsp70) member 8 - NCBI gene 100511890
ENSSSCP00000055982	1188	72338	24	23	22	22	3.17	ENSSSCG00000005601 heat shock protein family A (Hsp70) member 5 - NCBI gene 407060
ENSSSCP00000020097	271	70699	6	5	6	5	0.37	ENSSSCG00000030368 heat shock protein family A (Hsp70) member 1 like - NCBI gene 100144518
ENSSSCP00000058891	213	74320	5	4	5	4	0.27	ENSSSCG00000029160 of 2 Hsap:heat shock protein family A (Hsp70) member 1B - HGNC:5233
ENSSSCP00000023127	1373	191100	36	33	32	30	1.03	ENSSSCG00000022659 clathrin heavy chain - NCBI gene 100271929
ENSSSCP00000024473	1370	47600	30	27	15	14	4.43	ENSSSCG00000022343 enolase 1 - NCBI gene 100738870
ENSSSCP00000036671	1308	37464	22	20	14	12	3.69	ENSSSCG00000036350 heterogeneous nuclear ribonucleoprotein A2/B1 - NCBI gene 100521762
ENSSSCP00000000304	477	34289	11	11	10	10	2.66	ENSSSCG00000000288 heterogeneous nuclear ribonucleoprotein A1 - NCBI gene 768103
ENSSSCP00000016940	397	39799	7	6	6	5	0.75	ENSSSCG00000015988 heterogeneous nuclear ribonucleoprotein A3 - NCBI gene 100516520
ENSSSCP00000000432	1287	48631	26	23	19	18	5.30	ENSSSCG00000000405 ATP synthase F1 subunit beta - NCBI gene 100157156
ENSSSCP00000009706	1056	36240	22	19	17	16	7.12	ENSSSCG00000009097 annexin A5 - NCBI gene 100521982
ENSSSCP00000049224	402	36303	11	8	10	7	1.36	ENSSSCG00000008336 annexin A4 - NCBI gene 100312960
ENSSSCP00000005064.SP	1052	54631	28	26	22	21	5.60	ENSSSCG00000004700 protein disulfide isomerase family A member 3 - NCBI gene 100156204
ENSSSCP00000021325	1005	84608	24	20	18	17	1.47	ENSSSCG00000026043 transglutaminase 3 - NCBI gene 100153042
ENSSSCP00000000149	987	227282	26	25	24	23	0.61	ENSSSCG00000000145 myosin heavy chain 9 - NCBI gene 396904
ENSSSCP00000001984	978	189757	22	20	21	19	0.57	ENSSSCG00000001814 IQ motif containing GTPase activating protein 1 - NCBI gene 100157656
ENSSSCP00000014979	59	178335	7	5	7	5	0.13	ENSSSCG00000014088 IQ motif containing GTPase activating protein 2 - NCBI gene 100521253
ENSSSCP00000030183	973	83805	26	23	19	18	2.09	ENSSSCG00000024310 coagulation factor XIII A chain - NCBI gene 100153504
ENSSSCP00000005711	963	271827	27	26	27	26	0.54	ENSSSCG00000005317 talin 1 - NCBI gene 100157220
ENSSSCP00000001076	938	51749	24	21	13	13	3.36	ENSSSCG00000001379 tubulin beta class I - NCBI gene 733686
ENSSSCP00000037850	714	50255	20	17	12	12	2.48	ENSSSCG00000037046 tubulin beta 4B class IVb - NCBI gene 100516352
ENSSSCP00000032857	703	50274	21	18	11	11	2.48	ENSSSCG00000033655 tubulin beta-2A chain - NCBI gene 100624785
ENSSSCP00000031235	920	81018	18	16	16	14	1.17	ENSSSCG00000037508 gelsolin - HGNC:4620
ENSSSCP00000010045	910	70787	23	20	18	16	2.13	ENSSSCG00000009412 lymphocyte cytosolic protein 1 - NCBI gene 100156254
ENSSSCP00000035113	888	39852	16	16	12	12	3.29	ENSSSCG00000032556 aldolase fructose-bisphosphate A - NCBI gene 110260081
ENSSSCP00000018818	219	39751	4	3	3	2	0.25	ENSSSCG00000017759 aldolase fructose-bisphosphate C - NCBI gene 100512013
ENSSSCP00000034801	96	40187	4	4	3	3	0.40	ENSSSCG00000038300 aldolase fructose-bisphosphate B - NCBI gene 100515523
ENSSSCP00000000201	886	50804	13	13	11	11	1.64	ENSSSCG00000000190 tubulin alpha 1a - NCBI gene 100135051
ENSSSCP00000052402	881	91114	21	18	20	17	1.32	ENSSSCG00000002535 heat shock protein 90 alpha family class A member 1 - NCBI gene 397028
ENSSSCP00000001854	591	83543	16	13	16	13	1.01	ENSSSCG00000001701 heat shock protein 90 alpha family class B member 1 - NCBI gene 396742
ENSSSCP00000002108	877	58411	15	14	13	12	1.51	ENSSSCG00000001930 pyruvate kinase muscle - NCBI gene 100158154
ENSSSCP00000039887	867	16709	18	18	5	5	5.22	ENSSSCG00000037929 histone cluster 1 H2B family member j - HGNC:4761
ENSSSCP00000005658	862	39005	15	15	12	12	3.43	ENSSSCG00000005267 annexin A1 - NCBI gene 396942
ENSSSCP00000026108	840	68479	20	18	15	14	1.67	ENSSSCG00000021408 transketolase - NCBI gene 100127150
ENSSSCP00000044358	837	68018	24	20	20	17	2.28	ENSSSCG00000012365 moesin - NCBI gene 494458
ENSSSCP00000004385	316	69499	10	9	9	8	0.68	ENSSSCG00000004058 ezrin - NCBI gene 100152815
ENSSSCP00000003687	814	52781	17	15	13	12	2.28	ENSSSCG00000003402 phosphogluconate dehydrogenase - NCBI gene 397546
ENSSSCP00000004935	809	38840	19	17	19	17	6.05	ENSSSCG00000004578 annexin A2 - NCBI gene 406192
ENSSSCP00000036066	806	44552	18	17	7	7	1.47	ENSSSCG00000040793 cathepsin D - NCBI gene 494568
ENSSSCP00000031610	786	59427	11	11	6	6	0.83	ENSSSCG00000032241 glycoprotein nmb - NCBI gene 100049669
ENSSSCP00000037737	783	94651	18	18	16	16	1.14	ENSSSCG00000025675 eukaryotic translation elongation factor 2 - NCBI gene 100624328
ENSSSCP00000018378	60	110378	2	2	2	2	0.09	ENSSSCG00000017346 elongation factor Tu GTP binding domain containing 2 - NCBI gene 100522208
ENSSSCP00000001081	706	42658	20	18	19	17	4.94	ENSSSCG00000001011 serpin family B member 1 - NCBI gene 100155145
ENSSSCP00000005259	62	43049	4	2	4	2	0.23	ENSSSCG00000004888 serpin B8 - NCBI gene 100156248
ENSSSCP00000049773	673	516910	44	31	44	31	0.31	ENSSSCG00000039094 plectin - NCBI gene 110260403
ENSSSCP00000011774	670	167056	18	17	16	15	0.50	ENSSSCG00000011038 mannose receptor C-type 1 - NCBI gene 445003
ENSSSCP00000000740	655	36041	11	10	9	8	2.44	ENSSSCG00000000694 glyceraldehyde-3-phosphate dehydrogenase - NCBI gene 396823
ENSSSCP00000006950	646	60279	12	12	8	8	0.95	ENSSSCG00000006522 glucosylceramidase beta - NCBI gene 449572
ENSSSCP00000024395	633	37903	15	13	5	4	1.03	ENSSSCG00000023666 cathepsin B - NCBI gene 100037961
ENSSSCP00000019528	622	63881	16	15	15	14	1.67	ENSSSCG00000025108 glucose-6-phosphate dehydrogenase - NCBI gene 100622986
ENSSSCP00000010879	616	45983	7	7	6	6	0.79	ENSSSCG00000010203 heterogeneous nuclear ribonucleoprotein F - NCBI gene 100155475
ENSSSCP00000036176	312	49503	5	4	5	4	0.44	ENSSSCG00000033161 heterogeneous nuclear ribonucleoprotein H2 - NCBI gene 100627585
ENSSSCP00000017727	584	18086	10	9	6	6	4.46	ENSSSCG00000016737 peptidylprolyl isomerase A - NCBI gene 397637
ENSSSCP00000004854	564	61723	10	10	9	9	0.92	ENSSSCG00000004499 ATP synthase F1 subunit alpha - NCBI gene 100157880
ENSSSCP00000029386	562	150958	21	18	20	17	0.66	ENSSSCG00000026806 DExH-box helicase 9 - NCBI gene 100514066
ENSSSCP00000013868	562	76138	14	11	13	11	0.91	ENSSSCG00000013041 fermitin family member 3 - NCBI gene 100525326
ENSSSCP00000004843	552	49254	10	9	8	7	1.07	ENSSSCG00000004489 eukaryotic translation elongation factor 1 alpha 1 - NCBI gene 574059
ENSSSCP00000009582	547	54437	14	13	11	10	1.48	ENSSSCG00000008980 scavenger receptor class B member 2 - NCBI gene 414407
ENSSSCP00000003088	542	55711	9	9	8	8	0.90	ENSSSCG00000002868 peptidase D - NCBI gene 100511084
ENSSSCP00000010111	520	35560	10	10	8	8	2.09	ENSSSCG00000009468 potassium channel tetramerization domain containing 12 - HGNC:14678
ENSSSCP00000019023	510	44692	17	16	13	12	3.05	ENSSSCG00000017957 eukaryotic translation initiation factor 4A1 - NCBI gene 100101929
ENSSSCP00000031656	363	41492	10	10	8	8	1.63	ENSSSCG00000011803 eukaryotic translation initiation factor 4A2 - NCBI gene 100101928
ENSSSCP00000018178	223	47096	6	4	6	4	0.46	ENSSSCG00000017155 eukaryotic translation initiation factor 4A3 - NCBI gene 100101926
ENSSSCP00000003976	500	51720	10	10	8	8	1.38	ENSSSCG00000003672 cyclase associated actin cytoskeleton regulatory protein 1 - NCBI gene 100621359
ENSSSCP00000009202.SP	499	46410	8	8	8	8	1.16	ENSSSCG00000008633 protein disulfide isomerase family A member 6 - NCBI gene 100499564
ENSSSCP00000014590	497	109002	15	12	14	11	0.58	ENSSSCG00000013720 mannosidase alpha class 2B member 1 - NCBI gene 100518647
ENSSSCP00000005241	493	53100	9	8	9	8	0.97	ENSSSCG00000004870 carnosine dipeptidase 2 - NCBI gene 100158127
ENSSSCP00000012697	491	68743	15	11	12	10	1.05	ENSSSCG00000011916 ATPase H+ transporting V1 subunit A - NCBI gene 445531
ENSSSCP00000032144	484	59828	8	8	7	7	0.69	ENSSSCG00000013421 polypyrimidine tract binding protein 1 - NCBI gene 397461
ENSSSCP00000021740.SP	483	59068	13	13	12	12	1.49	ENSSSCG00000026724 phospholipase B domain containing 1 - NCBI gene 100155493
ENSSSCP00000017574	478	102520	14	12	13	11	0.62	ENSSSCG00000016590 staphylococcal nuclease and tudor domain containing 1 - NCBI gene 100521760
ENSSSCP00000012152	473	41009	8	8	6	6	1.15	ENSSSCG00000011399 G protein subunit alpha i2 - NCBI gene 397523
ENSSSCP00000007279	99	41090	4	4	3	3	0.39	ENSSSCG00000006824 G protein subunit alpha i3 - NCBI gene 100144421
ENSSSCP00000031883	469	18792	6	5	6	5	2.23	ENSSSCG00000012974 cofilin 1 - NCBI gene 445532
ENSSSCP00000025866	467	42653	6	6	5	5	0.69	ENSSSCG00000025486 malate dehydrogenase 2 - NCBI gene 397039
ENSSSCP00000026450	454	48751	11	11	11	11	1.75	ENSSSCG00000022760 heterogeneous nuclear ribonucleoprotein K - NCBI gene 100622191
ENSSSCP00000048349	450	30601	9	9	7	7	2.69	ENSSSCG00000039745 heme oxygenase 1 - NCBI gene 445512
ENSSSCP00000013057	445	118780	8	7	8	7	0.30	ENSSSCG00000012270 ubiquitin like modifier activating enzyme 1 - NCBI gene 100525439
ENSSSCP00000008796	442	39203	9	9	7	7	1.49	ENSSSCG00000008239 capping actin protein gelsolin like - NCBI gene 100519653
ENSSSCP00000007112	397	13980	6	6	4	4	2.47	ENSSSCG00000034598 histone H2A type 2-C - NCBI gene 106510170
ENSSSCP00000007111	316	13987	4	3	4	3	1.54	ENSSSCG00000037533 histone H2A type 2-B - NCBI gene 100154181
ENSSSCP00000009788	150	13545	4	4	3	3	1.62	ENSSSCG00000009178 H2A histone family member Z - NCBI gene 100141311
ENSSSCP00000058334	437	23855	7	6	5	5	2.04	ENSSSCG00000032003 glutathione S-transferase P-like - NCBI gene 100739163
ENSSSCP00000020000	433	11360	12	11	6	6	13.35	ENSSSCG00000033065 histone H4 - NCBI gene 100621389
ENSSSCP00000046549	426	21343	7	7	6	6	3.26	ENSSSCG00000014540 ferritin heavy chain 1 - NCBI gene 397030
ENSSSCP00000002653	421	49479	6	6	4	4	0.57	ENSSSCG00000002452 legumain - NCBI gene 100154477
ENSSSCP00000032808	419	26563	6	6	4	4	1.31	ENSSSCG00000036013 trypsinogen - NCBI gene 100302368
ENSSSCP00000013238	413	44945	9	9	8	8	1.22	ENSSSCG00000012440 phosphoglycerate kinase 1 - NCBI gene 407608
ENSSSCP00000003417	412	20037	10	8	6	5	1.99	ENSSSCG00000003153 ferritin light chain - NCBI gene 397035
ENSSSCP00000020994	411	56919	11	11	10	10	1.20	ENSSSCG00000028694 ATPase H+ transporting V1 subunit B2 - NCBI gene 106504095
ENSSSCP00000011596	401	89156	11	9	10	8	0.50	ENSSSCG00000010877 heterogeneous nuclear ribonucleoprotein U - HGNC:5048
ENSSSCP00000011005	400	32098	6	6	6	6	1.30	ENSSSCG00000010320 voltage dependent anion channel 2 - NCBI gene 397659
ENSSSCP00000006818	400	22534	9	9	7	7	3.80	ENSSSCG00000006395 transgelin 2 - NCBI gene 100515893
ENSSSCP00000003207	394	107682	14	12	13	11	0.58	ENSSSCG00000002965 actinin alpha 4 - NCBI gene 100517284
ENSSSCP00000025103	263	102884	11	8	9	7	0.36	ENSSSCG00000036702 actinin alpha 1 - NCBI gene 100513412
ENSSSCP00000005434	391	27312	9	9	6	6	1.65	ENSSSCG00000005055 galectin 3 - NCBI gene 100038033
ENSSSCP00000011877	387	50808	9	9	8	8	1.02	ENSSSCG00000011137 GDP dissociation inhibitor 2 - NCBI gene 414427
ENSSSCP00000014202	385	36880	11	10	9	8	1.97	ENSSSCG00000013366 lactate dehydrogenase A - NCBI gene 407245
ENSSSCP00000000606	154	41903	4	4	4	4	0.53	ENSSSCG00000000576 lactate dehydrogenase B - NCBI gene 102161427
ENSSSCP00000019235	383	55229	12	10	9	8	0.91	ENSSSCG00000025109 phospholipase D family member 3 - NCBI gene 100625322
ENSSSCP00000000906	373	56022	9	8	9	8	0.90	ENSSSCG00000000849 heat shock protein 90 beta family member 1 - NCBI gene 397191
ENSSSCP00000053451	373	57341	11	9	10	8	0.87	ENSSSCG00000009889 aldehyde dehydrogenase 2 family member - NCBI gene 733685
ENSSSCP00000027846	372	32754	8	6	5	3	0.72	ENSSSCG00000016998 nucleophosmin 1 - NCBI gene 100525313
ENSSSCP00000003094	371	63257	12	10	12	10	1.03	ENSSSCG00000002873 glucose-6-phosphate isomerase - NCBI gene 397602
ENSSSCP00000011206	370	30018	8	8	7	7	2.27	ENSSSCG00000010517 phosphoglycerate mutase 1 - NCBI gene 100154776
ENSSSCP00000039090	368	56763	11	9	10	9	1.04	ENSSSCG00000039148 prolyl 4-hydroxylase subunit beta - NCBI gene 110255932
ENSSSCP00000017733	366	118493	8	7	8	7	0.30	ENSSSCG00000016743 oxoglutarate dehydrogenase - NCBI gene 100515636
ENSSSCP00000016385	360	73263	10	9	8	8	0.74	ENSSSCG00000015453 protein disulfide isomerase family A member 4 - NCBI gene 100522203
ENSSSCP00000007807	358	71112	8	8	6	6	0.46	ENSSSCG00000028227 ribophorin II - NCBI gene 100154432
ENSSSCP00000018967	351	15205	8	7	4	4	3.20	ENSSSCG00000017907 profilin 1 - NCBI gene 100512494
ENSSSCP00000038653	351	75569	6	5	6	5	0.35	ENSSSCG00000035690 splicing factor proline and glutamine rich - NCBI gene 110261143
ENSSSCP00000027184	97	62691	4	3	4	3	0.24	ENSSSCG00000023245 non-POU domain containing octamer binding - HGNC:7871
ENSSSCP00000009575	346	40178	7	7	6	6	0.95	ENSSSCG00000008973 N-acylethanolamine acid amidase - NCBI gene 100521735
ENSSSCP00000007226	342	33167	6	5	6	5	0.96	ENSSSCG00000006775 capping actin protein of muscle Z-line subunit alpha 1 - NCBI gene 100037957
ENSSSCP00000017618	276	33132	4	4	4	4	0.71	ENSSSCG00000028113 capping actin protein of muscle Z-line subunit alpha 2 - NCBI gene 100037958
ENSSSCP00000009000	340	16827	7	5	6	4	1.82	ENSSSCG00000008433 calmodulin 2 - NCBI gene 100522926
ENSSSCP00000007864	336	28209	10	8	6	6	2.01	ENSSSCG00000007381 tyrosine 3-monooxygenase/tryptophan 5-monooxygenase activation protein beta - NCBI gene 100153160
ENSSSCP00000006472	228	27899	10	8	6	6	2.05	ENSSSCG00000006062 tyrosine 3-monooxygenase/tryptophan 5-monooxygenase activation protein zeta - NCBI gene 780440
ENSSSCP00000038227	150	29326	11	9	7	7	2.36	ENSSSCG00000038989 tyrosine 3-monooxygenase/tryptophan 5-monooxygenase activation protein epsilon - NCBI gene 100620600
ENSSSCP00000009207	138	28032	8	6	4	4	1.20	ENSSSCG00000008638 tyrosine 3-monooxygenase/tryptophan 5-monooxygenase activation protein theta - NCBI gene 100048964
ENSSSCP00000008214	137	28456	8	5	4	3	0.87	ENSSSCG00000007692 tyrosine 3-monooxygenase/tryptophan 5-monooxygenase activation protein gamma - NCBI gene 100523057
ENSSSCP00000010705	97	28365	8	5	4	3	0.87	ENSSSCG00000010035 tyrosine 3-monooxygenase/tryptophan 5-monooxygenase activation protein eta - NCBI gene 100155504
ENSSSCP00000014135	333	62394	9	9	9	9	0.91	ENSSSCG00000013302 catalase - NCBI gene 397568
ENSSSCP00000000730	324	30828	8	8	8	8	2.17	ENSSSCG00000000685 triosephosphate isomerase 1 - NCBI gene 100157582
ENSSSCP00000011056	322	61668	6	6	6	6	0.55	ENSSSCG00000010368 glutamate dehydrogenase 1 - NCBI gene 100157162
ENSSSCP00000000070	318	86136	11	9	10	8	0.60	ENSSSCG00000000064 aconitase 2 - NCBI gene 396999
ENSSSCP00000050484	314	31394	8	8	6	6	1.69	ENSSSCG00000036639 stomatin - NCBI gene 100627513
ENSSSCP00000006923	314	74416	16	13	16	13	1.19	ENSSSCG00000006496 lamin A/C - NCBI gene 100126859
ENSSSCP00000005260	313	45317	8	7	7	6	1.00	ENSSSCG00000004889 serpin family B member 10 - NCBI gene 100154994
ENSSSCP00000002105	303	59567	12	12	10	10	1.29	ENSSSCG00000001927 hexosaminidase subunit alpha - NCBI gene 100142664
ENSSSCP00000049215	299	34639	5	5	4	4	0.90	ENSSSCG00000036673 palmitoyl-protein thioesterase 1 - NCBI gene 100517533
ENSSSCP00000018672	299	51414	6	6	4	4	0.55	ENSSSCG00000017617 serine carboxypeptidase 1 - NCBI gene 100526072
ENSSSCP00000011017	294	54251	10	7	10	7	0.78	ENSSSCG00000010331 annexin A11 - NCBI gene 100156481
ENSSSCP00000003753	292	26625	10	10	10	10	4.28	ENSSSCG00000003458 EF-hand domain family member D2 - NCBI gene 100520743
ENSSSCP00000014965	289	62526	7	6	7	6	0.54	ENSSSCG00000014073 hexosaminidase subunit beta - NCBI gene 396958
ENSSSCP00000007918	288	54420	11	9	8	6	0.78	ENSSSCG00000007431 cathepsin A - NCBI gene 100156798
ENSSSCP00000015844	288	52817	4	4	4	4	0.40	ENSSSCG00000014924 cathepsin C - NCBI gene 100522387
ENSSSCP00000001934	288	38057	5	5	3	3	0.42	ENSSSCG00000001770 cathepsin H - NCBI gene 396969
ENSSSCP00000016650	285	47797	8	7	7	6	0.92	ENSSSCG00000015710 actin related protein 3 - NCBI gene 396738
ENSSSCP00000049299	284	18296	7	7	5	5	2.32	ENSSSCG00000034617 ribosomal protein S27a - NCBI gene 100514637
ENSSSCP00000034087	283	15052	5	5	3	3	1.38	ENSSSCG00000033854 galectin 1 - NCBI gene 414915
ENSSSCP00000041902	282	73890	8	7	7	6	0.53	ENSSSCG00000014338 heat shock protein family A (Hsp70) member 9 - NCBI gene 100521183
ENSSSCP00000014907	281	63469	7	6	7	6	0.53	ENSSSCG00000014020 calnexin - NCBI gene 100519184
ENSSSCP00000005402	281	97901	12	10	11	9	0.51	ENSSSCG00000005024 glycogen phosphorylase L - NCBI gene 100141306
ENSSSCP00000008483	280	100726	7	6	7	6	0.31	ENSSSCG00000007944 mitochondrial import inner membrane translocase subunit TIM16 - NCBI gene 100513346
ENSSSCP00000025015	279	38028	10	9	9	9	1.87	ENSSSCG00000027826 GTPase IMAP family member 4 - NCBI gene 100518347
ENSSSCP00000006473	278	70854	8	6	7	6	0.46	ENSSSCG00000006063 poly(A) binding protein cytoplasmic 1 - NCBI gene 100153958
ENSSSCP00000031419	275	297334	9	8	9	8	0.13	ENSSSCG00000011443 stabilin 1 - NCBI gene 100525609
ENSSSCP00000005692	273	91685	13	10	11	9	0.63	ENSSSCG00000005300 valosin containing protein - NCBI gene 397524
ENSSSCP00000000108	271	71163	9	7	9	7	0.56	ENSSSCG00000000104 DEAD-box helicase 17 - NCBI gene 100514347
ENSSSCP00000032611	162	69351	4	3	4	3	0.21	ENSSSCG00000032092 DEAD-box helicase 5 - NCBI gene 102158045
ENSSSCP00000017033	269	61040	5	4	5	4	0.34	ENSSSCG00000016077 heat shock protein family D (Hsp60) member 1 - NCBI gene 492279
ENSSSCP00000036513	264	14781	5	5	4	4	3.38	ENSSSCG00000040681 fatty acid binding protein 4 adipocyte - NCBI gene 399533
ENSSSCP00000014877	264	20741	6	5	5	4	1.34	ENSSSCG00000013992 ADP ribosylation factor 1 - NCBI gene 100301914
ENSSSCP00000031752	262	17049	2	2	2	2	0.67	ENSSSCG00000038359 eukaryotic translation initiation factor 5A - NCBI gene 100517970
ENSSSCP00000012378	261	22461	8	7	6	6	2.97	ENSSSCG00000011615 RAB7A member RAS oncogene family - NCBI gene 100622795
ENSSSCP00000053326	261	430643	12	9	12	9	0.10	ENSSSCG00000040738 dynein cytoplasmic 1 heavy chain 1 - NCBI gene 100037291
ENSSSCP00000030683	260	523174	12	11	12	11	0.10	ENSSSCG00000000423 LDL receptor related protein 1 - NCBI gene 100514839
ENSSSCP00000035923	260	23827	10	8	8	6	2.66	ENSSSCG00000034137 peptidylprolyl isomerase B - NCBI gene 100737887
ENSSSCP00000015774	259	26842	5	5	5	5	1.28	ENSSSCG00000014855 ribosomal protein S3 - NCBI gene 733671
ENSSSCP00000016029	259	111655	12	9	11	8	0.38	ENSSSCG00000015106 hypoxia up-regulated 1 - NCBI gene 100516870
ENSSSCP00000037248	252	21753	4	4	4	4	1.25	ENSSSCG00000039656 ras homolog family member G - NCBI gene 100144504
ENSSSCP00000008933	250	36716	5	4	5	4	0.62	ENSSSCG00000025751 malate dehydrogenase 1 - NCBI gene 396894
ENSSSCP00000010514	247	21073	5	5	5	5	1.84	ENSSSCG00000009851 phosphatidylethanolamine binding protein 1 - NCBI gene 100518336
ENSSSCP00000014615.SP	247	46787	10	8	9	7	0.95	ENSSSCG00000013746 calreticulin - NCBI gene 100381266
ENSSSCP00000006648	244	32580	5	4	5	4	0.73	ENSSSCG00000006237 syndecan binding protein - NCBI gene 100151838
ENSSSCP00000026357	242	22313	6	5	6	5	1.69	ENSSSCG00000021067 biliverdin reductase B - NCBI gene 100625219
ENSSSCP00000017147	241	34413	5	5	5	5	0.91	ENSSSCG00000016185 actin related protein 2/3 complex subunit 2 - NCBI gene 100153175
ENSSSCP00000007453	241	44882	9	8	9	8	1.22	ENSSSCG00000006995 N-acylsphingosine amidohydrolase 1 - NCBI gene 100512932
ENSSSCP00000012376	238	69228	8	7	8	7	0.57	ENSSSCG00000011612 ribophorin I - NCBI gene 397606
ENSSSCP00000008265	236	74085	8	5	7	4	0.27	ENSSSCG00000007739 glucuronidase beta - NCBI gene 100144519
ENSSSCP00000006369	236	37010	6	5	5	4	0.83	ENSSSCG00000005959 family with sequence similarity 49 member B - NCBI gene 100157574
ENSSSCP00000003820	234	21587	4	4	2	2	0.51	ENSSSCG00000003520 cell division cycle 42 - NCBI gene 780428
ENSSSCP00000004229	233	22462	9	7	7	7	2.97	ENSSSCG00000003914 peroxiredoxin 1 - NCBI gene 100512476
ENSSSCP00000012012	231	33022	4	4	3	3	0.50	ENSSSCG00000037236 ribosomal protein SA - NCBI gene 641351
ENSSSCP00000007088	230	38155	6	5	5	5	0.79	ENSSSCG00000006648 cathepsin S - NCBI gene 100153090
ENSSSCP00000008374	230	48294	6	6	6	6	0.74	ENSSSCG00000007845 cytochrome b-c1 complex subunit 2 mitochondrial - NCBI gene 100524613
ENSSSCP00000000729	227	96755	6	4	6	4	0.20	ENSSSCG00000000684 ubiquitin specific peptidase 5 - NCBI gene 100155342
ENSSSCP00000001659	227	18904	5	5	4	4	1.54	ENSSSCG00000001528 ribosomal protein S10 - NCBI gene 100155444
ENSSSCP00000009955	225	25077	5	5	4	4	1.03	ENSSSCG00000009327 high mobility group box 1 - NCBI gene 445521
ENSSSCP00000010649	224	105250	5	4	5	4	0.19	ENSSSCG00000009978 adaptor related protein complex 1 subunit beta 1 - NCBI gene 100157709
ENSSSCP00000003997	223	19824	5	5	4	4	2.03	ENSSSCG00000003691 myosin regulatory light chain 12B - NCBI gene 414399
ENSSSCP00000024328	223	37164	4	4	4	4	0.62	ENSSSCG00000022300 methionine adenosyltransferase 2A - NCBI gene 100312974
ENSSSCP00000036359	220	45017	8	6	5	4	0.81	ENSSSCG00000008358 actin related protein 2 - NCBI gene 100174962
ENSSSCP00000002068	220	33812	3	3	3	3	0.48	ENSSSCG00000001892 secretory carrier membrane protein 2 - NCBI gene 100154517
ENSSSCP00000025647	219	107122	9	8	9	8	0.40	ENSSSCG00000030653 glucosidase II alpha subunit - NCBI gene 396938
ENSSSCP00000018643	219	17279	7	7	7	7	4.88	ENSSSCG00000017591 NME/NM23 nucleoside diphosphate kinase 2 - NCBI gene 733683
ENSSSCP00000046889	86	17212	3	3	3	3	1.15	ENSSSCG00000038348 NME/NM23 nucleoside diphosphate kinase 1 - NCBI gene 100142626
ENSSSCP00000009276	218	41710	4	4	4	4	0.53	ENSSSCG00000008701 LDL receptor related protein associated protein 1 - NCBI gene 399654
ENSSSCP00000008794	217	67621	5	4	5	4	0.30	ENSSSCG00000008237 retinol saturase - NCBI gene 100519138
ENSSSCP00000000897	216	55464	7	6	7	6	0.62	ENSSSCG00000000843 thioredoxin reductase 1 - NCBI gene 396681
ENSSSCP00000008215	212	22985	5	3	4	3	0.78	ENSSSCG00000039962 heat shock protein family B (small) member 1 - NCBI gene 493184
ENSSSCP00000056290	212	38569	3	2	3	2	0.26	ENSSSCG00000031487 lymphocyte specific protein 1 - NCBI gene 110259215
ENSSSCP00000005322	210	48287	6	5	6	5	0.59	ENSSSCG00000004945 ribosomal protein L4 - NCBI gene 100038029
ENSSSCP00000013706	210	93771	7	7	7	7	0.40	ENSSSCG00000012890 T cell immune regulator 1 ATPase H+ transporting V0 subunit a3 - NCBI gene 100521769
ENSSSCP00000025968	209	28165	5	5	3	3	0.88	ENSSSCG00000030149 calpain small subunit 1 - NCBI gene 397587
ENSSSCP00000011627	209	121969	6	5	6	5	0.20	ENSSSCG00000010908 protein tyrosine phosphatase receptor type C - NCBI gene 100522631
ENSSSCP00000008922	209	22891	6	5	5	5	1.63	ENSSSCG00000008359 RAB1A member RAS oncogene family - NCBI gene 595116
ENSSSCP00000009139	171	22755	6	5	4	4	1.17	ENSSSCG00000008573 RAB10 member RAS oncogene family - NCBI gene 100526104
ENSSSCP00000014721	168	26842	5	3	4	3	0.64	ENSSSCG00000013848 RAB8A member RAS oncogene family - NCBI gene 100511006
ENSSSCP00000045312	119	24110	4	3	3	3	0.73	ENSSSCG00000005514 RAB14 member RAS oncogene family - NCBI gene 595112
ENSSSCP00000054851	116	23296	3	2	2	2	0.46	ENSSSCG00000033876 RAB35 member RAS oncogene family - NCBI gene 100151805
ENSSSCP00000001683	207	52828	4	4	4	4	0.40	ENSSSCG00000001549 FKBP prolyl isomerase 5 - NCBI gene 100155423
ENSSSCP00000006989	207	29397	6	5	6	5	1.13	ENSSSCG00000006556 tropomyosin 3 - NCBI gene 414388
ENSSSCP00000014722	91	28619	4	3	4	3	0.59	ENSSSCG00000013849 tropomyosin 4 - NCBI gene 397608
ENSSSCP00000031364	207	36104	6	4	6	4	0.64	ENSSSCG00000034758 pyridoxal kinase - NCBI gene 396983
ENSSSCP00000008146	207	41747	5	5	5	5	0.71	ENSSSCG00000007625 actin related protein 2/3 complex subunit 1B - NCBI gene 100174964
ENSSSCP00000004246	205	24475	6	5	6	5	1.47	ENSSSCG00000003930 ribosomal protein S8 - NCBI gene 100516861
ENSSSCP00000036543	203	73583	6	5	6	5	0.36	ENSSSCG00000013538 KH-type splicing regulatory protein - NCBI gene 100516780
ENSSSCP00000017443	203	62353	4	4	4	4	0.33	ENSSSCG00000016461 zyxin - NCBI gene 100524720
ENSSSCP00000039777	203	34508	9	7	9	7	1.47	ENSSSCG00000036014 ribosomal protein lateral stalk subunit P0 - NCBI gene 100049695
ENSSSCP00000003790	200	41272	7	6	7	6	0.91	ENSSSCG00000003491 aldo-keto reductase family 7 member A2 - NCBI gene 100511331
ENSSSCP00000022897	195	81008	7	5	7	5	0.32	ENSSSCG00000028197 phosphofructokinase liver type - NCBI gene 100621757
ENSSSCP00000042883	165	84849	7	5	7	5	0.30	ENSSSCG00000028197 phosphofructokinase liver type - NCBI gene 100621757
ENSSSCP00000021841	192	11181	4	3	4	3	2.17	ENSSSCG00000027357 cystatin B - NCBI gene 100038020
ENSSSCP00000035994	192	73397	7	7	7	7	0.54	ENSSSCG00000038320 P450 (cytochrome) oxidoreductase - NCBI gene 100170114
ENSSSCP00000020540	192	36844	6	5	6	5	0.83	ENSSSCG00000029256 aldo-keto reductase family 1 member A1 - NCBI gene 396924
ENSSSCP00000004374	192	61128	7	5	7	5	0.44	ENSSSCG00000004048 t-complex 1 - NCBI gene 100153485
ENSSSCP00000002026	192	51288	8	7	8	7	0.84	ENSSSCG00000001852 isocitrate dehydrogenase (NADP(+)) 2 mitochondrial - NCBI gene 397603
ENSSSCP00000022058	87	47146	6	4	6	4	0.46	ENSSSCG00000023264 isocitrate dehydrogenase (NADP(+)) 1 cytosolic - NCBI gene 102166364
ENSSSCP00000043100	190	50702	4	4	4	4	0.42	ENSSSCG00000032010 ribonuclease/angiogenin inhibitor 1 - NCBI gene 445517
ENSSSCP00000051407	190	53273	6	6	6	6	0.66	ENSSSCG00000007278 adenosylhomocysteinase - NCBI gene 497050
ENSSSCP00000034755	189	66830	6	6	6	6	0.50	ENSSSCG00000036501 WD repeat domain 1 - NCBI gene 100622706
ENSSSCP00000044965	188	72892	8	7	8	7	0.54	ENSSSCG00000034151 arginyl aminopeptidase - NCBI gene 100524577
ENSSSCP00000012187	188	39859	3	3	3	3	0.40	ENSSSCG00000011435 toll like receptor 9 - NCBI gene 397007
ENSSSCP00000026953	187	22534	5	4	5	4	1.19	ENSSSCG00000037030 ribosomal protein L15 - NCBI gene 100620094
ENSSSCP00000019022	187	33976	4	3	3	2	0.30	ENSSSCG00000017956 CD68 molecule - NCBI gene 103158530
ENSSSCP00000023723	186	35511	4	4	4	4	0.65	ENSSSCG00000029724 receptor for activated C kinase 1 - NCBI gene 397605
ENSSSCP00000011139	186	45569	4	4	4	4	0.48	ENSSSCG00000010450 lipase A lysosomal acid type - NCBI gene 100142668
ENSSSCP00000046854	185	72082	8	8	7	7	0.55	ENSSSCG00000032397 lamin B receptor - NCBI gene 110255643
ENSSSCP00000004530	184	35281	4	4	4	4	0.66	ENSSSCG00000004195 arginase 1 - NCBI gene 397115
ENSSSCP00000000402	183	17090	5	5	5	5	2.60	ENSSSCG00000039795 myosin light chain 6 - NCBI gene 396807
ENSSSCP00000040209	182	82884	9	7	9	7	0.46	ENSSSCG00000035147 N-acetyl-alpha-glucosaminidase - HGNC:7632
ENSSSCP00000028263	182	19088	3	3	3	3	1.00	ENSSSCG00000012784 signal sequence receptor subunit 4 - NCBI gene 100523300
ENSSSCP00000003805	182	48770	6	5	6	5	0.58	ENSSSCG00000003505 dolichyl-diphosphooligosaccharide--protein glycosyltransferase non-catalytic subunit - NCBI gene 397385
ENSSSCP00000021299	181	56425	2	2	2	2	0.17	ENSSSCG00000022404 solute carrier family 3 member 2 - NCBI gene 100144589
ENSSSCP00000012785	180	79713	6	5	6	5	0.33	ENSSSCG00000012000 1 4-alpha-glucan branching enzyme 1 - NCBI gene 100156209
ENSSSCP00000016481	179	43516	3	2	3	2	0.23	ENSSSCG00000015545 glutamate-ammonia ligase - NCBI gene 396944
ENSSSCP00000007417	178	53800	4	3	4	3	0.28	ENSSSCG00000006955 gasdermin D - NCBI gene 100515607
ENSSSCP00000010316	178	65301	3	2	3	2	0.15	ENSSSCG00000030130 dihydropyrimidinase like 2 - NCBI gene 100151886
ENSSSCP00000028612	178	76832	5	3	5	3	0.19	ENSSSCG00000013638 interleukin enhancer binding factor 3 - NCBI gene 100515360
ENSSSCP00000057921	177	23680	5	4	4	4	1.11	ENSSSCG00000032467 RAB5C member RAS oncogene family - NCBI gene 100523862
ENSSSCP00000034434	95	23934	4	3	3	3	0.74	ENSSSCG00000037597 RAB5B member RAS oncogene family - NCBI gene 100625381
ENSSSCP00000014937	176	96340	8	8	8	8	0.45	ENSSSCG00000014048 hexokinase 3 - NCBI gene 100522855
ENSSSCP00000024517	176	67684	10	7	10	7	0.59	ENSSSCG00000025537 protein tyrosine phosphatase non-receptor type 6 - NCBI gene 100171389
ENSSSCP00000007416	175	74979	4	4	4	4	0.27	ENSSSCG00000006954 eukaryotic translation elongation factor 1 delta - NCBI gene 100737048
ENSSSCP00000036072	175	30822	7	6	7	6	1.37	ENSSSCG00000014296 voltage dependent anion channel 1 - NCBI gene 397010
ENSSSCP00000026414	175	33367	5	4	5	4	0.70	ENSSSCG00000024655 prohibitin 2 - NCBI gene 100627467
ENSSSCP00000018460	174	124655	5	4	4	3	0.11	ENSSSCG00000017421 ATP citrate lyase - NCBI gene 100125957
ENSSSCP00000004124	174	61781	5	4	5	4	0.34	ENSSSCG00000003812 phosphoglucomutase 1 - NCBI gene 397566
ENSSSCP00000002737	173	9220	2	2	1	1	1.52	ENSSSCG00000002529 40S ribosomal protein S21 - NCBI gene 100518848
ENSSSCP00000008931	173	55816	5	4	5	4	0.38	ENSSSCG00000008368 UDP-glucose pyrophosphorylase 2 - NCBI gene 397040
ENSSSCP00000021331	173	92433	8	6	7	5	0.28	ENSSSCG00000026239 VPS35 retromer complex component - NCBI gene 100623578
ENSSSCP00000015208	172	36142	3	3	3	3	0.45	ENSSSCG00000014298 protein phosphatase 2 catalytic subunit alpha - NCBI gene 397656
ENSSSCP00000032195.SP	171	21905	3	3	3	3	0.83	ENSSSCG00000035684 transmembrane p24 trafficking protein 10 - NCBI gene 100158015
ENSSSCP00000018762	168	62665	1	1	1	1	0.07	ENSSSCG00000017707 TATA-box binding protein associated factor 15 - NCBI gene 100518332
ENSSSCP00000004533	168	111430	4	4	4	4	0.18	ENSSSCG00000004199 erythrocyte membrane protein band 4.1 like 2 - NCBI gene 100524836
ENSSSCP00000010408	168	24579	5	4	5	4	1.06	ENSSSCG00000009746 RAN member RAS oncogene family - NCBI gene 397655
ENSSSCP00000019494	168	60726	3	3	3	3	0.25	ENSSSCG00000023715 glucosamine (N-acetyl)-6-sulfatase - NCBI gene 100623722
ENSSSCP00000036089	167	10504	3	3	3	3	2.39	ENSSSCG00000034937 SH3 domain binding glutamate rich protein like 3 - NCBI gene 100621842
ENSSSCP00000003792	167	31570	3	3	3	3	0.53	ENSSSCG00000003493 capping actin protein of muscle Z-line subunit beta - NCBI gene 100134958
ENSSSCP00000007723	167	30129	5	5	5	5	1.09	ENSSSCG00000007253 microtubule associated protein RP/EB family member 1 - NCBI gene 733687
ENSSSCP00000018597	166	29843	6	6	6	6	1.44	ENSSSCG00000017549 prohibitin - NCBI gene 100524707
ENSSSCP00000058258	166	43275	7	5	6	5	0.68	ENSSSCG00000012847 transaldolase 1 - NCBI gene 100514210
ENSSSCP00000007354	165	29576	7	5	6	5	1.12	ENSSSCG00000006899 ribosomal protein L5 - NCBI gene 100135671
ENSSSCP00000012310	164	19768	5	5	5	5	2.05	ENSSSCG00000011552 actin related protein 2/3 complex subunit 4 - NCBI gene 100155875
ENSSSCP00000049232	163	97278	2	2	2	2	0.10	ENSSSCG00000033146 CD163 molecule - NCBI gene 397031
ENSSSCP00000022410	163	37991	5	4	5	4	0.60	ENSSSCG00000027224 poly(rC) binding protein 1 - NCBI gene 100511501
ENSSSCP00000000289	83	37606	2	2	2	2	0.27	ENSSSCG00000000274 poly(rC) binding protein 2 - NCBI gene 397665
ENSSSCP00000004085	162	43679	6	6	6	6	0.85	ENSSSCG00000003776 acyl-CoA dehydrogenase medium chain - NCBI gene 397104
ENSSSCP00000040219	162	29448	6	6	6	6	1.47	ENSSSCG00000032111 ribosomal protein L7 - NCBI gene 414418
ENSSSCP00000048214	162	38838	7	7	7	7	1.23	ENSSSCG00000033673 solute carrier family 25 member 6 - NCBI gene 403155
ENSSSCP00000013421	139	33162	8	6	8	6	1.24	ENSSSCG00000012623 solute carrier family 25 member 5 - NCBI gene 100158185
ENSSSCP00000033657	161	33924	6	5	6	5	0.93	ENSSSCG00000035904 ribosomal protein L7a - NCBI gene 110255317
ENSSSCP00000051211	161	69690	5	5	5	5	0.38	ENSSSCG00000038008 RNA binding motif protein 14 - NCBI gene 100625905
ENSSSCP00000017746	160	33773	3	3	3	3	0.49	ENSSSCG00000016756 biliverdin reductase A - NCBI gene 100515289
ENSSSCP00000007238	160	21316	3	3	2	2	0.51	ENSSSCG00000006785 RAP1A member of RAS oncogene family - NCBI gene 100153199
ENSSSCP00000039008	159	24923	6	5	5	4	1.03	ENSSSCG00000040317 superoxide dismutase 2 - NCBI gene 100154319
ENSSSCP00000008901	159	69266	7	5	7	5	0.38	ENSSSCG00000008339 glutamine--fructose-6-phosphate transaminase 1 - NCBI gene 397209
ENSSSCP00000026977	158	25078	2	2	2	2	0.42	ENSSSCG00000022742 peroxiredoxin 6 - NCBI gene 399538
ENSSSCP00000038627	158	32227	5	4	5	4	0.74	ENSSSCG00000039130 ribosomal protein L6 - NCBI gene 733592
ENSSSCP00000037770	157	22635	6	6	6	6	2.22	ENSSSCG00000029785 ribosomal protein S9 - NCBI gene 100622613
ENSSSCP00000014458	157	125570	5	3	5	3	0.11	ENSSSCG00000013604 myosin IF - NCBI gene 100517998
ENSSSCP00000046140	156	40183	5	5	5	5	0.74	ENSSSCG00000001229 patr class I histocompatibility antigen A-126 alpha chain-like - NCBI gene 100513601
ENSSSCP00000032607	130	43779	5	5	5	5	0.67	ENSSSCG00000001229 patr class I histocompatibility antigen A-126 alpha chain-like - NCBI gene 100513601
ENSSSCP00000020170	155	62574	2	2	2	2	0.15	ENSSSCG00000023080 tripeptidyl peptidase 1 - NCBI gene 100623352
ENSSSCP00000055487	155	16434	3	3	3	3	1.22	ENSSSCG00000031370 ribosomal protein S14 - NCBI gene 110259542
ENSSSCP00000000949	154	40319	6	6	6	6	0.94	ENSSSCG00000000886 solute carrier family 25 member 3 - NCBI gene 100302698
ENSSSCP00000004733	154	18808	4	3	4	3	1.02	ENSSSCG00000004385 sorting nexin 3 - NCBI gene 100627262
ENSSSCP00000026549	154	51579	4	4	4	4	0.41	ENSSSCG00000038055 coronin 1A - NCBI gene 100621483
ENSSSCP00000000950	154	43269	4	4	4	4	0.51	ENSSSCG00000038487 thymopoietin - NCBI gene 100512350
ENSSSCP00000050515	154	27303	4	4	4	4	0.91	ENSSSCG00000039071 chloride intracellular channel 1 - NCBI gene 110255330
ENSSSCP00000039978	64	28580	5	3	5	3	0.59	ENSSSCG00000039998 chloride intracellular channel 2 - NCBI gene 100516055
ENSSSCP00000015218	153	39693	5	5	5	5	0.75	ENSSSCG00000014307 H2A histone family member Y - NCBI gene 100512769
ENSSSCP00000010484	153	20761	7	6	5	5	2.57	ENSSSCG00000009821 actin related protein 2/3 complex subunit 3 - NCBI gene 100154518
ENSSSCP00000014130	151	84359	4	3	4	3	0.17	ENSSSCG00000013297 CD44 molecule (Indian blood group) - NCBI gene 100525150
ENSSSCP00000008941	151	58533	3	3	3	3	0.26	ENSSSCG00000008377 chaperonin containing TCP1 subunit 4 - NCBI gene 100521551
ENSSSCP00000007190	150	114917	5	5	5	5	0.22	ENSSSCG00000006740 ATPase Na+/K+ transporting subunit alpha 1 - NCBI gene 397481
ENSSSCP00000024145	150	31483	5	4	4	3	0.53	ENSSSCG00000033697 ribosomal protein S2 - NCBI gene 100624157
ENSSSCP00000003318	150	27520	5	4	4	3	0.91	ENSSSCG00000003064 ETHE1 persulfide dioxygenase - NCBI gene 106504117
ENSSSCP00000033480	150	41691	5	5	5	5	0.71	ENSSSCG00000010081 mitogen-activated protein kinase 1 - NCBI gene 100153927
ENSSSCP00000044198	67	38808	2	2	2	2	0.26	ENSSSCG00000040682 mitogen-activated protein kinase 3 - NCBI gene 445013
ENSSSCP00000018556	149	23347	4	3	4	3	0.77	ENSSSCG00000017509 ribosomal protein L19 - NCBI gene 396989
ENSSSCP00000042364	149	18807	7	6	7	6	3.08	ENSSSCG00000035997 ribosomal protein L10 - NCBI gene 733593
ENSSSCP00000005379	146	25077	7	6	7	6	1.88	ENSSSCG00000005001 ribosomal protein L10 like - NCBI gene 100514266
ENSSSCP00000000527	148	57750	2	2	2	2	0.17	ENSSSCG00000000496 chaperonin containing TCP1 subunit 2 - NCBI gene 100157776
ENSSSCP00000026564	148	60082	4	3	4	3	0.25	ENSSSCG00000024126 chaperonin containing TCP1 subunit 5 - NCBI gene 100627652
ENSSSCP00000012018	147	21208	4	3	4	3	0.87	ENSSSCG00000011272 ribosomal protein L14 - NCBI gene 100037994
ENSSSCP00000042515	147	37628	4	4	4	4	0.61	ENSSSCG00000034072 of 2 Hsap:heat shock protein 90 beta family member 1 - HGNC:12028
ENSSSCP00000001487	147	59501	6	5	6	5	0.46	ENSSSCG00000001400 DExD-box helicase 39B - NCBI gene 448813
ENSSSCP00000012823	146	23483	4	3	3	2	0.46	ENSSSCG00000012042 ATP synthase peripheral stalk subunit OSCP - NCBI gene 733678
ENSSSCP00000041184	143	15281	1	1	1	1	0.33	ENSSSCG00000033729 of 1 Hsap:ferritin light chain - HGNC:3999
ENSSSCP00000010202	143	44361	3	3	3	3	0.35	ENSSSCG00000009555 lysosomal associated membrane protein 1 - NCBI gene 494565
ENSSSCP00000033276	142	23437	5	5	4	4	1.57	ENSSSCG00000034058 Rho GDP dissociation inhibitor alpha - NCBI gene 100529116
ENSSSCP00000010805	141	30423	2	2	2	2	0.34	ENSSSCG00000010132 catechol-O-methyltransferase - NCBI gene 100155530
ENSSSCP00000016790	141	56907	2	2	2	2	0.17	ENSSSCG00000015844 glutathione-disulfide reductase - NCBI gene 396625
ENSSSCP00000019544	141	60117	5	4	5	4	0.35	ENSSSCG00000023761 heterogeneous nuclear ribonucleoprotein R - NCBI gene 100620404
ENSSSCP00000004639	138	69761	6	5	6	5	0.38	ENSSSCG00000004294 synaptotagmin binding cytoplasmic RNA interacting protein - NCBI gene 100154370
ENSSSCP00000010038	140	31975	1	1	1	1	0.15	ENSSSCG00000009407 esterase D - NCBI gene 397127
ENSSSCP00000015286	140	40372	4	3	4	3	0.39	ENSSSCG00000014369 CD14 molecule - NCBI gene 100037938
ENSSSCP00000018562	140	98418	4	4	4	4	0.20	ENSSSCG00000017514 karyopherin subunit beta 1 - NCBI gene 100518449
ENSSSCP00000040384	140	30068	3	3	3	3	0.56	ENSSSCG00000040642 LIM and SH3 protein 1 - NCBI gene 110256017
ENSSSCP00000017010	138	88828	3	3	3	3	0.16	ENSSSCG00000016057 signal transducer and activator of transcription 1 - NCBI gene 396655
ENSSSCP00000025619	138	19892	3	3	3	3	0.94	ENSSSCG00000023792 small nuclear ribonucleoprotein U1 subunit 70 - NCBI gene 100628160
ENSSSCP00000018988	135	75758	5	4	5	4	0.27	ENSSSCG00000017923 arachidonate 12-lipoxygenase 12S type - NCBI gene 100620614
ENSSSCP00000037051	135	21980	3	3	3	3	0.83	ENSSSCG00000033672 histone cluster 1 H1 family member e - HGNC:4718
ENSSSCP00000013652	135	11686	1	1	1	1	0.45	ENSSSCG00000012842 ribosomal protein lateral stalk subunit P2 - NCBI gene 100513643
ENSSSCP00000013044	135	60392	2	2	2	2	0.16	ENSSSCG00000012257 monoamine oxidase A - NCBI gene 414424
ENSSSCP00000017885	135	114621	3	3	3	3	0.13	ENSSSCG00000016877 nicotinamide nucleotide transhydrogenase - NCBI gene 100526144
ENSSSCP00000013038	134	73595	8	5	8	5	0.36	ENSSSCG00000012252 DEAD-box helicase 3 X-linked - NCBI gene 100515940
ENSSSCP00000021647	134	274585	6	5	6	5	0.09	ENSSSCG00000029944 fatty acid synthase - NCBI gene 397561
ENSSSCP00000038109	133	46049	5	3	5	3	0.34	ENSSSCG00000011755 neutral cholesterol ester hydrolase 1 - NCBI gene 100154209
ENSSSCP00000013894	133	48770	4	4	4	4	0.44	ENSSSCG00000013064 eukaryotic translation elongation factor 1 gamma - NCBI gene 397022
ENSSSCP00000049666	133	22891	2	2	2	2	0.47	ENSSSCG00000033337 Rho GDP dissociation inhibitor beta - NCBI gene 100155466
ENSSSCP00000014756	133	27803	4	4	4	4	0.90	ENSSSCG00000013878 6-phosphogluconolactonase - NCBI gene 100517636
ENSSSCP00000001570	132	30547	4	3	4	3	0.55	ENSSSCG00000001455 MHC class II histocompatibility antigen SLA-DRB1 - NCBI gene 100153386
ENSSSCP00000021676	132	60565	5	5	5	5	0.45	ENSSSCG00000026761 chaperonin containing TCP1 subunit 8 - NCBI gene 100623886
ENSSSCP00000050879	131	12106	2	2	2	2	1.04	ENSSSCG00000005453 thioredoxin - NCBI gene 397581
ENSSSCP00000012901	131	5050	3	3	2	2	10.44	ENSSSCG00000012119 thymosin beta 4 X-linked - NCBI gene 733606
ENSSSCP00000004014	129	144550	4	3	4	3	0.10	ENSSSCG00000003707 NPC intracellular cholesterol transporter 1 - NCBI gene 397591
ENSSSCP00000000123	128	63006	4	3	4	3	0.24	ENSSSCG00000000119 eukaryotic translation initiation factor 3 subunit L - NCBI gene 100515608
ENSSSCP00000058825	127	20719	2	2	2	2	0.53	ENSSSCG00000038366 RAP2B member of RAS oncogene family - NCBI gene 100144507
ENSSSCP00000032096	126	44830	4	3	4	3	0.35	ENSSSCG00000035686 citrate synthase - NCBI gene 397519
ENSSSCP00000011535	126	171565	4	4	4	4	0.11	ENSSSCG00000010821 glutamyl-prolyl-tRNA synthetase - NCBI gene 449526
ENSSSCP00000020307	126	83086	3	3	3	3	0.18	ENSSSCG00000030415 dipeptidyl peptidase 3 - NCBI gene 100519350
ENSSSCP00000014067	126	49828	2	2	2	2	0.20	ENSSSCG00000013239 proteasome 26S subunit ATPase 3 - NCBI gene 100512454
ENSSSCP00000009925	126	18610	2	2	2	2	0.60	ENSSSCG00000009303 ribosomal protein L21 - NCBI gene 100736809
ENSSSCP00000036991.SP	126	126513	7	5	7	5	0.20	ENSSSCG00000007754 integrin subunit alpha D - NCBI gene 100626336
ENSSSCP00000011381	126	28682	4	4	3	3	0.59	ENSSSCG00000010682 peroxiredoxin 3 - NCBI gene 100154143
ENSSSCP00000001567	125	28553	2	2	2	2	0.37	ENSSSCG00000001453 MHC class II DR-alpha - NCBI gene 100135040
ENSSSCP00000003378	125	33669	3	3	3	3	0.49	ENSSSCG00000003120 NSF attachment protein alpha - NCBI gene 100515953
ENSSSCP00000013824	125	82314	4	4	4	4	0.24	ENSSSCG00000012999 calpain 1 - NCBI gene 397027
ENSSSCP00000058152	125	26541	4	4	4	4	0.95	ENSSSCG00000027257 proteasome subunit beta 1 - NCBI gene 100621969
ENSSSCP00000013632	125	47145	6	5	6	5	0.61	ENSSSCG00000012822 membrane palmitoylated protein 1 - NCBI gene 100517992
ENSSSCP00000007654	125	11945	3	3	2	2	1.95	ENSSSCG00000007188 FKBP prolyl isomerase 1A - NCBI gene 654323
ENSSSCP00000040850	125	31558	3	3	3	3	0.53	ENSSSCG00000038086 enoyl-CoA hydratase short chain 1 - NCBI gene 100156927
ENSSSCP00000001575	124	29804	3	2	3	2	0.35	ENSSSCG00000001457 SLA-DQ beta1 domain - NCBI gene 100037921
ENSSSCP00000019602	123	22404	5	3	5	3	0.81	ENSSSCG00000025928 ribosomal protein L18 - NCBI gene 100738912
ENSSSCP00000058218	122	141101	6	6	6	6	0.21	ENSSSCG00000038950 valyl-tRNA synthetase - NCBI gene 100270813
ENSSSCP00000018561	121	104299	5	4	5	4	0.19	ENSSSCG00000017513 aminopeptidase puromycin sensitive - NCBI gene 414413
ENSSSCP00000000553	121	45631	3	3	3	3	0.34	ENSSSCG00000000522 nucleosome assembly protein 1 like 1 - NCBI gene 100524086
ENSSSCP00000026903	120	55794	4	4	4	4	0.38	ENSSSCG00000022790 sorting nexin 2 - NCBI gene 100626970
ENSSSCP00000036353	120	33746	5	5	5	5	0.93	ENSSSCG00000035195 histamine N-methyltransferase - NCBI gene 100624677
ENSSSCP00000030286	120	10466	3	3	3	3	2.43	ENSSSCG00000006590 S100 calcium binding protein A8 - NCBI gene 100127488
ENSSSCP00000012658	120	58251	4	4	4	4	0.36	ENSSSCG00000011884 hematopoietic cell-specific Lyn substrate 1 - NCBI gene 100521992
ENSSSCP00000013730	119	38229	5	5	5	5	0.79	ENSSSCG00000012913 protein phosphatase 1 catalytic subunit alpha - NCBI gene 733611
ENSSSCP00000027120	118	79441	3	3	3	3	0.18	ENSSSCG00000024564 inner membrane mitochondrial protein - NCBI gene 100738124
ENSSSCP00000026257	117	99985	4	4	4	4	0.20	ENSSSCG00000027946 major vault protein - NCBI gene 100622738
ENSSSCP00000054684	117	45524	3	3	3	3	0.34	ENSSSCG00000037979 alanyl-tRNA synthetase domain containing 1 - NCBI gene 110255998
ENSSSCP00000011378	117	166356	6	5	6	5	0.15	ENSSSCG00000010679 eukaryotic translation initiation factor 3 subunit A - NCBI gene 100156570
ENSSSCP00000048640	117	22030	2	2	2	2	0.49	ENSSSCG00000040811 apoptosis-associated speck-like protein containing a CARD - NCBI gene 100522011
ENSSSCP00000035465	116	25996	3	3	3	3	0.67	ENSSSCG00000039582 proteasome subunit alpha 2 - NCBI gene 100620420
ENSSSCP00000021460	116	33760	2	2	2	2	0.30	ENSSSCG00000030225 transformer 2 beta homolog - NCBI gene 768108
ENSSSCP00000006809	116	139892	6	3	6	3	0.10	ENSSSCG00000006386 coatomer protein complex subunit alpha - NCBI gene 100157296
ENSSSCP00000014220	116	17212	5	5	5	5	2.57	ENSSSCG00000013381 ribosomal protein S13 - NCBI gene 100513520
ENSSSCP00000031671	115	55984	2	2	2	2	0.17	ENSSSCG00000033991 dipeptidyl peptidase 7 - NCBI gene 100626630
ENSSSCP00000020607	115	35288	2	2	2	2	0.29	ENSSSCG00000028019 leucine rich repeat containing 59 - NCBI gene 100514317
ENSSSCP00000032921	115	40262	3	3	3	3	0.39	ENSSSCG00000040634 endoplasmic reticulum protein 44 - NCBI gene 100192437
ENSSSCP00000013646	115	104279	4	4	4	4	0.19	ENSSSCG00000012836 adaptor related protein complex 2 subunit alpha 2 - NCBI gene 100513262
ENSSSCP00000003471	109	108597	6	4	5	3	0.18	ENSSSCG00000003199 adaptor related protein complex 2 subunit alpha 1 - NCBI gene 100520250
ENSSSCP00000032629	115	37655	7	7	7	7	1.29	ENSSSCG00000008316 N-acetylglucosamine kinase - NCBI gene 100523729
ENSSSCP00000033008	114	23278	3	3	2	2	0.46	ENSSSCG00000037606 proteasome subunit beta 3 - NCBI gene 497064
ENSSSCP00000024485	114	33778	2	2	2	2	0.30	ENSSSCG00000038947 heterogeneous nuclear ribonucleoprotein C (C1/C2) - NCBI gene 100626496
ENSSSCP00000026618	114	80796	2	2	2	2	0.12	ENSSSCG00000023503 protein kinase C delta - NCBI gene 100622955
ENSSSCP00000003670	113	20095	5	4	4	3	0.93	ENSSSCG00000003385 Parkinsonism associated deglycase - NCBI gene 780404
ENSSSCP00000041752	113	12437	1	1	1	1	0.42	ENSSSCG00000038399 ATP synthase peripheral stalk subunit F6 - NCBI gene 100622245
ENSSSCP00000000399	113	117504	7	6	6	5	0.21	ENSSSCG00000000379 extended synaptotagmin 1 - NCBI gene 100519485
ENSSSCP00000014466	112	38159	3	3	3	3	0.42	ENSSSCG00000032282 acid phosphatase 5 tartrate resistant - NCBI gene 397414
ENSSSCP00000022604	112	94505	5	3	5	3	0.15	ENSSSCG00000023998 proteasome 26S subunit non-ATPase 2 - NCBI gene 100627568
ENSSSCP00000002938	111	106457	6	5	6	5	0.24	ENSSSCG00000002723 alanyl-tRNA synthetase - NCBI gene 100525399
ENSSSCP00000000040	110	34163	3	3	3	3	0.48	ENSSSCG00000000038 NADH-cytochrome b5 reductase 3-like - NCBI gene 100524254
ENSSSCP00000017242	110	78238	5	5	5	5	0.33	ENSSSCG00000016275 nucleolin - NCBI gene 100737210
ENSSSCP00000014455	110	81364	6	4	6	4	0.25	ENSSSCG00000013602 heterogeneous nuclear ribonucleoprotein M - NCBI gene 100514153
ENSSSCP00000003880	109	54352	1	1	1	1	0.09	ENSSSCG00000003577 WASP family member 2 - NCBI gene 100512789
ENSSSCP00000020139	109	17248	3	3	3	3	1.15	ENSSSCG00000028850 ribosomal protein L26 - NCBI gene 100627662
ENSSSCP00000017999	81	17246	3	3	3	3	1.15	ENSSSCG00000016989 ribosomal protein L26 like 1 - NCBI gene 100216316
ENSSSCP00000051974	109	49708	3	2	3	2	0.20	ENSSSCG00000038423 galactosidase alpha - NCBI gene 100415928
ENSSSCP00000021394	108	18101	3	1	2	1	0.27	ENSSSCG00000009848 descr. not available
ENSSSCP00000008030	108	34510	3	2	3	2	0.29	ENSSSCG00000007522 cathepsin Z - NCBI gene 100141405
ENSSSCP00000009623	108	30154	6	5	5	4	0.80	ENSSSCG00000009019 ribosomal protein S3A - NCBI gene 414390
ENSSSCP00000000310	108	127896	2	1	2	1	0.04	ENSSSCG00000000295 NCK associated protein 1 like - NCBI gene 102162203
ENSSSCP00000006644	108	23675	3	3	3	3	0.75	ENSSSCG00000006232 RAB2A member RAS oncogene family - NCBI gene 100151822
ENSSSCP00000013737	108	54775	7	6	6	6	0.63	ENSSSCG00000012920 coronin 1B - NCBI gene 100511677
ENSSSCP00000033315	107	49442	5	2	5	2	0.20	ENSSSCG00000015559 neutrophil cytosolic factor 2 - NCBI gene 100142665
ENSSSCP00000052080	107	96333	6	5	5	5	0.26	ENSSSCG00000014292 zinc finger CCHC-type containing 10 - NCBI gene 100524672
ENSSSCP00000020816	107	42888	3	2	3	2	0.23	ENSSSCG00000024059 vesicle amine transport 1 - NCBI gene 100625359
ENSSSCP00000025578	106	44949	2	1	2	1	0.10	ENSSSCG00000023126 TAR DNA binding protein - NCBI gene 100739753
ENSSSCP00000032557	106	377677	7	5	7	5	0.06	ENSSSCG00000033010 AHNAK nucleoprotein - NCBI gene 106504153
ENSSSCP00000001631	106	17708	5	5	5	5	2.44	ENSSSCG00000001502 ribosomal protein S18 - NCBI gene 396980
ENSSSCP00000017722	29	66970	2	2	2	2	0.14	ENSSSCG00000016732 transforming growth factor beta regulator 4 - NCBI gene 397641
ENSSSCP00000042385	106	55059	4	3	4	3	0.28	ENSSSCG00000035218 adenosine deaminase 2 - NCBI gene 397079
ENSSSCP00000010363	106	24262	2	2	1	1	0.20	ENSSSCG00000009704 high mobility group box 2 - NCBI gene 397130
ENSSSCP00000034599	105	13058	1	1	1	1	0.39	ENSSSCG00000039290 myotrophin - NCBI gene 100521697
ENSSSCP00000002723	105	54885	2	1	2	1	0.09	ENSSSCG00000002516 tryptophanyl-tRNA synthetase - NCBI gene 100515390
ENSSSCP00000022034	105	61389	6	5	6	5	0.44	ENSSSCG00000020666 EH domain containing 4 - NCBI gene 100738234
ENSSSCP00000006947	105	38623	3	3	3	3	0.41	ENSSSCG00000006520 secretory carrier membrane protein 3 - NCBI gene 100152731
ENSSSCP00000014919	104	31741	2	2	2	2	0.32	ENSSSCG00000014031 heterogeneous nuclear ribonucleoprotein A/B - NCBI gene 100127170
ENSSSCP00000000393	104	13420	2	2	2	2	0.91	ENSSSCG00000000374 ribosomal protein S26 - NCBI gene 100037997
ENSSSCP00000004891	104	32660	2	1	2	1	0.15	ENSSSCG00000004537 thioredoxin like 1 - NCBI gene 100512385
ENSSSCP00000051116	103	89412	6	5	6	5	0.29	ENSSSCG00000039390 eukaryotic translation initiation factor 3 subunit B - HGNC:3280
ENSSSCP00000027026	103	24405	6	4	5	4	1.06	ENSSSCG00000024974 ribosomal protein L13 - NCBI gene 100628232
ENSSSCP00000024131	103	66079	1	1	1	1	0.07	ENSSSCG00000024413 protein phosphatase 2 scaffold subunit Aalpha - NCBI gene 397088
ENSSSCP00000027386	101	51065	3	2	2	2	0.19	ENSSSCG00000023630 carboxypeptidase M - NCBI gene 100628221
ENSSSCP00000024773	58	41101	3	2	2	2	0.24	ENSSSCG00000024437 adaptor related protein complex 2 subunit mu 1 - NCBI gene 100626761
ENSSSCP00000022554	101	19685	4	3	4	3	0.96	ENSSSCG00000029034 cytochrome c oxidase subunit 4 isoform 1 mitochondrial - NCBI gene 100624067
ENSSSCP00000002919	101	71842	2	2	2	2	0.13	ENSSSCG00000002704 lysyl-tRNA synthetase - NCBI gene 100521452
ENSSSCP00000012377	101	22511	2	1	2	1	0.22	ENSSSCG00000011613 histone H1x - NCBI gene 100516295
ENSSSCP00000034019	101	30630	2	2	2	2	0.34	ENSSSCG00000040710 surfeit 4 - NCBI gene 100623620
ENSSSCP00000033148	100	54819	3	2	3	2	0.18	ENSSSCG00000006324 aldehyde dehydrogenase 9 family member A1 - NCBI gene 100153809
ENSSSCP00000038233	100	20803	1	1	1	1	0.24	ENSSSCG00000032914 mesencephalic astrocyte derived neurotrophic factor - NCBI gene 100505460
ENSSSCP00000008804	100	4820	2	2	1	1	4.43	ENSSSCG00000008245 thymosin beta 10 - NCBI gene 100037998
ENSSSCP00000009549	100	71621	2	2	2	2	0.13	ENSSSCG00000008948 albumin - NCBI gene 396960
ENSSSCP00000012432	100	103265	5	2	5	2	0.09	ENSSSCG00000011662 coatomer protein complex subunit beta 2 - NCBI gene 100156939
ENSSSCP00000040154	99	20057	2	2	2	2	0.55	ENSSSCG00000032090 programmed cell death 6 - NCBI gene 100620798
ENSSSCP00000025295	99	159861	3	2	3	2	0.06	ENSSSCG00000030255 eukaryotic translation initiation factor 4 gamma 1 - NCBI gene 449528
ENSSSCP00000017087	99	24960	2	2	2	2	0.43	ENSSSCG00000016128 eukaryotic translation elongation factor 1 beta 2 - NCBI gene 100154920
ENSSSCP00000003775	98	28722	3	3	3	3	0.59	ENSSSCG00000003477 NECAP endocytosis associated 2 - NCBI gene 100523442
ENSSSCP00000010555	98	29325	4	4	4	4	0.83	ENSSSCG00000009888 endoplasmic reticulum protein 29 - NCBI gene 100156625
ENSSSCP00000008332	98	49762	4	3	4	3	0.31	ENSSSCG00000007803 Tu translation elongation factor mitochondrial - NCBI gene 100516488
ENSSSCP00000030729	98	43251	4	4	4	4	0.51	ENSSSCG00000028553 interleukin enhancer binding factor 2 - NCBI gene 100154734
ENSSSCP00000049861	97	9890	3	3	3	3	2.67	ENSSSCG00000032213 diazepam binding inhibitor acyl-CoA binding protein - NCBI gene 397212
ENSSSCP00000011276	97	42701	2	2	2	2	0.23	ENSSSCG00000010585 actin related protein 1A - NCBI gene 100156619
ENSSSCP00000000971	97	16501	3	2	3	2	0.70	ENSSSCG00000000908 descr. not available
ENSSSCP00000019193	97	25224	2	2	2	2	0.42	ENSSSCG00000025966 eukaryotic translation initiation factor 4H - NCBI gene 100627717
ENSSSCP00000019428	96	17025	3	2	2	2	0.67	ENSSSCG00000021591 RNA binding motif protein 3 - NCBI gene 100627807
ENSSSCP00000011995	96	44986	3	3	2	2	0.22	ENSSSCG00000011250 acetyl-CoA acyltransferase 1 - NCBI gene 100515577
ENSSSCP00000042853	96	22935	4	4	4	4	1.16	ENSSSCG00000033727 glutathione peroxidase 1 - NCBI gene 397403
ENSSSCP00000014601	96	40527	5	3	5	3	0.39	ENSSSCG00000013731 deoxyribonuclease 2 lysosomal - NCBI gene 397398
ENSSSCP00000018786	95	47634	2	2	2	2	0.21	ENSSSCG00000017731 proteasome 26S subunit non-ATPase 11 - NCBI gene 100523278
ENSSSCP00000036374	95	16685	2	1	2	1	0.30	ENSSSCG00000032341 allograft inflammatory factor 1 - NCBI gene 397271
ENSSSCP00000001580	95	29138	4	3	4	3	0.58	ENSSSCG00000026951 proteasome subunit beta 8 - NCBI gene 396975
ENSSSCP00000008865	94	59949	2	2	2	2	0.16	ENSSSCG00000008303 chaperonin containing TCP1 subunit 7 - NCBI gene 100322871
ENSSSCP00000014264	94	27364	4	3	4	3	0.62	ENSSSCG00000013415 azurocidin 1 - NCBI gene 100522363
ENSSSCP00000042588	93	81142	6	5	6	5	0.32	ENSSSCG00000015214 STT3 oligosaccharyltransferase complex catalytic subunit A - NCBI gene 100511525
ENSSSCP00000001699	93	19546	2	2	2	2	0.57	ENSSSCG00000001564 serine and arginine rich splicing factor 3 - NCBI gene 100739153
ENSSSCP00000009051	89	25799	2	2	2	2	0.41	ENSSSCG00000008484 serine and arginine rich splicing factor 7 - NCBI gene 100518189
ENSSSCP00000003343	93	36699	5	5	5	5	0.83	ENSSSCG00000003088 apolipoprotein E - NCBI gene 397576
ENSSSCP00000027111	93	21558	3	3	3	3	0.85	ENSSSCG00000022048 receptor accessory protein 5 - NCBI gene 100516959
ENSSSCP00000034698	92	49624	2	2	2	2	0.20	ENSSSCG00000032428 arylsulfatase A - NCBI gene 396973
ENSSSCP00000041181	92	49440	1	1	1	1	0.09	ENSSSCG00000035863 perilipin 2 - NCBI gene 397402
ENSSSCP00000013506	92	42249	2	2	2	2	0.24	ENSSSCG00000012703 RNA binding motif protein X-linked - NCBI gene 100158042
ENSSSCP00000028928	92	30312	2	2	2	2	0.34	ENSSSCG00000030921 apolipoprotein A1 - NCBI gene 397691
ENSSSCP00000026311	92	80697	2	2	2	2	0.12	ENSSSCG00000029411 calpain 2 - NCBI gene 397393
ENSSSCP00000023129	92	21051	1	1	1	1	0.23	ENSSSCG00000030567 signal sequence receptor subunit 3 - NCBI gene 100625983
ENSSSCP00000038329	91	17695	1	1	1	1	0.28	ENSSSCG00000032580 microsomal glutathione S-transferase 1 - NCBI gene 397567
ENSSSCP00000044272	91	16087	6	5	6	5	2.89	ENSSSCG00000037645 coactosin like F-actin binding protein 1 - NCBI gene 100621773
ENSSSCP00000018226	91	42465	4	3	4	3	0.37	ENSSSCG00000017203 galactokinase 1 - NCBI gene 100521514
ENSSSCP00000001574	91	27849	2	2	2	2	0.38	ENSSSCG00000001456 MHC class II histocompatibility antigen SLA-DQA - NCBI gene 100153387
ENSSSCP00000014233	91	29822	2	2	2	2	0.35	ENSSSCG00000013391 proteasome subunit alpha 1 - NCBI gene 100516779
ENSSSCP00000022207	91	59230	6	3	6	3	0.25	ENSSSCG00000028522 keratin 10 - NCBI gene 100519971
ENSSSCP00000024028	90	15788	4	2	3	2	0.74	ENSSSCG00000025507 ribosomal protein L27 - NCBI gene 100037995
ENSSSCP00000051264	90	47451	3	2	3	2	0.21	ENSSSCG00000039235 proteasome 26S subunit ATPase 4 - NCBI gene 110260986
ENSSSCP00000003505	90	27974	1	1	1	1	0.17	ENSSSCG00000003229 electron transfer flavoprotein subunit beta - NCBI gene 396614
ENSSSCP00000016821	90	81161	1	1	1	1	0.06	ENSSSCG00000015872 glycerol-3-phosphate dehydrogenase 2 - NCBI gene 397348
ENSSSCP00000005025	89	50378	4	4	4	4	0.43	ENSSSCG00000004666 sulfide quinone oxidoreductase - NCBI gene 100154990
ENSSSCP00000013892	89	75565	1	1	1	1	0.06	ENSSSCG00000013062 metastasis associated 1 family member 2 - NCBI gene 100515941
ENSSSCP00000036808	89	15485	3	3	2	2	1.32	ENSSSCG00000006153 fatty acid binding protein 5 - NCBI gene 574074
ENSSSCP00000014453	88	24588	5	3	5	3	0.71	ENSSSCG00000013600 RAB11B member RAS oncogene family - NCBI gene 100513782
ENSSSCP00000009269	88	48566	3	3	3	3	0.32	ENSSSCG00000008695 major facilitator superfamily domain containing 10 - NCBI gene 100626728
ENSSSCP00000041057	88	109012	2	2	2	2	0.09	ENSSSCG00000027565 Rho GTPase activating protein 45 - NCBI gene 100623239
ENSSSCP00000009757	88	31357	4	4	3	3	0.53	ENSSSCG00000009150 hydroxyacyl-CoA dehydrogenase - NCBI gene 397604
ENSSSCP00000043149	88	28321	2	2	2	2	0.37	ENSSSCG00000033653 U2 small nuclear RNA auxiliary factor 1 - NCBI gene 110256499
ENSSSCP00000007560	88	87388	2	2	2	2	0.11	ENSSSCG00000007097 Sec23 homolog B coat complex II component - NCBI gene 100524115
ENSSSCP00000000266	87	65006	3	2	3	2	0.15	ENSSSCG00000000251 keratin 1 - NCBI gene 100049664
ENSSSCP00000020790	87	28235	2	2	2	2	0.37	ENSSSCG00000029830 ribosomal protein L8 - NCBI gene 100154456
ENSSSCP00000025530	87	76937	3	3	3	3	0.19	ENSSSCG00000026742 Bruton tyrosine kinase - NCBI gene 100627308
ENSSSCP00000009682	87	23722	3	3	3	3	0.75	ENSSSCG00000009072 progesterone receptor membrane component 2 - NCBI gene 100048965
ENSSSCP00000018191	87	42409	2	2	2	2	0.23	ENSSSCG00000017168 septin 9 - NCBI gene 100621037
ENSSSCP00000022947	86	41567	2	2	2	2	0.24	ENSSSCG00000028485 Y-box binding protein 1 - NCBI gene 100620708
ENSSSCP00000005345	86	11635	1	1	1	1	0.45	ENSSSCG00000004970 ribosomal protein lateral stalk subunit P1 - NCBI gene 100170119
ENSSSCP00000027504	85	35766	3	3	3	3	0.45	ENSSSCG00000022005 sideroflexin 3 - NCBI gene 100154194
ENSSSCP00000007389	85	45389	3	3	2	2	0.22	ENSSSCG00000006930 SH3 domain containing GRB2 like endophilin B1 - NCBI gene 100316852
ENSSSCP00000027087	85	122261	2	2	2	2	0.08	ENSSSCG00000025323 splicing factor 3b subunit 3 - NCBI gene 100512659
ENSSSCP00000012724	85	33744	1	1	1	1	0.14	ENSSSCG00000011942 CD47 molecule - NCBI gene 397042
ENSSSCP00000052582	84	23751	3	3	3	3	0.75	ENSSSCG00000034448 ribosomal protein L13a - NCBI gene 780432
ENSSSCP00000002505	83	12422	3	3	3	3	1.84	ENSSSCG00000002307 ERH mRNA splicing and mitosis factor - NCBI gene 100152505
ENSSSCP00000018229	83	25304	5	4	5	4	1.01	ENSSSCG00000017206 growth factor receptor bound protein 2 - NCBI gene 100192436
ENSSSCP00000015499	83	16695	3	2	2	2	0.69	ENSSSCG00000014569 ribosomal protein L27a - NCBI gene 100517228
ENSSSCP00000020929	83	107921	5	2	4	2	0.09	ENSSSCG00000023318 methionyl-tRNA synthetase - NCBI gene 100516610
ENSSSCP00000017555	82	12885	2	2	2	2	0.96	ENSSSCG00000016571 descr. not available
ENSSSCP00000034576	82	23832	2	2	2	2	0.45	ENSSSCG00000040275 heme binding protein 1 - NCBI gene 494567
ENSSSCP00000051888	82	46379	3	2	3	2	0.21	ENSSSCG00000040494 ribosomal protein L3 - NCBI gene 396768
ENSSSCP00000001953	82	148806	2	2	2	2	0.06	ENSSSCG00000001787 interleukin 16 - NCBI gene 396589
ENSSSCP00000011948	82	62223	2	2	2	2	0.16	ENSSSCG00000011198 raftlin lipid raft linker 1 - NCBI gene 100155924
ENSSSCP00000007487	82	30927	1	1	1	1	0.15	ENSSSCG00000007026 voltage dependent anion channel 3 - NCBI gene 397651
ENSSSCP00000019211	81	20749	2	2	2	2	0.53	ENSSSCG00000031088 ribosomal protein S7 - NCBI gene 100736789
ENSSSCP00000004715	81	85614	2	2	2	2	0.11	ENSSSCG00000004368 prolyl endopeptidase - NCBI gene 445540
ENSSSCP00000005903	81	52479	4	3	4	3	0.29	ENSSSCG00000005507 proteasome 26S subunit non-ATPase 5 - NCBI gene 100155007
ENSSSCP00000006914	80	56272	2	2	2	2	0.17	ENSSSCG00000006487 chaperonin containing TCP1 subunit 3 - NCBI gene 100154317
ENSSSCP00000025754	80	54355	3	3	3	3	0.28	ENSSSCG00000027659 alpha-L-fucosidase 1 - NCBI gene 100621112
ENSSSCP00000008264	80	51860	2	2	2	2	0.19	ENSSSCG00000007738 argininosuccinate lyase - NCBI gene 100517757
ENSSSCP00000015156	80	66674	5	3	5	3	0.22	ENSSSCG00000014248 lamin B1 - NCBI gene 100513342
ENSSSCP00000025588	80	62273	4	4	4	4	0.33	ENSSSCG00000024752 aldehyde dehydrogenase 4 family member A1 - NCBI gene 100820830
ENSSSCP00000041085	80	34716	2	2	2	2	0.29	ENSSSCG00000039523 fumarylacetoacetate hydrolase domain-containing protein 2 - NCBI gene 100522130
ENSSSCP00000018680	79	27842	4	4	4	4	0.89	ENSSSCG00000017626 serine and arginine rich splicing factor 1 - NCBI gene 654327
ENSSSCP00000015371	79	107984	2	2	2	2	0.09	ENSSSCG00000014441 colony stimulating factor 1 receptor - NCBI gene 100517086
ENSSSCP00000000046	79	44367	2	2	2	2	0.22	ENSSSCG00000000050 alpha-N-acetylgalactosaminidase - NCBI gene 100142667
ENSSSCP00000031592	79	38597	3	2	3	2	0.26	ENSSSCG00000036317 vasodilator stimulated phosphoprotein - NCBI gene 110261011
ENSSSCP00000016496	79	16367	1	1	1	1	0.31	ENSSSCG00000015560 actin related protein 2/3 complex subunit 5 - NCBI gene 100174965
ENSSSCP00000027829	79	51603	3	2	3	2	0.19	ENSSSCG00000029857 eukaryotic translation initiation factor 2 subunit gamma - NCBI gene 100525970
ENSSSCP00000041371	79	27928	2	1	2	1	0.17	ENSSSCG00000038465 VAMP associated protein A - NCBI gene 100623614
ENSSSCP00000034840	79	52097	3	2	3	2	0.19	ENSSSCG00000035676 G3BP stress granule assembly factor 1 - NCBI gene 100513766
ENSSSCP00000037314	78	44052	3	1	3	1	0.11	ENSSSCG00000032985 glutamic-oxaloacetic transaminase 2 - NCBI gene 396968
ENSSSCP00000013201	78	29807	5	3	5	3	0.56	ENSSSCG00000012405 ribosomal protein S4 X-linked - NCBI gene 397611
ENSSSCP00000014605	77	22309	2	2	2	2	0.49	ENSSSCG00000013736 peroxiredoxin 2 - NCBI gene 100512521
ENSSSCP00000037103	77	14944	3	3	3	3	1.39	ENSSSCG00000035768 ribosomal protein S15a - NCBI gene 100626041
ENSSSCP00000003404	77	19487	1	1	1	1	0.25	ENSSSCG00000003144 BCL2 associated X apoptosis regulator - NCBI gene 396633
ENSSSCP00000051926	77	31339	4	4	3	3	0.53	ENSSSCG00000036293 serine and arginine rich splicing factor 10 - NCBI gene 100625186
ENSSSCP00000007051	76	11310	1	1	1	1	0.46	ENSSSCG00000006612 S100 calcium binding protein A10 - NCBI gene 100515138
ENSSSCP00000021552	76	55226	3	3	3	3	0.28	ENSSSCG00000030053 archain 1 - NCBI gene 100622860
ENSSSCP00000010237	76	69622	2	1	2	1	0.07	ENSSSCG00000009589 spleen associated tyrosine kinase - NCBI gene 100125540
ENSSSCP00000010740	76	12614	3	2	1	1	0.98	ENSSSCG00000010067 macrophage migration inhibitory factor - NCBI gene 397412
ENSSSCP00000026068	74	50110	2	2	2	2	0.20	ENSSSCG00000028178 fumarate hydratase - NCBI gene 100627128
ENSSSCP00000016890	74	47409	4	2	4	2	0.21	ENSSSCG00000015938 small RNA binding exonuclease protection factor La - NCBI gene 100152189
ENSSSCP00000017034	74	10953	2	2	2	2	1.19	ENSSSCG00000016078 heat shock protein family E (Hsp10) member 1 - NCBI gene 397575
ENSSSCP00000002132	74	27838	2	2	2	2	0.38	ENSSSCG00000001951 proteasome subunit alpha 6 - NCBI gene 100156790
ENSSSCP00000004510	74	14905	2	2	2	2	0.80	ENSSSCG00000004177 ribosomal protein S12 - NCBI gene 397650
ENSSSCP00000006060	74	29973	1	1	1	1	0.16	ENSSSCG00000005656 SET nuclear proto-oncogene - NCBI gene 100514028
ENSSSCP00000015820.SP	74	54885	4	3	4	3	0.28	ENSSSCG00000014899 prolylcarboxypeptidase - NCBI gene 100515678
ENSSSCP00000015258	74	95188	4	3	4	3	0.15	ENSSSCG00000014343 matrin 3 - NCBI gene 100521716
ENSSSCP00000024864	73	21486	2	2	2	2	0.51	ENSSSCG00000020976 cysteine and glycine rich protein 1 - NCBI gene 100622890
ENSSSCP00000011838	73	91435	1	1	1	1	0.05	ENSSSCG00000011101 integrin subunit beta 1 - NCBI gene 397019
ENSSSCP00000005449	73	28643	3	1	3	1	0.17	ENSSSCG00000005072 proteasome subunit alpha 3 - NCBI gene 100154408
ENSSSCP00000038545	73	30051	1	1	1	1	0.16	ENSSSCG00000033033 toll interacting protein - NCBI gene 100625123
ENSSSCP00000007228	72	22334	1	1	1	1	0.22	ENSSSCG00000006777 ras homolog family member C - NCBI gene 100520019
ENSSSCP00000023183	72	73956	3	3	3	3	0.20	ENSSSCG00000024119 galactosidase beta 1 - NCBI gene 100624593
ENSSSCP00000010673	72	6478	2	2	2	2	2.64	ENSSSCG00000032165 ATP synthase membrane subunit DAPIT - NCBI gene 100520866
ENSSSCP00000023091	72	14634	3	3	3	3	1.44	ENSSSCG00000003106 adaptor related protein complex 2 subunit sigma 1 - NCBI gene 100514408
ENSSSCP00000005765	72	28567	2	2	2	2	0.37	ENSSSCG00000005373 acidic nuclear phosphoprotein 32 family member B - NCBI gene 100152263
ENSSSCP00000005338	55	28745	2	2	2	2	0.36	ENSSSCG00000004963 acidic nuclear phosphoprotein 32 family member A - NCBI gene 100155298
ENSSSCP00000028146	72	87954	5	3	5	3	0.17	ENSSSCG00000025133 integrin subunit beta 2 - NCBI gene 396943
ENSSSCP00000003396	72	27518	2	2	2	2	0.38	ENSSSCG00000003138 hydroxysteroid 17-beta dehydrogenase 14 - NCBI gene 100523496
ENSSSCP00000054592	71	50820	3	1	3	1	0.09	ENSSSCG00000016661 septin 7 - NCBI gene 100523875
ENSSSCP00000010581	71	39512	1	1	1	1	0.12	ENSSSCG00000009916 acyl-CoA dehydrogenase short chain - NCBI gene 396932
ENSSSCP00000003413	71	49356	1	1	1	1	0.09	ENSSSCG00000003150 nucleobindin 1 - NCBI gene 100512538
ENSSSCP00000002564	71	16676	3	3	3	3	1.20	ENSSSCG00000002366 NPC intracellular cholesterol transporter 2 - NCBI gene 397410
ENSSSCP00000021980	71	29720	1	1	1	1	0.16	ENSSSCG00000027085 cytochrome b-c1 complex subunit Rieske mitochondrial - NCBI gene 100522678
ENSSSCP00000004523	71	30017	2	2	2	2	0.35	ENSSSCG00000004190 syntaxin 7 - NCBI gene 100153196
ENSSSCP00000020707	71	58390	3	1	3	1	0.08	ENSSSCG00000020808 chaperonin containing TCP1 subunit 6A - NCBI gene 102163415
ENSSSCP00000040951	71	15778	2	2	2	2	0.74	ENSSSCG00000039460 ribosomal protein L28 - NCBI gene 110261057
ENSSSCP00000000236	71	44667	1	1	1	1	0.11	ENSSSCG00000000223 bridging integrator 2 - NCBI gene 100519772
ENSSSCP00000017862	70	82495	2	2	2	2	0.12	ENSSSCG00000016857 DAB adaptor protein 2 - NCBI gene 100519746
ENSSSCP00000000954	70	69745	2	1	2	1	0.07	ENSSSCG00000000891 leukotriene A4 hydrolase - NCBI gene 100154219
ENSSSCP00000018179	70	104513	2	1	2	1	0.04	ENSSSCG00000017156 glucosidase alpha acid - NCBI gene 100526132
ENSSSCP00000004449	70	25213	1	1	1	1	0.19	ENSSSCG00000004114 RAB32 member RAS oncogene family - NCBI gene 100144496
ENSSSCP00000013948	70	63283	3	2	3	2	0.15	ENSSSCG00000013114 solute carrier family 15 member 3 - NCBI gene 100513135
ENSSSCP00000004436	70	30446	1	1	1	1	0.16	ENSSSCG00000004103 protein-L-isoaspartate (D-aspartate) O-methyltransferase - NCBI gene 100502562
ENSSSCP00000023095	70	41586	2	2	2	2	0.24	ENSSSCG00000040449 abhydrolase domain containing 12 - NCBI gene 100621636
ENSSSCP00000027965	70	10149	1	1	1	1	0.53	ENSSSCG00000023690 descr. not available
ENSSSCP00000014730	70	55406	3	3	3	3	0.27	ENSSSCG00000013856 adaptor related protein complex 1 subunit mu 1 - NCBI gene 100511918
ENSSSCP00000019139	69	7942	3	3	1	1	0.70	ENSSSCG00000018080 ATP synthase F0 subunit 8 - NCBI gene 808505
ENSSSCP00000002995	69	40759	2	2	2	2	0.25	ENSSSCG00000002776 ATPase H+ transporting V0 subunit d1 - NCBI gene 100525048
ENSSSCP00000040545	69	23896	2	2	2	2	0.45	ENSSSCG00000005273 osteoclast stimulating factor 1 - NCBI gene 397066
ENSSSCP00000029639	69	26678	3	2	2	1	0.39	ENSSSCG00000000361 CD63 molecule - NCBI gene 100155929
ENSSSCP00000050012	69	7679	2	1	1	1	0.73	ENSSSCG00000035434 Sec61 translocon gamma subunit - NCBI gene 100517415
ENSSSCP00000004933	68	61234	1	1	1	1	0.08	ENSSSCG00000004576 RAR related orphan receptor A - NCBI gene 100156637
ENSSSCP00000048203	68	20917	2	1	2	1	0.24	ENSSSCG00000033423 descr. not available
ENSSSCP00000039036	68	48354	2	2	2	2	0.20	ENSSSCG00000031653 docking protein 3 - NCBI gene 110259391
ENSSSCP00000021016	68	56062	1	1	1	1	0.08	ENSSSCG00000028698 coiled-coil domain containing 47 - NCBI gene 100513109
ENSSSCP00000039080.SP	68	31806	2	1	2	1	0.15	ENSSSCG00000010822 3'(2') 5'-bisphosphate nucleotidase 1 - NCBI gene 100515917
ENSSSCP00000048830	68	17329	2	1	2	1	0.29	ENSSSCG00000031236 GLI pathogenesis related 2 - NCBI gene 100515356
ENSSSCP00000007551	68	47104	2	2	2	2	0.21	ENSSSCG00000007088 sorting nexin 5 - NCBI gene 100155390
ENSSSCP00000000178	67	64613	2	2	2	2	0.15	ENSSSCG00000000171 cytoskeleton associated protein 4 - NCBI gene 100523493
ENSSSCP00000001103	67	15509	6	4	6	4	2.08	ENSSSCG00000034986 of 1 Hsap:histone cluster 1 H3 family member e - HGNC:4769
ENSSSCP00000004370	67	280090	7	4	7	4	0.07	ENSSSCG00000004044 insulin like growth factor 2 receptor - NCBI gene 397214
ENSSSCP00000012733	67	17882	3	2	3	2	0.63	ENSSSCG00000011952 ribosomal protein L24 - NCBI gene 100521642
ENSSSCP00000013601	67	52476	4	4	4	4	0.41	ENSSSCG00000012792 renin binding protein - NCBI gene 396934
ENSSSCP00000031561	67	106237	3	2	3	2	0.09	ENSSSCG00000034927 eukaryotic translation initiation factor 3 subunit C - NCBI gene 110260088
ENSSSCP00000027238	67	34091	1	1	1	1	0.14	ENSSSCG00000030388 uridine phosphorylase 1 - NCBI gene 100625277
ENSSSCP00000004025	66	28082	2	2	2	2	0.37	ENSSSCG00000003717 proteasome subunit alpha 8 - NCBI gene 100513739
ENSSSCP00000003941	66	109019	2	2	2	2	0.09	ENSSSCG00000029954 thyroid hormone receptor associated protein 3 - NCBI gene 100627402
ENSSSCP00000004169	66	59030	1	1	1	1	0.08	ENSSSCG00000027114 sterol carrier protein 2 - NCBI gene 397439
ENSSSCP00000007290	66	59048	2	2	2	2	0.16	ENSSSCG00000006835 seryl-tRNA synthetase - NCBI gene 100155484
ENSSSCP00000016223	65	22004	1	1	1	1	0.22	ENSSSCG00000015298 sorcin - NCBI gene 100514123
ENSSSCP00000010954	65	67512	3	3	3	3	0.22	ENSSSCG00000010274 sphingosine-1-phosphate lyase 1 - NCBI gene 100525187
ENSSSCP00000021972	65	56411	1	1	1	1	0.08	ENSSSCG00000023604 leucine aminopeptidase 3 - NCBI gene 100739583
ENSSSCP00000012204	65	98881	2	2	2	2	0.10	ENSSSCG00000011451 inter-alpha-trypsin inhibitor heavy chain 3 - NCBI gene 100157235
ENSSSCP00000027401	65	16549	6	4	6	4	1.88	ENSSSCG00000020817 ribosomal protein S16 - NCBI gene 414397
ENSSSCP00000008605	65	43896	2	1	2	1	0.11	ENSSSCG00000008057 amidohydrolase domain containing 2 - NCBI gene 100518775
ENSSSCP00000025514	64	54724	1	1	1	1	0.09	ENSSSCG00000027609 GC vitamin D binding protein - NCBI gene 448964
ENSSSCP00000010537	64	66194	3	2	3	2	0.15	ENSSSCG00000009872 phospholipase B domain containing 2 - NCBI gene 100156824
ENSSSCP00000004008	64	13273	1	1	1	1	0.39	ENSSSCG00000003701 small nuclear ribonucleoprotein D1 polypeptide - NCBI gene 100524872
ENSSSCP00000027926	64	35268	2	2	2	2	0.29	ENSSSCG00000022292 N-acetylneuraminate pyruvate lyase - NCBI gene 397141
ENSSSCP00000010611	64	53885	2	2	2	2	0.18	ENSSSCG00000009944 coronin 1C - NCBI gene 100156622
ENSSSCP00000013402	64	45685	2	2	2	2	0.22	ENSSSCG00000012604 lysosomal associated membrane protein 2 - NCBI gene 100154598
ENSSSCP00000014450	64	7893	1	1	1	1	0.71	ENSSSCG00000013597 ribosomal protein S28 - NCBI gene 414420
ENSSSCP00000000036	64	68001	5	4	5	4	0.30	ENSSSCG00000000034 tubulin tyrosine ligase like 12 - NCBI gene 100621422
ENSSSCP00000011867	64	104688	2	2	2	2	0.09	ENSSSCG00000011128 inter-alpha-trypsin inhibitor heavy chain 2 - NCBI gene 396937
ENSSSCP00000013880	64	27421	2	2	2	2	0.38	ENSSSCG00000013052 reticulon 3 - NCBI gene 100512087
ENSSSCP00000026144	64	55216	1	1	1	1	0.08	ENSSSCG00000039798 solute carrier family 11 member 1 - NCBI gene 396764
ENSSSCP00000020345	64	27166	2	1	2	1	0.18	ENSSSCG00000022864 eukaryotic translation initiation factor 6 - NCBI gene 100627301
ENSSSCP00000051899	63	246022	3	3	3	3	0.06	ENSSSCG00000008127 small nuclear ribonucleoprotein U5 subunit 200 - NCBI gene 100739577
ENSSSCP00000048730	63	29219	1	1	1	1	0.16	ENSSSCG00000037777 emerin - NCBI gene 110257853
ENSSSCP00000012248	63	52629	2	2	2	2	0.19	ENSSSCG00000011494 proteasome 26S subunit non-ATPase 6 - NCBI gene 100519870
ENSSSCP00000012445	63	27996	2	2	2	2	0.37	ENSSSCG00000011676 ATPase Na+/K+ transporting subunit beta 3 - NCBI gene 100514493
ENSSSCP00000048882	63	25235	2	2	2	2	0.42	ENSSSCG00000039221 MOB kinase activator 1A - NCBI gene 100738341
ENSSSCP00000002192	63	28800	2	2	2	2	0.36	ENSSSCG00000002006 proteasome activator subunit 1 - NCBI gene 397572
ENSSSCP00000006927	63	63945	1	1	1	1	0.07	ENSSSCG00000006500 ubiquilin 4 - NCBI gene 100519020
ENSSSCP00000014234	62	108214	2	1	2	1	0.04	ENSSSCG00000013392 coatomer protein complex subunit beta 1 - NCBI gene 100337660
ENSSSCP00000013857	62	17426	1	1	1	1	0.29	ENSSSCG00000013030 peroxiredoxin 5 - NCBI gene 397273
ENSSSCP00000017561	62	13376	1	1	1	1	0.38	ENSSSCG00000016577 ATPase H+ transporting V1 subunit F - NCBI gene 100518811
ENSSSCP00000014763	62	63130	1	1	1	1	0.07	ENSSSCG00000013883 collagen beta(1-O)galactosyltransferase 1 - NCBI gene 100517457
ENSSSCP00000003340	62	72678	1	1	1	1	0.06	ENSSSCG00000003085 CLPTM1 regulator of GABA type A receptor forward trafficking - NCBI gene 100511021
ENSSSCP00000055997	61	29750	3	2	3	2	0.35	ENSSSCG00000036924 proteasome subunit alpha 4 - NCBI gene 397058
ENSSSCP00000046853	61	48701	2	2	2	2	0.20	ENSSSCG00000034131 thioredoxin domain containing 5 - NCBI gene 100156354
ENSSSCP00000001636	61	54402	1	1	1	1	0.09	ENSSSCG00000001507 TAP binding protein - NCBI gene 100155428
ENSSSCP00000029637	61	30940	1	1	1	1	0.15	ENSSSCG00000012327 hydroxysteroid 17-beta dehydrogenase 10 - NCBI gene 100524293
ENSSSCP00000004833	61	9238	1	1	1	1	0.59	ENSSSCG00000004480 COX7A2 protein - NCBI gene 100038000
ENSSSCP00000009773	61	15584	1	1	1	1	0.32	ENSSSCG00000009164 CDGSH iron sulfur domain 2 - NCBI gene 100524158
ENSSSCP00000010980	61	49795	1	1	1	1	0.09	ENSSSCG00000010299 annexin A7 - NCBI gene 100156638
ENSSSCP00000000397	60	38306	4	3	4	3	0.42	ENSSSCG00000000377 proliferation-associated 2G4 - NCBI gene 100737962
ENSSSCP00000010914	60	36960	3	2	3	2	0.27	ENSSSCG00000010238 heterogeneous nuclear ribonucleoprotein H3 - NCBI gene 100155513
ENSSSCP00000036806	60	28666	3	3	3	3	0.59	ENSSSCG00000037772 ATP synthase peripheral stalk-membrane subunit b - NCBI gene 100154817
ENSSSCP00000013250	59	12834	1	1	1	1	0.40	ENSSSCG00000012452 SH3 domain binding glutamate rich protein like - NCBI gene 100520772
ENSSSCP00000027862	59	83340	2	2	2	2	0.11	ENSSSCG00000028542 heterogeneous nuclear ribonucleoprotein U like 2 - NCBI gene 100620658
ENSSSCP00000014484	59	98295	7	4	7	4	0.20	ENSSSCG00000013630 dynamin 2 - NCBI gene 100622538
ENSSSCP00000017711	58	48534	1	1	1	1	0.10	ENSSSCG00000016721 drebrin like - NCBI gene 100524413
ENSSSCP00000027288	58	34743	1	1	1	1	0.14	ENSSSCG00000027840 coatomer protein complex subunit epsilon - NCBI gene 100525632
ENSSSCP00000003361	58	56982	1	1	1	1	0.08	ENSSSCG00000003105 solute carrier family 1 member 5 - NCBI gene 641348
ENSSSCP00000013195	58	18987	2	2	2	2	0.59	ENSSSCG00000012400 sorting nexin 12 - NCBI gene 100155023
ENSSSCP00000050395	58	31681	4	4	3	3	0.75	ENSSSCG00000033262 CD74 molecule - NCBI gene 396660
ENSSSCP00000011286	58	66396	1	1	1	1	0.07	ENSSSCG00000010594 5'-nucleotidase cytosolic II - NCBI gene 100154612
ENSSSCP00000003296	58	16051	5	4	5	4	1.96	ENSSSCG00000003042 ribosomal protein S19 - NCBI gene 100518254
ENSSSCP00000000419	58	20994	1	1	1	1	0.23	ENSSSCG00000000394 canopy FGF signaling regulator 2 - NCBI gene 100151912
ENSSSCP00000007780	57	59586	3	3	3	3	0.25	ENSSSCG00000007306 copine 1 - NCBI gene 100233174
ENSSSCP00000057826	57	10025	1	1	1	1	0.53	ENSSSCG00000038914 Sec61 translocon beta subunit - NCBI gene 100511362
ENSSSCP00000000064	57	14393	2	2	2	2	0.83	ENSSSCG00000000058 small nuclear ribonucleoprotein 13 - NCBI gene 100155420
ENSSSCP00000003131	57	10032	1	1	1	1	0.53	ENSSSCG00000002907 COX6B protein - NCBI gene 100038022
ENSSSCP00000013944	57	26151	2	1	2	1	0.18	ENSSSCG00000013110 transmembrane protein 109 - NCBI gene 100511116
ENSSSCP00000033141	57	25733	1	1	1	1	0.19	ENSSSCG00000039758 nmrA-like family domain-containing protein 1 - NCBI gene 110256379
ENSSSCP00000038971	56	13830	3	2	2	2	0.87	ENSSSCG00000031577 ATPase H+ transporting V1 subunit G1 - NCBI gene 100154379
ENSSSCP00000046535	56	12048	4	2	3	2	1.04	ENSSSCG00000039731 glutaredoxin - NCBI gene 397463
ENSSSCP00000038819	56	24516	2	2	2	2	0.43	ENSSSCG00000032468 RAB21 member RAS oncogene family - NCBI gene 100736618
ENSSSCP00000013872	56	31492	2	1	2	1	0.15	ENSSSCG00000013045 OTU deubiquitinase ubiquitin aldehyde binding 1 - NCBI gene 100302092
ENSSSCP00000017231	56	40073	4	2	4	2	0.25	ENSSSCG00000016266 calcium binding protein 39 - NCBI gene 100620726
ENSSSCP00000022254	56	10854	3	2	1	1	1.20	ENSSSCG00000023562 small nuclear ribonucleoprotein polypeptide E - NCBI gene 100038330
ENSSSCP00000019013	56	70681	3	2	3	2	0.14	ENSSSCG00000017947 acyl-CoA dehydrogenase very long chain - NCBI gene 100520636
ENSSSCP00000036956	56	34182	4	3	3	3	0.48	ENSSSCG00000040912 sorting nexin 6 - NCBI gene 100154775
ENSSSCP00000018969	56	37095	2	1	2	1	0.13	ENSSSCG00000032472 solute carrier family 25 member 11 - NCBI gene 397390
ENSSSCP00000002240	56	12674	2	2	2	2	0.98	ENSSSCG00000002050 defender against cell death 1 - NCBI gene 396984
ENSSSCP00000008142	56	10361	2	2	1	1	1.30	ENSSSCG00000034019 ATP synthase membrane subunit f - NCBI gene 100037979
ENSSSCP00000042758	56	14807	1	1	1	1	0.34	ENSSSCG00000040777 ribosomal protein L22 - NCBI gene 397047
ENSSSCP00000004197	55	26364	2	2	2	2	0.40	ENSSSCG00000003885 cytidine/uridine monophosphate kinase 1 - NCBI gene 100521561
ENSSSCP00000014070	55	48850	2	2	2	2	0.20	ENSSSCG00000013242 acid phosphatase 2 lysosomal - NCBI gene 100513002
ENSSSCP00000013417	55	49489	1	1	1	1	0.09	ENSSSCG00000012619 septin 6 - NCBI gene 100515873
ENSSSCP00000011305	55	27743	3	2	3	2	0.38	ENSSSCG00000022351 glutathione S-transferase omega 1 - NCBI gene 397117
ENSSSCP00000018018	55	60212	4	2	4	2	0.16	ENSSSCG00000017006 lymphocyte cytosolic protein 2 - NCBI gene 100511843
ENSSSCP00000003861	55	84729	1	1	1	1	0.05	ENSSSCG00000003558 ribosomal protein S6 kinase A1 - NCBI gene 100523972
ENSSSCP00000049433	55	14354	1	1	1	1	0.36	ENSSSCG00000039494 NADH:ubiquinone oxidoreductase subunit C2 - NCBI gene 100513030
ENSSSCP00000052105	55	14541	1	1	1	1	0.35	ENSSSCG00000034227 ribosomal protein L35 - NCBI gene 397598
ENSSSCP00000046056	55	37784	2	1	2	1	0.13	ENSSSCG00000029414 ficolin (collagen/fibrinogen domain containing) 1 - NCBI gene 397316
ENSSSCP00000006491	55	11792	1	1	1	1	0.44	ENSSSCG00000006079 reactive intermediate imine deaminase A homolog - NCBI gene 100158002
ENSSSCP00000045413	54	41736	1	1	1	1	0.11	ENSSSCG00000040351 descr. not available
ENSSSCP00000026623	54	55115	2	1	2	1	0.08	ENSSSCG00000022536 solute carrier family 37 member 2 - NCBI gene 100523389
ENSSSCP00000041582	54	40711	1	1	1	1	0.12	ENSSSCG00000017861 aspartoacylase - NCBI gene 100142661
ENSSSCP00000005415	54	51413	1	1	1	1	0.09	ENSSSCG00000005037 endoplasmic reticulum oxidoreductase 1 alpha - NCBI gene 100192435
ENSSSCP00000003707	54	30928	1	1	1	1	0.15	ENSSSCG00000003420 F-box protein 6 - NCBI gene 100524148
ENSSSCP00000006109	54	52211	1	1	1	1	0.09	ENSSSCG00000005702 far upstream element binding protein 3 - NCBI gene 100524188
ENSSSCP00000010579	54	32352	1	1	1	1	0.15	ENSSSCG00000009914 malectin - NCBI gene 100156249
ENSSSCP00000009958	53	18280	1	1	1	1	0.27	ENSSSCG00000009330 arachidonate 5-lipoxygenase activating protein - NCBI gene 397392
ENSSSCP00000044635	53	12006	1	1	1	1	0.43	ENSSSCG00000033740 insulin - NCBI gene 397415
ENSSSCP00000019124	53	41791	1	1	1	1	0.11	ENSSSCG00000018049 solute carrier family 5 member 10 - NCBI gene 497235
ENSSSCP00000004354	53	28690	1	1	1	1	0.17	ENSSSCG00000004029 QKI KH domain containing RNA binding - NCBI gene 492277
ENSSSCP00000009786	53	13698	1	1	1	1	0.37	ENSSSCG00000009176 late endosomal/lysosomal adaptor MAPK and MTOR activator 3 - NCBI gene 100526122
ENSSSCP00000018439	53	88680	2	1	2	1	0.05	ENSSSCG00000017403 signal transducer and activator of transcription 3 - NCBI gene 733648
ENSSSCP00000033857	53	47633	1	1	1	1	0.10	ENSSSCG00000035256 sialophorin - NCBI gene 100623653
ENSSSCP00000050795	53	21197	2	2	2	2	0.52	ENSSSCG00000036998 of 2 Hsap:heterogeneous nuclear ribonucleoprotein L - HGNC:5045
ENSSSCP00000015834	53	73455	3	2	3	2	0.13	ENSSSCG00000014913 phosphatidylinositol binding clathrin assembly protein - NCBI gene 100519857
ENSSSCP00000022446	53	80446	4	2	4	2	0.12	ENSSSCG00000028431 hydroxysteroid 17-beta dehydrogenase 4 - NCBI gene 397574
ENSSSCP00000004465	53	53398	4	2	4	2	0.18	ENSSSCG00000004133 alpha-L-fucosidase 2 - NCBI gene 100154940
ENSSSCP00000014430	53	28253	2	1	2	1	0.17	ENSSSCG00000013579 CD209 molecule - NCBI gene 100170134
ENSSSCP00000005863	53	60163	1	1	1	1	0.08	ENSSSCG00000005466 polypyrimidine tract binding protein 3 - NCBI gene 768100
ENSSSCP00000002196	53	71387	2	2	2	2	0.13	ENSSSCG00000002009 phosphoenolpyruvate carboxykinase 2 mitochondrial - NCBI gene 403165
ENSSSCP00000000165	53	55688	1	1	1	1	0.08	ENSSSCG00000000158 RNA 2' 3'-cyclic phosphate and 5'-OH ligase - NCBI gene 733658
ENSSSCP00000027325	53	21611	1	1	1	1	0.23	ENSSSCG00000035007 ribosomal protein L17 - NCBI gene 100625001
ENSSSCP00000007956	52	49548	3	1	3	1	0.09	ENSSSCG00000007469 protein tyrosine phosphatase non-receptor type 1 - NCBI gene 396667
ENSSSCP00000047058	52	38652	1	1	1	1	0.12	ENSSSCG00000004679 sorbitol dehydrogenase - NCBI gene 100158181
ENSSSCP00000003786	52	579429	3	2	3	2	0.02	ENSSSCG00000003488 ubiquitin protein ligase E3 component n-recognin 4 - NCBI gene 102161705
ENSSSCP00000002464	52	101771	3	3	3	3	0.14	ENSSSCG00000002269 methylenetetrahydrofolate dehydrogenase cyclohydrolase and formyltetrahydrofolate synthetase 1 - NCBI gene 414382
ENSSSCP00000013757	52	40765	2	1	2	1	0.12	ENSSSCG00000032437 RNA binding motif protein 4 - NCBI gene 100144417
ENSSSCP00000024705	52	21809	2	1	2	1	0.22	ENSSSCG00000021944 Rac family small GTPase 2 - NCBI gene 100621675
ENSSSCP00000004075	52	69921	3	3	3	3	0.21	ENSSSCG00000003771 far upstream element binding protein 1 - NCBI gene 100525995
ENSSSCP00000032452	52	25293	2	1	2	1	0.19	ENSSSCG00000037131 clathrin light chain A - NCBI gene 100187581
ENSSSCP00000002703	52	16721	1	1	1	1	0.30	ENSSSCG00000002496 glutaredoxin 5 - NCBI gene 100154744
ENSSSCP00000034129	52	143460	2	2	2	2	0.06	ENSSSCG00000039324 FLII actin remodeling protein - NCBI gene 110256127
ENSSSCP00000027024	51	63366	2	2	2	2	0.15	ENSSSCG00000030535 sorting nexin 9 - NCBI gene 100627455
ENSSSCP00000052290	51	13696	4	2	3	1	0.37	ENSSSCG00000039544 ribosomal protein S24 - NCBI gene 100155012
ENSSSCP00000036665	51	6834	1	1	1	1	0.83	ENSSSCG00000040023 of 1 Hsap:FAU ubiquitin like and ribosomal protein S30 fusion - HGNC:3597
ENSSSCP00000001946	51	53420	3	1	3	1	0.09	ENSSSCG00000001780 fumarylacetoacetate hydrolase - NCBI gene 100623036
ENSSSCP00000028450	51	54349	2	2	2	2	0.18	ENSSSCG00000012229 NADPH oxidase heavy chain subunit - NCBI gene 397108
ENSSSCP00000004985	50	39729	2	1	2	1	0.12	ENSSSCG00000004626 tropomodulin 3 - NCBI gene 397556
ENSSSCP00000026926	50	56518	1	1	1	1	0.08	ENSSSCG00000027205 lysophosphatidylcholine acyltransferase 3 - NCBI gene 100627653
ENSSSCP00000007023	50	15997	1	1	1	1	0.31	ENSSSCG00000006588 S100 calcium binding protein A9 - NCBI gene 100127489
ENSSSCP00000012383	50	50507	1	1	1	1	0.09	ENSSSCG00000011620 RuvB like AAA ATPase 1 - NCBI gene 100518219
ENSSSCP00000007747	50	34047	2	1	2	1	0.14	ENSSSCG00000007275 RALY heterogeneous nuclear ribonucleoprotein - NCBI gene 100157085
ENSSSCP00000021642	50	17292	1	1	1	1	0.29	ENSSSCG00000026257 stathmin 1 - NCBI gene 494463
ENSSSCP00000059556	50	61938	1	1	1	1	0.08	ENSSSCG00000040546 paxillin - NCBI gene 110256718
ENSSSCP00000010938	50	22509	2	1	2	1	0.22	ENSSSCG00000010260 secretion associated Ras related GTPase 1A - NCBI gene 595115
ENSSSCP00000007842	50	35155	3	3	3	3	0.46	ENSSSCG00000007362 serine and arginine rich splicing factor 6 - NCBI gene 768102
ENSSSCP00000005381	50	6900	1	1	1	1	0.83	ENSSSCG00000038507 Sus scrofa ribosomal protein S29 (RPS29) mRNA. - RefSeq mRNA NM_001001633
ENSSSCP00000016709	50	20358	1	1	1	1	0.24	ENSSSCG00000015769 signal peptidase complex subunit 3 - NCBI gene 100526140
ENSSSCP00000018020	50	209244	2	2	2	2	0.04	ENSSSCG00000017008 dedicator of cytokinesis 2 - NCBI gene 100512021
ENSSSCP00000012116	50	45439	1	1	1	1	0.10	ENSSSCG00000011363 protein kinase cAMP-dependent type II regulatory subunit alpha - NCBI gene 397493
ENSSSCP00000011447	50	49591	1	1	1	1	0.09	ENSSSCG00000010737 abraxas 2 BRISC complex subunit - NCBI gene 100158023
ENSSSCP00000018810	49	38027	1	1	1	1	0.12	ENSSSCG00000017754 galectin 9 - NCBI gene 396972
ENSSSCP00000025123	49	32031	2	1	2	1	0.15	ENSSSCG00000020706 carbonyl reductase [NADPH 1-like - NCBI gene 110256481
ENSSSCP00000023659	49	47554	2	1	2	1	0.10	ENSSSCG00000022725 flotillin 1 - NCBI gene 100151746
ENSSSCP00000016020	49	54737	2	1	2	1	0.09	ENSSSCG00000015097 DEAD-box helicase 6 - NCBI gene 100515499
ENSSSCP00000000251	49	58875	2	1	2	1	0.08	ENSSSCG00000000236 keratin type II cytoskeletal 75 - NCBI gene 100525745
ENSSSCP00000015334	49	132130	1	1	1	1	0.03	ENSSSCG00000014411 leucyl-tRNA synthetase - NCBI gene 100525981
ENSSSCP00000016631	49	57563	2	1	2	1	0.08	ENSSSCG00000015689 aspartyl-tRNA synthetase - NCBI gene 100524908
ENSSSCP00000010259	49	45975	1	1	1	1	0.10	ENSSSCG00000009612 docking protein 2 - NCBI gene 100152025
ENSSSCP00000017740	49	22507	1	1	1	1	0.22	ENSSSCG00000016750 YKT6 v-SNARE homolog - NCBI gene 100513964
ENSSSCP00000006676	49	56286	1	1	1	1	0.08	ENSSSCG00000006263 ATPase H+ transporting V1 subunit H - NCBI gene 397472
ENSSSCP00000023834	49	17544	1	1	1	1	0.28	ENSSSCG00000027573 ribosomal protein L29 - NCBI gene 396993
ENSSSCP00000049531	49	35761	1	1	1	1	0.13	ENSSSCG00000031918 cytochrome c1 heme protein mitochondrial - NCBI gene 100525869
ENSSSCP00000012906	48	23035	2	2	2	2	0.47	ENSSSCG00000012123 RAB9A member RAS oncogene family - NCBI gene 100513057
ENSSSCP00000012628	48	13347	1	1	1	1	0.39	ENSSSCG00000040273 ribosomal protein L35a - NCBI gene 100514796
ENSSSCP00000014929	48	40735	1	1	1	1	0.12	ENSSSCG00000014040 lectin mannose binding 2 - NCBI gene 397594
ENSSSCP00000017666	48	83948	1	1	1	1	0.06	ENSSSCG00000016677 glycyl-tRNA synthetase - NCBI gene 100512260
ENSSSCP00000013941	48	55603	1	1	1	1	0.08	ENSSSCG00000013107 pre-mRNA processing factor 19 - NCBI gene 100144769
ENSSSCP00000045040	48	22507	1	1	1	1	0.22	ENSSSCG00000033602 ubiquitin conjugating enzyme E2 K - NCBI gene 780416
ENSSSCP00000001827	48	136757	1	1	1	1	0.03	ENSSSCG00000001679 exportin 5 - NCBI gene 100155084
ENSSSCP00000002198	48	61640	1	1	1	1	0.08	ENSSSCG00000002011 copine 6 - NCBI gene 100155292
ENSSSCP00000038299	48	18561	1	1	1	1	0.27	ENSSSCG00000032166 ATP synthase peripheral stalk subunit d - NCBI gene 100512624
ENSSSCP00000012857	47	76147	2	2	2	2	0.13	ENSSSCG00000012076 Interferon-induced GTP-binding protein Mx2 - UP A7VK00
ENSSSCP00000009613	47	41628	1	1	1	1	0.11	ENSSSCG00000009010 ADP ribosylation factor interacting protein 1 - NCBI gene 100518024
ENSSSCP00000014769	47	17637	4	2	4	2	0.64	ENSSSCG00000013889 ribosomal protein L18a - NCBI gene 100520891
ENSSSCP00000018436	47	97058	1	1	1	1	0.05	ENSSSCG00000017401 ATPase H+ transporting V0 subunit a1 - NCBI gene 100523018
ENSSSCP00000017704	47	11810	1	1	1	1	0.44	ENSSSCG00000016714 cytochrome c somatic - NCBI gene 100170131
ENSSSCP00000020008	47	86541	2	1	2	1	0.05	ENSSSCG00000027550 phospholipase C delta 1 - NCBI gene 100627099
ENSSSCP00000026945	47	73812	3	1	3	1	0.06	ENSSSCG00000020686 succinate dehydrogenase complex flavoprotein subunit A - NCBI gene 780433
ENSSSCP00000032453	45	25433	2	2	2	2	0.42	ENSSSCG00000036592 serine and arginine rich splicing factor 2 - NCBI gene 768117
ENSSSCP00000005030	47	9625	1	1	1	1	0.56	ENSSSCG00000004670 chromosome 1 C15orf48 homolog - NCBI gene 100152534
ENSSSCP00000002713	47	45471	1	1	1	1	0.10	ENSSSCG00000002506 VRK serine/threonine kinase 1 - NCBI gene 100157930
ENSSSCP00000007012	47	11952	3	2	3	2	1.06	ENSSSCG00000006578 S100 calcium binding protein A4 - NCBI gene 100156358
ENSSSCP00000003825	47	26595	2	2	2	2	0.39	ENSSSCG00000003524 complement C1q A chain - NCBI gene 445461
ENSSSCP00000010479	47	40149	1	1	1	1	0.12	ENSSSCG00000009817 purinergic receptor P2X 7 - NCBI gene 497623
ENSSSCP00000049519	47	29092	1	1	1	1	0.16	ENSSSCG00000034984 proteasome subunit beta 4 - NCBI gene 100153923
ENSSSCP00000014443	47	36283	3	2	3	2	0.28	ENSSSCG00000013592 ELAV like RNA binding protein 1 - NCBI gene 100337681
ENSSSCP00000003916	46	36708	1	1	1	1	0.13	ENSSSCG00000003612 eukaryotic translation initiation factor 3 subunit I - NCBI gene 100521499
ENSSSCP00000007635	46	42618	1	1	1	1	0.11	ENSSSCG00000007173 isocitrate dehydrogenase 3 (NAD(+)) beta - NCBI gene 733641
ENSSSCP00000000404	46	127173	2	1	2	1	0.04	ENSSSCG00000000382 SWI/SNF related matrix associated actin dependent regulator of chromatin subfamily c member 2 - NCBI gene 100157539
ENSSSCP00000006725	46	24374	1	1	1	1	0.20	ENSSSCG00000006308 cellular repressor of E1A stimulated genes 1 - NCBI gene 100152373
ENSSSCP00000034316	46	22937	3	2	3	2	0.47	ENSSSCG00000035914 proteasome subunit beta 2 - NCBI gene 100622444
ENSSSCP00000010928	46	38246	3	1	3	1	0.12	ENSSSCG00000010250 VPS26 retromer complex component A - NCBI gene 100155086
ENSSSCP00000043907	46	41009	1	1	1	1	0.12	ENSSSCG00000032007 reticulon 4 - NCBI gene 100170118
ENSSSCP00000015489	46	43125	2	2	2	2	0.23	ENSSSCG00000014559 proteasome 26S subunit non-ATPase 13 - NCBI gene 100517815
ENSSSCP00000017732	46	105909	2	2	2	2	0.09	ENSSSCG00000016742 myosin IG - NCBI gene 100512998
ENSSSCP00000003869	46	35278	1	1	1	1	0.13	ENSSSCG00000003566 nuclear distribution C dynein complex regulator - NCBI gene 100511023
ENSSSCP00000018419	46	29602	3	2	3	2	0.35	ENSSSCG00000017385 proteasome activator subunit 3 - NCBI gene 397625
ENSSSCP00000005522	45	31731	2	1	2	1	0.15	ENSSSCG00000005135 methylthioadenosine phosphorylase - NCBI gene 100516774
ENSSSCP00000003528	45	35874	1	1	1	1	0.13	ENSSSCG00000003253 myeloid associated differentiation marker - NCBI gene 100519316
ENSSSCP00000004620	45	44528	1	1	1	1	0.11	ENSSSCG00000004279 opioid growth factor receptor like 1 - NCBI gene 100153138
ENSSSCP00000022539	45	83893	1	1	1	1	0.06	ENSSSCG00000021292 oxysterol binding protein like 9 - NCBI gene 100517719
ENSSSCP00000045672	45	29093	1	1	1	1	0.16	ENSSSCG00000025525 glutamine amidotransferase like class 1 domain containing 3A - NCBI gene 100623793
ENSSSCP00000011985	45	84915	5	4	5	4	0.24	ENSSSCG00000011237 programmed cell death 6 interacting protein - NCBI gene 100512811
ENSSSCP00000006776	45	9789	1	1	1	1	0.55	ENSSSCG00000006357 Fc fragment of IgE receptor Ig - NCBI gene 397406
ENSSSCP00000033720	45	25873	1	1	1	1	0.19	ENSSSCG00000039873 L-xylulose reductase - NCBI gene 110255927
ENSSSCP00000043342	45	25795	1	1	1	1	0.19	ENSSSCG00000032067 adenylate kinase 2 - NCBI gene 100620859
ENSSSCP00000023919	45	45651	3	2	3	2	0.22	ENSSSCG00000028711 caspase 1 apoptosis-related cysteine peptidase - NCBI gene 397319
ENSSSCP00000000457	45	44648	1	1	1	1	0.11	ENSSSCG00000000444 dynactin subunit 2 - NCBI gene 100515661
ENSSSCP00000040607	45	33028	3	1	3	1	0.14	ENSSSCG00000034086 ATP synthase F1 subunit gamma - NCBI gene 102160861
ENSSSCP00000010731	45	14021	1	1	1	1	0.36	ENSSSCG00000010058 small nuclear ribonucleoprotein D3 polypeptide - NCBI gene 100153480
ENSSSCP00000016804	45	177195	3	2	3	2	0.05	ENSSSCG00000015857 UDP-glucose glycoprotein glucosyltransferase 1 - NCBI gene 100155117
ENSSSCP00000018235	44	10921	1	1	1	1	0.48	ENSSSCG00000017212 small ubiquitin like modifier 2 - NCBI gene 397044
ENSSSCP00000013289	44	11262	1	1	1	1	0.47	ENSSSCG00000012494 translocase of inner mitochondrial membrane 8A - NCBI gene 100517443
ENSSSCP00000006072	44	44141	4	2	4	2	0.22	ENSSSCG00000005668 SH3 domain containing GRB2 like endophilin B2 - NCBI gene 100156344
ENSSSCP00000018121	44	89980	1	1	1	1	0.05	ENSSSCG00000017104 NOP2/Sun RNA methyltransferase 2 - NCBI gene 100518405
ENSSSCP00000035714	44	28363	1	1	1	1	0.17	ENSSSCG00000039309 Yip1 domain family member 5 - NCBI gene 768112
ENSSSCP00000007744	44	24964	1	1	1	1	0.19	ENSSSCG00000007272 charged multivesicular body protein 4B - NCBI gene 100516767
ENSSSCP00000018165	44	562133	5	2	5	2	0.02	ENSSSCG00000017146 of 1 Hsap:ring finger protein 213 - NCBI gene 57674
ENSSSCP00000017566	44	37177	2	1	2	1	0.13	ENSSSCG00000016581 calumenin - NCBI gene 397301
ENSSSCP00000002862	44	19747	2	2	2	2	0.56	ENSSSCG00000002650 adenine phosphoribosyltransferase - NCBI gene 100622001
ENSSSCP00000001634	43	14588	1	1	1	1	0.35	ENSSSCG00000001505 prefoldin subunit 6 - NCBI gene 100152995
ENSSSCP00000014476	43	21122	1	1	1	1	0.23	ENSSSCG00000013622 transmembrane protein 205 - NCBI gene 100515771
ENSSSCP00000033048	43	16469	2	2	2	2	0.70	ENSSSCG00000036669 descr. not available
ENSSSCP00000013033	43	34637	1	1	1	1	0.14	ENSSSCG00000012247 ATPase H+ transporting accessory protein 2 - NCBI gene 100514935
ENSSSCP00000031601	43	27858	2	1	2	1	0.17	ENSSSCG00000033690 derlin 1 - NCBI gene 100626802
ENSSSCP00000008762	43	32830	2	1	2	1	0.15	ENSSSCG00000008207 ribose 5-phosphate isomerase A - NCBI gene 100038014
ENSSSCP00000014088	43	51546	3	2	3	2	0.19	ENSSSCG00000013256 Rho GTPase activating protein 1 - NCBI gene 100515942
ENSSSCP00000012206	43	100472	1	1	1	1	0.05	ENSSSCG00000011453 inter-alpha-trypsin inhibitor heavy chain 4 - NCBI gene 396799
ENSSSCP00000010343	43	26474	3	3	3	3	0.65	ENSSSCG00000009684 methionine sulfoxide reductase A - NCBI gene 100152960
ENSSSCP00000018008	43	109247	2	2	2	2	0.09	ENSSSCG00000022478 serine/threonine kinase 10 - NCBI gene 100524465
ENSSSCP00000019975	42	30333	1	1	1	1	0.16	ENSSSCG00000022783 defective in cullin neddylation 1 domain containing 1 - NCBI gene 100624319
ENSSSCP00000016726	42	63889	3	1	2	1	0.07	ENSSSCG00000015784 acyl-CoA synthetase long chain family member 1 - NCBI gene 448982
ENSSSCP00000013856	42	14238	1	1	1	1	0.36	ENSSSCG00000013029 tRNA methyltransferase subunit 11-2 - NCBI gene 100520885
ENSSSCP00000000701	42	168392	2	1	2	1	0.03	ENSSSCG00000000660 alpha-2-macroglobulin - NCBI gene 403166
ENSSSCP00000041929	42	24776	1	1	1	1	0.20	ENSSSCG00000034896 hypoxanthine phosphoribosyltransferase 1 - NCBI gene 397351
ENSSSCP00000034440	42	26235	1	1	1	1	0.18	ENSSSCG00000038706 complement C1q C chain - NCBI gene 445460
ENSSSCP00000014399	42	188457	3	2	3	2	0.05	ENSSSCG00000013551 complement C3 - NCBI gene 397072
ENSSSCP00000000892	42	87319	1	1	1	1	0.05	ENSSSCG00000000839 aldehyde dehydrogenase 1 family member L2 - NCBI gene 100151976
ENSSSCP00000009081	42	34111	1	1	1	1	0.14	ENSSSCG00000008515 mediator of cell motility 1 - NCBI gene 100513790
ENSSSCP00000019782	41	38591	1	1	1	1	0.12	ENSSSCG00000026617 eukaryotic translation initiation factor 2 subunit beta - NCBI gene 100621044
ENSSSCP00000019408	41	16874	1	1	1	1	0.30	ENSSSCG00000026294 glia maturation factor beta - NCBI gene 100625819
ENSSSCP00000028830	41	107993	2	2	2	2	0.09	ENSSSCG00000014171 endoplasmic reticulum aminopeptidase 1 - NCBI gene 100523953
ENSSSCP00000026964	41	10751	1	1	1	1	0.49	ENSSSCG00000022757 translocase of inner mitochondrial membrane 13 - NCBI gene 100620885
ENSSSCP00000000145	41	64548	1	1	1	1	0.07	ENSSSCG00000000141 eukaryotic translation initiation factor 3 subunit D - NCBI gene 100512835
ENSSSCP00000018067	41	136134	3	2	3	2	0.07	ENSSSCG00000017054 cytoplasmic FMR1 interacting protein 2 - NCBI gene 100523290
ENSSSCP00000008190	40	38048	5	3	5	3	0.42	ENSSSCG00000007669 G protein subunit beta 2 - NCBI gene 100516546
ENSSSCP00000017158	41	14255	1	1	1	1	0.36	ENSSSCG00000016195 descr. not available
ENSSSCP00000005817	41	28711	2	1	2	1	0.17	ENSSSCG00000005424 protein NipSnap homolog 3A - NCBI gene 100154081
ENSSSCP00000014060	41	31851	2	2	2	2	0.32	ENSSSCG00000013232 mitochondrial carrier 2 - NCBI gene 100627768
ENSSSCP00000016365	41	26605	1	1	1	1	0.18	ENSSSCG00000015434 synaptophysin like 1 - NCBI gene 100518030
ENSSSCP00000014614	41	57562	2	2	2	2	0.17	ENSSSCG00000013745 phenylalanyl-tRNA synthetase subunit alpha - NCBI gene 100524304
ENSSSCP00000017353	41	142026	3	1	3	1	0.03	ENSSSCG00000016379 high density lipoprotein binding protein - NCBI gene 100233187
ENSSSCP00000021064	41	23678	1	1	1	1	0.21	ENSSSCG00000029741 RAS like proto-oncogene A - NCBI gene 100622254
ENSSSCP00000043660	41	39224	1	1	1	1	0.12	ENSSSCG00000038776 arsA arsenite transporter ATP-binding homolog 1 (bacterial) - NCBI gene 100520362
ENSSSCP00000031648	41	28235	1	1	1	1	0.17	ENSSSCG00000033278 ATPase H+ transporting V1 subunit D - NCBI gene 100156681
ENSSSCP00000002767	40	56965	1	1	1	1	0.08	ENSSSCG00000002554 phospholipase D family member 4 - NCBI gene 100524095
ENSSSCP00000000757	40	22635	1	1	1	1	0.22	ENSSSCG00000022230 CD9 molecule - NCBI gene 397067
ENSSSCP00000032171	40	17425	2	1	2	1	0.29	ENSSSCG00000035080 ribosomal protein L23a - NCBI gene 100514795
ENSSSCP00000010486	40	20651	2	1	2	1	0.24	ENSSSCG00000009823 VPS29 retromer complex component - NCBI gene 100737886
ENSSSCP00000005416	40	42103	2	1	2	1	0.11	ENSSSCG00000005038 proteasome 26S subunit ATPase 6 - NCBI gene 100154148
ENSSSCP00000003811	40	61409	2	1	2	1	0.08	ENSSSCG00000003511 heterochromatin protein 1 binding protein 3 - NCBI gene 100625284
ENSSSCP00000017029	39	107903	1	1	1	1	0.04	ENSSSCG00000016074 ankyrin repeat domain 44 - NCBI gene 100620944
ENSSSCP00000000509	39	127253	1	1	1	1	0.04	ENSSSCG00000028869 cullin associated and neddylation dissociated 1 - NCBI gene 100514460
ENSSSCP00000039109	39	14970	1	1	1	1	0.34	ENSSSCG00000038880 ribosomal protein L23 - NCBI gene 414398
ENSSSCP00000010243	39	53123	1	1	1	1	0.09	ENSSSCG00000009594 serine palmitoyltransferase long chain base subunit 1 - NCBI gene 100739638
ENSSSCP00000032082	39	10739	2	2	2	2	1.22	ENSSSCG00000032857 S100 calcium binding protein A12 - NCBI gene 100301483
ENSSSCP00000016354	39	49002	3	1	3	1	0.10	ENSSSCG00000015424 proteasome 26S subunit ATPase 2 - NCBI gene 100514865
ENSSSCP00000015293	39	57424	3	2	3	2	0.17	ENSSSCG00000014376 probable histidine--tRNA ligase mitochondrial - NCBI gene 100521256
ENSSSCP00000011001	39	233197	3	2	1	1	0.02	ENSSSCG00000010316 lysine acetyltransferase 6B - NCBI gene 100156636
ENSSSCP00000017486	39	61074	2	1	2	1	0.08	ENSSSCG00000016504 thromboxane A synthase 1 - NCBI gene 397112
ENSSSCP00000035857	38	18177	1	1	1	1	0.27	ENSSSCG00000033811 core-binding factor subunit beta - NCBI gene 110260942
ENSSSCP00000019002	38	14508	1	1	1	1	0.35	ENSSSCG00000017936 GABA type A receptor-associated protein - NCBI gene 100462752
ENSSSCP00000003432	38	18590	2	1	2	1	0.27	ENSSSCG00000003165 ribosomal protein S11 - NCBI gene 100513660
ENSSSCP00000005820	38	74615	1	1	1	1	0.06	ENSSSCG00000005425 solute carrier family 44 member 1 - NCBI gene 100152140
ENSSSCP00000034039	38	40081	2	1	2	1	0.12	ENSSSCG00000032498 isocitrate dehydrogenase 3 (NAD(+)) alpha - NCBI gene 100157242
ENSSSCP00000004349	38	23733	1	1	1	1	0.20	ENSSSCG00000004024 ribonuclease T2 - NCBI gene 100157985
ENSSSCP00000028669	38	39125	3	2	3	2	0.26	ENSSSCG00000000137 neutrophil cytosolic factor 4 - NCBI gene 100152055
ENSSSCP00000014656	38	38161	1	1	1	1	0.12	ENSSSCG00000013784 DnaJ heat shock protein family (Hsp40) member B1 - NCBI gene 396741
ENSSSCP00000003435	38	97548	4	4	4	4	0.20	ENSSSCG00000003168 aldehyde dehydrogenase 16 family member A1 - NCBI gene 100514292
ENSSSCP00000006985	38	117170	2	1	2	1	0.04	ENSSSCG00000006553 ubiquitin associated protein 2 like - NCBI gene 100517710
ENSSSCP00000009052	38	38020	3	1	2	1	0.12	ENSSSCG00000008486 galactose mutarotase - NCBI gene 399536
ENSSSCP00000033116	38	16623	1	1	1	1	0.30	ENSSSCG00000040294 activated RNA polymerase II transcriptional coactivator p15 - NCBI gene 100512195
ENSSSCP00000019946	38	12842	1	1	1	1	0.40	ENSSSCG00000029799 zinc finger and BTB domain containing 8 opposite strand - NCBI gene 102160721
ENSSSCP00000017344	38	41813	3	1	3	1	0.11	ENSSSCG00000016370 septin 2 - NCBI gene 100510936
ENSSSCP00000021757	38	44078	5	1	5	1	0.11	ENSSSCG00000023643 pyruvate dehydrogenase E1 alpha 1 subunit - NCBI gene 100294678
ENSSSCP00000017433	38	33418	1	1	1	1	0.14	ENSSSCG00000016451 GTPase IMAP family member 1 - NCBI gene 100519177
ENSSSCP00000027586	38	70560	2	1	2	1	0.07	ENSSSCG00000023306 engulfment and cell motility 2 - NCBI gene 100624052
ENSSSCP00000018389	38	67926	1	1	1	1	0.07	ENSSSCG00000017355 granulin precursor - NCBI gene 733645
ENSSSCP00000008800	38	36362	1	1	1	1	0.13	ENSSSCG00000008242 potassium channel modulatory factor 1 - NCBI gene 100524080
ENSSSCP00000000609	37	15415	2	2	1	1	0.33	ENSSSCG00000000579 golgi transport 1B - NCBI gene 100154676
ENSSSCP00000043122	37	43538	1	1	1	1	0.11	ENSSSCG00000029163 branched chain amino acid transaminase 1 - NCBI gene 100518784
ENSSSCP00000011148	37	29918	1	1	1	1	0.16	ENSSSCG00000010460 ribonuclease P/MRP subunit p30 - NCBI gene 100156540
ENSSSCP00000025656	37	40678	2	1	2	1	0.12	ENSSSCG00000011961 TRK-fused gene - NCBI gene 414406
ENSSSCP00000011409	37	17287	1	1	1	1	0.29	ENSSSCG00000040981 glia maturation factor gamma - NCBI gene 100515973
ENSSSCP00000008480	37	33700	1	1	1	1	0.14	ENSSSCG00000007942 heme oxygenase 2 - NCBI gene 396622
ENSSSCP00000010794	37	34717	1	1	1	1	0.14	ENSSSCG00000010121 ubiquitin recognition factor in ER associated degradation 1 - NCBI gene 100153062
ENSSSCP00000031267	37	10529	2	2	2	2	1.26	ENSSSCG00000036246 of 1 Hsap:cytochrome b-245 beta chain - HGNC:2578
ENSSSCP00000006482	37	8597	2	1	2	1	0.64	ENSSSCG00000006070 COX6C protein - NCBI gene 100037989
ENSSSCP00000001583	37	23430	1	1	1	1	0.21	ENSSSCG00000001463 proteasome subunit beta 9 - NCBI gene 654294
ENSSSCP00000013553	37	24237	1	1	1	1	0.20	ENSSSCG00000012746 vacuolar ATPase assembly factor VMA21 - NCBI gene 100515811
ENSSSCP00000046691	37	36414	3	2	3	2	0.28	ENSSSCG00000039647 eukaryotic translation initiation factor 3 subunit F - NCBI gene 110255350
ENSSSCP00000034238	37	60376	1	1	1	1	0.08	ENSSSCG00000038535 arylsulfatase B - NCBI gene 102158016
ENSSSCP00000039612	37	28477	1	1	1	1	0.17	ENSSSCG00000039763 carboxymethylenebutenolidase homolog - NCBI gene 100625451
ENSSSCP00000006014	37	79770	1	1	1	1	0.06	ENSSSCG00000005614 family with sequence similarity 129 member B - NCBI gene 100739641
ENSSSCP00000034936	37	37492	1	1	1	1	0.13	ENSSSCG00000036659 nipsnap homolog 2 - NCBI gene 100520953
ENSSSCP00000007596	37	68851	2	1	2	1	0.07	ENSSSCG00000007133 acyl-CoA synthetase short chain family member 1 - NCBI gene 100154828
ENSSSCP00000006377	37	135077	1	1	1	1	0.03	ENSSSCG00000005969 WASH complex subunit 5 - NCBI gene 100152185
ENSSSCP00000058894	37	20612	3	1	3	1	0.24	ENSSSCG00000029183 SEC11 homolog A signal peptidase complex subunit - NCBI gene 100622744
ENSSSCP00000020556	37	51203	1	1	1	1	0.09	ENSSSCG00000022559 ubiquitin specific peptidase 14 - NCBI gene 100625317
ENSSSCP00000004897	37	65270	2	1	2	1	0.07	ENSSSCG00000004542 asparaginyl-tRNA synthetase - NCBI gene 100513328
ENSSSCP00000018938	36	19611	1	1	1	1	0.25	ENSSSCG00000017878 ubiquitin conjugating enzyme E2 G1 - NCBI gene 100522828
ENSSSCP00000002177	36	34587	2	1	2	1	0.14	ENSSSCG00000001991 dehydrogenase/reductase 1 - NCBI gene 100519262
ENSSSCP00000025904	36	21964	1	1	1	1	0.22	ENSSSCG00000025192 ribosomal protein L9 - NCBI gene 100627537
ENSSSCP00000010821	36	37376	2	1	2	1	0.13	ENSSSCG00000010146 galectin 8 - NCBI gene 100156193
ENSSSCP00000028603	36	35160	2	2	2	2	0.29	ENSSSCG00000012116 phosphoribosyl pyrophosphate synthetase 2 - NCBI gene 100510993
ENSSSCP00000006721	36	14302	1	1	1	1	0.36	ENSSSCG00000006304 mitochondrial pyruvate carrier 2 - NCBI gene 100154777
ENSSSCP00000022913	36	65791	1	1	1	1	0.07	ENSSSCG00000030435 ubiquitin specific peptidase 39 - NCBI gene 100621970
ENSSSCP00000003848	36	14773	1	1	1	1	0.34	ENSSSCG00000003546 of 1 Hsap:fatty acid binding protein 3 - HGNC:3557
ENSSSCP00000047220	36	37434	2	1	2	1	0.13	ENSSSCG00000002023 poly(A) binding protein nuclear 1 - NCBI gene 100155260
ENSSSCP00000019383	36	33773	2	2	2	2	0.30	ENSSSCG00000030510 fibrillarin - NCBI gene 100626002
ENSSSCP00000033455	36	25620	1	1	1	1	0.19	ENSSSCG00000038156 transmembrane p24 trafficking protein 7 - NCBI gene 100522183
ENSSSCP00000026614	36	35562	1	1	1	1	0.13	ENSSSCG00000024245 aminoacyl tRNA synthetase complex interacting multifunctional protein 2 - NCBI gene 100514707
ENSSSCP00000039404	36	61820	1	1	1	1	0.08	ENSSSCG00000036383 galectin 3 binding protein - NCBI gene 110255948
ENSSSCP00000010177	36	201857	1	1	1	1	0.02	ENSSSCG00000009530 coiled-coil domain containing 168 - NCBI gene 106505342
ENSSSCP00000029280	36	25268	1	1	1	1	0.19	ENSSSCG00000001414 casein kinase 2 beta - NCBI gene 397211
ENSSSCP00000018537	35	61043	4	2	4	2	0.16	ENSSSCG00000017489 proteasome 26S subunit non-ATPase 3 - NCBI gene 100512253
ENSSSCP00000020529	35	104690	3	3	3	3	0.14	ENSSSCG00000025534 chromosome segregation 1 like - NCBI gene 100626451
ENSSSCP00000045771	35	134636	4	2	4	2	0.07	ENSSSCG00000003687 erythrocyte membrane protein band 4.1 like 3 - NCBI gene 100520913
ENSSSCP00000045560	35	10428	3	1	1	1	0.51	ENSSSCG00000032371 T cell receptor alpha variable 17 - HGNC:12113
ENSSSCP00000005264	35	44485	2	2	2	2	0.22	ENSSSCG00000004893 vacuolar protein sorting 4 homolog B - NCBI gene 100625338
ENSSSCP00000025709	35	80640	1	1	1	1	0.06	ENSSSCG00000030358 sterile alpha and TIR motif containing 1 - NCBI gene 100627920
ENSSSCP00000007622	35	32651	1	1	1	1	0.15	ENSSSCG00000007160 DDRGK domain containing 1 - NCBI gene 100155894
ENSSSCP00000002232	35	56947	1	1	1	1	0.08	ENSSSCG00000002041 solute carrier family 7 member 7 - NCBI gene 100037972
ENSSSCP00000035584	35	42400	1	1	1	1	0.11	ENSSSCG00000033763 G protein subunit alpha q - NCBI gene 654405
ENSSSCP00000002495	34	287786	2	2	1	1	0.02	ENSSSCG00000002298 zinc finger FYVE-type containing 26 - NCBI gene 100155869
ENSSSCP00000020162	34	59360	3	1	3	1	0.08	ENSSSCG00000030369 tyrosyl-tRNA synthetase - NCBI gene 100621140
ENSSSCP00000038551	34	7474	1	1	1	1	0.76	ENSSSCG00000037964 G protein subunit gamma 10 - NCBI gene 100515992
ENSSSCP00000015723	34	17848	2	1	2	1	0.28	ENSSSCG00000014804 late endosomal/lysosomal adaptor MAPK and MTOR activator 1 - NCBI gene 100520503
ENSSSCP00000047292	34	68980	1	1	1	1	0.07	ENSSSCG00000032028 eukaryotic translation initiation factor 4B - HGNC:3285
ENSSSCP00000033163	34	25855	1	1	1	1	0.19	ENSSSCG00000034555 killer cell lectin-like receptor subfamily B member 1B allele B - NCBI gene 100520491
ENSSSCP00000000522	34	16945	2	1	2	1	0.29	ENSSSCG00000000492 lysozyme - NCBI gene 100157211
ENSSSCP00000003917	34	52207	2	1	2	1	0.09	ENSSSCG00000003613 histone deacetylase 1 - NCBI gene 100622482
ENSSSCP00000010931	34	87837	3	1	3	1	0.05	ENSSSCG00000010253 hexokinase 1 - NCBI gene 100152344
ENSSSCP00000006786	34	16744	1	1	1	1	0.30	ENSSSCG00000006366 prefoldin subunit 2 - NCBI gene 100152852
ENSSSCP00000012384	34	46300	1	1	1	1	0.10	ENSSSCG00000011621 Sec61 translocon alpha 1 subunit - NCBI gene 100155306
ENSSSCP00000014147	34	42945	1	1	1	1	0.11	ENSSSCG00000013315 eukaryotic translation initiation factor 3 subunit M - NCBI gene 100513781
ENSSSCP00000058922	34	40428	2	1	2	1	0.12	ENSSSCG00000040920 protein kinase cAMP-activated catalytic subunit beta - NCBI gene 100623628
ENSSSCP00000017557	34	57161	1	1	1	1	0.08	ENSSSCG00000016573 interferon regulatory factor 5 - NCBI gene 100515633
ENSSSCP00000001641	34	21885	1	1	1	1	0.22	ENSSSCG00000001512 cutA divalent cation tolerance homolog - NCBI gene 100152220
ENSSSCP00000003344	34	33624	1	1	1	1	0.14	ENSSSCG00000003089 translocase of outer mitochondrial membrane 40 - NCBI gene 102165927
ENSSSCP00000022052	34	32419	1	1	1	1	0.15	ENSSSCG00000020926 succinate dehydrogenase complex iron sulfur subunit B - NCBI gene 414412
ENSSSCP00000026838	34	106642	1	1	1	1	0.04	ENSSSCG00000024916 DEAH-box helicase 36 - NCBI gene 100626674
ENSSSCP00000034765	34	39903	2	1	2	1	0.12	ENSSSCG00000011720 muscleblind like splicing regulator 1 - NCBI gene 100525306
ENSSSCP00000029675	33	6403	1	1	1	1	0.91	ENSSSCG00000030849 ribosomal protein L39 - NCBI gene 100515520
ENSSSCP00000009333	33	91673	3	1	3	1	0.05	ENSSSCG00000008756 DEAH-box helicase 15 - NCBI gene 100517041
ENSSSCP00000027841	33	46317	1	1	1	1	0.10	ENSSSCG00000023935 GDP-mannose pyrophosphorylase A - NCBI gene 100623137
ENSSSCP00000010939	33	33225	1	1	1	1	0.14	ENSSSCG00000010261 pyrophosphatase (inorganic) 1 - NCBI gene 100155201
ENSSSCP00000026851	33	28382	1	1	1	1	0.17	ENSSSCG00000025007 NFU1 iron-sulfur cluster scaffold - NCBI gene 102165918
ENSSSCP00000018242	33	88981	1	1	1	1	0.05	ENSSSCG00000017219 HID1 domain containing - NCBI gene 100736965
ENSSSCP00000016669	33	24687	2	1	2	1	0.20	ENSSSCG00000015729 translin - NCBI gene 100519802
ENSSSCP00000042718	33	51842	1	1	1	1	0.09	ENSSSCG00000034815 U2 small nuclear RNA auxiliary factor 2 - NCBI gene 102167536
ENSSSCP00000039171	33	36187	2	2	2	2	0.28	ENSSSCG00000040608 aldo-keto reductase family 1 member B - NCBI gene 396816
ENSSSCP00000037543	33	16287	1	1	1	1	0.31	ENSSSCG00000037746 NHL repeat containing 3 - HGNC:33751
ENSSSCP00000015711	33	77362	1	1	1	1	0.06	ENSSSCG00000014792 stromal interaction molecule 1 - NCBI gene 100171399
ENSSSCP00000009038	33	65441	2	1	1	1	0.07	ENSSSCG00000008470 THUMP domain containing 2 - NCBI gene 100517336
ENSSSCP00000008826	33	46049	1	1	1	1	0.10	ENSSSCG00000008268 AUP1 lipid droplet regulating VLDL assembly factor - NCBI gene 100518187
ENSSSCP00000017715	33	155668	1	1	1	1	0.03	ENSSSCG00000016725 tensin 3 - NCBI gene 100524966
ENSSSCP00000011000	33	38136	2	1	2	1	0.12	ENSSSCG00000010315 adenosine kinase - NCBI gene 100154626
ENSSSCP00000012295	33	24916	1	1	1	1	0.19	ENSSSCG00000011535 ADP ribosylation factor like GTPase 8B - NCBI gene 100515580
ENSSSCP00000004304	32	47015	2	2	2	2	0.21	ENSSSCG00000003983 small ArfGAP2 - NCBI gene 100145888
ENSSSCP00000041724	32	95269	2	2	1	1	0.05	ENSSSCG00000005389 testis expressed 10 - NCBI gene 100157099
ENSSSCP00000008617	32	145830	1	1	1	1	0.03	ENSSSCG00000008068 isoleucyl-tRNA synthetase - NCBI gene 100624746
ENSSSCP00000017086	32	67648	1	1	1	1	0.07	ENSSSCG00000016127 NADH:ubiquinone oxidoreductase core subunit S1 - NCBI gene 100516402
ENSSSCP00000037262	32	28867	1	1	1	1	0.17	ENSSSCG00000036618 Fc fragment of IgG receptor IIIa - NCBI gene 397684
ENSSSCP00000019168	32	23359	1	1	1	1	0.21	ENSSSCG00000027487 linker for activation of T cells family member 2 - NCBI gene 100627864
ENSSSCP00000006769	32	33287	1	1	1	1	0.14	ENSSSCG00000006350 Fc fragment of IgG low affinity IIb receptor (CD32) - NCBI gene 613131
ENSSSCP00000054594	32	26853	2	2	2	2	0.39	ENSSSCG00000032655 Aly/REF export factor - NCBI gene 100620496
ENSSSCP00000014232	32	14112	1	1	1	1	0.36	ENSSSCG00000013390 descr. not available
ENSSSCP00000019834	32	45670	1	1	1	1	0.10	ENSSSCG00000029339 spermatogenesis associated 2 like - NCBI gene 100415811
ENSSSCP00000006777	32	54005	2	1	2	1	0.09	ENSSSCG00000006358 NADH:ubiquinone oxidoreductase core subunit S2 - NCBI gene 100156075
ENSSSCP00000009648	32	68254	1	1	1	1	0.07	ENSSSCG00000009043 ATP binding cassette subfamily E member 1 - NCBI gene 100524881
ENSSSCP00000033362	32	64691	1	1	1	1	0.07	ENSSSCG00000023983 alkylglycerone phosphate synthase - NCBI gene 100627169
ENSSSCP00000003080	32	14218	1	1	1	1	0.36	ENSSSCG00000002860 programmed cell death 5 - NCBI gene 100523791
ENSSSCP00000041741	31	53729	1	1	1	1	0.09	ENSSSCG00000033467 of 1 Hsap:cilia and flagella associated protein 44 - HGNC:25631
ENSSSCP00000059535	31	24987	1	1	1	1	0.19	ENSSSCG00000001543 ribosomal protein L10a - NCBI gene 100037993
ENSSSCP00000027165	31	25130	1	1	1	1	0.19	ENSSSCG00000029362 charged multivesicular body protein 2A - NCBI gene 100622139
ENSSSCP00000009573	31	105355	2	1	2	1	0.04	ENSSSCG00000008971 USO1 vesicle transport factor - NCBI gene 100511575
ENSSSCP00000002470	31	137482	2	1	1	1	0.03	ENSSSCG00000002276 pleckstrin homology and RhoGEF domain containing G3 - NCBI gene 100155870
ENSSSCP00000005766	31	40609	1	1	1	1	0.12	ENSSSCG00000005373 acidic nuclear phosphoprotein 32 family member B - NCBI gene 100152263
ENSSSCP00000020951	31	85159	2	2	2	2	0.11	ENSSSCG00000028879 procollagen-lysine 2-oxoglutarate 5-dioxygenase 3 - NCBI gene 100624420
ENSSSCP00000011998	31	58481	1	1	1	1	0.08	ENSSSCG00000011253 oxidative stress responsive kinase 1 - NCBI gene 397618
ENSSSCP00000017148	31	34141	1	1	1	1	0.14	ENSSSCG00000016186 transmembrane BAX inhibitor motif containing 1 - NCBI gene 100152389
ENSSSCP00000010674	31	88773	1	1	1	1	0.05	ENSSSCG00000010002 splicing factor 3a subunit 1 - NCBI gene 100154850
ENSSSCP00000004571	31	51856	4	2	3	2	0.19	ENSSSCG00000004233 sphingomyelin phosphodiesterase acid like 3A - NCBI gene 100153442
ENSSSCP00000038892	31	51588	1	1	1	1	0.09	ENSSSCG00000037310 ATPase H+ transporting accessory protein 1 - NCBI gene 102159115
ENSSSCP00000015251	31	49228	1	1	1	1	0.10	ENSSSCG00000014337 eukaryotic translation termination factor 1 - NCBI gene 100520896
ENSSSCP00000009214	31	169786	1	1	1	1	0.03	ENSSSCG00000008644 kinase D interacting substrate 220 - NCBI gene 100514284
ENSSSCP00000016032	31	23421	2	1	1	1	0.21	ENSSSCG00000015109 coiled-coil domain containing 153 - NCBI gene 100522389
ENSSSCP00000013248	31	61097	1	1	1	1	0.08	ENSSSCG00000012449 T-box 22 - NCBI gene 100519882
ENSSSCP00000025601	30	21652	1	1	1	1	0.23	ENSSSCG00000021210 Hikeshi heat shock protein nuclear import factor - NCBI gene 100739665
ENSSSCP00000017920	30	118809	1	1	1	1	0.04	ENSSSCG00000016911 Mtr4 exosome RNA helicase - NCBI gene 100518521
ENSSSCP00000001513	30	45532	2	2	2	2	0.22	ENSSSCG00000001418 neuraminidase 1 - NCBI gene 100124381
ENSSSCP00000019107	30	86057	1	1	1	1	0.05	ENSSSCG00000018032 transient receptor potential cation channel subfamily V member 2 - NCBI gene 100523638
ENSSSCP00000021702	30	21101	1	1	1	1	0.23	ENSSSCG00000024052 glutathione peroxidase 4 - NCBI gene 399537
ENSSSCP00000018172	30	57544	2	2	2	2	0.17	ENSSSCG00000017152 N-sulfoglucosamine sulfohydrolase - NCBI gene 100737146
ENSSSCP00000006426	30	37235	1	1	1	1	0.13	ENSSSCG00000006016 eukaryotic translation initiation factor 3 subunit H - NCBI gene 100522801
ENSSSCP00000009860	30	29106	1	1	1	1	0.16	ENSSSCG00000009246 enolase-phosphatase 1 - NCBI gene 100511394
ENSSSCP00000035815	30	19770	1	1	1	1	0.25	ENSSSCG00000036257 eukaryotic translation elongation factor 1 epsilon 1 - NCBI gene 100155141
ENSSSCP00000019138	30	26338	1	1	1	1	0.18	ENSSSCG00000018078 cytochrome c oxidase subunit II - NCBI gene 808504
ENSSSCP00000021580	30	23262	1	1	1	1	0.21	ENSSSCG00000028655 RAB18 member RAS oncogene family - NCBI gene 100620478
ENSSSCP00000014402	30	95422	2	2	2	2	0.10	ENSSSCG00000013553 vav guanine nucleotide exchange factor 1 - NCBI gene 100519821
ENSSSCP00000011159	30	118742	2	1	2	1	0.04	ENSSSCG00000010470 insulin degrading enzyme - NCBI gene 100155309
ENSSSCP00000014524	30	35874	1	1	1	1	0.13	ENSSSCG00000013661 eukaryotic translation initiation factor 3 subunit G - NCBI gene 100516956
ENSSSCP00000051936	30	8926	1	1	1	1	0.61	ENSSSCG00000037142 cysteine-rich protein 1 - NCBI gene 110258364
ENSSSCP00000002634	30	49325	3	1	3	1	0.10	ENSSSCG00000002433 proteasome 26S subunit ATPase 1 - NCBI gene 100155274
ENSSSCP00000001145	30	42803	1	1	1	1	0.11	ENSSSCG00000001075 DEK proto-oncogene - NCBI gene 100156871
ENSSSCP00000029213	30	79896	2	1	2	1	0.06	ENSSSCG00000012160 SH3 domain containing kinase binding protein 1 - NCBI gene 100522530
ENSSSCP00000021612	30	104290	2	1	2	1	0.04	ENSSSCG00000008010 chromosome transmission fidelity factor 18 - NCBI gene 100520370
ENSSSCP00000015648	30	16158	2	1	2	1	0.31	ENSSSCG00000014726 hemoglobin subunit epsilon 1 - NCBI gene 407067
ENSSSCP00000005562	29	36942	1	1	1	1	0.13	ENSSSCG00000005174 Ras related GTP binding A - NCBI gene 100153321
ENSSSCP00000026452	29	29380	1	1	1	1	0.16	ENSSSCG00000028210 5' 3'-nucleotidase cytosolic - NCBI gene 100526240
ENSSSCP00000025599	29	45882	1	1	1	1	0.10	ENSSSCG00000021176 leupaxin - NCBI gene 102165492
ENSSSCP00000013423	29	21710	2	1	2	1	0.22	ENSSSCG00000012625 progesterone receptor membrane component 1 - NCBI gene 396946
ENSSSCP00000038207	29	173245	4	1	3	1	0.03	ENSSSCG00000036261 ciliary rootlet coiled-coil rootletin family member 2 - NCBI gene 102161907
ENSSSCP00000024782	29	112080	3	1	3	1	0.04	ENSSSCG00000014101 adaptor related protein complex 3 subunit beta 1 - NCBI gene 100049670
ENSSSCP00000000703	29	31297	1	1	1	1	0.15	ENSSSCG00000040743 mannose-6-phosphate receptor cation dependent - NCBI gene 100154117
ENSSSCP00000012223	29	38963	2	1	2	1	0.12	ENSSSCG00000011470 abhydrolase domain containing 6 - NCBI gene 100515411
ENSSSCP00000003390	29	24772	1	1	1	1	0.20	ENSSSCG00000003132 KDEL endoplasmic reticulum protein retention receptor 1 - NCBI gene 100520962
ENSSSCP00000017538	29	98675	4	2	4	2	0.10	ENSSSCG00000016553 coatomer protein complex subunit gamma 2 - NCBI gene 100515937
ENSSSCP00000013531	29	56386	1	1	1	1	0.08	ENSSSCG00000012727 fragile X mental retardation 1 - NCBI gene 100155078
ENSSSCP00000009135	29	51389	3	3	3	3	0.30	ENSSSCG00000008569 hydroxyacyl-CoA dehydrogenase trifunctional multienzyme complex subunit beta - NCBI gene 397017
ENSSSCP00000043431	29	35329	2	1	2	1	0.13	ENSSSCG00000038940 glucosamine-6-phosphate deaminase 1 - NCBI gene 100512094
ENSSSCP00000007696	29	41848	1	1	1	1	0.11	ENSSSCG00000007228 histocompatibility minor 13 - NCBI gene 100523032
ENSSSCP00000043781	29	26164	3	2	3	2	0.40	ENSSSCG00000000767 ATPase H+ transporting V1 subunit E1 - NCBI gene 100156112
ENSSSCP00000003989	29	25372	1	1	1	1	0.19	ENSSSCG00000038826 NADH:ubiquinone oxidoreductase core subunit V2 - NCBI gene 100037991
ENSSSCP00000013120	28	489802	2	1	2	1	0.01	ENSSSCG00000012328 HECT UBA and WWE domain containing E3 ubiquitin protein ligase 1 - NCBI gene 100517442
ENSSSCP00000002608	28	38477	1	1	1	1	0.12	ENSSSCG00000002406 activator of HSP90 ATPase activity 1 - NCBI gene 100626607
ENSSSCP00000027772	28	51777	1	1	1	1	0.09	ENSSSCG00000021852 family with sequence similarity 124 member B - NCBI gene 100627798
ENSSSCP00000010638	28	31502	3	1	2	1	0.15	ENSSSCG00000009967 phosphatidylinositol transfer protein beta - NCBI gene 100157274
ENSSSCP00000012325	28	8782	2	1	2	1	0.62	ENSSSCG00000011565 BRICK1 subunit of SCAR/WAVE actin nucleating complex - NCBI gene 100522899
ENSSSCP00000007202	28	83992	2	1	2	1	0.05	ENSSSCG00000006752 cold shock domain containing E1 - NCBI gene 100739316
ENSSSCP00000003978	28	308078	1	1	1	1	0.01	ENSSSCG00000003673 centrosomal protein 192 - NCBI gene 100622752
ENSSSCP00000054257	28	34782	1	1	1	1	0.14	ENSSSCG00000036614 phosphoglycolate phosphatase - NCBI gene 100739035
ENSSSCP00000019518	28	100307	2	1	2	1	0.05	ENSSSCG00000027324 VPS35 endosomal protein sorting factor like - NCBI gene 100622540
ENSSSCP00000020320	28	40039	2	1	2	1	0.12	ENSSSCG00000040479 nudE neurodevelopment protein 1 - NCBI gene 100621632
ENSSSCP00000036333	28	27082	1	1	1	1	0.18	ENSSSCG00000032831 BRI3 binding protein - NCBI gene 100155348
ENSSSCP00000024516	28	38193	1	1	1	1	0.12	ENSSSCG00000024484 delta 4-desaturase sphingolipid 1 - NCBI gene 100135677
ENSSSCP00000030396	28	72352	1	1	1	1	0.06	ENSSSCG00000017614 tripartite motif containing 25 - NCBI gene 100622285
ENSSSCP00000025836	28	48281	1	1	1	1	0.10	ENSSSCG00000023122 KH RNA binding domain containing signal transduction associated 1 - NCBI gene 100627011
ENSSSCP00000011821	28	22445	1	1	1	1	0.22	ENSSSCG00000011082 COMM domain containing 3 - NCBI gene 102167371
ENSSSCP00000055460	28	20950	1	1	1	1	0.23	ENSSSCG00000031493 cytochrome b-245 alpha polypeptide - NCBI gene 397507
ENSSSCP00000010276	28	75899	1	1	1	1	0.06	ENSSSCG00000009626 sorbin and SH3 domain containing 3 - NCBI gene 100153623
ENSSSCP00000024875	28	81369	2	1	2	1	0.06	ENSSSCG00000029059 structure specific recognition protein 1 - NCBI gene 100624907
ENSSSCP00000022294	28	22102	1	1	1	1	0.22	ENSSSCG00000024027 platelet activating factor acetylhydrolase 1b catalytic subunit 2 - NCBI gene 100523683
ENSSSCP00000022959	28	16598	3	1	3	1	0.30	ENSSSCG00000030632 ubiquitin conjugating enzyme E2 V1 - NCBI gene 100512077
ENSSSCP00000027603	28	37997	2	1	2	1	0.12	ENSSSCG00000021229 methionine adenosyltransferase 2B - NCBI gene 100217381
ENSSSCP00000036490	28	19014	2	2	2	2	0.59	ENSSSCG00000034898 myeloid derived growth factor - NCBI gene 110259358
ENSSSCP00000023938	28	33655	1	1	1	1	0.14	ENSSSCG00000012148 synapse associated protein 1 - NCBI gene 100153861
ENSSSCP00000035217	28	44466	1	1	1	1	0.11	ENSSSCG00000031262 thioredoxin interacting protein - NCBI gene 733688
ENSSSCP00000001032	27	85250	1	1	1	1	0.05	ENSSSCG00000000964 lipase maturation factor 2 - NCBI gene 100518488
ENSSSCP00000008733	27	132610	2	1	2	1	0.03	ENSSSCG00000008180 eukaryotic translation initiation factor 5B - NCBI gene 100520783
ENSSSCP00000035302	27	31217	1	1	1	1	0.15	ENSSSCG00000038172 phosphatidylinositol-4 5-bisphosphate 4-phosphatase 1 - NCBI gene 100155939
ENSSSCP00000013220	27	79672	1	1	1	1	0.06	ENSSSCG00000012424 ATP binding cassette subfamily B member 7 - NCBI gene 100157043
ENSSSCP00000012169	27	43840	1	1	1	1	0.11	ENSSSCG00000011415 mitogen-activated protein kinase-activated protein kinase 3 - NCBI gene 100233192
ENSSSCP00000026495	27	37359	1	1	1	1	0.13	ENSSSCG00000002032 solute carrier family 7 member 8 - NCBI gene 100522330
ENSSSCP00000005873	27	131944	1	1	1	1	0.03	ENSSSCG00000005477 FKBP prolyl isomerase 15 - NCBI gene 100517260
ENSSSCP00000026552	27	117856	1	1	1	1	0.04	ENSSSCG00000026644 DEAD-box helicase 46 - NCBI gene 100626833
ENSSSCP00000045496	27	11916	1	1	1	1	0.44	ENSSSCG00000034466 of 1 Hsap:glutaredoxin - HGNC:4330
ENSSSCP00000032503	27	88421	3	2	3	2	0.11	ENSSSCG00000032031 glutaminyl-tRNA synthetase - NCBI gene 110256443
ENSSSCP00000009108	27	30216	1	1	1	1	0.16	ENSSSCG00000038001 ribokinase - NCBI gene 102163141
ENSSSCP00000033807	27	38494	1	1	1	1	0.12	ENSSSCG00000039338 SGT1 homolog MIS12 kinetochore complex assembly cochaperone - NCBI gene 100736854
ENSSSCP00000046780	27	24311	1	1	1	1	0.20	ENSSSCG00000035420 hes family bHLH transcription factor 4 - NCBI gene 100739264
ENSSSCP00000014426	27	12312	1	1	1	1	0.42	ENSSSCG00000013575 resistin - NCBI gene 396674
ENSSSCP00000003301	27	26559	1	1	1	1	0.18	ENSSSCG00000038419 of 32 Hsap:carcinoembryonic antigen related cell adhesion molecule 7 - HGNC:1819
ENSSSCP00000056021	27	20144	1	1	1	1	0.24	ENSSSCG00000031455 descr. not available
ENSSSCP00000023115	27	161116	2	2	2	2	0.06	ENSSSCG00000024692 ribosome binding protein 1 - NCBI gene 100154945
ENSSSCP00000043926	26	10179	1	1	1	1	0.52	ENSSSCG00000031664 signal recognition particle 9 - NCBI gene 100524270
ENSSSCP00000007253	26	25020	1	1	1	1	0.19	ENSSSCG00000006800 CD53 molecule - NCBI gene 100152398
ENSSSCP00000006663	26	59154	2	1	2	1	0.08	ENSSSCG00000006250 LYN proto-oncogene Src family tyrosine kinase - NCBI gene 100152890
ENSSSCP00000012639	26	208459	3	1	3	1	0.02	ENSSSCG00000011867 myosin light chain kinase - NCBI gene 396848
ENSSSCP00000025642	26	63052	3	1	3	1	0.07	ENSSSCG00000021620 stress induced phosphoprotein 1 - NCBI gene 100623923
ENSSSCP00000034607	26	24943	2	1	2	1	0.19	ENSSSCG00000037033 descr. not available
ENSSSCP00000015028	26	15969	1	1	1	1	0.31	ENSSSCG00000014133 ribosomal protein S23 - NCBI gene 396638
ENSSSCP00000012745	26	63298	1	1	1	1	0.07	ENSSSCG00000011963 translocase of outer mitochondrial membrane 70 - NCBI gene 100523641
ENSSSCP00000011962	26	182648	2	1	2	1	0.03	ENSSSCG00000011213 DNA topoisomerase II beta - NCBI gene 100156319
ENSSSCP00000013919	26	59411	1	1	1	1	0.08	ENSSSCG00000013087 triokinase and FMN cyclase - NCBI gene 100520121
ENSSSCP00000040667	26	15535	1	1	1	1	0.32	ENSSSCG00000033757 FKBP prolyl isomerase 2 - NCBI gene 100522180
ENSSSCP00000010925	26	87711	1	1	1	1	0.05	ENSSSCG00000010247 DExD-box helicase 21 - NCBI gene 100153111
ENSSSCP00000010847	26	184962	3	1	1	1	0.02	ENSSSCG00000010169 signal induced proliferation associated 1 like 2 - NCBI gene 100158048
ENSSSCP00000018144	26	20819	1	1	1	1	0.24	ENSSSCG00000017127 chromosome 12 C17orf62 homolog - NCBI gene 100522460
ENSSSCP00000026815	26	15941	1	1	1	1	0.31	ENSSSCG00000021355 superoxide dismutase 1 - NCBI gene 397036
ENSSSCP00000023931	25	25975	1	1	1	1	0.19	ENSSSCG00000021587 mesoderm development LRP chaperone - NCBI gene 100157638
ENSSSCP00000034386	25	38735	1	1	1	1	0.12	ENSSSCG00000039782 stomatin like 2 - NCBI gene 100625031
ENSSSCP00000001420	25	92036	1	1	1	1	0.05	ENSSSCG00000001346 ATP binding cassette subfamily F member 1 - NCBI gene 100144452
ENSSSCP00000019018	25	19387	2	1	2	1	0.25	ENSSSCG00000017952 spermidine/spermine N1-acetyltransferase family member 2 - NCBI gene 100170117
ENSSSCP00000035065	25	14908	1	1	1	1	0.34	ENSSSCG00000034159 SNAP associated protein - NCBI gene 100154273
ENSSSCP00000010454	25	87815	2	1	2	1	0.05	ENSSSCG00000009792 zinc finger CCHC-type containing 8 - NCBI gene 100157314
ENSSSCP00000015075	25	117837	1	1	1	1	0.04	ENSSSCG00000014173 leucyl and cystinyl aminopeptidase - NCBI gene 100125826
ENSSSCP00000014315	25	34396	4	1	4	1	0.14	ENSSSCG00000013467 small glutamine rich tetratricopeptide repeat containing alpha - NCBI gene 100515997
ENSSSCP00000059154	25	31736	1	1	1	1	0.15	ENSSSCG00000037803 myristoylated alanine rich protein kinase C substrate - NCBI gene 100517207
ENSSSCP00000004899	25	35298	1	1	1	1	0.13	ENSSSCG00000004544 SPG21 abhydrolase domain containing maspardin - NCBI gene 100514084
ENSSSCP00000017775	25	136287	1	1	1	1	0.03	ENSSSCG00000016780 catenin delta 2 - NCBI gene 100517978
ENSSSCP00000005831	25	43187	2	2	2	2	0.23	ENSSSCG00000005436 RAD23 homolog B nucleotide excision repair protein - NCBI gene 100153668
ENSSSCP00000022684	25	35644	3	2	3	2	0.28	ENSSSCG00000024206 calcineurin like phosphoesterase domain containing 1 - NCBI gene 100627178
ENSSSCP00000009863	25	38501	1	1	1	1	0.12	ENSSSCG00000009249 heterogeneous nuclear ribonucleoprotein D - NCBI gene 100512244
ENSSSCP00000014427	24	66938	3	2	3	2	0.14	ENSSSCG00000013576 syntaxin binding protein 2 - NCBI gene 100525152
ENSSSCP00000018213	24	71696	1	1	1	1	0.06	ENSSSCG00000017190 exocyst complex component 7 - NCBI gene 100623170
ENSSSCP00000015200	24	9818	1	1	1	1	0.55	ENSSSCG00000014289 cytochrome b-c1 complex subunit 8 - NCBI gene 100524308
ENSSSCP00000031107	23	182126	2	2	2	2	0.05	ENSSSCG00000013629 SWI/SNF related matrix associated actin dependent regulator of chromatin subfamily a member 4 - NCBI gene 102167672
ENSSSCP00000013928	24	126827	1	1	1	1	0.04	ENSSSCG00000013094 damage specific DNA binding protein 1 - NCBI gene 100522239
ENSSSCP00000006001	24	155735	2	2	2	2	0.06	ENSSSCG00000005602 GTPase activating protein and VPS9 domains 1 - NCBI gene 106504138
ENSSSCP00000006446	24	52587	1	1	1	1	0.09	ENSSSCG00000006033 eukaryotic translation initiation factor 3 subunit E - NCBI gene 100156671
ENSSSCP00000010768	24	33889	1	1	1	1	0.14	ENSSSCG00000010095 CRK like proto-oncogene adaptor protein - NCBI gene 100525363
ENSSSCP00000039611	24	69790	1	1	1	1	0.07	ENSSSCG00000036286 adipocyte plasma membrane associated protein - NCBI gene 100157249
ENSSSCP00000000382	24	17392	1	1	1	1	0.29	ENSSSCG00000000365 ORMDL sphingolipid biosynthesis regulator 2 - NCBI gene 100157122
ENSSSCP00000020187	24	59259	1	1	1	1	0.08	ENSSSCG00000024235 NPL4 homolog ubiquitin recognition factor - NCBI gene 100625565
ENSSSCP00000043316	24	59872	1	1	1	1	0.08	ENSSSCG00000040378 of 1 Hsap:WEE1 G2 checkpoint kinase - HGNC:12761
ENSSSCP00000032339	24	18021	1	1	1	1	0.28	ENSSSCG00000037143 ubiquitin conjugating enzyme E2 L3 - NCBI gene 100154268
ENSSSCP00000019205	23	51429	1	1	1	1	0.09	ENSSSCG00000027348 WAS/WASL interacting protein family member 1 - NCBI gene 100154822
ENSSSCP00000011684	23	84507	2	1	1	1	0.05	ENSSSCG00000010956 N(alpha)-acetyltransferase 35 NatC auxiliary subunit - NCBI gene 100517363
ENSSSCP00000032302	23	122773	1	1	1	1	0.04	ENSSSCG00000012108 WWC family member 3 - NCBI gene 100157216
ENSSSCP00000039698	23	51633	1	1	1	1	0.09	ENSSSCG00000040727 ASPSCR1 tether for SLC2A4 UBX domain containing - NCBI gene 110255923
ENSSSCP00000008833	23	140485	2	1	2	1	0.03	ENSSSCG00000008274 dynactin subunit 1 - NCBI gene 100519249
ENSSSCP00000006926	23	13613	1	1	1	1	0.37	ENSSSCG00000006499 late endosomal/lysosomal adaptor MAPK and MTOR activator 2 - NCBI gene 100156749
ENSSSCP00000028171	23	55529	1	1	1	1	0.08	ENSSSCG00000038800 poly(U) binding splicing factor 60 - NCBI gene 100624565
ENSSSCP00000010767	23	28723	1	1	1	1	0.17	ENSSSCG00000010094 synaptosome associated protein 29 - NCBI gene 100154733
ENSSSCP00000006464	23	46080	1	1	1	1	0.10	ENSSSCG00000006054 ATPase H+ transporting V1 subunit C1 - NCBI gene 100154942
ENSSSCP00000001988	23	93955	2	1	2	1	0.05	ENSSSCG00000001818 FES proto-oncogene tyrosine kinase - NCBI gene 100155631
ENSSSCP00000025536	23	60916	1	1	1	1	0.08	ENSSSCG00000014840 prolyl 4-hydroxylase subunit alpha 3 - NCBI gene 100624543
ENSSSCP00000018365	22	124728	1	1	1	1	0.04	ENSSSCG00000017333 formin like 1 - NCBI gene 100520585
ENSSSCP00000027203	22	58193	1	1	1	1	0.08	ENSSSCG00000024125 karyopherin subunit alpha 3 - NCBI gene 396715
ENSSSCP00000059451	22	35775	1	1	1	1	0.13	ENSSSCG00000040060 apurinic/apyrimidinic endodeoxyribonuclease 1 - NCBI gene 100154728
ENSSSCP00000012367	22	45012	1	1	1	1	0.10	ENSSSCG00000011603 transmembrane protein 43 - NCBI gene 100515413
ENSSSCP00000017590	22	67096	1	1	1	1	0.07	ENSSSCG00000016606 ankyrin repeat and SOCS box containing 15 - NCBI gene 100513190
ENSSSCP00000023928	22	55719	1	1	1	1	0.08	ENSSSCG00000030150 UDP-glucose 6-dehydrogenase - NCBI gene 100627727
ENSSSCP00000024376	22	97537	1	1	1	1	0.05	ENSSSCG00000023807 aconitase 1 - NCBI gene 100628006
ENSSSCP00000046185	22	21501	1	1	1	1	0.23	ENSSSCG00000032477 NRAS proto-oncogene GTPase - NCBI gene 100739349
ENSSSCP00000003248	22	31160	1	1	1	1	0.15	ENSSSCG00000002998 small nuclear ribonucleoprotein polypeptide A - NCBI gene 768109
ENSSSCP00000002856	22	58138	1	1	1	1	0.08	ENSSSCG00000002645 galactosamine (N-acetyl)-6-sulfatase - NCBI gene 397000
ENSSSCP00000027828	22	67021	2	1	2	1	0.07	ENSSSCG00000016226 phenylalanyl-tRNA synthetase subunit beta - NCBI gene 100524650
ENSSSCP00000018060	22	70404	4	2	4	2	0.14	ENSSSCG00000017047 clathrin interactor 1 - NCBI gene 100522525
ENSSSCP00000000187	21	25792	1	1	1	1	0.19	ENSSSCG00000000180 FKBP prolyl isomerase 11 - NCBI gene 100524935
ENSSSCP00000005640	21	55308	1	1	1	1	0.08	ENSSSCG00000005249 family with sequence similarity 189 member A2 - NCBI gene 100154289
ENSSSCP00000044114	21	51941	1	1	1	1	0.09	ENSSSCG00000040383 microfibril associated protein 1 - NCBI gene 100157390
ENSSSCP00000014650	21	105030	1	1	1	1	0.04	ENSSSCG00000013779 protein kinase N1 - NCBI gene 100515528
ENSSSCP00000022054	21	21184	1	1	1	1	0.23	ENSSSCG00000030328 NADH:ubiquinone oxidoreductase subunit B10 - NCBI gene 100623873
ENSSSCP00000012569	21	40758	1	1	1	1	0.12	ENSSSCG00000011798 DnaJ heat shock protein family (Hsp40) member B11 - NCBI gene 100152894
ENSSSCP00000002681	21	47207	1	1	1	1	0.10	ENSSSCG00000002476 serpin family A member 1 - NCBI gene 397688
ENSSSCP00000012391	21	255675	2	1	2	1	0.02	ENSSSCG00000011628 DnaJ heat shock protein family (Hsp40) member C13 - NCBI gene 100152107
ENSSSCP00000018444	21	64219	1	1	1	1	0.07	ENSSSCG00000017407 GH3 domain containing - NCBI gene 100523395
ENSSSCP00000009652	21	122660	1	1	1	1	0.04	ENSSSCG00000009047 SWI/SNF related matrix associated actin dependent regulator of chromatin subfamily a member 5 - NCBI gene 100188903
ENSSSCP00000025047	21	116647	2	2	2	2	0.08	ENSSSCG00000028228 exportin 1 - NCBI gene 397330
ENSSSCP00000035524	20	32025	1	1	1	1	0.15	ENSSSCG00000038422 thioredoxin related transmembrane protein 1 - NCBI gene 100152543
ENSSSCP00000010961.SP	20	58157	2	1	2	1	0.08	ENSSSCG00000010281 prosaposin - NCBI gene 100153167
ENSSSCP00000003143	20	11724	1	1	1	1	0.44	ENSSSCG00000002919 TYRO protein tyrosine kinase binding protein - NCBI gene 397405
ENSSSCP00000027187	20	7396	1	1	1	1	0.76	ENSSSCG00000024550 ubiquinol-cytochrome c reductase complex 7.2 kDa protein - NCBI gene 100155687
ENSSSCP00000006929	20	110592	1	1	1	1	0.04	ENSSSCG00000006502 Rho/Rac guanine nucleotide exchange factor 2 - NCBI gene 100145887
ENSSSCP00000001690	20	41484	4	1	3	1	0.11	ENSSSCG00000001556 mitogen-activated protein kinase 14 - NCBI gene 100156630
ENSSSCP00000002616	19	88023	1	1	1	1	0.05	ENSSSCG00000002414 SEL1L adaptor subunit of ERAD E3 ubiquitin ligase - NCBI gene 100520751
ENSSSCP00000017892	19	43192	1	1	1	1	0.11	ENSSSCG00000016884 pelota mRNA surveillance and ribosome rescue factor - NCBI gene 100511788
ENSSSCP00000041695	19	24938	2	1	2	1	0.19	ENSSSCG00000031600 synaptogyrin 2 - NCBI gene 110255959
ENSSSCP00000022545	19	206577	3	1	3	1	0.02	ENSSSCG00000026506 Ral GTPase activating protein catalytic alpha subunit 2 - NCBI gene 100154830
ENSSSCP00000025052	19	242730	4	1	4	1	0.02	ENSSSCG00000028978 carbamoyl-phosphate synthetase 2 aspartate transcarbamylase and dihydroorotase - NCBI gene 100624530
ENSSSCP00000004540	19	70278	2	1	2	1	0.07	ENSSSCG00000004205 Rho GTPase activating protein 18 - NCBI gene 100525547
ENSSSCP00000018691	19	81241	1	1	1	1	0.06	ENSSSCG00000017637 myeloperoxidase - NCBI gene 100517120
ENSSSCP00000042591	19	44385	1	1	1	1	0.11	ENSSSCG00000035170 V-set and immunoglobulin domain containing 4 - NCBI gene 100156239
ENSSSCP00000018571	19	25202	1	1	1	1	0.19	ENSSSCG00000032782 pyridoxamine 5'-phosphate oxidase - NCBI gene 100521112
ENSSSCP00000003783	19	56792	1	1	1	1	0.08	ENSSSCG00000003485 regulator of chromosome condensation 2 - NCBI gene 100525466
ENSSSCP00000036570	18	90815	2	1	2	1	0.05	ENSSSCG00000034502 hexose-6-phosphate dehydrogenase/glucose 1-dehydrogenase - NCBI gene 110261091
ENSSSCP00000000848	18	40470	1	1	1	1	0.12	ENSSSCG00000000798 twinfilin actin binding protein 1 - NCBI gene 100523377
ENSSSCP00000007652	18	40865	2	1	2	1	0.12	ENSSSCG00000007187 NSFL1 cofactor - NCBI gene 100513186
ENSSSCP00000005246	18	15301	1	1	1	1	0.33	ENSSSCG00000004875 cytochrome b5 type A (microsomal) - NCBI gene 414799
ENSSSCP00000035207	18	186216	2	1	2	1	0.02	ENSSSCG00000031118 phosphatidylinositol-3 4 5-trisphosphate dependent Rac exchange factor 1 - NCBI gene 100621481
ENSSSCP00000055644	18	86240	1	1	1	1	0.05	ENSSSCG00000035828 Rho guanine nucleotide exchange factor 4 - NCBI gene 110257086
ENSSSCP00000007381	18	67993	1	1	1	1	0.07	ENSSSCG00000024973 guanylate binding protein 1 interferon-inducible - NCBI gene 100151938
ENSSSCP00000058813	18	13632	2	1	2	1	0.37	ENSSSCG00000033500 small nuclear ribonucleoprotein D2 polypeptide - NCBI gene 100626720
ENSSSCP00000037420	18	53434	1	1	1	1	0.09	ENSSSCG00000031825 nicotinate phosphoribosyltransferase - NCBI gene 403161
ENSSSCP00000005855	17	205255	1	1	1	1	0.02	ENSSSCG00000005459 Ecm29 proteasome adaptor and scaffold - NCBI gene 100628178
ENSSSCP00000000629	17	35508	2	1	2	1	0.13	ENSSSCG00000000599 deoxyribose-phosphate aldolase - NCBI gene 100153841
ENSSSCP00000017211	17	62724	1	1	1	1	0.07	ENSSSCG00000016248 ArfGAP with FG repeats 1 - NCBI gene 100514990
ENSSSCP00000008567	17	91989	3	1	3	1	0.05	ENSSSCG00000008022 telomere maintenance 2 - NCBI gene 100514221
ENSSSCP00000057364	17	36387	2	1	2	1	0.13	ENSSSCG00000031299 trans-2 3-enoyl-CoA reductase - NCBI gene 100515709
ENSSSCP00000051216	17	41468	2	1	2	1	0.11	ENSSSCG00000031288 CLN5 intracellular trafficking protein - NCBI gene 100152208
ENSSSCP00000012646	17	180137	1	1	1	1	0.03	ENSSSCG00000011874 poly(ADP-ribose) polymerase family member 14 - NCBI gene 100153948
ENSSSCP00000005085	16	136441	1	1	1	1	0.03	ENSSSCG00000004719 codanin 1 - NCBI gene 100512030
ENSSSCP00000000709	16	28424	1	1	1	1	0.17	ENSSSCG00000000668 apolipoprotein B mRNA editing enzyme catalytic subunit 1 - NCBI gene 100512412
ENSSSCP00000032756	16	58813	1	1	1	1	0.08	ENSSSCG00000036391 scavenger receptor cysteine rich family member with 4 domains - NCBI gene 100511317
ENSSSCP00000020782	15	110430	1	1	1	1	0.04	ENSSSCG00000021845 ataxin 2 like - NCBI gene 100515946
ENSSSCP00000018257	15	39566	1	1	1	1	0.12	ENSSSCG00000017232 SLC9A3 regulator 1 - NCBI gene 100233201

## Sheet: #3_Macrophages Mock2
Accession	Score	Mass	Num. of matches	Num. of significant matches	Num. of sequences	Num. of significant sequences	emPAI	Description
ENSSSCP00000005711	2405	271827	56	47	56	47	1.17	ENSSSCG00000005317 talin 1 - NCBI gene 100157220
ENSSSCP00000033222	2384	283053	64	60	58	55	1.59	ENSSSCG00000033299 filamin A - NCBI gene 733585
ENSSSCP00000012224	116	274015	6	4	5	3	0.07	ENSSSCG00000011471 filamin B - NCBI gene 100514491
ENSSSCP00000023127	2383	191100	50	49	48	47	2.08	ENSSSCG00000022659 clathrin heavy chain - NCBI gene 100271929
ENSSSCP00000001984	2278	189757	52	47	45	40	1.96	ENSSSCG00000001814 IQ motif containing GTPase activating protein 1 - NCBI gene 100157656
ENSSSCP00000031624	2264	53692	49	44	29	27	12.04	ENSSSCG00000011033 vimentin - NCBI gene 100522394
ENSSSCP00000028087	2231	42108	44	40	17	17	9.18	ENSSSCG00000028355 actin gamma 1 - NCBI gene 397653
ENSSSCP00000005172	691	42334	31	25	13	11	3.35	ENSSSCG00000004803 actin alpha cardiac muscle 1 - NCBI gene 100152267
ENSSSCP00000058201	1887	516077	79	58	78	58	0.66	ENSSSCG00000039094 plectin - NCBI gene 110260403
ENSSSCP00000000149	1835	227282	54	45	52	43	1.43	ENSSSCG00000000145 myosin heavy chain 9 - NCBI gene 396904
ENSSSCP00000023848	125	228913	3	3	3	3	0.06	ENSSSCG00000027407 myosin heavy chain 14 - NCBI gene 100524748
ENSSSCP00000016063	1692	72123	33	30	25	25	4.65	ENSSSCG00000015140 heat shock protein family A (Hsp70) member 8 - NCBI gene 100511890
ENSSSCP00000055982	1372	72338	34	26	29	25	3.97	ENSSSCG00000005601 heat shock protein family A (Hsp70) member 5 - NCBI gene 407060
ENSSSCP00000002468	384	69267	10	10	8	8	0.67	ENSSSCG00000002274 heat shock protein family A (Hsp70) member 2 - NCBI gene 100621324
ENSSSCP00000058891	286	74320	8	8	8	8	0.62	ENSSSCG00000029160 of 2 Hsap:heat shock protein family A (Hsp70) member 1B - HGNC:5233
ENSSSCP00000000432	1662	48631	34	30	21	21	10.81	ENSSSCG00000000405 ATP synthase F1 subunit beta - NCBI gene 100157156
ENSSSCP00000002108	1408	58411	26	23	21	20	3.96	ENSSSCG00000001930 pyruvate kinase muscle - NCBI gene 100158154
ENSSSCP00000030183	1374	83805	33	29	21	20	2.79	ENSSSCG00000024310 coagulation factor XIII A chain - NCBI gene 100153504
ENSSSCP00000010045	1369	70787	31	30	25	25	4.84	ENSSSCG00000009412 lymphocyte cytosolic protein 1 - NCBI gene 100156254
ENSSSCP00000024473	1362	47600	36	32	18	16	5.47	ENSSSCG00000022343 enolase 1 - NCBI gene 100738870
ENSSSCP00000021806	235	47509	4	4	4	4	0.45	ENSSSCG00000028373 enolase 2 - NCBI gene 100157750
ENSSSCP00000009706	1331	36240	26	25	18	17	12.07	ENSSSCG00000009097 annexin A5 - NCBI gene 100521982
ENSSSCP00000050351	345	35875	15	12	15	12	3.40	ENSSSCG00000008336 annexin A4 - NCBI gene 100312960
ENSSSCP00000011774	1204	167056	32	26	29	24	0.96	ENSSSCG00000011038 mannose receptor C-type 1 - NCBI gene 445003
ENSSSCP00000003094	1181	63257	25	24	19	18	3.39	ENSSSCG00000002873 glucose-6-phosphate isomerase - NCBI gene 397602
ENSSSCP00000005064.SP	1162	54631	27	26	22	22	6.07	ENSSSCG00000004700 protein disulfide isomerase family A member 3 - NCBI gene 100156204
ENSSSCP00000031235	1161	81018	21	19	20	18	1.70	ENSSSCG00000037508 gelsolin - HGNC:4620
ENSSSCP00000021325	1153	84608	25	21	21	20	2.03	ENSSSCG00000026043 transglutaminase 3 - NCBI gene 100153042
ENSSSCP00000026108	1127	68479	27	24	20	17	2.68	ENSSSCG00000021408 transketolase - NCBI gene 100127150
ENSSSCP00000001076	1105	51749	29	25	19	19	6.88	ENSSSCG00000001379 tubulin beta class I - NCBI gene 733686
ENSSSCP00000032857	851	50274	26	22	17	17	5.41	ENSSSCG00000033655 tubulin beta-2A chain - NCBI gene 100624785
ENSSSCP00000037850	835	50255	26	21	19	18	5.41	ENSSSCG00000037046 tubulin beta 4B class IVb - NCBI gene 100516352
ENSSSCP00000036671	1073	37464	23	20	18	16	6.45	ENSSSCG00000036350 heterogeneous nuclear ribonucleoprotein A2/B1 - NCBI gene 100521762
ENSSSCP00000033484	596	38894	17	16	13	13	3.41	ENSSSCG00000000288 heterogeneous nuclear ribonucleoprotein A1 - NCBI gene 768103
ENSSSCP00000016940	522	39799	12	12	10	10	2.04	ENSSSCG00000015988 heterogeneous nuclear ribonucleoprotein A3 - NCBI gene 100516520
ENSSSCP00000057440	159	34716	8	7	5	5	0.89	ENSSSCG00000012503 of 1 Hsap:heterogeneous nuclear ribonucleoprotein A2/B1 - HGNC:5033
ENSSSCP00000000740	1049	36041	19	17	12	11	5.30	ENSSSCG00000000694 glyceraldehyde-3-phosphate dehydrogenase - NCBI gene 396823
ENSSSCP00000000199	1008	46781	18	18	15	15	4.04	ENSSSCG00000000190 tubulin alpha 1a - NCBI gene 100135051
ENSSSCP00000017178	759	49605	15	15	12	12	2.51	ENSSSCG00000016216 tubulin alpha 4a - NCBI gene 100151951
ENSSSCP00000001081	1031	42658	24	24	21	21	9.97	ENSSSCG00000001011 serpin family B member 1 - NCBI gene 100155145
ENSSSCP00000005259	132	43049	5	3	5	3	0.36	ENSSSCG00000004888 serpin B8 - NCBI gene 100156248
ENSSSCP00000044358	1007	68018	30	26	25	23	4.50	ENSSSCG00000012365 moesin - NCBI gene 494458
ENSSSCP00000004385	319	69499	15	12	15	12	1.16	ENSSSCG00000004058 ezrin - NCBI gene 100152815
ENSSSCP00000015937	250	72249	9	9	9	9	0.74	ENSSSCG00000015013 radixin - NCBI gene 494457
ENSSSCP00000004935	1002	38840	23	19	22	19	7.74	ENSSSCG00000004578 annexin A2 - NCBI gene 406192
ENSSSCP00000013868	957	76138	23	22	21	20	2.63	ENSSSCG00000013041 fermitin family member 3 - NCBI gene 100525326
ENSSSCP00000043085	940	59505	19	14	18	13	1.85	ENSSSCG00000004499 ATP synthase F1 subunit alpha - NCBI gene 100157880
ENSSSCP00000002653	930	49479	12	12	6	6	0.88	ENSSSCG00000002452 legumain - NCBI gene 100154477
ENSSSCP00000003687	928	52781	19	16	15	13	2.25	ENSSSCG00000003402 phosphogluconate dehydrogenase - NCBI gene 397546
ENSSSCP00000005658	927	39005	20	16	18	15	5.18	ENSSSCG00000005267 annexin A1 - NCBI gene 396942
ENSSSCP00000037737	912	94651	24	23	22	22	1.96	ENSSSCG00000025675 eukaryotic translation elongation factor 2 - NCBI gene 100624328
ENSSSCP00000018378	78	110378	6	3	6	3	0.13	ENSSSCG00000017346 elongation factor Tu GTP binding domain containing 2 - NCBI gene 100522208
ENSSSCP00000035113	910	39852	20	18	14	12	3.25	ENSSSCG00000032556 aldolase fructose-bisphosphate A - NCBI gene 110260081
ENSSSCP00000018818	126	39751	2	2	2	2	0.25	ENSSSCG00000017759 aldolase fructose-bisphosphate C - NCBI gene 100512013
ENSSSCP00000005241	906	53100	17	17	15	15	3.16	ENSSSCG00000004870 carnosine dipeptidase 2 - NCBI gene 100158127
ENSSSCP00000021740.SP	902	59068	22	21	17	17	3.19	ENSSSCG00000026724 phospholipase B domain containing 1 - NCBI gene 100155493
ENSSSCP00000039887	859	16709	18	17	6	6	6.98	ENSSSCG00000037929 histone cluster 1 H2B family member j - HGNC:4761
ENSSSCP00000029386	846	150958	24	22	24	22	0.92	ENSSSCG00000026806 DExH-box helicase 9 - NCBI gene 100514066
ENSSSCP00000002743	807	85121	21	20	21	20	1.86	ENSSSCG00000002535 heat shock protein 90 alpha family class A member 1 - NCBI gene 397028
ENSSSCP00000001854	720	83543	20	18	19	17	1.62	ENSSSCG00000001701 heat shock protein 90 alpha family class B member 1 - NCBI gene 396742
ENSSSCP00000006950	781	60279	15	14	12	12	1.61	ENSSSCG00000006522 glucosylceramidase beta - NCBI gene 449572
ENSSSCP00000053326	770	430643	36	24	36	24	0.28	ENSSSCG00000040738 dynein cytoplasmic 1 heavy chain 1 - NCBI gene 100037291
ENSSSCP00000036066	754	44552	18	15	9	9	2.31	ENSSSCG00000040793 cathepsin D - NCBI gene 494568
ENSSSCP00000019528	745	63881	23	19	21	17	2.51	ENSSSCG00000025108 glucose-6-phosphate dehydrogenase - NCBI gene 100622986
ENSSSCP00000013238	735	44945	17	15	15	14	3.40	ENSSSCG00000012440 phosphoglycerate kinase 1 - NCBI gene 407608
ENSSSCP00000012697	734	68743	23	20	20	18	2.66	ENSSSCG00000011916 ATPase H+ transporting V1 subunit A - NCBI gene 445531
ENSSSCP00000012195	729	286833	21	20	21	20	0.37	ENSSSCG00000011443 stabilin 1 - NCBI gene 100525609
ENSSSCP00000053257	718	62359	14	12	10	8	1.04	ENSSSCG00000032241 glycoprotein nmb - NCBI gene 100049669
ENSSSCP00000003976	706	51720	14	14	13	13	2.33	ENSSSCG00000003672 cyclase associated actin cytoskeleton regulatory protein 1 - NCBI gene 100621359
ENSSSCP00000014615.SP	671	46787	14	14	14	14	2.77	ENSSSCG00000013746 calreticulin - NCBI gene 100381266
ENSSSCP00000003207	667	107682	21	17	21	17	1.03	ENSSSCG00000002965 actinin alpha 4 - NCBI gene 100517284
ENSSSCP00000025103	602	102884	21	20	20	19	1.39	ENSSSCG00000036702 actinin alpha 1 - NCBI gene 100513412
ENSSSCP00000010818	224	104237	12	9	12	9	0.47	ENSSSCG00000010144 actinin alpha 2 - NCBI gene 100157406
ENSSSCP00000019023	664	44692	17	16	16	15	3.90	ENSSSCG00000017957 eukaryotic translation initiation factor 4A1 - NCBI gene 100101929
ENSSSCP00000031656	396	41492	10	9	10	9	1.62	ENSSSCG00000011803 eukaryotic translation initiation factor 4A2 - NCBI gene 100101928
ENSSSCP00000018178	248	47096	9	8	9	8	1.13	ENSSSCG00000017155 eukaryotic translation initiation factor 4A3 - NCBI gene 100101926
ENSSSCP00000024395.SP	656	35974	15	14	8	8	2.03	ENSSSCG00000023666 cathepsin B - NCBI gene 100037961
ENSSSCP00000004843	655	49254	14	14	11	11	1.95	ENSSSCG00000004489 eukaryotic translation elongation factor 1 alpha 1 - NCBI gene 574059
ENSSSCP00000009582	653	54437	18	17	13	12	2.41	ENSSSCG00000008980 scavenger receptor class B member 2 - NCBI gene 414407
ENSSSCP00000026450	648	48751	14	13	14	13	2.27	ENSSSCG00000022760 heterogeneous nuclear ribonucleoprotein K - NCBI gene 100622191
ENSSSCP00000000906	645	56022	18	15	18	15	2.29	ENSSSCG00000000849 heat shock protein 90 beta family member 1 - NCBI gene 397191
ENSSSCP00000010879	643	45983	10	9	8	8	1.39	ENSSSCG00000010203 heterogeneous nuclear ribonucleoprotein F - NCBI gene 100155475
ENSSSCP00000036176	415	49503	6	6	6	6	0.71	ENSSSCG00000033161 heterogeneous nuclear ribonucleoprotein H2 - NCBI gene 100627585
ENSSSCP00000033768	394	49484	7	7	7	7	0.88	ENSSSCG00000014022 heterogeneous nuclear ribonucleoprotein H1 - NCBI gene 100519535
ENSSSCP00000020994	643	56919	16	16	13	13	2.50	ENSSSCG00000028694 ATPase H+ transporting V1 subunit B2 - NCBI gene 106504095
ENSSSCP00000017574	638	102520	23	20	22	19	1.39	ENSSSCG00000016590 staphylococcal nuclease and tudor domain containing 1 - NCBI gene 100521760
ENSSSCP00000026257	629	99985	16	13	16	13	0.79	ENSSSCG00000027946 major vault protein - NCBI gene 100622738
ENSSSCP00000032144	628	59828	12	11	12	11	1.27	ENSSSCG00000013421 polypyrimidine tract binding protein 1 - NCBI gene 397461
ENSSSCP00000034405	625	60177	19	17	18	17	2.52	ENSSSCG00000013302 catalase - NCBI gene 397568
ENSSSCP00000008796	616	39203	13	11	8	7	1.77	ENSSSCG00000008239 capping actin protein gelsolin like - NCBI gene 100519653
ENSSSCP00000014202	605	36880	19	19	15	15	6.72	ENSSSCG00000013366 lactate dehydrogenase A - NCBI gene 407245
ENSSSCP00000000606	224	41903	11	11	11	11	2.20	ENSSSCG00000000576 lactate dehydrogenase B - NCBI gene 102161427
ENSSSCP00000005260	604	45317	17	16	14	13	2.95	ENSSSCG00000004889 serpin family B member 10 - NCBI gene 100154994
ENSSSCP00000039090.SP	601	54998	17	16	16	16	2.66	ENSSSCG00000039148 prolyl 4-hydroxylase subunit beta - NCBI gene 110255932
ENSSSCP00000012785	595	79713	13	12	13	12	0.96	ENSSSCG00000012000 1 4-alpha-glucan branching enzyme 1 - NCBI gene 100156209
ENSSSCP00000009202.SP	595	46410	9	8	8	8	1.15	ENSSSCG00000008633 protein disulfide isomerase family A member 6 - NCBI gene 100499564
ENSSSCP00000030683	594	523174	31	26	31	26	0.25	ENSSSCG00000000423 LDL receptor related protein 1 - NCBI gene 100514839
ENSSSCP00000058334	593	23855	11	10	7	7	3.36	ENSSSCG00000032003 glutathione S-transferase P-like - NCBI gene 100739163
ENSSSCP00000013057	593	118780	14	12	14	12	0.57	ENSSSCG00000012270 ubiquitin like modifier activating enzyme 1 - NCBI gene 100525439
ENSSSCP00000011206	588	30018	13	13	10	10	4.86	ENSSSCG00000010517 phosphoglycerate mutase 1 - NCBI gene 100154776
ENSSSCP00000048349	586	30601	12	11	8	8	3.23	ENSSSCG00000039745 heme oxygenase 1 - NCBI gene 445512
ENSSSCP00000005402	581	97901	22	19	22	19	1.38	ENSSSCG00000005024 glycogen phosphorylase L - NCBI gene 100141306
ENSSSCP00000007226	580	33167	10	8	9	7	1.90	ENSSSCG00000006775 capping actin protein of muscle Z-line subunit alpha 1 - NCBI gene 100037957
ENSSSCP00000017618	288	33132	5	4	5	4	0.71	ENSSSCG00000028113 capping actin protein of muscle Z-line subunit alpha 2 - NCBI gene 100037958
ENSSSCP00000029651	575	52087	13	12	13	12	1.79	ENSSSCG00000012822 membrane palmitoylated protein 1 - NCBI gene 100517992
ENSSSCP00000017147	574	34413	13	11	12	11	3.11	ENSSSCG00000016185 actin related protein 2/3 complex subunit 2 - NCBI gene 100153175
ENSSSCP00000023170	570	84970	11	11	11	11	0.78	ENSSSCG00000030415 dipeptidyl peptidase 3 - NCBI gene 100519350
ENSSSCP00000012152	567	41009	13	12	8	7	1.38	ENSSSCG00000011399 G protein subunit alpha i2 - NCBI gene 397523
ENSSSCP00000007279	244	41090	8	7	5	4	0.54	ENSSSCG00000006824 G protein subunit alpha i3 - NCBI gene 100144421
ENSSSCP00000053451	565	57341	17	14	16	13	1.96	ENSSSCG00000009889 aldehyde dehydrogenase 2 family member - NCBI gene 733685
ENSSSCP00000034755	564	66830	11	10	11	10	0.95	ENSSSCG00000036501 WD repeat domain 1 - NCBI gene 100622706
ENSSSCP00000010111	560	35560	12	11	10	9	2.48	ENSSSCG00000009468 potassium channel tetramerization domain containing 12 - HGNC:14678
ENSSSCP00000016385	554	73263	20	17	18	16	1.82	ENSSSCG00000015453 protein disulfide isomerase family A member 4 - NCBI gene 100522203
ENSSSCP00000018672	548	51414	11	10	9	8	1.38	ENSSSCG00000017617 serine carboxypeptidase 1 - NCBI gene 100526072
ENSSSCP00000014590	547	109002	15	13	14	13	0.71	ENSSSCG00000013720 mannosidase alpha class 2B member 1 - NCBI gene 100518647
ENSSSCP00000018967	544	15205	9	8	6	5	4.53	ENSSSCG00000017907 profilin 1 - NCBI gene 100512494
ENSSSCP00000017727	544	18086	10	9	7	6	4.40	ENSSSCG00000016737 peptidylprolyl isomerase A - NCBI gene 397637
ENSSSCP00000016029	541	111655	15	12	15	12	0.62	ENSSSCG00000015106 hypoxia up-regulated 1 - NCBI gene 100516870
ENSSSCP00000014458	521	125570	19	15	19	15	0.71	ENSSSCG00000013604 myosin IF - NCBI gene 100517998
ENSSSCP00000018643	516	17279	14	12	9	9	14.91	ENSSSCG00000017591 NME/NM23 nucleoside diphosphate kinase 2 - NCBI gene 733683
ENSSSCP00000046889	183	17212	5	5	4	4	2.54	ENSSSCG00000038348 NME/NM23 nucleoside diphosphate kinase 1 - NCBI gene 100142626
ENSSSCP00000025647	515	107122	20	16	19	16	0.95	ENSSSCG00000030653 glucosidase II alpha subunit - NCBI gene 396938
ENSSSCP00000019235	511	55229	11	11	11	11	1.24	ENSSSCG00000025109 phospholipase D family member 3 - NCBI gene 100625322
ENSSSCP00000003417	511	20037	7	7	7	7	3.59	ENSSSCG00000003153 ferritin light chain - NCBI gene 397035
ENSSSCP00000006923	511	74416	23	22	22	21	2.75	ENSSSCG00000006496 lamin A/C - NCBI gene 100126859
ENSSSCP00000015156	299	66674	13	11	13	11	1.09	ENSSSCG00000014248 lamin B1 - NCBI gene 100513342
ENSSSCP00000005692	506	91685	21	19	19	17	1.53	ENSSSCG00000005300 valosin containing protein - NCBI gene 397524
ENSSSCP00000011056	505	61668	18	15	16	14	1.95	ENSSSCG00000010368 glutamate dehydrogenase 1 - NCBI gene 100157162
ENSSSCP00000031479	504	22359	12	12	9	9	7.69	ENSSSCG00000012954 RAB1B member RAS oncogene family - NCBI gene 100144502
ENSSSCP00000008922	407	22891	9	9	8	8	3.64	ENSSSCG00000008359 RAB1A member RAS oncogene family - NCBI gene 595116
ENSSSCP00000045312	254	24110	6	6	5	5	1.49	ENSSSCG00000005514 RAB14 member RAS oncogene family - NCBI gene 595112
ENSSSCP00000009139	175	22755	6	5	5	4	1.16	ENSSSCG00000008573 RAB10 member RAS oncogene family - NCBI gene 100526104
ENSSSCP00000014721	163	26842	5	5	4	4	0.93	ENSSSCG00000013848 RAB8A member RAS oncogene family - NCBI gene 100511006
ENSSSCP00000021149	160	23824	7	6	5	4	1.51	ENSSSCG00000026571 RAB8B member RAS oncogene family - NCBI gene 100153972
ENSSSCP00000002474	97	24690	3	3	2	2	0.43	ENSSSCG00000002280 RAB15 member RAS oncogene family - NCBI gene 100512115
ENSSSCP00000045144	83	23662	4	3	3	2	0.45	ENSSSCG00000014828 RAB6A member RAS oncogene family - NCBI gene 100625022
ENSSSCP00000017033	504	61040	11	10	11	10	1.08	ENSSSCG00000016077 heat shock protein family D (Hsp60) member 1 - NCBI gene 492279
ENSSSCP00000032557	499	377677	20	15	19	14	0.18	ENSSSCG00000033010 AHNAK nucleoprotein - NCBI gene 106504153
ENSSSCP00000039377	447	398803	20	13	19	12	0.14	ENSSSCG00000033010 AHNAK nucleoprotein - NCBI gene 106504153
ENSSSCP00000036096	499	88517	13	12	12	12	0.83	ENSSSCG00000038320 P450 (cytochrome) oxidoreductase - NCBI gene 100170114
ENSSSCP00000000399	497	117504	17	15	17	15	0.77	ENSSSCG00000000379 extended synaptotagmin 1 - NCBI gene 100519485
ENSSSCP00000011877	493	50808	14	12	14	12	1.86	ENSSSCG00000011137 GDP dissociation inhibitor 2 - NCBI gene 414427
ENSSSCP00000002938	480	106457	18	15	14	11	0.80	ENSSSCG00000002723 alanyl-tRNA synthetase - NCBI gene 100525399
ENSSSCP00000026549	477	51579	9	9	8	8	1.17	ENSSSCG00000038055 coronin 1A - NCBI gene 100621483
ENSSSCP00000000070	474	86136	15	14	13	13	1.07	ENSSSCG00000000064 aconitase 2 - NCBI gene 396999
ENSSSCP00000051407	471	53273	14	13	14	13	1.96	ENSSSCG00000007278 adenosylhomocysteinase - NCBI gene 497050
ENSSSCP00000038653	461	75569	9	9	9	9	0.70	ENSSSCG00000035690 splicing factor proline and glutamine rich - NCBI gene 110261143
ENSSSCP00000027184	123	62691	9	5	7	5	0.43	ENSSSCG00000023245 non-POU domain containing octamer binding - HGNC:7871
ENSSSCP00000012376	459	69228	17	12	17	12	1.17	ENSSSCG00000011612 ribophorin I - NCBI gene 397606
ENSSSCP00000024517	452	67684	16	12	16	12	1.20	ENSSSCG00000025537 protein tyrosine phosphatase non-receptor type 6 - NCBI gene 100171389
ENSSSCP00000010649	450	105250	13	12	13	12	0.67	ENSSSCG00000009978 adaptor related protein complex 1 subunit beta 1 - NCBI gene 100157709
ENSSSCP00000018767	382	106523	11	10	11	10	0.52	ENSSSCG00000017712 adaptor related protein complex 2 subunit beta 1 - NCBI gene 100620457
ENSSSCP00000046549	449	21343	9	8	6	6	3.22	ENSSSCG00000014540 ferritin heavy chain 1 - NCBI gene 397030
ENSSSCP00000031883	448	18792	6	5	6	5	2.20	ENSSSCG00000012974 cofilin 1 - NCBI gene 445532
ENSSSCP00000002105	447	59567	14	12	13	12	1.45	ENSSSCG00000001927 hexosaminidase subunit alpha - NCBI gene 100142664
ENSSSCP00000056290	441	38569	5	4	5	4	0.58	ENSSSCG00000031487 lymphocyte specific protein 1 - NCBI gene 110259215
ENSSSCP00000025866	441	42653	8	6	8	6	0.87	ENSSSCG00000025486 malate dehydrogenase 2 - NCBI gene 397039
ENSSSCP00000000897	440	55464	10	8	9	8	0.90	ENSSSCG00000000843 thioredoxin reductase 1 - NCBI gene 396681
ENSSSCP00000014907	438	63469	12	11	10	9	1.02	ENSSSCG00000014020 calnexin - NCBI gene 100519184
ENSSSCP00000017733	435	118493	15	14	14	13	0.70	ENSSSCG00000016743 oxoglutarate dehydrogenase - NCBI gene 100515636
ENSSSCP00000008931	434	55816	12	10	12	10	1.22	ENSSSCG00000008368 UDP-glucose pyrophosphorylase 2 - NCBI gene 397040
ENSSSCP00000006818	434	22534	11	9	9	8	4.77	ENSSSCG00000006395 transgelin 2 - NCBI gene 100515893
ENSSSCP00000020000	433	11360	11	10	7	7	19.63	ENSSSCG00000033065 histone H4 - NCBI gene 100621389
ENSSSCP00000032899	433	23810	13	12	12	12	8.11	ENSSSCG00000011615 RAB7A member RAS oncogene family - NCBI gene 100622795
ENSSSCP00000013737	431	54775	8	8	8	8	0.92	ENSSSCG00000012920 coronin 1B - NCBI gene 100511677
ENSSSCP00000018988	431	75758	11	7	11	7	0.51	ENSSSCG00000017923 arachidonate 12-lipoxygenase 12S type - NCBI gene 100620614
ENSSSCP00000022947	421	41567	8	7	8	7	1.11	ENSSSCG00000028485 Y-box binding protein 1 - NCBI gene 100620708
ENSSSCP00000000665	114	32675	5	4	5	4	0.72	ENSSSCG00000000633 Y-box binding protein 3 - NCBI gene 100518125
ENSSSCP00000007807	420	71112	11	10	11	10	0.87	ENSSSCG00000028227 ribophorin II - NCBI gene 100154432
ENSSSCP00000013038	419	73595	16	14	15	13	1.34	ENSSSCG00000012252 DEAD-box helicase 3 X-linked - NCBI gene 100515940
ENSSSCP00000000108	359	71163	15	13	14	12	1.26	ENSSSCG00000000104 DEAD-box helicase 17 - NCBI gene 100514347
ENSSSCP00000032611	218	69351	9	8	8	7	0.67	ENSSSCG00000032092 DEAD-box helicase 5 - NCBI gene 102158045
ENSSSCP00000032808	418	26563	7	7	4	4	1.29	ENSSSCG00000036013 trypsinogen - NCBI gene 100302368
ENSSSCP00000015258	417	95188	13	11	13	11	0.68	ENSSSCG00000014343 matrin 3 - NCBI gene 100521716
ENSSSCP00000013824	416	82314	16	13	16	13	1.02	ENSSSCG00000012999 calpain 1 - NCBI gene 397027
ENSSSCP00000011596	413	89156	12	8	12	8	0.49	ENSSSCG00000010877 heterogeneous nuclear ribonucleoprotein U - HGNC:5048
ENSSSCP00000000402	411	17090	10	9	7	7	6.67	ENSSSCG00000039795 myosin light chain 6 - NCBI gene 396807
ENSSSCP00000007864	410	28209	10	8	7	7	2.49	ENSSSCG00000007381 tyrosine 3-monooxygenase/tryptophan 5-monooxygenase activation protein beta - NCBI gene 100153160
ENSSSCP00000006472	349	27899	13	8	10	7	2.55	ENSSSCG00000006062 tyrosine 3-monooxygenase/tryptophan 5-monooxygenase activation protein zeta - NCBI gene 780440
ENSSSCP00000038227	269	29326	12	10	9	8	3.51	ENSSSCG00000038989 tyrosine 3-monooxygenase/tryptophan 5-monooxygenase activation protein epsilon - NCBI gene 100620600
ENSSSCP00000008214	261	28456	8	7	6	6	1.96	ENSSSCG00000007692 tyrosine 3-monooxygenase/tryptophan 5-monooxygenase activation protein gamma - NCBI gene 100523057
ENSSSCP00000009207	174	28032	9	7	6	6	2.00	ENSSSCG00000008638 tyrosine 3-monooxygenase/tryptophan 5-monooxygenase activation protein theta - NCBI gene 100048964
ENSSSCP00000010705	109	28365	7	5	5	4	1.17	ENSSSCG00000010035 tyrosine 3-monooxygenase/tryptophan 5-monooxygenase activation protein eta - NCBI gene 100155504
ENSSSCP00000000527	407	57750	9	7	8	7	0.72	ENSSSCG00000000496 chaperonin containing TCP1 subunit 2 - NCBI gene 100157776
ENSSSCP00000036991.SP	405	126513	13	11	13	11	0.48	ENSSSCG00000007754 integrin subunit alpha D - NCBI gene 100626336
ENSSSCP00000013706	404	93771	12	11	12	11	0.69	ENSSSCG00000012890 T cell immune regulator 1 ATPase H+ transporting V0 subunit a3 - NCBI gene 100521769
ENSSSCP00000018436	102	97058	7	7	7	7	0.38	ENSSSCG00000017401 ATPase H+ transporting V0 subunit a1 - NCBI gene 100523018
ENSSSCP00000013646	404	104279	15	13	13	12	0.75	ENSSSCG00000012836 adaptor related protein complex 2 subunit alpha 2 - NCBI gene 100513262
ENSSSCP00000003471	207	108597	11	8	10	7	0.39	ENSSSCG00000003199 adaptor related protein complex 2 subunit alpha 1 - NCBI gene 100520250
ENSSSCP00000042124	401	82740	12	10	9	9	0.72	ENSSSCG00000014048 hexokinase 3 - NCBI gene 100522855
ENSSSCP00000013894	400	48770	11	10	11	10	1.49	ENSSSCG00000013064 eukaryotic translation elongation factor 1 gamma - NCBI gene 397022
ENSSSCP00000036543	396	73583	14	12	14	12	1.07	ENSSSCG00000013538 KH-type splicing regulatory protein - NCBI gene 100516780
ENSSSCP00000004075	148	69921	7	5	7	5	0.38	ENSSSCG00000003771 far upstream element binding protein 1 - NCBI gene 100525995
ENSSSCP00000014965	396	62526	13	11	13	11	1.19	ENSSSCG00000014073 hexosaminidase subunit beta - NCBI gene 396958
ENSSSCP00000022058	391	47146	12	10	12	10	1.57	ENSSSCG00000023264 isocitrate dehydrogenase (NADP(+)) 1 cytosolic - NCBI gene 102166364
ENSSSCP00000002026	312	51288	11	10	11	10	1.38	ENSSSCG00000001852 isocitrate dehydrogenase (NADP(+)) 2 mitochondrial - NCBI gene 397603
ENSSSCP00000049203	391	56214	10	10	9	9	1.21	ENSSSCG00000038943 target of myb1 membrane trafficking protein - NCBI gene 100624208
ENSSSCP00000027846	390	32754	9	9	5	5	1.57	ENSSSCG00000016998 nucleophosmin 1 - NCBI gene 100525313
ENSSSCP00000020816	384	42888	10	9	8	7	1.29	ENSSSCG00000024059 vesicle amine transport 1 - NCBI gene 100625359
ENSSSCP00000000729	379	96755	11	10	11	10	0.59	ENSSSCG00000000684 ubiquitin specific peptidase 5 - NCBI gene 100155342
ENSSSCP00000046140	376	40183	8	8	7	7	1.42	ENSSSCG00000001229 patr class I histocompatibility antigen A-126 alpha chain-like - NCBI gene 100513601
ENSSSCP00000001298.SP	319	38223	7	7	6	6	1.25	ENSSSCG00000001229 patr class I histocompatibility antigen A-126 alpha chain-like - NCBI gene 100513601
ENSSSCP00000038627	374	32227	11	9	10	9	2.44	ENSSSCG00000039130 ribosomal protein L6 - NCBI gene 733592
ENSSSCP00000015218	374	39693	8	7	8	7	1.18	ENSSSCG00000014307 H2A histone family member Y - NCBI gene 100512769
ENSSSCP00000009000	373	16827	7	6	6	6	3.70	ENSSSCG00000008433 calmodulin 2 - NCBI gene 100522926
ENSSSCP00000015844	369	52817	9	9	7	7	0.96	ENSSSCG00000014924 cathepsin C - NCBI gene 100522387
ENSSSCP00000000730	368	30828	9	8	9	8	2.14	ENSSSCG00000000685 triosephosphate isomerase 1 - NCBI gene 100157582
ENSSSCP00000021299	365	56425	8	7	8	7	0.74	ENSSSCG00000022404 solute carrier family 3 member 2 - NCBI gene 100144589
ENSSSCP00000036072	365	30822	10	10	9	9	2.63	ENSSSCG00000014296 voltage dependent anion channel 1 - NCBI gene 397010
ENSSSCP00000007487	105	30927	3	3	3	3	0.53	ENSSSCG00000007026 voltage dependent anion channel 3 - NCBI gene 397651
ENSSSCP00000003088	364	55711	8	7	8	7	0.75	ENSSSCG00000002868 peptidase D - NCBI gene 100511084
ENSSSCP00000031752	363	17049	4	4	3	3	1.15	ENSSSCG00000038359 eukaryotic translation initiation factor 5A - NCBI gene 100517970
ENSSSCP00000004124	362	61781	8	7	8	7	0.66	ENSSSCG00000003812 phosphoglucomutase 1 - NCBI gene 397566
ENSSSCP00000014234	361	108214	15	13	13	13	0.71	ENSSSCG00000013392 coatomer protein complex subunit beta 1 - NCBI gene 100337660
ENSSSCP00000007918	358	54420	12	11	9	8	1.09	ENSSSCG00000007431 cathepsin A - NCBI gene 100156798
ENSSSCP00000007111	357	13987	4	4	4	4	2.44	ENSSSCG00000037533 histone H2A type 2-B - NCBI gene 100154181
ENSSSCP00000007112	275	13980	4	4	4	4	2.44	ENSSSCG00000034598 histone H2A type 2-C - NCBI gene 106510170
ENSSSCP00000009788	118	13545	3	3	3	3	1.60	ENSSSCG00000009178 H2A histone family member Z - NCBI gene 100141311
ENSSSCP00000006809	357	139892	12	11	12	11	0.42	ENSSSCG00000006386 coatomer protein complex subunit alpha - NCBI gene 100157296
ENSSSCP00000018562	356	98418	14	12	10	10	0.72	ENSSSCG00000017514 karyopherin subunit beta 1 - NCBI gene 100518449
ENSSSCP00000051888	354	46379	9	8	7	7	1.15	ENSSSCG00000040494 ribosomal protein L3 - NCBI gene 396768
ENSSSCP00000018460	352	124655	14	13	14	13	0.60	ENSSSCG00000017421 ATP citrate lyase - NCBI gene 100125957
ENSSSCP00000011005	352	32098	8	8	7	7	1.62	ENSSSCG00000010320 voltage dependent anion channel 2 - NCBI gene 397659
ENSSSCP00000024131	351	66079	7	7	7	7	0.60	ENSSSCG00000024413 protein phosphatase 2 scaffold subunit Aalpha - NCBI gene 397088
ENSSSCP00000050484	350	31394	9	7	7	5	1.33	ENSSSCG00000036639 stomatin - NCBI gene 100627513
ENSSSCP00000007453	350	44882	11	9	11	9	1.44	ENSSSCG00000006995 N-acylsphingosine amidohydrolase 1 - NCBI gene 100512932
ENSSSCP00000016650	349	47797	11	9	10	9	1.31	ENSSSCG00000015710 actin related protein 3 - NCBI gene 396738
ENSSSCP00000011627	347	121969	11	9	11	9	0.39	ENSSSCG00000010908 protein tyrosine phosphatase receptor type C - NCBI gene 100522631
ENSSSCP00000008265	346	74085	10	8	10	8	0.62	ENSSSCG00000007739 glucuronidase beta - NCBI gene 100144519
ENSSSCP00000002190	346	27448	6	5	6	5	1.23	ENSSSCG00000002004 proteasome activator subunit 2 - NCBI gene 397522
ENSSSCP00000017666	345	83948	9	6	9	6	0.38	ENSSSCG00000016677 glycyl-tRNA synthetase - NCBI gene 100512260
ENSSSCP00000036359	345	45017	14	10	9	8	1.68	ENSSSCG00000008358 actin related protein 2 - NCBI gene 100174962
ENSSSCP00000004639	344	69761	12	11	12	11	1.02	ENSSSCG00000004294 synaptotagmin binding cytoplasmic RNA interacting protein - NCBI gene 100154370
ENSSSCP00000042979	204	71171	10	8	10	8	0.65	ENSSSCG00000023761 heterogeneous nuclear ribonucleoprotein R - NCBI gene 100620404
ENSSSCP00000006369	344	37010	8	7	8	7	1.31	ENSSSCG00000005959 family with sequence similarity 49 member B - NCBI gene 100157574
ENSSSCP00000008483	344	100726	12	9	11	8	0.49	ENSSSCG00000007944 mitochondrial import inner membrane translocase subunit TIM16 - NCBI gene 100513346
ENSSSCP00000025968	342	28165	10	8	8	6	1.99	ENSSSCG00000030149 calpain small subunit 1 - NCBI gene 397587
ENSSSCP00000014979	341	178335	16	12	16	12	0.35	ENSSSCG00000014088 IQ motif containing GTPase activating protein 2 - NCBI gene 100521253
ENSSSCP00000013652	340	11686	4	4	4	4	3.36	ENSSSCG00000012842 ribosomal protein lateral stalk subunit P2 - NCBI gene 100513643
ENSSSCP00000012012	339	33022	8	7	8	7	1.56	ENSSSCG00000037236 ribosomal protein SA - NCBI gene 641351
ENSSSCP00000008146	338	41747	8	8	8	8	1.34	ENSSSCG00000007625 actin related protein 2/3 complex subunit 1B - NCBI gene 100174964
ENSSSCP00000003753	338	26625	12	12	12	12	6.27	ENSSSCG00000003458 EF-hand domain family member D2 - NCBI gene 100520743
ENSSSCP00000014924	51	27397	4	2	3	2	0.38	ENSSSCG00000014036 transmembrane p24 trafficking protein 9 - NCBI gene 100511312
ENSSSCP00000001934	338	38057	9	6	7	6	1.01	ENSSSCG00000001770 cathepsin H - NCBI gene 396969
ENSSSCP00000025015	336	38028	10	10	10	10	2.20	ENSSSCG00000027826 GTPase IMAP family member 4 - NCBI gene 100518347
ENSSSCP00000015252	336	66758	9	8	8	8	0.71	ENSSSCG00000014338 heat shock protein family A (Hsp70) member 9 - NCBI gene 100521183
ENSSSCP00000024376	336	97537	9	8	9	8	0.44	ENSSSCG00000023807 aconitase 1 - NCBI gene 100628006
ENSSSCP00000033141	333	25733	7	6	7	6	1.79	ENSSSCG00000039758 nmrA-like family domain-containing protein 1 - NCBI gene 110256379
ENSSSCP00000003805	331	48770	10	9	10	9	1.27	ENSSSCG00000003505 dolichyl-diphosphooligosaccharide--protein glycosyltransferase non-catalytic subunit - NCBI gene 397385
ENSSSCP00000004229	330	22462	12	10	8	8	4.82	ENSSSCG00000003914 peroxiredoxin 1 - NCBI gene 100512476
ENSSSCP00000012956	84	30764	3	3	2	2	0.33	ENSSSCG00000012171 peroxiredoxin 4 - NCBI gene 100152260
ENSSSCP00000006648	330	32580	4	4	3	3	0.72	ENSSSCG00000006237 syndecan binding protein - NCBI gene 100151838
ENSSSCP00000001683	329	52828	11	9	11	9	1.13	ENSSSCG00000001549 FKBP prolyl isomerase 5 - NCBI gene 100155423
ENSSSCP00000007190	327	114917	14	11	14	11	0.54	ENSSSCG00000006740 ATPase Na+/K+ transporting subunit alpha 1 - NCBI gene 397481
ENSSSCP00000009955	326	25077	6	6	4	4	1.40	ENSSSCG00000009327 high mobility group box 1 - NCBI gene 445521
ENSSSCP00000008941	325	58533	5	4	5	4	0.36	ENSSSCG00000008377 chaperonin containing TCP1 subunit 4 - NCBI gene 100521551
ENSSSCP00000012187	325	39859	9	9	9	9	1.72	ENSSSCG00000011435 toll like receptor 9 - NCBI gene 397007
ENSSSCP00000010316	325	65301	10	9	10	9	0.85	ENSSSCG00000030130 dihydropyrimidinase like 2 - NCBI gene 100151886
ENSSSCP00000031671	315	55984	4	4	4	4	0.37	ENSSSCG00000033991 dipeptidyl peptidase 7 - NCBI gene 100626630
ENSSSCP00000040209	313	82884	13	11	13	11	0.81	ENSSSCG00000035147 N-acetyl-alpha-glucosaminidase - HGNC:7632
ENSSSCP00000031364	313	36104	10	10	8	8	2.02	ENSSSCG00000034758 pyridoxal kinase - NCBI gene 396983
ENSSSCP00000015774	311	26842	11	10	10	9	4.15	ENSSSCG00000014855 ribosomal protein S3 - NCBI gene 733671
ENSSSCP00000006990	311	29019	9	7	8	6	1.49	ENSSSCG00000006556 tropomyosin 3 - NCBI gene 414388
ENSSSCP00000014722	165	28619	9	7	8	6	1.52	ENSSSCG00000013849 tropomyosin 4 - NCBI gene 397608
ENSSSCP00000010954	305	67512	8	5	8	5	0.39	ENSSSCG00000010274 sphingosine-1-phosphate lyase 1 - NCBI gene 100525187
ENSSSCP00000015177	33	170414	3	2	3	2	0.05	ENSSSCG00000014267 Rap guanine nucleotide exchange factor 6 - NCBI gene 100521255
ENSSSCP00000010805	304	30423	7	7	7	7	1.76	ENSSSCG00000010132 catechol-O-methyltransferase - NCBI gene 100155530
ENSSSCP00000039008	304	24923	9	6	9	6	1.88	ENSSSCG00000040317 superoxide dismutase 2 - NCBI gene 100154319
ENSSSCP00000038299	303	18561	7	6	7	6	3.11	ENSSSCG00000032166 ATP synthase peripheral stalk subunit d - NCBI gene 100512624
ENSSSCP00000037248	301	21753	5	5	5	5	1.74	ENSSSCG00000039656 ras homolog family member G - NCBI gene 100144504
ENSSSCP00000008374	300	48294	6	5	6	5	0.58	ENSSSCG00000007845 cytochrome b-c1 complex subunit 2 mitochondrial - NCBI gene 100524613
ENSSSCP00000006473	300	70854	11	9	11	9	0.76	ENSSSCG00000006063 poly(A) binding protein cytoplasmic 1 - NCBI gene 100153958
ENSSSCP00000012526	299	41084	8	7	8	7	1.13	ENSSSCG00000011755 neutral cholesterol ester hydrolase 1 - NCBI gene 100154209
ENSSSCP00000022897	298	81008	13	12	13	12	0.94	ENSSSCG00000028197 phosphofructokinase liver type - NCBI gene 100621757
ENSSSCP00000005025	297	50378	13	10	12	10	1.42	ENSSSCG00000004666 sulfide quinone oxidoreductase - NCBI gene 100154990
ENSSSCP00000009276	295	41710	6	5	5	5	0.70	ENSSSCG00000008701 LDL receptor related protein associated protein 1 - NCBI gene 399654
ENSSSCP00000026357	295	22313	8	7	8	7	2.96	ENSSSCG00000021067 biliverdin reductase B - NCBI gene 100625219
ENSSSCP00000017010	294	88828	11	10	11	10	0.65	ENSSSCG00000016057 signal transducer and activator of transcription 1 - NCBI gene 396655
ENSSSCP00000015286	293	40372	5	4	5	4	0.55	ENSSSCG00000014369 CD14 molecule - NCBI gene 100037938
ENSSSCP00000021331	292	92433	11	9	11	9	0.55	ENSSSCG00000026239 VPS35 retromer complex component - NCBI gene 100623578
ENSSSCP00000034087	290	15052	6	6	4	4	2.15	ENSSSCG00000033854 galectin 1 - NCBI gene 414915
ENSSSCP00000047420	290	58412	8	7	8	7	0.71	ENSSSCG00000031825 nicotinate phosphoribosyltransferase - NCBI gene 403161
ENSSSCP00000017862	290	82495	9	7	9	7	0.46	ENSSSCG00000016857 DAB adaptor protein 2 - NCBI gene 100519746
ENSSSCP00000035465	289	25996	6	5	5	4	1.33	ENSSSCG00000039582 proteasome subunit alpha 2 - NCBI gene 100620420
ENSSSCP00000001487	289	59501	7	6	7	6	0.57	ENSSSCG00000001400 DExD-box helicase 39B - NCBI gene 448813
ENSSSCP00000014647	227	30838	6	5	6	5	1.05	ENSSSCG00000013776 DExD-box helicase 39A - NCBI gene 100515361
ENSSSCP00000024145	287	31483	9	7	9	7	1.67	ENSSSCG00000033697 ribosomal protein S2 - NCBI gene 100624157
ENSSSCP00000004533	286	111430	7	7	7	7	0.32	ENSSSCG00000004199 erythrocyte membrane protein band 4.1 like 2 - NCBI gene 100524836
ENSSSCP00000042385	286	55059	9	7	8	6	0.76	ENSSSCG00000035218 adenosine deaminase 2 - NCBI gene 397079
ENSSSCP00000039777	286	34508	9	6	9	6	1.16	ENSSSCG00000036014 ribosomal protein lateral stalk subunit P0 - NCBI gene 100049695
ENSSSCP00000010408	283	24579	7	6	7	6	1.93	ENSSSCG00000009746 RAN member RAS oncogene family - NCBI gene 397655
ENSSSCP00000028612	282	76832	9	7	9	7	0.50	ENSSSCG00000013638 interleukin enhancer binding factor 3 - NCBI gene 100515360
ENSSSCP00000008933	282	36716	5	5	4	4	0.83	ENSSSCG00000025751 malate dehydrogenase 1 - NCBI gene 396894
ENSSSCP00000050515	281	27303	5	5	5	5	1.24	ENSSSCG00000039071 chloride intracellular channel 1 - NCBI gene 110255330
ENSSSCP00000039978	82	28580	2	2	2	2	0.36	ENSSSCG00000039998 chloride intracellular channel 2 - NCBI gene 100516055
ENSSSCP00000009575	280	40178	8	6	8	6	0.94	ENSSSCG00000008973 N-acylethanolamine acid amidase - NCBI gene 100521735
ENSSSCP00000017353	278	142026	13	9	13	9	0.33	ENSSSCG00000016379 high density lipoprotein binding protein - NCBI gene 100233187
ENSSSCP00000004374	277	61128	9	8	9	8	0.79	ENSSSCG00000004048 t-complex 1 - NCBI gene 100153485
ENSSSCP00000010514	274	21073	8	6	8	6	2.48	ENSSSCG00000009851 phosphatidylethanolamine binding protein 1 - NCBI gene 100518336
ENSSSCP00000008794	273	67621	5	5	5	5	0.39	ENSSSCG00000008237 retinol saturase - NCBI gene 100519138
ENSSSCP00000028230	272	22096	3	3	3	3	0.81	ENSSSCG00000022080 ras homolog family member A - NCBI gene 396849
ENSSSCP00000018229	271	25304	8	7	8	7	2.38	ENSSSCG00000017206 growth factor receptor bound protein 2 - NCBI gene 100192436
ENSSSCP00000036513	271	14781	6	6	5	5	4.81	ENSSSCG00000040681 fatty acid binding protein 4 adipocyte - NCBI gene 399533
ENSSSCP00000003790	270	41272	8	7	7	6	1.12	ENSSSCG00000003491 aldo-keto reductase family 7 member A2 - NCBI gene 100511331
ENSSSCP00000046854	267	72082	9	7	9	7	0.54	ENSSSCG00000032397 lamin B receptor - NCBI gene 110255643
ENSSSCP00000014877	267	20741	8	8	7	7	3.38	ENSSSCG00000013992 ADP ribosylation factor 1 - NCBI gene 100301914
ENSSSCP00000037828	227	20587	6	5	5	4	1.35	ENSSSCG00000031791 ADP ribosylation factor 4 - NCBI gene 595108
ENSSSCP00000026945	266	73812	12	7	12	7	0.53	ENSSSCG00000020686 succinate dehydrogenase complex flavoprotein subunit A - NCBI gene 780433
ENSSSCP00000011378	265	166356	17	13	17	13	0.42	ENSSSCG00000010679 eukaryotic translation initiation factor 3 subunit A - NCBI gene 100156570
ENSSSCP00000003775	264	28722	5	5	5	5	1.15	ENSSSCG00000003477 NECAP endocytosis associated 2 - NCBI gene 100523442
ENSSSCP00000025588	263	62273	9	9	9	9	0.90	ENSSSCG00000024752 aldehyde dehydrogenase 4 family member A1 - NCBI gene 100820830
ENSSSCP00000002737	263	9220	3	3	1	1	1.51	ENSSSCG00000002529 40S ribosomal protein S21 - NCBI gene 100518848
ENSSSCP00000008865	263	59949	9	6	8	6	0.56	ENSSSCG00000008303 chaperonin containing TCP1 subunit 7 - NCBI gene 100322871
ENSSSCP00000017711	262	48534	4	4	4	4	0.44	ENSSSCG00000016721 drebrin like - NCBI gene 100524413
ENSSSCP00000044965	262	72892	11	11	11	11	0.96	ENSSSCG00000034151 arginyl aminopeptidase - NCBI gene 100524577
ENSSSCP00000014455	259	81364	11	9	11	9	0.64	ENSSSCG00000013602 heterogeneous nuclear ribonucleoprotein M - NCBI gene 100514153
ENSSSCP00000004085	259	43679	9	8	9	8	1.25	ENSSSCG00000003776 acyl-CoA dehydrogenase medium chain - NCBI gene 397104
ENSSSCP00000045626	257	31128	10	9	9	8	2.59	ENSSSCG00000006954 eukaryotic translation elongation factor 1 delta - NCBI gene 100737048
ENSSSCP00000026977	257	25078	9	7	9	7	2.41	ENSSSCG00000022742 peroxiredoxin 6 - NCBI gene 399538
ENSSSCP00000020707	256	58390	7	5	7	5	0.46	ENSSSCG00000020808 chaperonin containing TCP1 subunit 6A - NCBI gene 102163415
ENSSSCP00000023723	256	35511	6	5	6	5	0.86	ENSSSCG00000029724 receptor for activated C kinase 1 - NCBI gene 397605
ENSSSCP00000009105	256	37961	6	6	6	6	1.01	ENSSSCG00000008540 protein phosphatase 1 catalytic subunit beta - NCBI gene 397378
ENSSSCP00000010492	243	39265	5	5	5	5	0.76	ENSSSCG00000009828 protein phosphatase 1 catalytic subunit gamma - NCBI gene 733612
ENSSSCP00000026564	255	60082	4	4	4	4	0.35	ENSSSCG00000024126 chaperonin containing TCP1 subunit 5 - NCBI gene 100627652
ENSSSCP00000011017	254	54251	10	9	10	9	1.09	ENSSSCG00000010331 annexin A11 - NCBI gene 100156481
ENSSSCP00000007088	251	38155	6	5	5	5	0.79	ENSSSCG00000006648 cathepsin S - NCBI gene 100153090
ENSSSCP00000004530	251	35281	10	10	9	9	2.50	ENSSSCG00000004195 arginase 1 - NCBI gene 397115
ENSSSCP00000049912	250	21768	7	6	5	5	2.35	ENSSSCG00000011535 ADP ribosylation factor like GTPase 8B - NCBI gene 100515580
ENSSSCP00000009757	250	31357	9	8	6	5	1.69	ENSSSCG00000009150 hydroxyacyl-CoA dehydrogenase - NCBI gene 397604
ENSSSCP00000012310	249	19768	7	7	7	7	3.71	ENSSSCG00000011552 actin related protein 2/3 complex subunit 4 - NCBI gene 100155875
ENSSSCP00000017242	249	78238	10	8	10	8	0.58	ENSSSCG00000016275 nucleolin - NCBI gene 100737210
ENSSSCP00000011139	249	45569	7	6	6	5	0.79	ENSSSCG00000010450 lipase A lysosomal acid type - NCBI gene 100142668
ENSSSCP00000017443	248	62353	6	6	6	6	0.54	ENSSSCG00000016461 zyxin - NCBI gene 100524720
ENSSSCP00000051116	247	89412	10	10	10	10	0.65	ENSSSCG00000039390 eukaryotic translation initiation factor 3 subunit B - HGNC:3280
ENSSSCP00000012116	246	45439	6	6	6	6	0.80	ENSSSCG00000011363 protein kinase cAMP-dependent type II regulatory subunit alpha - NCBI gene 397493
ENSSSCP00000009351	246	70170	8	4	8	4	0.29	ENSSSCG00000008773 phosphoglucomutase 2 - NCBI gene 100522261
ENSSSCP00000040219	245	29448	9	7	9	7	1.86	ENSSSCG00000032111 ribosomal protein L7 - NCBI gene 414418
ENSSSCP00000034238	245	60376	7	5	7	5	0.45	ENSSSCG00000038535 arylsulfatase B - NCBI gene 102158016
ENSSSCP00000005322	243	48287	6	5	6	5	0.58	ENSSSCG00000004945 ribosomal protein L4 - NCBI gene 100038029
ENSSSCP00000016790	242	56907	3	3	3	3	0.26	ENSSSCG00000015844 glutathione-disulfide reductase - NCBI gene 396625
ENSSSCP00000031130	242	130303	10	9	10	9	0.36	ENSSSCG00000016075 splicing factor 3b subunit 1 - NCBI gene 100157887
ENSSSCP00000005434	241	27312	9	8	7	6	2.09	ENSSSCG00000005055 galectin 3 - NCBI gene 100038033
ENSSSCP00000026414	240	33367	7	6	7	6	1.21	ENSSSCG00000024655 prohibitin 2 - NCBI gene 100627467
ENSSSCP00000020170	239	62574	3	3	3	3	0.24	ENSSSCG00000023080 tripeptidyl peptidase 1 - NCBI gene 100623352
ENSSSCP00000033276	239	23437	10	8	8	6	3.48	ENSSSCG00000034058 Rho GDP dissociation inhibitor alpha - NCBI gene 100529116
ENSSSCP00000049666	239	22891	6	5	4	3	1.15	ENSSSCG00000033337 Rho GDP dissociation inhibitor beta - NCBI gene 100155466
ENSSSCP00000034019	236	30630	6	5	4	3	0.78	ENSSSCG00000040710 surfeit 4 - NCBI gene 100623620
ENSSSCP00000044625	235	21799	6	5	6	5	1.74	ENSSSCG00000032090 programmed cell death 6 - NCBI gene 100620798
ENSSSCP00000042515	235	37628	6	6	6	6	1.03	ENSSSCG00000034072 of 2 Hsap:heat shock protein 90 beta family member 1 - HGNC:12028
ENSSSCP00000006676	234	56286	6	5	6	5	0.49	ENSSSCG00000006263 ATPase H+ transporting V1 subunit H - NCBI gene 397472
ENSSSCP00000045433	234	100919	11	9	11	9	0.49	ENSSSCG00000023998 proteasome 26S subunit non-ATPase 2 - NCBI gene 100627568
ENSSSCP00000022034	233	61389	10	9	10	9	0.92	ENSSSCG00000020666 EH domain containing 4 - NCBI gene 100738234
ENSSSCP00000000954	232	69745	7	6	7	6	0.47	ENSSSCG00000000891 leukotriene A4 hydrolase - NCBI gene 100154219
ENSSSCP00000040545	232	23896	7	7	7	7	2.63	ENSSSCG00000005273 osteoclast stimulating factor 1 - NCBI gene 397066
ENSSSCP00000039171	231	36187	7	7	7	7	1.36	ENSSSCG00000040608 aldo-keto reductase family 1 member B - NCBI gene 396816
ENSSSCP00000020540	214	36844	10	8	10	8	1.62	ENSSSCG00000029256 aldo-keto reductase family 1 member A1 - NCBI gene 396924
ENSSSCP00000003792	231	31570	6	5	6	5	1.02	ENSSSCG00000003493 capping actin protein of muscle Z-line subunit beta - NCBI gene 100134958
ENSSSCP00000011535	231	171565	10	9	10	9	0.27	ENSSSCG00000010821 glutamyl-prolyl-tRNA synthetase - NCBI gene 449526
ENSSSCP00000011286	230	66396	7	6	7	6	0.50	ENSSSCG00000010594 5'-nucleotidase cytosolic II - NCBI gene 100154612
ENSSSCP00000012432	228	103265	10	10	9	9	0.54	ENSSSCG00000011662 coatomer protein complex subunit beta 2 - NCBI gene 100156939
ENSSSCP00000004246	228	24475	7	6	7	6	1.94	ENSSSCG00000003930 ribosomal protein S8 - NCBI gene 100516861
ENSSSCP00000041490	228	15088	4	4	4	4	2.15	ENSSSCG00000032164 proliferation and apoptosis adaptor protein 15 - NCBI gene 100152480
ENSSSCP00000033657	228	33924	7	6	7	6	1.18	ENSSSCG00000035904 ribosomal protein L7a - NCBI gene 110255317
ENSSSCP00000010484	227	20761	8	7	6	5	2.55	ENSSSCG00000009821 actin related protein 2/3 complex subunit 3 - NCBI gene 100154518
ENSSSCP00000008605	227	43896	4	4	4	4	0.50	ENSSSCG00000008057 amidohydrolase domain containing 2 - NCBI gene 100518775
ENSSSCP00000052524	227	68810	8	6	7	6	0.48	ENSSSCG00000017566 acyl-CoA synthetase family member 2 - NCBI gene 100512859
ENSSSCP00000052664	226	56701	4	3	3	3	0.27	ENSSSCG00000016863 3-oxoacid CoA-transferase 1 - NCBI gene 396978
ENSSSCP00000032195.SP	226	21905	5	5	5	5	1.73	ENSSSCG00000035684 transmembrane p24 trafficking protein 10 - NCBI gene 100158015
ENSSSCP00000012658	226	58251	8	7	8	7	0.71	ENSSSCG00000011884 hematopoietic cell-specific Lyn substrate 1 - NCBI gene 100521992
ENSSSCP00000035923	225	23827	11	9	8	7	4.24	ENSSSCG00000034137 peptidylprolyl isomerase B - NCBI gene 100737887
ENSSSCP00000001827	225	136757	6	5	6	5	0.18	ENSSSCG00000001679 exportin 5 - NCBI gene 100155084
ENSSSCP00000057921	225	23680	9	7	6	6	2.67	ENSSSCG00000032467 RAB5C member RAS oncogene family - NCBI gene 100523862
ENSSSCP00000034240	129	24017	7	5	5	4	1.50	ENSSSCG00000037653 RAB5A member RAS oncogene family - NCBI gene 100144499
ENSSSCP00000034434	105	23934	6	5	4	4	1.50	ENSSSCG00000037597 RAB5B member RAS oncogene family - NCBI gene 100625381
ENSSSCP00000022410	224	37991	8	7	6	6	1.26	ENSSSCG00000027224 poly(rC) binding protein 1 - NCBI gene 100511501
ENSSSCP00000000289	153	37606	4	4	3	3	0.60	ENSSSCG00000000274 poly(rC) binding protein 2 - NCBI gene 397665
ENSSSCP00000008215	224	22985	6	5	6	5	1.60	ENSSSCG00000039962 heat shock protein family B (small) member 1 - NCBI gene 493184
ENSSSCP00000021647	224	274585	15	11	15	11	0.20	ENSSSCG00000029944 fatty acid synthase - NCBI gene 397561
ENSSSCP00000004571	224	51856	8	6	7	6	0.67	ENSSSCG00000004233 sphingomyelin phosphodiesterase acid like 3A - NCBI gene 100153442
ENSSSCP00000018439	185	88680	7	6	7	6	0.35	ENSSSCG00000017403 signal transducer and activator of transcription 3 - NCBI gene 733648
ENSSSCP00000018165	82	562133	16	8	16	8	0.07	ENSSSCG00000017146 of 1 Hsap:ring finger protein 213 - NCBI gene 57674
ENSSSCP00000036353	222	33746	7	6	7	6	1.20	ENSSSCG00000035195 histamine N-methyltransferase - NCBI gene 100624677
ENSSSCP00000013044	222	60392	6	6	6	6	0.56	ENSSSCG00000012257 monoamine oxidase A - NCBI gene 414424
ENSSSCP00000014453	221	24588	7	7	7	7	2.49	ENSSSCG00000013600 RAB11B member RAS oncogene family - NCBI gene 100513782
ENSSSCP00000020008	221	86541	6	4	6	4	0.23	ENSSSCG00000027550 phospholipase C delta 1 - NCBI gene 100627099
ENSSSCP00000009137	220	83738	11	8	11	8	0.53	ENSSSCG00000008571 hydroxyacyl-CoA dehydrogenase trifunctional multienzyme complex subunit alpha - NCBI gene 397012
ENSSSCP00000003670	220	20095	4	4	3	3	0.92	ENSSSCG00000003385 Parkinsonism associated deglycase - NCBI gene 780404
ENSSSCP00000035455	220	59197	11	9	11	9	0.97	ENSSSCG00000022790 sorting nexin 2 - NCBI gene 100626970
ENSSSCP00000004913	49	54669	4	3	4	3	0.28	ENSSSCG00000004556 sorting nexin 1 - NCBI gene 100153561
ENSSSCP00000032082	219	10739	4	4	4	4	3.89	ENSSSCG00000032857 S100 calcium binding protein A12 - NCBI gene 100301483
ENSSSCP00000037567	219	103426	7	4	7	4	0.19	ENSSSCG00000010253 hexokinase 1 - NCBI gene 100152344
ENSSSCP00000002606	218	63472	4	4	4	4	0.32	ENSSSCG00000002404 serine palmitoyltransferase long chain base subunit 2 - NCBI gene 100158010
ENSSSCP00000055504	217	128948	10	6	10	6	0.23	ENSSSCG00000027565 Rho GTPase activating protein 45 - NCBI gene 100623239
ENSSSCP00000039611	217	69790	6	3	6	3	0.21	ENSSSCG00000036286 adipocyte plasma membrane associated protein - NCBI gene 100157249
ENSSSCP00000016496	217	16367	6	5	5	4	2.79	ENSSSCG00000015560 actin related protein 2/3 complex subunit 5 - NCBI gene 100174965
ENSSSCP00000026953	216	22534	8	7	8	7	2.91	ENSSSCG00000037030 ribosomal protein L15 - NCBI gene 100620094
ENSSSCP00000018561	216	104299	9	8	9	8	0.41	ENSSSCG00000017513 aminopeptidase puromycin sensitive - NCBI gene 414413
ENSSSCP00000014130	215	84359	5	5	4	4	0.30	ENSSSCG00000013297 CD44 molecule (Indian blood group) - NCBI gene 100525150
ENSSSCP00000043342	215	25795	5	5	5	5	1.35	ENSSSCG00000032067 adenylate kinase 2 - NCBI gene 100620859
ENSSSCP00000017746	214	33773	4	4	4	4	0.69	ENSSSCG00000016756 biliverdin reductase A - NCBI gene 100515289
ENSSSCP00000048214	214	38838	9	9	9	9	1.79	ENSSSCG00000033673 solute carrier family 25 member 6 - NCBI gene 403155
ENSSSCP00000013421	179	33162	10	9	10	9	2.32	ENSSSCG00000012623 solute carrier family 25 member 5 - NCBI gene 100158185
ENSSSCP00000048730	213	29219	8	7	8	7	1.88	ENSSSCG00000037777 emerin - NCBI gene 110257853
ENSSSCP00000024485	213	33778	5	4	5	4	0.69	ENSSSCG00000038947 heterogeneous nuclear ribonucleoprotein C (C1/C2) - NCBI gene 100626496
ENSSSCP00000034509	129	32185	5	4	5	4	0.73	ENSSSCG00000038947 heterogeneous nuclear ribonucleoprotein C (C1/C2) - NCBI gene 100626496
ENSSSCP00000001567	213	28553	3	2	3	2	0.36	ENSSSCG00000001453 MHC class II DR-alpha - NCBI gene 100135040
ENSSSCP00000025295	212	159861	11	7	10	7	0.22	ENSSSCG00000030255 eukaryotic translation initiation factor 4 gamma 1 - NCBI gene 449528
ENSSSCP00000045050	212	18547	5	5	2	2	1.56	ENSSSCG00000000207 descr. not available
ENSSSCP00000002995	210	40759	6	6	6	6	0.92	ENSSSCG00000002776 ATPase H+ transporting V0 subunit d1 - NCBI gene 100525048
ENSSSCP00000034253	207	50590	6	5	6	5	0.55	ENSSSCG00000000887 lamina-associated polypeptide 2 isoforms beta/gamma - NCBI gene 100622780
ENSSSCP00000033977	207	99672	7	5	7	5	0.25	ENSSSCG00000013553 vav guanine nucleotide exchange factor 1 - NCBI gene 100519821
ENSSSCP00000032503	207	88421	6	5	6	5	0.29	ENSSSCG00000032031 glutaminyl-tRNA synthetase - NCBI gene 110256443
ENSSSCP00000008030	207	34510	6	5	6	5	0.90	ENSSSCG00000007522 cathepsin Z - NCBI gene 100141405
ENSSSCP00000017566	206	37177	4	4	4	4	0.61	ENSSSCG00000016581 calumenin - NCBI gene 397301
ENSSSCP00000020312	206	43586	6	6	6	6	0.84	ENSSSCG00000030115 HCLS1 binding protein 3 - NCBI gene 100625429
ENSSSCP00000001659	205	18904	5	4	5	4	1.52	ENSSSCG00000001528 ribosomal protein S10 - NCBI gene 100155444
ENSSSCP00000010611	205	53885	4	4	4	4	0.39	ENSSSCG00000009944 coronin 1C - NCBI gene 100156622
ENSSSCP00000013355	204	35325	6	6	4	4	0.87	ENSSSCG00000012560 phosphoribosyl pyrophosphate synthetase 1 - NCBI gene 100517744
ENSSSCP00000028603	199	35160	6	6	4	4	0.88	ENSSSCG00000012116 phosphoribosyl pyrophosphate synthetase 2 - NCBI gene 100510993
ENSSSCP00000026311	202	80697	5	5	5	5	0.32	ENSSSCG00000029411 calpain 2 - NCBI gene 397393
ENSSSCP00000024328	202	37164	8	7	8	7	1.30	ENSSSCG00000022300 methionine adenosyltransferase 2A - NCBI gene 100312974
ENSSSCP00000010202	201	44361	3	3	3	3	0.35	ENSSSCG00000009555 lysosomal associated membrane protein 1 - NCBI gene 494565
ENSSSCP00000019494	201	60726	7	6	7	6	0.55	ENSSSCG00000023715 glucosamine (N-acetyl)-6-sulfatase - NCBI gene 100623722
ENSSSCP00000040384	201	30068	5	5	4	4	1.08	ENSSSCG00000040642 LIM and SH3 protein 1 - NCBI gene 110256017
ENSSSCP00000004897	200	65270	12	9	12	9	0.85	ENSSSCG00000004542 asparaginyl-tRNA synthetase - NCBI gene 100513328
ENSSSCP00000058152	200	26541	7	7	7	7	2.20	ENSSSCG00000027257 proteasome subunit beta 1 - NCBI gene 100621969
ENSSSCP00000021972	200	56411	10	9	10	9	1.04	ENSSSCG00000023604 leucine aminopeptidase 3 - NCBI gene 100739583
ENSSSCP00000011276	200	42701	4	3	4	3	0.37	ENSSSCG00000010585 actin related protein 1A - NCBI gene 100156619
ENSSSCP00000043100	198	50702	4	3	4	3	0.30	ENSSSCG00000032010 ribonuclease/angiogenin inhibitor 1 - NCBI gene 445517
ENSSSCP00000009883	198	33115	6	5	6	5	0.95	ENSSSCG00000009268 crystallin lambda 1 - NCBI gene 396914
ENSSSCP00000026815	198	15941	4	4	4	4	1.97	ENSSSCG00000021355 superoxide dismutase 1 - NCBI gene 397036
ENSSSCP00000014233	197	29822	5	5	5	5	1.09	ENSSSCG00000013391 proteasome subunit alpha 1 - NCBI gene 100516779
ENSSSCP00000058218	197	141101	8	7	8	7	0.25	ENSSSCG00000038950 valyl-tRNA synthetase - NCBI gene 100270813
ENSSSCP00000042364	197	18807	7	6	7	6	3.04	ENSSSCG00000035997 ribosomal protein L10 - NCBI gene 733593
ENSSSCP00000035267	112	25043	7	6	7	6	1.86	ENSSSCG00000035997 ribosomal protein L10 - NCBI gene 733593
ENSSSCP00000018018	196	60212	4	3	4	3	0.25	ENSSSCG00000017006 lymphocyte cytosolic protein 2 - NCBI gene 100511843
ENSSSCP00000014067	196	49828	7	6	7	6	0.71	ENSSSCG00000013239 proteasome 26S subunit ATPase 3 - NCBI gene 100512454
ENSSSCP00000003997	195	19824	5	5	5	5	2.01	ENSSSCG00000003691 myosin regulatory light chain 12B - NCBI gene 414399
ENSSSCP00000008901	194	69266	8	7	8	7	0.57	ENSSSCG00000008339 glutamine--fructose-6-phosphate transaminase 1 - NCBI gene 397209
ENSSSCP00000019211	194	20749	4	4	4	4	1.33	ENSSSCG00000031088 ribosomal protein S7 - NCBI gene 100736789
ENSSSCP00000049215	194	34639	4	4	3	3	0.67	ENSSSCG00000036673 palmitoyl-protein thioesterase 1 - NCBI gene 100517533
ENSSSCP00000026068	194	50110	6	6	6	6	0.70	ENSSSCG00000028178 fumarate hydratase - NCBI gene 100627128
ENSSSCP00000058825	194	20719	3	3	3	3	0.88	ENSSSCG00000038366 RAP2B member of RAS oncogene family - NCBI gene 100144507
ENSSSCP00000023405	122	20974	3	3	3	3	0.87	ENSSSCG00000026301 RAP2C member of RAS oncogene family - NCBI gene 100511975
ENSSSCP00000035215	106	20800	3	3	3	3	0.88	ENSSSCG00000039812 RAP2A member of RAS oncogene family - NCBI gene 100155367
ENSSSCP00000006947	193	38623	5	5	5	5	0.77	ENSSSCG00000006520 secretory carrier membrane protein 3 - NCBI gene 100152731
ENSSSCP00000001206	193	28000	4	4	4	4	0.88	ENSSSCG00000001137 histone cluster 1 H1 family member d - HGNC:4717
ENSSSCP00000037051	190	21980	5	5	5	5	1.71	ENSSSCG00000033672 histone cluster 1 H1 family member e - HGNC:4718
ENSSSCP00000004902	192	54337	2	2	2	2	0.18	ENSSSCG00000004547 pleckstrin homology domain containing O2 - NCBI gene 100154769
ENSSSCP00000033315	191	49442	6	5	5	5	0.57	ENSSSCG00000015559 neutrophil cytosolic factor 2 - NCBI gene 100142665
ENSSSCP00000011985	190	84915	10	7	9	7	0.45	ENSSSCG00000011237 programmed cell death 6 interacting protein - NCBI gene 100512811
ENSSSCP00000015173	188	13830	3	3	2	2	1.55	ENSSSCG00000014264 histidine triad nucleotide binding protein 1 - NCBI gene 100518898
ENSSSCP00000010155	188	125027	7	5	6	5	0.20	ENSSSCG00000009509 importin 5 - NCBI gene 100152933
ENSSSCP00000025904	188	21964	6	4	6	4	1.22	ENSSSCG00000025192 ribosomal protein L9 - NCBI gene 100627537
ENSSSCP00000034576	187	23832	7	6	6	5	2.02	ENSSSCG00000040275 heme binding protein 1 - NCBI gene 494567
ENSSSCP00000027024	185	63366	7	4	7	4	0.32	ENSSSCG00000030535 sorting nexin 9 - NCBI gene 100627455
ENSSSCP00000020790	184	28235	5	4	5	4	0.87	ENSSSCG00000029830 ribosomal protein L8 - NCBI gene 100154456
ENSSSCP00000003419	184	80057	6	4	6	4	0.25	ENSSSCG00000003154 glycogen synthase 1 - NCBI gene 574064
ENSSSCP00000016890	184	47409	9	8	9	8	1.12	ENSSSCG00000015938 small RNA binding exonuclease protection factor La - NCBI gene 100152189
ENSSSCP00000007560	184	87388	6	5	6	5	0.29	ENSSSCG00000007097 Sec23 homolog B coat complex II component - NCBI gene 100524115
ENSSSCP00000003343.SP	182	34660	10	10	10	10	2.59	ENSSSCG00000003088 apolipoprotein E - NCBI gene 397576
ENSSSCP00000042620	182	42642	7	6	7	6	0.87	ENSSSCG00000015545 glutamate-ammonia ligase - NCBI gene 396944
ENSSSCP00000011995	182	44986	3	3	3	3	0.35	ENSSSCG00000011250 acetyl-CoA acyltransferase 1 - NCBI gene 100515577
ENSSSCP00000003820	182	21587	2	2	2	2	0.50	ENSSSCG00000003520 cell division cycle 42 - NCBI gene 780428
ENSSSCP00000008911	181	40440	3	3	3	3	0.39	ENSSSCG00000008348 pleckstrin - NCBI gene 100516257
ENSSSCP00000015334	181	132130	8	7	8	7	0.27	ENSSSCG00000014411 leucyl-tRNA synthetase - NCBI gene 100525981
ENSSSCP00000031592	181	38597	5	5	5	5	0.77	ENSSSCG00000036317 vasodilator stimulated phosphoprotein - NCBI gene 110261011
ENSSSCP00000049861	181	9890	5	5	4	4	7.61	ENSSSCG00000032213 diazepam binding inhibitor acyl-CoA binding protein - NCBI gene 397212
ENSSSCP00000009682	179	23722	4	4	4	4	1.10	ENSSSCG00000009072 progesterone receptor membrane component 2 - NCBI gene 100048965
ENSSSCP00000020345	179	27166	3	3	3	3	0.63	ENSSSCG00000022864 eukaryotic translation initiation factor 6 - NCBI gene 100627301
ENSSSCP00000034840	178	52097	7	6	7	6	0.67	ENSSSCG00000035676 G3BP stress granule assembly factor 1 - NCBI gene 100513766
ENSSSCP00000004014	178	144550	8	6	8	6	0.20	ENSSSCG00000003707 NPC intracellular cholesterol transporter 1 - NCBI gene 397591
ENSSSCP00000011381	178	28682	3	3	3	3	0.59	ENSSSCG00000010682 peroxiredoxin 3 - NCBI gene 100154143
ENSSSCP00000007723	178	30129	7	6	7	6	1.41	ENSSSCG00000007253 microtubule associated protein RP/EB family member 1 - NCBI gene 733687
ENSSSCP00000036089	177	10504	2	2	2	2	1.25	ENSSSCG00000034937 SH3 domain binding glutamate rich protein like 3 - NCBI gene 100621842
ENSSSCP00000005903	177	52479	8	7	8	7	0.81	ENSSSCG00000005507 proteasome 26S subunit non-ATPase 5 - NCBI gene 100155007
ENSSSCP00000015489	176	43125	7	7	7	7	1.05	ENSSSCG00000014559 proteasome 26S subunit non-ATPase 13 - NCBI gene 100517815
ENSSSCP00000029971	176	46999	7	6	7	6	0.76	ENSSSCG00000012792 renin binding protein - NCBI gene 396934
ENSSSCP00000007238	176	21316	6	6	5	5	1.80	ENSSSCG00000006785 RAP1A member of RAS oncogene family - NCBI gene 100153199
ENSSSCP00000002068	174	33812	3	3	3	3	0.48	ENSSSCG00000001892 secretory carrier membrane protein 2 - NCBI gene 100154517
ENSSSCP00000027862	174	83340	5	5	5	5	0.31	ENSSSCG00000028542 heterogeneous nuclear ribonucleoprotein U like 2 - NCBI gene 100620658
ENSSSCP00000055095	173	23280	4	2	4	2	0.46	ENSSSCG00000037131 clathrin light chain A - NCBI gene 100187581
ENSSSCP00000027401	172	16549	6	6	6	6	3.84	ENSSSCG00000020817 ribosomal protein S16 - NCBI gene 414397
ENSSSCP00000031648	170	28235	5	5	5	5	1.19	ENSSSCG00000033278 ATPase H+ transporting V1 subunit D - NCBI gene 100156681
ENSSSCP00000008517	169	15218	4	4	4	4	2.13	ENSSSCG00000007978 hemoglobin subunit alpha - NCBI gene 110259958
ENSSSCP00000033480	169	41691	7	7	7	7	1.10	ENSSSCG00000010081 mitogen-activated protein kinase 1 - NCBI gene 100153927
ENSSSCP00000057520	160	43382	5	5	5	5	0.67	ENSSSCG00000040682 mitogen-activated protein kinase 3 - NCBI gene 445013
ENSSSCP00000030729	168	43251	5	5	5	5	0.67	ENSSSCG00000028553 interleukin enhancer binding factor 2 - NCBI gene 100154734
ENSSSCP00000010555	168	29325	6	6	6	6	1.47	ENSSSCG00000009888 endoplasmic reticulum protein 29 - NCBI gene 100156625
ENSSSCP00000042588	167	81142	7	7	7	7	0.47	ENSSSCG00000015214 STT3 oligosaccharyltransferase complex catalytic subunit A - NCBI gene 100511525
ENSSSCP00000004891	167	32660	4	4	4	4	0.72	ENSSSCG00000004537 thioredoxin like 1 - NCBI gene 100512385
ENSSSCP00000033362	166	64691	7	6	7	6	0.51	ENSSSCG00000023983 alkylglycerone phosphate synthase - NCBI gene 100627169
ENSSSCP00000049232	166	97278	2	2	2	2	0.10	ENSSSCG00000033146 CD163 molecule - NCBI gene 397031
ENSSSCP00000050795	166	21197	5	5	5	5	1.81	ENSSSCG00000036998 of 2 Hsap:heterogeneous nuclear ribonucleoprotein L - HGNC:5045
ENSSSCP00000021841	166	11181	5	5	5	5	5.75	ENSSSCG00000027357 cystatin B - NCBI gene 100038020
ENSSSCP00000001581	165	30893	7	6	7	6	1.36	ENSSSCG00000026951 proteasome subunit beta 8 - NCBI gene 396975
ENSSSCP00000007354	165	29576	8	5	6	5	1.11	ENSSSCG00000006899 ribosomal protein L5 - NCBI gene 100135671
ENSSSCP00000028146	165	87954	8	8	8	8	0.50	ENSSSCG00000025133 integrin subunit beta 2 - NCBI gene 396943
ENSSSCP00000010038	165	31975	5	4	5	4	0.74	ENSSSCG00000009407 esterase D - NCBI gene 397127
ENSSSCP00000032863	164	124174	11	10	11	10	0.43	ENSSSCG00000028228 exportin 1 - NCBI gene 397330
ENSSSCP00000006377	164	135077	7	5	7	5	0.18	ENSSSCG00000005969 WASH complex subunit 5 - NCBI gene 100152185
ENSSSCP00000000036	164	68001	12	11	12	11	1.06	ENSSSCG00000000034 tubulin tyrosine ligase like 12 - NCBI gene 100621422
ENSSSCP00000027120	162	79441	5	4	5	4	0.25	ENSSSCG00000024564 inner membrane mitochondrial protein - NCBI gene 100738124
ENSSSCP00000019602	162	22404	6	5	6	5	1.66	ENSSSCG00000025928 ribosomal protein L18 - NCBI gene 100738912
ENSSSCP00000013201	162	29807	7	7	7	7	1.81	ENSSSCG00000012405 ribosomal protein S4 X-linked - NCBI gene 397611
ENSSSCP00000017885	162	114621	6	4	6	4	0.17	ENSSSCG00000016877 nicotinamide nucleotide transhydrogenase - NCBI gene 100526144
ENSSSCP00000014220	162	17212	5	5	5	5	2.54	ENSSSCG00000013381 ribosomal protein S13 - NCBI gene 100513520
ENSSSCP00000018877	161	274738	10	6	10	6	0.10	ENSSSCG00000017817 pre-mRNA processing factor 8 - NCBI gene 100526074
ENSSSCP00000055917	161	41684	8	6	8	6	0.89	ENSSSCG00000001556 mitogen-activated protein kinase 14 - NCBI gene 100156630
ENSSSCP00000054592	161	50820	5	5	5	5	0.55	ENSSSCG00000016661 septin 7 - NCBI gene 100523875
ENSSSCP00000000040	161	34163	7	5	6	4	0.91	ENSSSCG00000000038 NADH-cytochrome b5 reductase 3-like - NCBI gene 100524254
ENSSSCP00000004465	161	53398	5	4	5	4	0.40	ENSSSCG00000004133 alpha-L-fucosidase 2 - NCBI gene 100154940
ENSSSCP00000037103	160	14944	5	5	5	5	3.25	ENSSSCG00000035768 ribosomal protein S15a - NCBI gene 100626041
ENSSSCP00000022446	160	80446	6	5	6	5	0.32	ENSSSCG00000028431 hydroxysteroid 17-beta dehydrogenase 4 - NCBI gene 397574
ENSSSCP00000004025	160	28082	3	3	3	3	0.60	ENSSSCG00000003717 proteasome subunit alpha 8 - NCBI gene 100513739
ENSSSCP00000013757	159	40765	4	3	4	3	0.39	ENSSSCG00000032437 RNA binding motif protein 4 - NCBI gene 100144417
ENSSSCP00000034386	159	38735	4	4	4	4	0.58	ENSSSCG00000039782 stomatin like 2 - NCBI gene 100625031
ENSSSCP00000015371.SP	159	106092	3	3	3	3	0.13	ENSSSCG00000014441 colony stimulating factor 1 receptor - NCBI gene 100517086
ENSSSCP00000034698	159	49624	4	4	4	4	0.43	ENSSSCG00000032428 arylsulfatase A - NCBI gene 396973
ENSSSCP00000025656	158	40678	4	4	4	4	0.55	ENSSSCG00000011961 TRK-fused gene - NCBI gene 414406
ENSSSCP00000040850	158	31558	3	3	3	3	0.52	ENSSSCG00000038086 enoyl-CoA hydratase short chain 1 - NCBI gene 100156927
ENSSSCP00000014919	157	31741	6	5	5	4	1.01	ENSSSCG00000014031 heterogeneous nuclear ribonucleoprotein A/B - NCBI gene 100127170
ENSSSCP00000008833	156	140485	3	3	3	3	0.10	ENSSSCG00000008274 dynactin subunit 1 - NCBI gene 100519249
ENSSSCP00000000236	156	44667	3	3	3	3	0.35	ENSSSCG00000000223 bridging integrator 2 - NCBI gene 100519772
ENSSSCP00000001575.SP	155	26543	4	3	4	3	0.65	ENSSSCG00000001457 SLA-DQ beta1 domain - NCBI gene 100037921
ENSSSCP00000002723	155	54885	5	4	5	4	0.38	ENSSSCG00000002516 tryptophanyl-tRNA synthetase - NCBI gene 100515390
ENSSSCP00000015208	154	36142	3	3	3	3	0.44	ENSSSCG00000014298 protein phosphatase 2 catalytic subunit alpha - NCBI gene 397656
ENSSSCP00000044272	154	16087	7	6	7	6	4.05	ENSSSCG00000037645 coactosin like F-actin binding protein 1 - NCBI gene 100621773
ENSSSCP00000004985	153	39729	6	5	6	5	0.75	ENSSSCG00000004626 tropomodulin 3 - NCBI gene 397556
ENSSSCP00000027087	153	122261	6	4	6	4	0.16	ENSSSCG00000025323 splicing factor 3b subunit 3 - NCBI gene 100512659
ENSSSCP00000025754	153	54355	3	3	3	3	0.28	ENSSSCG00000027659 alpha-L-fucosidase 1 - NCBI gene 100621112
ENSSSCP00000051974	152	49708	7	5	6	5	0.56	ENSSSCG00000038423 galactosidase alpha - NCBI gene 100415928
ENSSSCP00000006644	151	23675	5	4	5	4	1.10	ENSSSCG00000006232 RAB2A member RAS oncogene family - NCBI gene 100151822
ENSSSCP00000013857	151	17426	3	3	3	3	1.12	ENSSSCG00000013030 peroxiredoxin 5 - NCBI gene 397273
ENSSSCP00000014703	151	69203	3	3	3	3	0.21	ENSSSCG00000013830 ilvB acetolactate synthase like - NCBI gene 100523720
ENSSSCP00000042215	151	37046	4	4	4	4	0.61	ENSSSCG00000032908 proteasome 26S subunit non-ATPase 7 - NCBI gene 100626274
ENSSSCP00000007290	150	59048	7	6	7	6	0.57	ENSSSCG00000006835 seryl-tRNA synthetase - NCBI gene 100155484
ENSSSCP00000023183	150	73956	7	6	7	6	0.44	ENSSSCG00000024119 galactosidase beta 1 - NCBI gene 100624593
ENSSSCP00000010928	150	38246	7	5	7	5	0.78	ENSSSCG00000010250 VPS26 retromer complex component A - NCBI gene 100155086
ENSSSCP00000017740	150	22507	2	2	2	2	0.48	ENSSSCG00000016750 YKT6 v-SNARE homolog - NCBI gene 100513964
ENSSSCP00000018191	149	42409	4	3	4	3	0.37	ENSSSCG00000017168 septin 9 - NCBI gene 100621037
ENSSSCP00000054576	149	80790	8	6	8	6	0.39	ENSSSCG00000012076 Interferon-induced GTP-binding protein Mx2 - UP A7VK00
ENSSSCP00000000310	148	127896	6	4	6	4	0.15	ENSSSCG00000000295 NCK associated protein 1 like - NCBI gene 102162203
ENSSSCP00000013948	148	63283	3	3	3	3	0.24	ENSSSCG00000013114 solute carrier family 15 member 3 - NCBI gene 100513135
ENSSSCP00000017732	148	105909	10	6	10	6	0.29	ENSSSCG00000016742 myosin IG - NCBI gene 100512998
ENSSSCP00000040292	123	113640	9	6	9	6	0.27	ENSSSCG00000016742 myosin IG - NCBI gene 100512998
ENSSSCP00000014088	147	51546	8	5	8	5	0.54	ENSSSCG00000013256 Rho GTPase activating protein 1 - NCBI gene 100515942
ENSSSCP00000003318	147	27520	5	3	4	3	0.62	ENSSSCG00000003064 ETHE1 persulfide dioxygenase - NCBI gene 106504117
ENSSSCP00000005407	147	28162	5	4	5	4	0.87	ENSSSCG00000005029 RNA transcription translation and transport factor - NCBI gene 100154555
ENSSSCP00000022554	147	19685	6	6	5	5	2.80	ENSSSCG00000029034 cytochrome c oxidase subunit 4 isoform 1 mitochondrial - NCBI gene 100624067
ENSSSCP00000004733	147	18808	5	4	5	4	1.54	ENSSSCG00000004385 sorting nexin 3 - NCBI gene 100627262
ENSSSCP00000018680	146	27842	6	5	6	5	1.21	ENSSSCG00000017626 serine and arginine rich splicing factor 1 - NCBI gene 654327
ENSSSCP00000040607	146	33028	5	4	5	4	0.71	ENSSSCG00000034086 ATP synthase F1 subunit gamma - NCBI gene 102160861
ENSSSCP00000051899	146	246022	9	6	9	6	0.12	ENSSSCG00000008127 small nuclear ribonucleoprotein U5 subunit 200 - NCBI gene 100739577
ENSSSCP00000014605	146	22309	4	4	4	4	1.20	ENSSSCG00000013736 peroxiredoxin 2 - NCBI gene 100512521
ENSSSCP00000014484	145	98295	9	8	9	8	0.44	ENSSSCG00000013630 dynamin 2 - NCBI gene 100622538
ENSSSCP00000002103	145	54251	3	3	3	3	0.28	ENSSSCG00000001925 ADP dependent glucokinase - NCBI gene 100623786
ENSSSCP00000008332	145	49762	3	3	3	3	0.31	ENSSSCG00000007803 Tu translation elongation factor mitochondrial - NCBI gene 100516488
ENSSSCP00000055487	145	16434	3	3	3	3	1.21	ENSSSCG00000031370 ribosomal protein S14 - NCBI gene 110259542
ENSSSCP00000010537	145	66194	8	6	8	6	0.50	ENSSSCG00000009872 phospholipase B domain containing 2 - NCBI gene 100156824
ENSSSCP00000007654	145	11945	4	4	3	3	3.19	ENSSSCG00000007188 FKBP prolyl isomerase 1A - NCBI gene 654323
ENSSSCP00000041085	144	34716	3	2	3	2	0.29	ENSSSCG00000039523 fumarylacetoacetate hydrolase domain-containing protein 2 - NCBI gene 100522130
ENSSSCP00000014443	144	36283	7	4	7	4	0.63	ENSSSCG00000013592 ELAV like RNA binding protein 1 - NCBI gene 100337681
ENSSSCP00000002919	144	71842	5	4	5	4	0.28	ENSSSCG00000002704 lysyl-tRNA synthetase - NCBI gene 100521452
ENSSSCP00000017086	144	67648	6	4	6	4	0.30	ENSSSCG00000016127 NADH:ubiquinone oxidoreductase core subunit S1 - NCBI gene 100516402
ENSSSCP00000013882	143	60864	7	5	7	5	0.44	ENSSSCG00000013054 atlastin GTPase 3 - NCBI gene 100512265
ENSSSCP00000039036	143	48354	7	5	7	5	0.58	ENSSSCG00000031653 docking protein 3 - NCBI gene 110259391
ENSSSCP00000003435	143	97548	5	5	5	5	0.26	ENSSSCG00000003168 aldehyde dehydrogenase 16 family member A1 - NCBI gene 100514292
ENSSSCP00000041184	143	15281	1	1	1	1	0.33	ENSSSCG00000033729 of 1 Hsap:ferritin light chain - HGNC:3999
ENSSSCP00000016440	143	26593	4	4	4	4	0.94	ENSSSCG00000015504 calcyclin binding protein - NCBI gene 100519266
ENSSSCP00000037770	143	22635	8	6	8	6	2.20	ENSSSCG00000029785 ribosomal protein S9 - NCBI gene 100622613
ENSSSCP00000054684	143	45524	3	2	3	2	0.22	ENSSSCG00000037979 alanyl-tRNA synthetase domain containing 1 - NCBI gene 110255998
ENSSSCP00000046056	142	37784	5	5	5	5	0.80	ENSSSCG00000029414 ficolin (collagen/fibrinogen domain containing) 1 - NCBI gene 397316
ENSSSCP00000019383	142	33773	6	6	6	6	1.20	ENSSSCG00000030510 fibrillarin - NCBI gene 100626002
ENSSSCP00000018025	44	34773	2	2	2	2	0.29	ENSSSCG00000017013 rRNA/tRNA 2'-O-methyltransferase fibrillarin-like protein 1 - NCBI gene 100512568
ENSSSCP00000017087	142	24960	5	4	5	4	1.02	ENSSSCG00000016128 eukaryotic translation elongation factor 1 beta 2 - NCBI gene 100154920
ENSSSCP00000004169	141	59030	5	5	4	4	0.46	ENSSSCG00000027114 sterol carrier protein 2 - NCBI gene 397439
ENSSSCP00000003413	140	49356	7	5	7	5	0.57	ENSSSCG00000003150 nucleobindin 1 - NCBI gene 100512538
ENSSSCP00000001570	140	30547	3	2	3	2	0.34	ENSSSCG00000001455 MHC class II histocompatibility antigen SLA-DRB1 - NCBI gene 100153386
ENSSSCP00000008804	140	4820	3	3	1	1	4.39	ENSSSCG00000008245 thymosin beta 10 - NCBI gene 100037998
ENSSSCP00000003505	139	27974	3	2	3	2	0.37	ENSSSCG00000003229 electron transfer flavoprotein subunit beta - NCBI gene 396614
ENSSSCP00000000949	139	40319	6	4	6	4	0.55	ENSSSCG00000000886 solute carrier family 25 member 3 - NCBI gene 100302698
ENSSSCP00000009606	139	90723	5	3	5	3	0.16	ENSSSCG00000009002 toll like receptor 2 - NCBI gene 396623
ENSSSCP00000036806	137	28666	5	4	5	4	0.85	ENSSSCG00000037772 ATP synthase peripheral stalk-membrane subunit b - NCBI gene 100154817
ENSSSCP00000005863	137	60163	5	3	5	3	0.25	ENSSSCG00000005466 polypyrimidine tract binding protein 3 - NCBI gene 768100
ENSSSCP00000004370	137	280090	10	6	10	6	0.10	ENSSSCG00000004044 insulin like growth factor 2 receptor - NCBI gene 397214
ENSSSCP00000014963	137	21023	3	2	1	1	0.52	ENSSSCG00000014071 basic transcription factor 3 - NCBI gene 100514824
ENSSSCP00000006914	137	56272	9	8	9	8	0.88	ENSSSCG00000006487 chaperonin containing TCP1 subunit 3 - NCBI gene 100154317
ENSSSCP00000019428	136	17025	3	3	3	3	1.16	ENSSSCG00000021591 RNA binding motif protein 3 - NCBI gene 100627807
ENSSSCP00000007285	136	26565	4	3	4	3	0.65	ENSSSCG00000006830 proteasome subunit alpha 5 - NCBI gene 497063
ENSSSCP00000036478	136	40142	4	3	4	3	0.39	ENSSSCG00000037245 heterogeneous nuclear ribonucleoprotein D like - NCBI gene 100511704
ENSSSCP00000009863	134	38501	5	4	5	4	0.58	ENSSSCG00000009249 heterogeneous nuclear ribonucleoprotein D - NCBI gene 100512244
ENSSSCP00000011226	136	46731	6	5	6	5	0.61	ENSSSCG00000010537 glutamic-oxaloacetic transaminase 1 - NCBI gene 396967
ENSSSCP00000008326	136	136942	2	2	2	2	0.07	ENSSSCG00000007797 integrin subunit alpha L - NCBI gene 733681
ENSSSCP00000000178	136	64613	5	4	5	4	0.32	ENSSSCG00000000171 cytoskeleton associated protein 4 - NCBI gene 100523493
ENSSSCP00000023931	136	25975	2	2	2	2	0.40	ENSSSCG00000021587 mesoderm development LRP chaperone - NCBI gene 100157638
ENSSSCP00000017231	135	40073	4	4	4	4	0.56	ENSSSCG00000016266 calcium binding protein 39 - NCBI gene 100620726
ENSSSCP00000059451	135	35775	4	2	4	2	0.28	ENSSSCG00000040060 apurinic/apyrimidinic endodeoxyribonuclease 1 - NCBI gene 100154728
ENSSSCP00000000393	135	13420	4	4	3	3	2.62	ENSSSCG00000000374 ribosomal protein S26 - NCBI gene 100037997
ENSSSCP00000016821	135	81161	6	5	6	5	0.32	ENSSSCG00000015872 glycerol-3-phosphate dehydrogenase 2 - NCBI gene 397348
ENSSSCP00000038876	135	29038	1	1	1	1	0.16	ENSSSCG00000031781 proteasome subunit beta 10 - NCBI gene 733626
ENSSSCP00000036820	134	17029	4	4	4	4	1.79	ENSSSCG00000033169 ribosomal protein S15 - NCBI gene 397607
ENSSSCP00000018027	134	76096	8	4	8	4	0.26	ENSSSCG00000017015 arginyl-tRNA synthetase - NCBI gene 414410
ENSSSCP00000014466	134	38159	2	2	2	2	0.26	ENSSSCG00000032282 acid phosphatase 5 tartrate resistant - NCBI gene 397414
ENSSSCP00000012018	134	21208	3	3	3	3	0.86	ENSSSCG00000011272 ribosomal protein L14 - NCBI gene 100037994
ENSSSCP00000012724	134	33744	2	2	2	2	0.30	ENSSSCG00000011942 CD47 molecule - NCBI gene 397042
ENSSSCP00000011675	133	37525	3	2	3	2	0.27	ENSSSCG00000010948 cathepsin L - NCBI gene 100515919
ENSSSCP00000008247	133	113044	4	3	4	3	0.13	ENSSSCG00000007721 general transcription factor IIi - NCBI gene 100513345
ENSSSCP00000014756	133	27803	4	4	4	4	0.89	ENSSSCG00000013878 6-phosphogluconolactonase - NCBI gene 100517636
ENSSSCP00000017636	133	227117	7	6	7	6	0.13	ENSSSCG00000025602 dedicator of cytokinesis 4 - NCBI gene 100520706
ENSSSCP00000010237	133	69622	4	4	4	4	0.29	ENSSSCG00000009589 spleen associated tyrosine kinase - NCBI gene 100125540
ENSSSCP00000012823	133	23483	3	3	3	3	0.75	ENSSSCG00000012042 ATP synthase peripheral stalk subunit OSCP - NCBI gene 733678
ENSSSCP00000032096	132	44830	4	4	4	4	0.49	ENSSSCG00000035686 citrate synthase - NCBI gene 397519
ENSSSCP00000002974	132	13930	3	3	3	3	1.55	ENSSSCG00000033944 cytochrome b5 type B (outer mitochondrial membrane) - NCBI gene 100286856
ENSSSCP00000008807	132	38815	2	2	2	2	0.26	ENSSSCG00000008247 succinate-CoA ligase alpha subunit - NCBI gene 399539
ENSSSCP00000027734	131	33467	5	5	4	4	0.93	ENSSSCG00000023110 UBX domain protein 1 - NCBI gene 100621165
ENSSSCP00000000703	131	31297	2	2	2	2	0.33	ENSSSCG00000040743 mannose-6-phosphate receptor cation dependent - NCBI gene 100154117
ENSSSCP00000013195	131	18987	3	3	3	3	0.99	ENSSSCG00000012400 sorting nexin 12 - NCBI gene 100155023
ENSSSCP00000011948	131	62223	4	2	4	2	0.15	ENSSSCG00000011198 raftlin lipid raft linker 1 - NCBI gene 100155924
ENSSSCP00000012636	130	52562	2	1	2	1	0.09	ENSSSCG00000011864 uridine monophosphate synthetase - NCBI gene 100516340
ENSSSCP00000003880	130	54352	1	1	1	1	0.09	ENSSSCG00000003577 WASP family member 2 - NCBI gene 100512789
ENSSSCP00000004478	130	9941	3	3	2	2	2.59	ENSSSCG00000004145 ABRA C-terminal like - NCBI gene 100525723
ENSSSCP00000016901	129	63133	4	3	4	3	0.24	ENSSSCG00000015948 dynein cytoplasmic 1 intermediate chain 2 - NCBI gene 100154566
ENSSSCP00000006808	129	75329	5	3	5	3	0.19	ENSSSCG00000006385 nicastrin - NCBI gene 100156098
ENSSSCP00000021394	129	18101	2	2	2	2	0.62	ENSSSCG00000009848 descr. not available
ENSSSCP00000010259	129	45975	3	3	3	3	0.34	ENSSSCG00000009612 docking protein 2 - NCBI gene 100152025
ENSSSCP00000013506	128	42249	5	5	5	5	0.69	ENSSSCG00000012703 RNA binding motif protein X-linked - NCBI gene 100158042
ENSSSCP00000017344	128	41813	6	5	6	5	0.70	ENSSSCG00000016370 septin 2 - NCBI gene 100510936
ENSSSCP00000023919	128	45651	7	5	6	5	0.63	ENSSSCG00000028711 caspase 1 apoptosis-related cysteine peptidase - NCBI gene 397319
ENSSSCP00000019022	128	33976	3	2	3	2	0.30	ENSSSCG00000017956 CD68 molecule - NCBI gene 103158530
ENSSSCP00000007417	128	53800	2	2	2	2	0.18	ENSSSCG00000006955 gasdermin D - NCBI gene 100515607
ENSSSCP00000020253	127	15571	2	2	2	2	0.75	ENSSSCG00000027358 ribosomal protein S17 - NCBI gene 414392
ENSSSCP00000033008	127	23278	3	2	3	2	0.46	ENSSSCG00000037606 proteasome subunit beta 3 - NCBI gene 497064
ENSSSCP00000009051	127	25799	3	3	3	3	0.67	ENSSSCG00000008484 serine and arginine rich splicing factor 7 - NCBI gene 100518189
ENSSSCP00000001699	103	19546	3	2	3	2	0.56	ENSSSCG00000001564 serine and arginine rich splicing factor 3 - NCBI gene 100739153
ENSSSCP00000009623	127	30154	4	3	4	3	0.55	ENSSSCG00000009019 ribosomal protein S3A - NCBI gene 414390
ENSSSCP00000000553	127	45631	7	5	7	5	0.63	ENSSSCG00000000522 nucleosome assembly protein 1 like 1 - NCBI gene 100524086
ENSSSCP00000013667	111	47717	3	3	3	3	0.32	ENSSSCG00000012856 nucleosome assembly protein 1 like 4 - NCBI gene 100737250
ENSSSCP00000041699	94	38462	5	5	5	5	0.78	ENSSSCG00000000522 nucleosome assembly protein 1 like 1 - NCBI gene 100524086
ENSSSCP00000027238	125	34091	4	4	4	4	0.68	ENSSSCG00000030388 uridine phosphorylase 1 - NCBI gene 100625277
ENSSSCP00000002192	125	28800	4	4	4	4	0.85	ENSSSCG00000002006 proteasome activator subunit 1 - NCBI gene 397572
ENSSSCP00000021460	125	33760	2	2	2	2	0.30	ENSSSCG00000030225 transformer 2 beta homolog - NCBI gene 768108
ENSSSCP00000041752	124	12437	2	2	2	2	1.00	ENSSSCG00000038399 ATP synthase peripheral stalk subunit F6 - NCBI gene 100622245
ENSSSCP00000001631	124	17708	8	6	8	6	3.36	ENSSSCG00000001502 ribosomal protein S18 - NCBI gene 396980
ENSSSCP00000003361	124	56982	2	2	2	2	0.17	ENSSSCG00000003105 solute carrier family 1 member 5 - NCBI gene 641348
ENSSSCP00000015834	124	73455	5	4	5	4	0.28	ENSSSCG00000014913 phosphatidylinositol binding clathrin assembly protein - NCBI gene 100519857
ENSSSCP00000034749	123	52945	6	4	5	4	0.40	ENSSSCG00000036747 WASP actin nucleation promoting factor - NCBI gene 445527
ENSSSCP00000008142	123	10361	4	3	2	2	2.45	ENSSSCG00000034019 ATP synthase membrane subunit f - NCBI gene 100037979
ENSSSCP00000009858	123	129296	5	4	5	4	0.15	ENSSSCG00000009244 SEC31 homolog A COPII coat complex component - NCBI gene 100511210
ENSSSCP00000007759	123	52480	4	2	4	2	0.18	ENSSSCG00000007287 glutathione synthetase - NCBI gene 100152660
ENSSSCP00000025619	123	19892	3	3	3	3	0.94	ENSSSCG00000023792 small nuclear ribonucleoprotein U1 subunit 70 - NCBI gene 100628160
ENSSSCP00000049299	123	18296	8	7	6	6	4.30	ENSSSCG00000034617 ribosomal protein S27a - NCBI gene 100514637
ENSSSCP00000048640	122	22030	3	3	3	3	0.82	ENSSSCG00000040811 apoptosis-associated speck-like protein containing a CARD - NCBI gene 100522011
ENSSSCP00000003378	122	33669	5	4	5	4	0.69	ENSSSCG00000003120 NSF attachment protein alpha - NCBI gene 100515953
ENSSSCP00000003861	122	84729	3	3	3	3	0.17	ENSSSCG00000003558 ribosomal protein S6 kinase A1 - NCBI gene 100523972
ENSSSCP00000014117	122	57170	2	2	2	2	0.17	ENSSSCG00000013285 apoptosis inhibitor 5 - NCBI gene 100522006
ENSSSCP00000004510	121	14905	3	3	3	3	1.40	ENSSSCG00000004177 ribosomal protein S12 - NCBI gene 397650
ENSSSCP00000007671	121	45229	4	4	4	4	0.48	ENSSSCG00000007203 casein kinase 2 alpha 1 - NCBI gene 100517435
ENSSSCP00000019408	121	16874	3	3	3	3	1.17	ENSSSCG00000026294 glia maturation factor beta - NCBI gene 100625819
ENSSSCP00000011409	97	17287	4	4	4	4	1.73	ENSSSCG00000040981 glia maturation factor gamma - NCBI gene 100515973
ENSSSCP00000000971	121	16501	3	3	3	3	1.20	ENSSSCG00000000908 descr. not available
ENSSSCP00000018226	121	42465	5	4	5	4	0.52	ENSSSCG00000017203 galactokinase 1 - NCBI gene 100521514
ENSSSCP00000033148	120	54819	6	2	5	2	0.18	ENSSSCG00000006324 aldehyde dehydrogenase 9 family member A1 - NCBI gene 100153809
ENSSSCP00000018105	120	76093	6	5	6	5	0.34	ENSSSCG00000017089 annexin A6 - NCBI gene 100515934
ENSSSCP00000054594	119	26853	2	2	2	2	0.39	ENSSSCG00000032655 Aly/REF export factor - NCBI gene 100620496
ENSSSCP00000052080	119	96333	5	4	4	4	0.20	ENSSSCG00000014292 zinc finger CCHC-type containing 10 - NCBI gene 100524672
ENSSSCP00000027504	119	35766	4	4	4	4	0.64	ENSSSCG00000022005 sideroflexin 3 - NCBI gene 100154194
ENSSSCP00000002856	118	58138	6	5	6	5	0.47	ENSSSCG00000002645 galactosamine (N-acetyl)-6-sulfatase - NCBI gene 397000
ENSSSCP00000029639	118	26678	4	4	2	2	0.64	ENSSSCG00000000361 CD63 molecule - NCBI gene 100155929
ENSSSCP00000018214	118	70849	3	3	3	3	0.21	ENSSSCG00000017191 signal recognition particle 68 - NCBI gene 100739290
ENSSSCP00000013892	118	75565	6	4	5	4	0.27	ENSSSCG00000013062 metastasis associated 1 family member 2 - NCBI gene 100515941
ENSSSCP00000004109	117	44922	5	4	3	3	0.48	ENSSSCG00000003798 SERPINE1 mRNA binding protein 1 - NCBI gene 100518613
ENSSSCP00000057877	116	45117	4	2	4	2	0.22	ENSSSCG00000040449 abhydrolase domain containing 12 - NCBI gene 100621636
ENSSSCP00000027288	116	34743	5	2	5	2	0.29	ENSSSCG00000027840 coatomer protein complex subunit epsilon - NCBI gene 100525632
ENSSSCP00000006496	116	63986	3	3	3	3	0.23	ENSSSCG00000006084 metadherin - NCBI gene 100153168
ENSSSCP00000002945	116	89010	3	3	3	3	0.16	ENSSSCG00000002729 Vac14 PIKFYVE complex component - NCBI gene 100513600
ENSSSCP00000050879	115	12106	2	2	2	2	1.03	ENSSSCG00000005453 thioredoxin - NCBI gene 397581
ENSSSCP00000007780	115	59586	6	4	6	4	0.35	ENSSSCG00000007306 copine 1 - NCBI gene 100233174
ENSSSCP00000044679	115	23074	5	5	5	5	1.59	ENSSSCG00000039222 brain abundant membrane attached signal protein 1 - NCBI gene 100522108
ENSSSCP00000020139	115	17248	3	3	3	3	1.14	ENSSSCG00000028850 ribosomal protein L26 - NCBI gene 100627662
ENSSSCP00000014427	114	66938	6	5	6	5	0.40	ENSSSCG00000013576 syntaxin binding protein 2 - NCBI gene 100525152
ENSSSCP00000027829	113	51603	6	5	5	4	0.54	ENSSSCG00000029857 eukaryotic translation initiation factor 2 subunit gamma - NCBI gene 100525970
ENSSSCP00000018537	113	61043	5	4	5	4	0.34	ENSSSCG00000017489 proteasome 26S subunit non-ATPase 3 - NCBI gene 100512253
ENSSSCP00000043771	113	78872	5	2	5	2	0.12	ENSSSCG00000015784 acyl-CoA synthetase long chain family member 1 - NCBI gene 448982
ENSSSCP00000003953	113	50544	3	3	3	3	0.30	ENSSSCG00000003648 Ras related GTP binding C - NCBI gene 100513798
ENSSSCP00000003954	54	14035	2	2	2	2	0.86	ENSSSCG00000003648 Ras related GTP binding C - NCBI gene 100513798
ENSSSCP00000042853	112	22935	7	6	5	5	2.15	ENSSSCG00000033727 glutathione peroxidase 1 - NCBI gene 397403
ENSSSCP00000028450	112	54349	5	4	5	4	0.39	ENSSSCG00000012229 NADPH oxidase heavy chain subunit - NCBI gene 397108
ENSSSCP00000049141	112	68500	6	3	5	2	0.22	ENSSSCG00000013021 splicing factor 1 - NCBI gene 100523886
ENSSSCP00000027386	111	51065	4	3	3	3	0.30	ENSSSCG00000023630 carboxypeptidase M - NCBI gene 100628221
ENSSSCP00000033591	53	49700	8	4	6	4	0.43	ENSSSCG00000024437 adaptor related protein complex 2 subunit mu 1 - NCBI gene 100626761
ENSSSCP00000002902	111	149069	6	4	6	4	0.13	ENSSSCG00000002688 phospholipase C gamma 2 - NCBI gene 100518663
ENSSSCP00000016374	111	54755	2	2	2	2	0.18	ENSSSCG00000015443 dihydrolipoamide dehydrogenase - NCBI gene 397129
ENSSSCP00000046853	111	48701	4	4	4	4	0.44	ENSSSCG00000034131 thioredoxin domain containing 5 - NCBI gene 100156354
ENSSSCP00000003993	111	108120	4	4	4	4	0.18	ENSSSCG00000003687 erythrocyte membrane protein band 4.1 like 3 - NCBI gene 100520913
ENSSSCP00000017606	111	10396	2	2	2	2	1.27	ENSSSCG00000021652 LSM8 homolog U6 small nuclear RNA associated - NCBI gene 100739296
ENSSSCP00000051264	110	47451	3	3	3	3	0.32	ENSSSCG00000039235 proteasome 26S subunit ATPase 4 - NCBI gene 110260986
ENSSSCP00000015820	110	56490	5	4	5	4	0.37	ENSSSCG00000014899 prolylcarboxypeptidase - NCBI gene 100515678
ENSSSCP00000032921	110	40262	5	4	5	4	0.55	ENSSSCG00000040634 endoplasmic reticulum protein 44 - NCBI gene 100192437
ENSSSCP00000059160	110	52595	4	3	4	3	0.29	ENSSSCG00000004279 opioid growth factor receptor like 1 - NCBI gene 100153138
ENSSSCP00000005030	110	9625	5	4	4	4	4.81	ENSSSCG00000004670 chromosome 1 C15orf48 homolog - NCBI gene 100152534
ENSSSCP00000006464	110	46080	6	2	6	2	0.21	ENSSSCG00000006054 ATPase H+ transporting V1 subunit C1 - NCBI gene 100154942
ENSSSCP00000012377	109	22511	4	4	4	4	1.18	ENSSSCG00000011613 histone H1x - NCBI gene 100516295
ENSSSCP00000006200	109	28482	6	2	6	2	0.36	ENSSSCG00000005786 small nuclear ribonucleoprotein polypeptide A' - NCBI gene 100156573
ENSSSCP00000012199	109	11824	1	1	1	1	0.44	ENSSSCG00000011447 signal peptidase complex subunit 1 - NCBI gene 100135675
ENSSSCP00000002464	109	101771	5	5	5	5	0.25	ENSSSCG00000002269 methylenetetrahydrofolate dehydrogenase cyclohydrolase and formyltetrahydrofolate synthetase 1 - NCBI gene 414382
ENSSSCP00000024864	109	21486	2	2	2	2	0.50	ENSSSCG00000020976 cysteine and glycine rich protein 1 - NCBI gene 100622890
ENSSSCP00000058258	109	43275	5	3	5	3	0.36	ENSSSCG00000012847 transaldolase 1 - NCBI gene 100514210
ENSSSCP00000046787	109	18817	2	2	2	2	0.59	ENSSSCG00000038628 S-phase kinase associated protein 1 - NCBI gene 110259483
ENSSSCP00000018172	109	57544	6	5	6	5	0.47	ENSSSCG00000017152 N-sulfoglucosamine sulfohydrolase - NCBI gene 100737146
ENSSSCP00000024028	109	15788	5	2	4	2	0.73	ENSSSCG00000025507 ribosomal protein L27 - NCBI gene 100037995
ENSSSCP00000031421	109	47997	3	3	3	3	0.32	ENSSSCG00000038954 perilipin 3 - NCBI gene 595103
ENSSSCP00000008617	108	145830	6	5	6	5	0.17	ENSSSCG00000008068 isoleucyl-tRNA synthetase - NCBI gene 100624746
ENSSSCP00000010363	108	24262	6	3	3	3	0.72	ENSSSCG00000009704 high mobility group box 2 - NCBI gene 397130
ENSSSCP00000025642	108	63052	7	2	7	2	0.15	ENSSSCG00000021620 stress induced phosphoprotein 1 - NCBI gene 100623923
ENSSSCP00000019013	108	70681	3	3	3	3	0.21	ENSSSCG00000017947 acyl-CoA dehydrogenase very long chain - NCBI gene 100520636
ENSSSCP00000012248	108	52629	5	4	5	4	0.40	ENSSSCG00000011494 proteasome 26S subunit non-ATPase 6 - NCBI gene 100519870
ENSSSCP00000018556	107	23347	3	2	3	2	0.46	ENSSSCG00000017509 ribosomal protein L19 - NCBI gene 396989
ENSSSCP00000029311	107	112654	5	5	5	5	0.22	ENSSSCG00000007520 GNAS complex locus - NCBI gene 100049657
ENSSSCP00000010343	107	26474	4	4	4	4	0.94	ENSSSCG00000009684 methionine sulfoxide reductase A - NCBI gene 100152960
ENSSSCP00000052690	107	45494	2	2	2	2	0.22	ENSSSCG00000012604 lysosomal associated membrane protein 2 - NCBI gene 100154598
ENSSSCP00000001574	106	27849	2	2	2	2	0.37	ENSSSCG00000001456 MHC class II histocompatibility antigen SLA-DQA - NCBI gene 100153387
ENSSSCP00000043149	106	28321	2	2	2	2	0.37	ENSSSCG00000033653 U2 small nuclear RNA auxiliary factor 1 - NCBI gene 110256499
ENSSSCP00000043195	106	144253	4	3	4	3	0.10	ENSSSCG00000033623 apolipoprotein B receptor - NCBI gene 102163208
ENSSSCP00000022294	105	22102	2	2	2	2	0.49	ENSSSCG00000024027 platelet activating factor acetylhydrolase 1b catalytic subunit 2 - NCBI gene 100523683
ENSSSCP00000005765	105	28567	2	2	2	2	0.36	ENSSSCG00000005373 acidic nuclear phosphoprotein 32 family member B - NCBI gene 100152263
ENSSSCP00000030286	105	10466	3	3	3	3	2.41	ENSSSCG00000006590 S100 calcium binding protein A8 - NCBI gene 100127488
ENSSSCP00000022764	105	35819	3	3	3	3	0.45	ENSSSCG00000024168 aminoacyl tRNA synthetase complex interacting multifunctional protein 1 - NCBI gene 100135670
ENSSSCP00000019589	105	12739	1	1	1	1	0.40	ENSSSCG00000022301 eukaryotic translation initiation factor 4E binding protein 1 - NCBI gene 100627508
ENSSSCP00000013250	105	12834	3	3	3	3	1.73	ENSSSCG00000012452 SH3 domain binding glutamate rich protein like - NCBI gene 100520772
ENSSSCP00000043431	105	35329	5	4	4	4	0.65	ENSSSCG00000038940 glucosamine-6-phosphate deaminase 1 - NCBI gene 100512094
ENSSSCP00000009389	76	31403	4	3	3	3	0.52	ENSSSCG00000008808 glucosamine-6-phosphate deaminase 2 - NCBI gene 100516092
ENSSSCP00000005522	105	31731	3	2	3	2	0.32	ENSSSCG00000005135 methylthioadenosine phosphorylase - NCBI gene 100516774
ENSSSCP00000024188	104	23044	2	2	2	2	0.46	ENSSSCG00000026626 retention in endoplasmic reticulum sorting receptor 1 - NCBI gene 100624036
ENSSSCP00000012109	104	51259	4	3	3	2	0.19	ENSSSCG00000011356 cytochrome b-c1 complex subunit 1 mitochondrial - NCBI gene 100156879
ENSSSCP00000014264	104	27364	3	2	3	2	0.38	ENSSSCG00000013415 azurocidin 1 - NCBI gene 100522363
ENSSSCP00000000509	104	127253	3	2	3	2	0.07	ENSSSCG00000028869 cullin associated and neddylation dissociated 1 - NCBI gene 100514460
ENSSSCP00000015721	104	236300	6	4	6	4	0.08	ENSSSCG00000014802 nuclear mitotic apparatus protein 1 - NCBI gene 100526064
ENSSSCP00000039067	93	213509	6	4	6	4	0.09	ENSSSCG00000014802 nuclear mitotic apparatus protein 1 - NCBI gene 100526064
ENSSSCP00000009786	104	13698	3	3	3	3	1.58	ENSSSCG00000009176 late endosomal/lysosomal adaptor MAPK and MTOR activator 3 - NCBI gene 100526122
ENSSSCP00000000011	103	81544	3	3	3	3	0.18	ENSSSCG00000000010 fibulin 1 - NCBI gene 100519144
ENSSSCP00000038545	103	30051	3	3	3	3	0.55	ENSSSCG00000033033 toll interacting protein - NCBI gene 100625123
ENSSSCP00000003916	102	36708	5	4	5	4	0.62	ENSSSCG00000003612 eukaryotic translation initiation factor 3 subunit I - NCBI gene 100521499
ENSSSCP00000003416	102	51312	4	3	4	3	0.30	ENSSSCG00000003152 RuvB like AAA ATPase 2 - NCBI gene 100511637
ENSSSCP00000018102	102	21376	1	1	1	1	0.23	ENSSSCG00000017087 GM2 ganglioside activator - NCBI gene 100515283
ENSSSCP00000020261	102	40171	3	3	3	3	0.39	ENSSSCG00000026794 sirtuin 2 - NCBI gene 100125964
ENSSSCP00000007652	102	40865	5	4	5	4	0.54	ENSSSCG00000007187 NSFL1 cofactor - NCBI gene 100513186
ENSSSCP00000001135	102	37854	1	1	1	1	0.12	ENSSSCG00000001064 guanosine monophosphate reductase - NCBI gene 100154573
ENSSSCP00000020607	102	35288	2	2	2	2	0.29	ENSSSCG00000028019 leucine rich repeat containing 59 - NCBI gene 100514317
ENSSSCP00000013381	101	75571	2	2	2	2	0.13	ENSSSCG00000012583 acyl-CoA synthetase long chain family member 4 - NCBI gene 448980
ENSSSCP00000011761	101	110435	2	1	2	1	0.04	ENSSSCG00000011027 kinesin family member 5B - NCBI gene 595132
ENSSSCP00000040882	100	56537	5	5	5	5	0.48	ENSSSCG00000040003 UDP-N-acetylglucosamine pyrophosphorylase 1 like 1 - NCBI gene 110258063
ENSSSCP00000011469	100	40567	3	3	3	3	0.39	ENSSSCG00000010759 glutaredoxin 3 - NCBI gene 100511783
ENSSSCP00000010939	100	33225	4	4	4	4	0.70	ENSSSCG00000010261 pyrophosphatase (inorganic) 1 - NCBI gene 100155201
ENSSSCP00000035757	99	41332	4	4	4	4	0.54	ENSSSCG00000002804 casein kinase 2 alpha 2 - NCBI gene 100737256
ENSSSCP00000017557	99	57161	5	3	5	3	0.26	ENSSSCG00000016573 interferon regulatory factor 5 - NCBI gene 100515633
ENSSSCP00000000397	98	38306	5	4	5	4	0.59	ENSSSCG00000000377 proliferation-associated 2G4 - NCBI gene 100737962
ENSSSCP00000004349	98	23733	2	2	2	2	0.45	ENSSSCG00000004024 ribonuclease T2 - NCBI gene 100157985
ENSSSCP00000041929	98	24776	4	4	4	4	1.04	ENSSSCG00000034896 hypoxanthine phosphoribosyltransferase 1 - NCBI gene 397351
ENSSSCP00000003825	98	26595	3	3	3	3	0.64	ENSSSCG00000003524 complement C1q A chain - NCBI gene 445461
ENSSSCP00000006929	98	110592	5	4	5	4	0.18	ENSSSCG00000006502 Rho/Rac guanine nucleotide exchange factor 2 - NCBI gene 100145887
ENSSSCP00000008762	98	32830	3	3	3	3	0.50	ENSSSCG00000008207 ribose 5-phosphate isomerase A - NCBI gene 100038014
ENSSSCP00000015499	98	16695	3	3	3	3	1.19	ENSSSCG00000014569 ribosomal protein L27a - NCBI gene 100517228
ENSSSCP00000017034	97	10953	3	2	3	2	1.18	ENSSSCG00000016078 heat shock protein family E (Hsp10) member 1 - NCBI gene 397575
ENSSSCP00000033048	97	16469	2	2	2	2	0.70	ENSSSCG00000036669 descr. not available
ENSSSCP00000028457	97	11287	1	1	1	1	0.46	ENSSSCG00000006610 S100 calcium binding protein A11 - NCBI gene 445534
ENSSSCP00000023451	97	30198	2	2	2	2	0.34	ENSSSCG00000021386 prostaglandin reductase 1 - NCBI gene 397678
ENSSSCP00000043907	97	41009	3	2	3	2	0.24	ENSSSCG00000032007 reticulon 4 - NCBI gene 100170118
ENSSSCP00000007051	97	11310	2	2	2	2	1.13	ENSSSCG00000006612 S100 calcium binding protein A10 - NCBI gene 100515138
ENSSSCP00000015647	97	16213	2	2	2	2	0.71	ENSSSCG00000014725 hemoglobin beta - NCBI gene 407066
ENSSSCP00000015648	52	16158	2	2	2	2	0.71	ENSSSCG00000014726 hemoglobin subunit epsilon 1 - NCBI gene 407067
ENSSSCP00000028263	97	19088	2	2	2	2	0.58	ENSSSCG00000012784 signal sequence receptor subunit 4 - NCBI gene 100523300
ENSSSCP00000049260	97	41926	1	1	1	1	0.11	ENSSSCG00000031346 chemerin chemokine-like receptor 1 - NCBI gene 780421
ENSSSCP00000034599	97	13058	2	1	2	1	0.39	ENSSSCG00000039290 myotrophin - NCBI gene 100521697
ENSSSCP00000012569	96	40758	5	5	5	5	0.72	ENSSSCG00000011798 DnaJ heat shock protein family (Hsp40) member B11 - NCBI gene 100152894
ENSSSCP00000006072	96	44141	6	5	6	5	0.65	ENSSSCG00000005668 SH3 domain containing GRB2 like endophilin B2 - NCBI gene 100156344
ENSSSCP00000009549	96	71621	3	3	2	2	0.13	ENSSSCG00000008948 albumin - NCBI gene 396960
ENSSSCP00000018942	96	162474	3	3	3	3	0.09	ENSSSCG00000017882 MYB binding protein 1a - NCBI gene 100520635
ENSSSCP00000055209	96	12454	2	2	2	2	1.00	ENSSSCG00000039265 cytochrome c oxidase subunit VIa polypeptide 1 - NCBI gene 100152232
ENSSSCP00000013872	96	31492	5	4	5	4	0.75	ENSSSCG00000013045 OTU deubiquitinase ubiquitin aldehyde binding 1 - NCBI gene 100302092
ENSSSCP00000040253	96	14797	5	5	5	5	3.34	ENSSSCG00000036883 fatty acid binding protein 3 - NCBI gene 399532
ENSSSCP00000012391	96	255675	7	6	7	6	0.11	ENSSSCG00000011628 DnaJ heat shock protein family (Hsp40) member C13 - NCBI gene 100152107
ENSSSCP00000024308	96	15315	2	2	2	2	0.76	ENSSSCG00000039544 ribosomal protein S24 - NCBI gene 100155012
ENSSSCP00000000123	96	63006	5	5	5	5	0.42	ENSSSCG00000000119 eukaryotic translation initiation factor 3 subunit L - NCBI gene 100515608
ENSSSCP00000048830	96	17329	4	4	4	4	1.73	ENSSSCG00000031236 GLI pathogenesis related 2 - NCBI gene 100515356
ENSSSCP00000040165	96	44343	4	4	4	4	0.49	ENSSSCG00000039336 G protein subunit alpha 13 - NCBI gene 100522824
ENSSSCP00000003296	96	16051	5	5	5	5	2.86	ENSSSCG00000003042 ribosomal protein S19 - NCBI gene 100518254
ENSSSCP00000001103	96	15509	6	5	6	5	3.04	ENSSSCG00000034986 of 1 Hsap:histone cluster 1 H3 family member e - HGNC:4769
ENSSSCP00000004449	95	25213	5	4	4	3	1.01	ENSSSCG00000004114 RAB32 member RAS oncogene family - NCBI gene 100144496
ENSSSCP00000017555	95	12885	2	2	2	2	0.95	ENSSSCG00000016571 descr. not available
ENSSSCP00000052582	94	23751	5	4	5	4	1.10	ENSSSCG00000034448 ribosomal protein L13a - NCBI gene 780432
ENSSSCP00000002132	94	27838	3	3	3	3	0.61	ENSSSCG00000001951 proteasome subunit alpha 6 - NCBI gene 100156790
ENSSSCP00000002078	94	42451	4	2	4	2	0.23	ENSSSCG00000001900 CSK non-receptor tyrosine kinase - NCBI gene 100154110
ENSSSCP00000008871	94	28887	2	2	2	2	0.36	ENSSSCG00000008309 sepiapterin reductase - NCBI gene 100521367
ENSSSCP00000026803	94	48128	5	3	5	3	0.32	ENSSSCG00000021991 NADH:ubiquinone oxidoreductase subunit V3 - NCBI gene 100620809
ENSSSCP00000059181	93	147461	6	4	6	4	0.13	ENSSSCG00000017054 cytoplasmic FMR1 interacting protein 2 - NCBI gene 100523290
ENSSSCP00000018597	93	29843	5	4	5	4	0.81	ENSSSCG00000017549 prohibitin - NCBI gene 100524707
ENSSSCP00000031561	93	106237	7	4	7	4	0.18	ENSSSCG00000034927 eukaryotic translation initiation factor 3 subunit C - NCBI gene 110260088
ENSSSCP00000000766	93	42630	6	4	6	4	0.52	ENSSSCG00000000719 NADH:ubiquinone oxidoreductase subunit A9 - NCBI gene 100524622
ENSSSCP00000058443	93	39090	3	2	3	2	0.25	ENSSSCG00000000133 thiosulfate sulfurtransferase - NCBI gene 100153230
ENSSSCP00000018179	93	104513	4	4	4	4	0.19	ENSSSCG00000017156 glucosidase alpha acid - NCBI gene 100526132
ENSSSCP00000002564	92	16676	3	2	3	2	0.69	ENSSSCG00000002366 NPC intracellular cholesterol transporter 2 - NCBI gene 397410
ENSSSCP00000013086	92	70965	5	3	5	3	0.21	ENSSSCG00000012297 coiled-coil domain containing 22 - NCBI gene 100512878
ENSSSCP00000037609	92	9169	3	3	3	3	2.97	ENSSSCG00000031224 ubiquitin fold modifier 1 - NCBI gene 100522509
ENSSSCP00000023129	92	21051	1	1	1	1	0.23	ENSSSCG00000030567 signal sequence receptor subunit 3 - NCBI gene 100625983
ENSSSCP00000007206	92	26218	2	2	2	2	0.40	ENSSSCG00000006756 BCAS2 pre-mRNA processing factor - NCBI gene 100154006
ENSSSCP00000023636	92	31511	4	3	4	3	0.52	ENSSSCG00000024927 syntaxin 12 - NCBI gene 100627750
ENSSSCP00000010997	91	124437	5	2	5	2	0.07	ENSSSCG00000010313 vinculin - NCBI gene 396974
ENSSSCP00000051484	91	10942	1	1	1	1	0.48	ENSSSCG00000039021 LSM2 homolog U6 small nuclear RNA and mRNA degradation associated - NCBI gene 100144534
ENSSSCP00000037774	91	116371	7	3	7	3	0.12	ENSSSCG00000034386 ATPase sarcoplasmic/endoplasmic reticulum Ca2+ transporting 2 - NCBI gene 396875
ENSSSCP00000017227	91	41283	3	2	3	2	0.24	ENSSSCG00000016263 nuclear body protein SP140-like protein - NCBI gene 100517129
ENSSSCP00000010581	91	39512	2	2	2	2	0.25	ENSSSCG00000009916 acyl-CoA dehydrogenase short chain - NCBI gene 396932
ENSSSCP00000013581	91	27899	3	2	2	1	0.37	ENSSSCG00000012772 B cell receptor associated protein 31 - NCBI gene 100520774
ENSSSCP00000001592	91	29240	1	1	1	1	0.16	ENSSSCG00000001470 SLA-DM alpha chain - NCBI gene 445528
ENSSSCP00000020660	91	39589	3	3	2	2	0.40	ENSSSCG00000025881 pyruvate dehydrogenase E1 beta subunit - NCBI gene 100516042
ENSSSCP00000003294	91	110006	5	4	5	4	0.18	ENSSSCG00000003040 Rho guanine nucleotide exchange factor 1 - NCBI gene 100518073
ENSSSCP00000007551	90	47104	3	3	3	3	0.33	ENSSSCG00000007088 sorting nexin 5 - NCBI gene 100155390
ENSSSCP00000003786	90	579429	9	6	9	6	0.05	ENSSSCG00000003488 ubiquitin protein ligase E3 component n-recognin 4 - NCBI gene 102161705
ENSSSCP00000018896	90	47210	2	2	2	2	0.21	ENSSSCG00000017836 platelet activating factor acetylhydrolase 1b regulatory subunit 1 - NCBI gene 397482
ENSSSCP00000006060	90	29973	3	3	3	3	0.56	ENSSSCG00000005656 SET nuclear proto-oncogene - NCBI gene 100514028
ENSSSCP00000050395	90	31681	4	4	4	4	0.75	ENSSSCG00000033262 CD74 molecule - NCBI gene 396660
ENSSSCP00000016917	90	44842	2	1	2	1	0.10	ENSSSCG00000015963 Obg like ATPase 1 - NCBI gene 100155803
ENSSSCP00000037785	90	46572	5	3	5	3	0.33	ENSSSCG00000017918 arrestin beta 2 - NCBI gene 100170767
ENSSSCP00000034497	90	66389	3	2	3	2	0.14	ENSSSCG00000006418 descr. not available
ENSSSCP00000012901	90	5050	4	3	3	2	10.31	ENSSSCG00000012119 thymosin beta 4 X-linked - NCBI gene 733606
ENSSSCP00000029808	88	51671	4	4	4	4	0.41	ENSSSCG00000012172 acyl-CoA thioesterase 9 - NCBI gene 100525265
ENSSSCP00000035428	89	93563	3	3	3	3	0.15	ENSSSCG00000037920 tripartite motif containing 28 - NCBI gene 110261332
ENSSSCP00000012379	89	97643	5	5	5	5	0.26	ENSSSCG00000011616 coatomer protein complex subunit gamma 1 - NCBI gene 100516936
ENSSSCP00000017538	72	98675	5	3	5	3	0.15	ENSSSCG00000016553 coatomer protein complex subunit gamma 2 - NCBI gene 100515937
ENSSSCP00000011734	89	45581	3	3	3	3	0.34	ENSSSCG00000011000 DnaJ heat shock protein family (Hsp40) member A1 - NCBI gene 100512008
ENSSSCP00000020187	88	59259	4	2	4	2	0.16	ENSSSCG00000024235 NPL4 homolog ubiquitin recognition factor - NCBI gene 100625565
ENSSSCP00000005449	88	28643	5	2	5	2	0.36	ENSSSCG00000005072 proteasome subunit alpha 3 - NCBI gene 100154408
ENSSSCP00000003432	88	18590	3	3	3	3	1.03	ENSSSCG00000003165 ribosomal protein S11 - NCBI gene 100513660
ENSSSCP00000056324	88	17178	7	6	5	5	3.57	ENSSSCG00000003106 adaptor related protein complex 2 subunit sigma 1 - NCBI gene 100514408
ENSSSCP00000016515	88	274896	5	2	4	2	0.03	ENSSSCG00000015576 translocated promoter region nuclear basket protein - NCBI gene 100520507
ENSSSCP00000039809	88	71627	5	3	4	3	0.21	ENSSSCG00000031901 3'-phosphoadenosine 5'-phosphosulfate synthase 1 - NCBI gene 106504748
ENSSSCP00000007023	88	15997	2	2	2	2	0.72	ENSSSCG00000006588 S100 calcium binding protein A9 - NCBI gene 100127489
ENSSSCP00000005345	87	11635	1	1	1	1	0.44	ENSSSCG00000004970 ribosomal protein lateral stalk subunit P1 - NCBI gene 100170119
ENSSSCP00000028830	87	107993	6	6	6	6	0.28	ENSSSCG00000014171 endoplasmic reticulum aminopeptidase 1 - NCBI gene 100523953
ENSSSCP00000000098	87	81716	5	2	4	2	0.12	ENSSSCG00000000094 Sad1 and UNC84 domain containing 2 - NCBI gene 100521622
ENSSSCP00000042303	87	81630	5	2	5	2	0.12	ENSSSCG00000004368 prolyl endopeptidase - NCBI gene 445540
ENSSSCP00000011305	87	27743	4	4	4	4	0.89	ENSSSCG00000022351 glutathione S-transferase omega 1 - NCBI gene 397117
ENSSSCP00000003276	87	22609	1	1	1	1	0.21	ENSSSCG00000029070 platelet activating factor acetylhydrolase 1b catalytic subunit 3 - NCBI gene 100514845
ENSSSCP00000043380	87	41841	3	2	3	2	0.24	ENSSSCG00000004049 acetyl-CoA acetyltransferase 2 - NCBI gene 100152303
ENSSSCP00000002505	87	12422	3	3	3	3	1.82	ENSSSCG00000002307 ERH mRNA splicing and mitosis factor - NCBI gene 100152505
ENSSSCP00000041582	87	40711	2	2	2	2	0.24	ENSSSCG00000017861 aspartoacylase - NCBI gene 100142661
ENSSSCP00000018786	87	47634	4	4	4	4	0.45	ENSSSCG00000017731 proteasome 26S subunit non-ATPase 11 - NCBI gene 100523278
ENSSSCP00000051211	86	69690	5	2	5	2	0.14	ENSSSCG00000038008 RNA binding motif protein 14 - NCBI gene 100625905
ENSSSCP00000059535	86	24987	5	4	5	4	1.02	ENSSSCG00000001543 ribosomal protein L10a - NCBI gene 100037993
ENSSSCP00000017433	86	33418	3	3	3	3	0.49	ENSSSCG00000016451 GTPase IMAP family member 1 - NCBI gene 100519177
ENSSSCP00000026002	86	54073	3	2	3	2	0.18	ENSSSCG00000022940 G3BP stress granule assembly factor 2 - NCBI gene 100621975
ENSSSCP00000021676	86	60565	5	5	5	5	0.44	ENSSSCG00000026761 chaperonin containing TCP1 subunit 8 - NCBI gene 100623886
ENSSSCP00000010768	86	33889	3	2	3	2	0.30	ENSSSCG00000010095 CRK like proto-oncogene adaptor protein - NCBI gene 100525363
ENSSSCP00000046691	86	36414	4	2	4	2	0.28	ENSSSCG00000039647 eukaryotic translation initiation factor 3 subunit F - NCBI gene 110255350
ENSSSCP00000013941	85	55603	4	3	4	3	0.27	ENSSSCG00000013107 pre-mRNA processing factor 19 - NCBI gene 100144769
ENSSSCP00000010673	85	6478	2	2	2	2	2.61	ENSSSCG00000032165 ATP synthase membrane subunit DAPIT - NCBI gene 100520866
ENSSSCP00000035235	85	34066	3	3	3	3	0.48	ENSSSCG00000013232 mitochondrial carrier 2 - NCBI gene 100627768
ENSSSCP00000032339	85	18021	2	2	2	2	0.62	ENSSSCG00000037143 ubiquitin conjugating enzyme E2 L3 - NCBI gene 100154268
ENSSSCP00000012383	85	50507	2	2	2	2	0.19	ENSSSCG00000011620 RuvB like AAA ATPase 1 - NCBI gene 100518219
ENSSSCP00000012204	85	98881	5	5	5	5	0.25	ENSSSCG00000011451 inter-alpha-trypsin inhibitor heavy chain 3 - NCBI gene 100157235
ENSSSCP00000009925	85	18610	2	1	2	1	0.26	ENSSSCG00000009303 ribosomal protein L21 - NCBI gene 100736809
ENSSSCP00000001953	85	148806	5	3	5	3	0.09	ENSSSCG00000001787 interleukin 16 - NCBI gene 396589
ENSSSCP00000027111	84	21558	4	4	4	4	1.26	ENSSSCG00000022048 receptor accessory protein 5 - NCBI gene 100516959
ENSSSCP00000042503	84	12065	4	2	3	2	1.03	ENSSSCG00000037274 prothymosin alpha - NCBI gene 100294684
ENSSSCP00000026623	84	55115	2	1	2	1	0.08	ENSSSCG00000022536 solute carrier family 37 member 2 - NCBI gene 100523389
ENSSSCP00000017323	84	40795	2	2	2	2	0.24	ENSSSCG00000016349 NADH:ubiquinone oxidoreductase subunit A10 - NCBI gene 100521478
ENSSSCP00000029266	84	39472	5	3	5	3	0.40	ENSSSCG00000000137 neutrophil cytosolic factor 4 - NCBI gene 100152055
ENSSSCP00000028928	84	30312	4	3	4	3	0.55	ENSSSCG00000030921 apolipoprotein A1 - NCBI gene 397691
ENSSSCP00000029534	84	105146	2	2	2	2	0.09	ENSSSCG00000030957 nuclear factor kappa B subunit 1 - NCBI gene 751869
ENSSSCP00000014316	84	76504	5	5	5	5	0.34	ENSSSCG00000013468 thimet oligopeptidase 1 - NCBI gene 397442
ENSSSCP00000029451	84	488066	6	3	6	3	0.03	ENSSSCG00000012328 HECT UBA and WWE domain containing E3 ubiquitin protein ligase 1 - NCBI gene 100517442
ENSSSCP00000014601	84	40527	6	6	6	6	0.93	ENSSSCG00000013731 deoxyribonuclease 2 lysosomal - NCBI gene 397398
ENSSSCP00000019124	83	41791	3	3	3	3	0.38	ENSSSCG00000018049 solute carrier family 5 member 10 - NCBI gene 497235
ENSSSCP00000003707	83	30928	4	3	4	3	0.53	ENSSSCG00000003420 F-box protein 6 - NCBI gene 100524148
ENSSSCP00000041371	83	27928	1	1	1	1	0.17	ENSSSCG00000038465 VAMP associated protein A - NCBI gene 100623614
ENSSSCP00000007389	83	45389	5	3	5	3	0.34	ENSSSCG00000006930 SH3 domain containing GRB2 like endophilin B1 - NCBI gene 100316852
ENSSSCP00000010486	82	20651	4	4	4	4	1.34	ENSSSCG00000009823 VPS29 retromer complex component - NCBI gene 100737886
ENSSSCP00000020667	82	57295	4	3	4	3	0.26	ENSSSCG00000029790 prenylcysteine oxidase 1 - NCBI gene 100624596
ENSSSCP00000051926	82	31339	2	2	2	2	0.33	ENSSSCG00000036293 serine and arginine rich splicing factor 10 - NCBI gene 100625186
ENSSSCP00000002177	82	34587	3	2	3	2	0.29	ENSSSCG00000001991 dehydrogenase/reductase 1 - NCBI gene 100519262
ENSSSCP00000022052	82	32419	3	2	3	2	0.31	ENSSSCG00000020926 succinate dehydrogenase complex iron sulfur subunit B - NCBI gene 414412
ENSSSCP00000027026	82	24405	4	3	4	3	0.72	ENSSSCG00000024974 ribosomal protein L13 - NCBI gene 100628232
ENSSSCP00000011592	82	50508	3	2	3	2	0.19	ENSSSCG00000010874 adenylosuccinate synthase - NCBI gene 100048942
ENSSSCP00000022054	82	21184	4	3	4	3	0.86	ENSSSCG00000030328 NADH:ubiquinone oxidoreductase subunit B10 - NCBI gene 100623873
ENSSSCP00000017516	82	84069	2	1	2	1	0.05	ENSSSCG00000016532 WD repeat domain 91 - NCBI gene 100524054
ENSSSCP00000025836	82	48281	2	2	2	2	0.20	ENSSSCG00000023122 KH RNA binding domain containing signal transduction associated 1 - NCBI gene 100627011
ENSSSCP00000014764	82	113611	4	2	4	2	0.08	ENSSSCG00000013884 microtubule associated protein 1S - NCBI gene 100517999
ENSSSCP00000005873	82	131944	1	1	1	1	0.03	ENSSSCG00000005477 FKBP prolyl isomerase 15 - NCBI gene 100517260
ENSSSCP00000010740	82	12614	3	2	1	1	0.97	ENSSSCG00000010067 macrophage migration inhibitory factor - NCBI gene 397412
ENSSSCP00000017486	81	61074	2	2	2	2	0.16	ENSSSCG00000016504 thromboxane A synthase 1 - NCBI gene 397112
ENSSSCP00000007622	81	32651	4	4	4	4	0.72	ENSSSCG00000007160 DDRGK domain containing 1 - NCBI gene 100155894
ENSSSCP00000026618	81	80796	3	3	3	3	0.18	ENSSSCG00000023503 protein kinase C delta - NCBI gene 100622955
ENSSSCP00000043781	81	26164	6	4	6	4	0.96	ENSSSCG00000000767 ATPase H+ transporting V1 subunit E1 - NCBI gene 100156112
ENSSSCP00000027586	81	70560	3	3	3	3	0.21	ENSSSCG00000023306 engulfment and cell motility 2 - NCBI gene 100624052
ENSSSCP00000017644	46	84578	3	3	3	3	0.17	ENSSSCG00000016656 engulfment and cell motility 1 - NCBI gene 100522109
ENSSSCP00000009135	81	51389	6	4	6	4	0.41	ENSSSCG00000008569 hydroxyacyl-CoA dehydrogenase trifunctional multienzyme complex subunit beta - NCBI gene 397017
ENSSSCP00000016354	81	49002	2	2	2	2	0.20	ENSSSCG00000015424 proteasome 26S subunit ATPase 2 - NCBI gene 100514865
ENSSSCP00000036228	81	76775	2	2	2	2	0.12	ENSSSCG00000009974 EWS RNA binding protein 1 - NCBI gene 100156911
ENSSSCP00000003888	80	72659	4	4	4	4	0.28	ENSSSCG00000003584 thymocyte selection associated family member 2 - NCBI gene 100514466
ENSSSCP00000000437	80	94945	4	3	4	3	0.15	ENSSSCG00000040435 signal transducer and activator of transcription 6 - NCBI gene 100153518
ENSSSCP00000000145	80	64548	4	2	4	2	0.15	ENSSSCG00000000141 eukaryotic translation initiation factor 3 subunit D - NCBI gene 100512835
ENSSSCP00000038233	80	20803	1	1	1	1	0.23	ENSSSCG00000032914 mesencephalic astrocyte derived neurotrophic factor - NCBI gene 100505460
ENSSSCP00000027892	80	14503	1	1	1	1	0.35	ENSSSCG00000026229 pterin-4 alpha-carbinolamine dehydratase 2 - NCBI gene 100624388
ENSSSCP00000054948	80	84735	5	3	5	3	0.17	ENSSSCG00000005614 family with sequence similarity 129 member B - NCBI gene 100739641
ENSSSCP00000038971	79	13830	4	3	3	3	1.55	ENSSSCG00000031577 ATPase H+ transporting V1 subunit G1 - NCBI gene 100154379
ENSSSCP00000007783	79	59039	3	2	3	2	0.16	ENSSSCG00000007309 RNA binding motif protein 39 - NCBI gene 100049658
ENSSSCP00000016223	79	22004	2	2	2	2	0.49	ENSSSCG00000015298 sorcin - NCBI gene 100514123
ENSSSCP00000030568	79	104283	5	3	5	3	0.14	ENSSSCG00000015567 family with sequence similarity 129 member A - NCBI gene 100516994
ENSSSCP00000003404	79	19487	1	1	1	1	0.25	ENSSSCG00000003144 BCL2 associated X apoptosis regulator - NCBI gene 396633
ENSSSCP00000036956	79	34182	4	3	4	3	0.47	ENSSSCG00000040912 sorting nexin 6 - NCBI gene 100154775
ENSSSCP00000012365	78	11838	2	2	2	2	1.06	ENSSSCG00000011601 LSM3 homolog U6 small nuclear RNA and mRNA degradation associated - NCBI gene 100514071
ENSSSCP00000016631	78	57563	7	2	7	2	0.17	ENSSSCG00000015689 aspartyl-tRNA synthetase - NCBI gene 100524908
ENSSSCP00000016263	78	74682	4	3	4	3	0.20	ENSSSCG00000015336 solute carrier family 25 member 13 - NCBI gene 100524162
ENSSSCP00000014476	78	21122	1	1	1	1	0.23	ENSSSCG00000013622 transmembrane protein 205 - NCBI gene 100515771
ENSSSCP00000011267	77	73992	3	2	3	2	0.13	ENSSSCG00000010576 nucleolar and coiled-body phosphoprotein 1 - NCBI gene 100517974
ENSSSCP00000003340	77	72678	4	2	4	2	0.13	ENSSSCG00000003085 CLPTM1 regulator of GABA type A receptor forward trafficking - NCBI gene 100511021
ENSSSCP00000025578	77	44949	4	3	4	3	0.35	ENSSSCG00000023126 TAR DNA binding protein - NCBI gene 100739753
ENSSSCP00000009648	77	68254	2	2	2	2	0.14	ENSSSCG00000009043 ATP binding cassette subfamily E member 1 - NCBI gene 100524881
ENSSSCP00000018762	77	62665	2	2	2	2	0.15	ENSSSCG00000017707 TATA-box binding protein associated factor 15 - NCBI gene 100518332
ENSSSCP00000028976	75	52720	3	2	3	2	0.18	ENSSSCG00000030798 FUS RNA binding protein - NCBI gene 100522185
ENSSSCP00000018365	77	124728	5	3	5	3	0.11	ENSSSCG00000017333 formin like 1 - NCBI gene 100520585
ENSSSCP00000004046	77	32514	1	1	1	1	0.15	ENSSSCG00000003738 microtubule associated protein RP/EB family member 2 - NCBI gene 100519720
ENSSSCP00000000165	76	55688	2	2	2	2	0.17	ENSSSCG00000000158 RNA 2' 3'-cyclic phosphate and 5'-OH ligase - NCBI gene 733658
ENSSSCP00000009590	76	49233	2	2	2	2	0.20	ENSSSCG00000008986 septin 11 - NCBI gene 100523501
ENSSSCP00000037577	76	38692	2	2	2	2	0.26	ENSSSCG00000037746 NHL repeat containing 3 - HGNC:33751
ENSSSCP00000014994	76	113743	5	4	5	4	0.17	ENSSSCG00000014101 adaptor related protein complex 3 subunit beta 1 - NCBI gene 100049670
ENSSSCP00000046535	76	12048	3	3	3	3	1.90	ENSSSCG00000039731 glutaredoxin - NCBI gene 397463
ENSSSCP00000004304	76	47015	2	2	2	2	0.21	ENSSSCG00000003983 small ArfGAP2 - NCBI gene 100145888
ENSSSCP00000002862	75	19747	3	2	3	2	0.56	ENSSSCG00000002650 adenine phosphoribosyltransferase - NCBI gene 100622001
ENSSSCP00000006355	75	40842	2	2	2	2	0.24	ENSSSCG00000005944 N-myc downstream regulated 1 - NCBI gene 100156071
ENSSSCP00000020529	75	104690	6	4	6	4	0.19	ENSSSCG00000025534 chromosome segregation 1 like - NCBI gene 100626451
ENSSSCP00000018882	75	65741	3	2	3	2	0.15	ENSSSCG00000017822 replication protein A1 - NCBI gene 100525428
ENSSSCP00000010579	75	32352	2	2	2	2	0.31	ENSSSCG00000009914 malectin - NCBI gene 100156249
ENSSSCP00000015723	75	17848	3	3	3	3	1.08	ENSSSCG00000014804 late endosomal/lysosomal adaptor MAPK and MTOR activator 1 - NCBI gene 100520503
ENSSSCP00000056662	75	54991	4	3	4	3	0.28	ENSSSCG00000037077 serine hydroxymethyltransferase 2 - NCBI gene 100626911
ENSSSCP00000037333	75	36371	3	2	3	2	0.28	ENSSSCG00000033295 eukaryotic translation initiation factor 2 subunit alpha - NCBI gene 100155472
ENSSSCP00000020929	74	107921	4	3	4	3	0.13	ENSSSCG00000023318 methionyl-tRNA synthetase - NCBI gene 100516610
ENSSSCP00000014650	74	105030	3	2	3	2	0.09	ENSSSCG00000013779 protein kinase N1 - NCBI gene 100515528
ENSSSCP00000014903	74	52316	1	1	1	1	0.09	ENSSSCG00000014016 sequestosome 1 - NCBI gene 100518718
ENSSSCP00000014450	74	7893	1	1	1	1	0.70	ENSSSCG00000013597 ribosomal protein S28 - NCBI gene 414420
ENSSSCP00000034440	74	26235	2	2	2	2	0.40	ENSSSCG00000038706 complement C1q C chain - NCBI gene 445460
ENSSSCP00000018020	74	209244	6	4	6	4	0.09	ENSSSCG00000017008 dedicator of cytokinesis 2 - NCBI gene 100512021
ENSSSCP00000007962	74	27107	3	2	3	2	0.38	ENSSSCG00000034952 dolichyl-phosphate mannosyltransferase subunit 1 catalytic - NCBI gene 100124379
ENSSSCP00000002333	74	33963	3	3	3	3	0.48	ENSSSCG00000002135 purine nucleoside phosphorylase - NCBI gene 100157138
ENSSSCP00000005416	74	42103	3	2	3	2	0.23	ENSSSCG00000005038 proteasome 26S subunit ATPase 6 - NCBI gene 100154148
ENSSSCP00000012614	74	58320	4	3	4	3	0.26	ENSSSCG00000011843 p21 (RAC1) activated kinase 2 - NCBI gene 100511837
ENSSSCP00000010175	74	136072	3	3	3	3	0.10	ENSSSCG00000009528 tripeptidyl peptidase 2 - NCBI gene 100511152
ENSSSCP00000023115	74	161116	5	4	5	4	0.12	ENSSSCG00000024692 ribosome binding protein 1 - NCBI gene 100154945
ENSSSCP00000019138	74	26338	3	1	3	1	0.18	ENSSSCG00000018078 cytochrome c oxidase subunit II - NCBI gene 808504
ENSSSCP00000017715	74	155668	5	4	5	4	0.12	ENSSSCG00000016725 tensin 3 - NCBI gene 100524966
ENSSSCP00000016804	74	177195	9	5	9	5	0.13	ENSSSCG00000015857 UDP-glucose glycoprotein glucosyltransferase 1 - NCBI gene 100155117
ENSSSCP00000027841	73	46317	2	2	2	2	0.21	ENSSSCG00000023935 GDP-mannose pyrophosphorylase A - NCBI gene 100623137
ENSSSCP00000001641	73	21885	2	2	2	2	0.49	ENSSSCG00000001512 cutA divalent cation tolerance homolog - NCBI gene 100152220
ENSSSCP00000007075	73	20808	2	2	2	2	0.52	ENSSSCG00000006634 TNF alpha induced protein 8 like 2 - NCBI gene 100155916
ENSSSCP00000030396	73	72352	4	4	4	4	0.28	ENSSSCG00000017614 tripartite motif containing 25 - NCBI gene 100622285
ENSSSCP00000021287	73	43527	2	2	2	2	0.23	ENSSSCG00000022528 DAZ associated protein 1 - NCBI gene 100625005
ENSSSCP00000013781	73	10266	2	2	2	2	1.30	ENSSSCG00000012961 barrier to autointegration factor 1 - NCBI gene 100622671
ENSSSCP00000057223	73	21973	1	1	1	1	0.22	ENSSSCG00000040617 TNF alpha induced protein 8 - NCBI gene 100524014
ENSSSCP00000012711	73	36170	2	2	2	2	0.28	ENSSSCG00000011930 autophagy related 3 - NCBI gene 100157190
ENSSSCP00000025052	73	242730	6	4	6	4	0.08	ENSSSCG00000028978 carbamoyl-phosphate synthetase 2 aspartate transcarbamylase and dihydroorotase - NCBI gene 100624530
ENSSSCP00000013451	73	41698	1	1	1	1	0.11	ENSSSCG00000012652 SAM and SH3 domain containing 3 - NCBI gene 100525094
ENSSSCP00000011197	72	63641	2	1	2	1	0.07	ENSSSCG00000010508 transmembrane 9 superfamily member 3 - NCBI gene 100157588
ENSSSCP00000018371	72	57140	2	2	2	2	0.17	ENSSSCG00000017339 N-myristoyltransferase 1 - NCBI gene 100524705
ENSSSCP00000036374	72	16685	1	1	1	1	0.30	ENSSSCG00000032341 allograft inflammatory factor 1 - NCBI gene 397271
ENSSSCP00000025679	72	40186	2	2	2	2	0.25	ENSSSCG00000023325 aminoacylase 1 - NCBI gene 396930
ENSSSCP00000010980	72	49795	2	2	2	2	0.20	ENSSSCG00000010299 annexin A7 - NCBI gene 100156638
ENSSSCP00000008829	72	92656	3	3	3	3	0.16	ENSSSCG00000022786 mannosyl-oligosaccharide glucosidase - NCBI gene 100513204
ENSSSCP00000004008	72	13273	2	1	2	1	0.38	ENSSSCG00000003701 small nuclear ribonucleoprotein D1 polypeptide - NCBI gene 100524872
ENSSSCP00000010218	72	45037	3	3	3	3	0.34	ENSSSCG00000009569 paraspeckle component 1 - NCBI gene 100520511
ENSSSCP00000036535	72	124240	7	4	7	4	0.16	ENSSSCG00000039301 UPF1 RNA helicase and ATPase - NCBI gene 100738783
ENSSSCP00000013743	72	129954	3	3	3	3	0.11	ENSSSCG00000012926 pyruvate carboxylase - NCBI gene 397630
ENSSSCP00000012367	71	45012	3	2	3	2	0.22	ENSSSCG00000011603 transmembrane protein 43 - NCBI gene 100515413
ENSSSCP00000036917	71	38830	1	1	1	1	0.12	ENSSSCG00000039244 phytanoyl-CoA 2-hydroxylase - NCBI gene 100134962
ENSSSCP00000028171	71	55529	2	1	2	1	0.08	ENSSSCG00000038800 poly(U) binding splicing factor 60 - NCBI gene 100624565
ENSSSCP00000005338	71	28745	1	1	1	1	0.17	ENSSSCG00000004963 acidic nuclear phosphoprotein 32 family member A - NCBI gene 100155298
ENSSSCP00000036490.SP	71	15927	2	2	2	2	0.73	ENSSSCG00000034898 myeloid derived growth factor - NCBI gene 110259358
ENSSSCP00000053743	71	128863	5	2	5	2	0.07	ENSSSCG00000012325 structural maintenance of chromosomes 1A - NCBI gene 100523938
ENSSSCP00000026583	71	29144	2	2	2	2	0.35	ENSSSCG00000021217 FKBP prolyl isomerase 3 - NCBI gene 100152728
ENSSSCP00000057869	71	16387	2	2	2	2	0.70	ENSSSCG00000038203 endothelial differentiation related factor 1 - NCBI gene 100736774
ENSSSCP00000015075	71	117837	4	2	4	2	0.08	ENSSSCG00000014173 leucyl and cystinyl aminopeptidase - NCBI gene 100125826
ENSSSCP00000036808	71	15485	4	2	2	2	0.75	ENSSSCG00000006153 fatty acid binding protein 5 - NCBI gene 574074
ENSSSCP00000002957	71	92194	3	3	3	3	0.16	ENSSSCG00000002740 adaptor related protein complex 1 subunit gamma 1 - NCBI gene 100514713
ENSSSCP00000015769	70	11988	2	1	2	1	0.43	ENSSSCG00000014850 signal peptidase complex subunit 2 - NCBI gene 100739125
ENSSSCP00000024703	69	47911	5	2	5	2	0.20	ENSSSCG00000028423 RB binding protein 4 chromatin remodeling factor - NCBI gene 100620677
ENSSSCP00000001636	70	54402	4	4	4	4	0.39	ENSSSCG00000001507 TAP binding protein - NCBI gene 100155428
ENSSSCP00000022207	70	59230	1	1	1	1	0.08	ENSSSCG00000028522 keratin 10 - NCBI gene 100519971
ENSSSCP00000007095	70	13268	2	2	2	2	0.91	ENSSSCG00000006653 endosulfine alpha - NCBI gene 397361
ENSSSCP00000014399	70	188457	4	3	4	3	0.07	ENSSSCG00000013551 complement C3 - NCBI gene 397072
ENSSSCP00000010758	70	23897	2	2	2	2	0.45	ENSSSCG00000010085 stromal cell derived factor 2 like 1 - NCBI gene 100156780
ENSSSCP00000019193	70	25224	2	2	2	2	0.42	ENSSSCG00000025966 eukaryotic translation initiation factor 4H - NCBI gene 100627717
ENSSSCP00000013633	70	58556	2	2	2	2	0.16	ENSSSCG00000012823 dyskerin pseudouridine synthase 1 - NCBI gene 100216430
ENSSSCP00000000559	70	82504	3	1	3	1	0.06	ENSSSCG00000000529 dynamin 1 like - NCBI gene 100624497
ENSSSCP00000002767	70	56965	3	3	3	3	0.26	ENSSSCG00000002554 phospholipase D family member 4 - NCBI gene 100524095
ENSSSCP00000057380	70	20510	1	1	1	1	0.24	ENSSSCG00000039635 NHP2 ribonucleoprotein - NCBI gene 100526157
ENSSSCP00000006777	69	54005	2	2	2	2	0.18	ENSSSCG00000006358 NADH:ubiquinone oxidoreductase core subunit S2 - NCBI gene 100156075
ENSSSCP00000020053	69	12099	2	2	2	2	1.03	ENSSSCG00000026414 antioxidant 1 copper chaperone - NCBI gene 100312962
ENSSSCP00000050012	69	7679	3	1	1	1	0.73	ENSSSCG00000035434 Sec61 translocon gamma subunit - NCBI gene 100517415
ENSSSCP00000042718	69	51842	4	4	4	4	0.41	ENSSSCG00000034815 U2 small nuclear RNA auxiliary factor 2 - NCBI gene 102167536
ENSSSCP00000044561	69	16578	2	2	2	2	0.69	ENSSSCG00000032223 eukaryotic translation initiation factor 1A X-linked - NCBI gene 100522912
ENSSSCP00000044498	69	61607	1	1	1	1	0.08	ENSSSCG00000038132 interferon regulatory factor 2 binding protein 2 - NCBI gene 110256877
ENSSSCP00000021355	69	85426	3	3	3	3	0.17	ENSSSCG00000026753 oxysterol binding protein like 11 - NCBI gene 100623596
ENSSSCP00000025683	69	33021	2	2	2	2	0.31	ENSSSCG00000029066 isopentenyl-diphosphate Delta-isomerase 1 - NCBI gene 100625049
ENSSSCP00000041181	69	49440	2	2	2	2	0.20	ENSSSCG00000035863 perilipin 2 - NCBI gene 397402
ENSSSCP00000002616	68	88023	3	3	3	3	0.16	ENSSSCG00000002414 SEL1L adaptor subunit of ERAD E3 ubiquitin ligase - NCBI gene 100520751
ENSSSCP00000040103	68	20210	1	1	1	1	0.24	ENSSSCG00000033257 leucine zipper and CTNNBIP1 domain containing - NCBI gene 100624215
ENSSSCP00000023704	68	93172	2	2	2	2	0.10	ENSSSCG00000024789 serrate RNA effector molecule - NCBI gene 100620890
ENSSSCP00000025530	68	76937	2	2	2	2	0.12	ENSSSCG00000026742 Bruton tyrosine kinase - NCBI gene 100627308
ENSSSCP00000014276	68	18596	3	2	3	2	0.60	ENSSSCG00000013427 cold inducible RNA binding protein - NCBI gene 100522851
ENSSSCP00000014730	68	55406	4	3	4	3	0.27	ENSSSCG00000013856 adaptor related protein complex 1 subunit mu 1 - NCBI gene 100511918
ENSSSCP00000058574	68	40058	3	3	3	3	0.39	ENSSSCG00000006016 eukaryotic translation initiation factor 3 subunit H - NCBI gene 100522801
ENSSSCP00000012733	68	17882	3	2	3	2	0.63	ENSSSCG00000011952 ribosomal protein L24 - NCBI gene 100521642
ENSSSCP00000010938	68	22509	2	2	2	2	0.48	ENSSSCG00000010260 secretion associated Ras related GTPase 1A - NCBI gene 595115
ENSSSCP00000005463	67	38469	2	2	2	2	0.26	ENSSSCG00000005083 dehydrogenase/reductase 7 - NCBI gene 100152785
ENSSSCP00000049519	67	29092	3	2	3	2	0.35	ENSSSCG00000034984 proteasome subunit beta 4 - NCBI gene 100153923
ENSSSCP00000037254	67	21693	2	2	2	2	0.50	ENSSSCG00000033811 core-binding factor subunit beta - NCBI gene 110260942
ENSSSCP00000038819	67	24516	2	2	2	2	0.43	ENSSSCG00000032468 RAB21 member RAS oncogene family - NCBI gene 100736618
ENSSSCP00000039080	67	33808	1	1	1	1	0.14	ENSSSCG00000010822 3'(2') 5'-bisphosphate nucleotidase 1 - NCBI gene 100515917
ENSSSCP00000003948	67	59197	1	1	1	1	0.08	ENSSSCG00000003643 splicing factor 3a subunit 3 - NCBI gene 100512288
ENSSSCP00000007715	67	64442	1	1	1	1	0.07	ENSSSCG00000007246 transmembrane 9 superfamily member 4 - NCBI gene 100511605
ENSSSCP00000034316	67	22937	4	2	4	2	0.47	ENSSSCG00000035914 proteasome subunit beta 2 - NCBI gene 100622444
ENSSSCP00000002960	67	39742	2	2	2	2	0.25	ENSSSCG00000002743 IST1 factor associated with ESCRT-III - NCBI gene 100626669
ENSSSCP00000011159	67	118742	4	3	4	3	0.12	ENSSSCG00000010470 insulin degrading enzyme - NCBI gene 100155309
ENSSSCP00000018810	66	38027	4	3	4	3	0.42	ENSSSCG00000017754 galectin 9 - NCBI gene 396972
ENSSSCP00000013934	66	26846	1	1	1	1	0.18	ENSSSCG00000013100 membrane-spanning 4-domains subfamily A member 6A - NCBI gene 100524972
ENSSSCP00000038059	66	40865	1	1	1	1	0.11	ENSSSCG00000031302 C-terminal binding protein 1 - NCBI gene 110262035
ENSSSCP00000042020	66	56914	2	2	2	2	0.17	ENSSSCG00000040524 inositol-3-phosphate synthase 1 - HGNC:29821
ENSSSCP00000014070	66	48850	5	3	5	3	0.31	ENSSSCG00000013242 acid phosphatase 2 lysosomal - NCBI gene 100513002
ENSSSCP00000011838	66	91435	1	1	1	1	0.05	ENSSSCG00000011101 integrin subunit beta 1 - NCBI gene 397019
ENSSSCP00000026818	66	31392	3	3	2	2	0.32	ENSSSCG00000025248 phosphatidylinositol transfer protein alpha - NCBI gene 100623388
ENSSSCP00000010638	62	31502	3	3	2	2	0.32	ENSSSCG00000009967 phosphatidylinositol transfer protein beta - NCBI gene 100157274
ENSSSCP00000020162	66	59360	2	2	2	2	0.16	ENSSSCG00000030369 tyrosyl-tRNA synthetase - NCBI gene 100621140
ENSSSCP00000000457	66	44648	3	3	3	3	0.35	ENSSSCG00000000444 dynactin subunit 2 - NCBI gene 100515661
ENSSSCP00000037262	66	28867	4	3	4	3	0.58	ENSSSCG00000036618 Fc fragment of IgG receptor IIIa - NCBI gene 397684
ENSSSCP00000035584	66	42400	2	2	2	2	0.23	ENSSSCG00000033763 G protein subunit alpha q - NCBI gene 654405
ENSSSCP00000013880	65	27421	2	2	2	2	0.38	ENSSSCG00000013052 reticulon 3 - NCBI gene 100512087
ENSSSCP00000033190	65	30297	5	3	5	3	0.55	ENSSSCG00000032081 NADH:ubiquinone oxidoreductase core subunit S3 - NCBI gene 100510948
ENSSSCP00000009188	65	83322	2	2	2	2	0.11	ENSSSCG00000008619 DEAD-box helicase 1 - NCBI gene 100627404
ENSSSCP00000017029	65	107903	2	1	2	1	0.04	ENSSSCG00000016074 ankyrin repeat domain 44 - NCBI gene 100620944
ENSSSCP00000016152	65	38614	2	2	2	2	0.26	ENSSSCG00000015231 decapping enzyme scavenger - NCBI gene 396689
ENSSSCP00000001591	65	30398	1	1	1	1	0.16	ENSSSCG00000001469 MHC class II DM beta - NCBI gene 100135050
ENSSSCP00000017561	65	13376	1	1	1	1	0.38	ENSSSCG00000016577 ATPase H+ transporting V1 subunit F - NCBI gene 100518811
ENSSSCP00000003941	65	109019	6	2	6	2	0.09	ENSSSCG00000029954 thyroid hormone receptor associated protein 3 - NCBI gene 100627402
ENSSSCP00000009333	65	91673	3	3	3	3	0.16	ENSSSCG00000008756 DEAH-box helicase 15 - NCBI gene 100517041
ENSSSCP00000044193	65	39137	3	2	3	2	0.25	ENSSSCG00000012247 ATPase H+ transporting accessory protein 2 - NCBI gene 100514935
ENSSSCP00000027234	65	18223	1	1	1	1	0.27	ENSSSCG00000021560 ubiquitin conjugating enzyme E2 I - NCBI gene 100533196
ENSSSCP00000010565	65	273586	7	4	7	4	0.07	ENSSSCG00000009898 GCN1 activator of EIF2AK4 - NCBI gene 100156624
ENSSSCP00000012445	65	27996	3	2	3	2	0.37	ENSSSCG00000011676 ATPase Na+/K+ transporting subunit beta 3 - NCBI gene 100514493
ENSSSCP00000004540	64	70278	7	3	7	3	0.21	ENSSSCG00000004205 Rho GTPase activating protein 18 - NCBI gene 100525547
ENSSSCP00000025087	64	129734	4	3	4	3	0.11	ENSSSCG00000025565 nodal modulator 1 - NCBI gene 100626015
ENSSSCP00000043122	64	43538	2	2	2	2	0.23	ENSSSCG00000029163 branched chain amino acid transaminase 1 - NCBI gene 100518784
ENSSSCP00000005011	64	51195	2	2	2	2	0.19	ENSSSCG00000004651 fibroblast growth factor 7 - NCBI gene 397281
ENSSSCP00000012206	64	100472	3	2	3	2	0.09	ENSSSCG00000011453 inter-alpha-trypsin inhibitor heavy chain 4 - NCBI gene 396799
ENSSSCP00000048882	64	25235	3	3	3	3	0.69	ENSSSCG00000039221 MOB kinase activator 1A - NCBI gene 100738341
ENSSSCP00000010914	64	36960	1	1	1	1	0.13	ENSSSCG00000010238 heterogeneous nuclear ribonucleoprotein H3 - NCBI gene 100155513
ENSSSCP00000024130	64	78132	2	1	2	1	0.06	ENSSSCG00000028855 guanine monophosphate synthase - NCBI gene 100512255
ENSSSCP00000022751	64	38640	1	1	1	1	0.12	ENSSSCG00000021634 protein phosphatase 1 regulatory subunit 8 - NCBI gene 100627843
ENSSSCP00000031897	64	26386	1	1	1	1	0.18	ENSSSCG00000033512 complement C1q B chain - NCBI gene 100518846
ENSSSCP00000033455	63	25620	3	3	3	3	0.67	ENSSSCG00000038156 transmembrane p24 trafficking protein 7 - NCBI gene 100522183
ENSSSCP00000005831	63	43187	4	3	4	3	0.36	ENSSSCG00000005436 RAD23 homolog B nucleotide excision repair protein - NCBI gene 100153668
ENSSSCP00000033866	63	27143	1	1	1	1	0.18	ENSSSCG00000038357 descr. not available
ENSSSCP00000024175	63	67602	4	3	4	3	0.22	ENSSSCG00000027176 SAC1 like phosphatidylinositide phosphatase - NCBI gene 100621788
ENSSSCP00000003457	63	39601	2	2	2	2	0.25	ENSSSCG00000003187 Fc fragment of IgG receptor and transporter - NCBI gene 397399
ENSSSCP00000037314	63	44052	3	2	3	2	0.22	ENSSSCG00000032985 glutamic-oxaloacetic transaminase 2 - NCBI gene 396968
ENSSSCP00000048658	63	72045	5	3	5	3	0.20	ENSSSCG00000013883 collagen beta(1-O)galactosyltransferase 1 - NCBI gene 100517457
ENSSSCP00000001420	63	92036	3	3	3	3	0.16	ENSSSCG00000001346 ATP binding cassette subfamily F member 1 - NCBI gene 100144452
ENSSSCP00000032453	63	25433	3	3	2	2	0.68	ENSSSCG00000036592 serine and arginine rich splicing factor 2 - NCBI gene 768117
ENSSSCP00000009269	62	48566	3	2	3	2	0.20	ENSSSCG00000008695 major facilitator superfamily domain containing 10 - NCBI gene 100626728
ENSSSCP00000044168	62	22863	1	1	1	1	0.21	ENSSSCG00000036352 RAB7B member RAS oncogene family - NCBI gene 100627693
ENSSSCP00000005381	62	6900	1	1	1	1	0.83	ENSSSCG00000038507 Sus scrofa ribosomal protein S29 (RPS29) mRNA. - RefSeq mRNA NM_001001633
ENSSSCP00000002037	62	33090	3	2	3	2	0.31	ENSSSCG00000001862 electron transfer flavoprotein subunit alpha - NCBI gene 396615
ENSSSCP00000029600	62	23370	3	2	3	2	0.46	ENSSSCG00000020830 nascent polypeptide associated complex subunit alpha - NCBI gene 100154750
ENSSSCP00000004197	62	26364	3	3	3	3	0.65	ENSSSCG00000003885 cytidine/uridine monophosphate kinase 1 - NCBI gene 100521561
ENSSSCP00000001880	62	48129	3	3	3	3	0.32	ENSSSCG00000001723 phospholipase A2 group VII - NCBI gene 396593
ENSSSCP00000005818	62	256300	6	3	6	3	0.05	ENSSSCG00000005423 ATP binding cassette subfamily A member 1 - NCBI gene 100152112
ENSSSCP00000005415	62	51413	3	3	3	3	0.30	ENSSSCG00000005037 endoplasmic reticulum oxidoreductase 1 alpha - NCBI gene 100192435
ENSSSCP00000040089	62	27458	3	3	3	3	0.62	ENSSSCG00000039684 pyroglutamyl-peptidase I - NCBI gene 110259315
ENSSSCP00000000609	62	15415	1	1	1	1	0.32	ENSSSCG00000000579 golgi transport 1B - NCBI gene 100154676
ENSSSCP00000010767	62	28723	3	2	3	2	0.36	ENSSSCG00000010094 synaptosome associated protein 29 - NCBI gene 100154733
ENSSSCP00000022790	62	39189	3	3	3	3	0.40	ENSSSCG00000022788 pyrophosphatase (inorganic) 2 - NCBI gene 100521105
ENSSSCP00000042743	62	55428	1	1	1	1	0.08	ENSSSCG00000033998 solute carrier family 43 member 3 - NCBI gene 110259261
ENSSSCP00000038329	62	17695	1	1	1	1	0.28	ENSSSCG00000032580 microsomal glutathione S-transferase 1 - NCBI gene 397567
ENSSSCP00000027325	62	21611	3	2	3	2	0.50	ENSSSCG00000035007 ribosomal protein L17 - NCBI gene 100625001
ENSSSCP00000026144	61	55216	1	1	1	1	0.08	ENSSSCG00000039798 solute carrier family 11 member 1 - NCBI gene 396764
ENSSSCP00000015070	61	90074	2	2	2	2	0.10	ENSSSCG00000014170 calpastatin - NCBI gene 397135
ENSSSCP00000052911	61	46848	2	2	2	2	0.21	ENSSSCG00000003566 nuclear distribution C dynein complex regulator - NCBI gene 100511023
ENSSSCP00000050094	61	21389	1	1	1	1	0.23	ENSSSCG00000037314 transmembrane and coiled-coil domains 1 - NCBI gene 100151809
ENSSSCP00000019241	61	51712	3	2	3	2	0.19	ENSSSCG00000025363 sorting nexin 17 - NCBI gene 100739661
ENSSSCP00000001946	61	53420	2	2	2	2	0.18	ENSSSCG00000001780 fumarylacetoacetate hydrolase - NCBI gene 100623036
ENSSSCP00000013423	61	21710	1	1	1	1	0.22	ENSSSCG00000012625 progesterone receptor membrane component 1 - NCBI gene 396946
ENSSSCP00000008826	61	46049	2	2	2	2	0.21	ENSSSCG00000008268 AUP1 lipid droplet regulating VLDL assembly factor - NCBI gene 100518187
ENSSSCP00000001078	61	33485	4	3	4	3	0.49	ENSSSCG00000001008 biphenyl hydrolase like - NCBI gene 100154272
ENSSSCP00000000433	61	18971	1	1	1	1	0.26	ENSSSCG00000000406 prostaglandin E synthase 3 - NCBI gene 100155956
ENSSSCP00000017148	61	34141	2	2	2	2	0.30	ENSSSCG00000016186 transmembrane BAX inhibitor motif containing 1 - NCBI gene 100152389
ENSSSCP00000016632	61	56787	1	1	1	1	0.08	ENSSSCG00000015690 UBX domain protein 4 - NCBI gene 100737637
ENSSSCP00000011817	61	46452	4	4	4	4	0.47	ENSSSCG00000011079 phosphatidylinositol-5-phosphate 4-kinase type 2 alpha - NCBI gene 100520446
ENSSSCP00000004185	60	96038	3	2	3	2	0.10	ENSSSCG00000003872 epidermal growth factor receptor pathway substrate 15 - NCBI gene 100518076
ENSSSCP00000057438	60	119746	2	1	2	1	0.04	ENSSSCG00000021289 cyclin G associated kinase - NCBI gene 100625047
ENSSSCP00000034039	60	40081	3	2	3	2	0.25	ENSSSCG00000032498 isocitrate dehydrogenase 3 (NAD(+)) alpha - NCBI gene 100157242
ENSSSCP00000025123	60	32031	3	2	3	2	0.32	ENSSSCG00000020706 carbonyl reductase [NADPH 1-like - NCBI gene 110256481
ENSSSCP00000002715	60	67226	1	1	1	1	0.07	ENSSSCG00000002508 SET domain containing 3 actin histidine methyltransferase - NCBI gene 100152552
ENSSSCP00000006776	60	9789	2	2	2	2	1.39	ENSSSCG00000006357 Fc fragment of IgE receptor Ig - NCBI gene 397406
ENSSSCP00000017239	60	106773	2	2	2	2	0.09	ENSSSCG00000016272 proteasome 26S subunit non-ATPase 1 - NCBI gene 100153828
ENSSSCP00000014426	60	12312	1	1	1	1	0.42	ENSSSCG00000013575 resistin - NCBI gene 396674
ENSSSCP00000024537	60	14670	1	1	1	1	0.34	ENSSSCG00000030295 nuclear transport factor 2 - NCBI gene 100520245
ENSSSCP00000006969	60	80573	2	2	2	2	0.12	ENSSSCG00000006540 PBX homeobox interacting protein 1 - NCBI gene 100151902
ENSSSCP00000014641	59	40689	4	3	4	3	0.39	ENSSSCG00000013771 protein kinase cAMP-activated catalytic subunit alpha - NCBI gene 397652
ENSSSCP00000032575	37	46395	2	2	2	2	0.21	ENSSSCG00000040920 protein kinase cAMP-activated catalytic subunit beta - NCBI gene 100623628
ENSSSCP00000001852	59	51353	1	1	1	1	0.09	ENSSSCG00000001700 solute carrier family 29 member 1 (Augustine blood group) - NCBI gene 396631
ENSSSCP00000005391	59	17119	2	2	2	2	0.66	ENSSSCG00000005012 ADP ribosylation factor 6 - NCBI gene 780425
ENSSSCP00000009773	59	15584	1	1	1	1	0.32	ENSSSCG00000009164 CDGSH iron sulfur domain 2 - NCBI gene 100524158
ENSSSCP00000001988	59	93955	7	4	7	4	0.21	ENSSSCG00000001818 FES proto-oncogene tyrosine kinase - NCBI gene 100155631
ENSSSCP00000053477	59	13499	1	1	1	1	0.38	ENSSSCG00000037869 NADH:ubiquinone oxidoreductase subunit A5 - NCBI gene 100525371
ENSSSCP00000027694	59	152191	3	2	2	2	0.06	ENSSSCG00000023112 PDS5 cohesin associated factor A - HGNC:29088
ENSSSCP00000033311	59	18692	1	1	1	1	0.26	ENSSSCG00000039373 sorting nexin 24 - NCBI gene 100526158
ENSSSCP00000011978	58	94067	5	3	5	3	0.15	ENSSSCG00000011229 STT3 oligosaccharyltransferase complex catalytic subunit B - NCBI gene 100526009
ENSSSCP00000021016	58	56062	3	3	3	3	0.27	ENSSSCG00000028698 coiled-coil domain containing 47 - NCBI gene 100513109
ENSSSCP00000049433	58	14354	3	2	3	2	0.83	ENSSSCG00000039494 NADH:ubiquinone oxidoreductase subunit C2 - NCBI gene 100513030
ENSSSCP00000003811	58	61409	3	2	3	2	0.16	ENSSSCG00000003511 heterochromatin protein 1 binding protein 3 - NCBI gene 100625284
ENSSSCP00000004523	58	30017	2	2	2	2	0.34	ENSSSCG00000004190 syntaxin 7 - NCBI gene 100153196
ENSSSCP00000033116	58	16623	3	2	3	2	0.69	ENSSSCG00000040294 activated RNA polymerase II transcriptional coactivator p15 - NCBI gene 100512195
ENSSSCP00000027926	58	35268	3	3	3	3	0.46	ENSSSCG00000022292 N-acetylneuraminate pyruvate lyase - NCBI gene 397141
ENSSSCP00000003447	58	46954	2	1	2	1	0.10	ENSSSCG00000003178 interferon regulatory factor 3 - NCBI gene 396656
ENSSSCP00000016712.SP	58	35024	1	1	1	1	0.13	ENSSSCG00000015772 aspartylglucosaminidase - NCBI gene 100152203
ENSSSCP00000017302	58	72210	2	1	2	1	0.06	ENSSSCG00000016330 LRR binding FLII interacting protein 1 - NCBI gene 100517377
ENSSSCP00000037174	58	49475	2	2	2	2	0.20	ENSSSCG00000034709 eukaryotic translation initiation factor 5 - NCBI gene 110255321
ENSSSCP00000047927	58	54070	2	2	2	2	0.18	ENSSSCG00000036210 dynein cytoplasmic 1 light intermediate chain 2 - NCBI gene 100626901
ENSSSCP00000038981	58	38158	2	2	2	2	0.26	ENSSSCG00000036963 leucine rich repeat containing 25 - NCBI gene 110259316
ENSSSCP00000024117	58	21173	1	1	1	1	0.23	ENSSSCG00000029494 RB binding protein 9 serine hydrolase - NCBI gene 100738866
ENSSSCP00000000630	58	91634	3	1	3	1	0.05	ENSSSCG00000000600 epidermal growth factor receptor pathway substrate 8 - NCBI gene 100525921
ENSSSCP00000007351.SP	58	19622	1	1	1	1	0.25	ENSSSCG00000040439 transmembrane p24 trafficking protein 5 - NCBI gene 100157999
ENSSSCP00000002196	58	71387	6	5	6	5	0.37	ENSSSCG00000002009 phosphoenolpyruvate carboxykinase 2 mitochondrial - NCBI gene 403165
ENSSSCP00000046185	58	21501	2	2	2	2	0.50	ENSSSCG00000032477 NRAS proto-oncogene GTPase - NCBI gene 100739349
ENSSSCP00000008248	58	45474	4	1	4	1	0.10	ENSSSCG00000007722 neutrophil cytosolic factor 1 - NCBI gene 100134857
ENSSSCP00000018572	58	57289	2	2	2	2	0.17	ENSSSCG00000017524 CDK5 regulatory subunit associated protein 3 - NCBI gene 100521291
ENSSSCP00000048203	58	20917	1	1	1	1	0.23	ENSSSCG00000033423 descr. not available
ENSSSCP00000058947	58	62478	1	1	1	1	0.07	ENSSSCG00000039876 RNA binding motif protein 25 - NCBI gene 100511390
ENSSSCP00000004603	57	61209	1	1	1	1	0.08	ENSSSCG00000004262 karyopherin subunit alpha 5 - NCBI gene 397220
ENSSSCP00000018144	57	20819	2	2	2	2	0.52	ENSSSCG00000017127 chromosome 12 C17orf62 homolog - NCBI gene 100522460
ENSSSCP00000018604	57	51836	1	1	1	1	0.09	ENSSSCG00000017555 LUC7 like 3 pre-mRNA splicing factor - NCBI gene 100625081
ENSSSCP00000008733	57	132610	4	4	4	4	0.14	ENSSSCG00000008180 eukaryotic translation initiation factor 5B - NCBI gene 100520783
ENSSSCP00000026820	57	17186	1	1	1	1	0.29	ENSSSCG00000022401 angiotensin II receptor associated protein - NCBI gene 100524812
ENSSSCP00000011998	57	58481	1	1	1	1	0.08	ENSSSCG00000011253 oxidative stress responsive kinase 1 - NCBI gene 397618
ENSSSCP00000013856	57	14238	2	2	2	2	0.84	ENSSSCG00000013029 tRNA methyltransferase subunit 11-2 - NCBI gene 100520885
ENSSSCP00000012616	57	39683	1	1	1	1	0.12	ENSSSCG00000011845 phosphate cytidylyltransferase 1 choline alpha - NCBI gene 100512194
ENSSSCP00000013565	57	40761	2	2	2	2	0.24	ENSSSCG00000012758 NAD(P) dependent steroid dehydrogenase-like - NCBI gene 100157894
ENSSSCP00000021980	57	29720	3	2	3	2	0.35	ENSSSCG00000027085 cytochrome b-c1 complex subunit Rieske mitochondrial - NCBI gene 100522678
ENSSSCP00000002608	57	38477	2	2	2	2	0.26	ENSSSCG00000002406 activator of HSP90 ATPase activity 1 - NCBI gene 100626607
ENSSSCP00000000419	56	20994	2	2	2	2	0.52	ENSSSCG00000000394 canopy FGF signaling regulator 2 - NCBI gene 100151912
ENSSSCP00000049330	56	137471	5	2	4	2	0.07	ENSSSCG00000040157 adaptor related protein complex 3 subunit delta 1 - NCBI gene 100049700
ENSSSCP00000028494	56	32280	2	2	2	2	0.31	ENSSSCG00000012136 pirin - NCBI gene 100514999
ENSSSCP00000007202	56	83992	5	3	5	3	0.17	ENSSSCG00000006752 cold shock domain containing E1 - NCBI gene 100739316
ENSSSCP00000000667	56	17370	2	2	2	2	0.65	ENSSSCG00000000635 mago homolog B exon junction complex subunit - NCBI gene 100518306
ENSSSCP00000014430	56	28253	2	1	2	1	0.17	ENSSSCG00000013579 CD209 molecule - NCBI gene 100170134
ENSSSCP00000010479	56	40149	1	1	1	1	0.12	ENSSSCG00000009817 purinergic receptor P2X 7 - NCBI gene 497623
ENSSSCP00000051066	56	21947	2	1	2	1	0.22	ENSSSCG00000037264 RAB31 member RAS oncogene family - NCBI gene 100737127
ENSSSCP00000014147	56	42945	1	1	1	1	0.11	ENSSSCG00000013315 eukaryotic translation initiation factor 3 subunit M - NCBI gene 100513781
ENSSSCP00000016709	56	20358	2	2	2	2	0.54	ENSSSCG00000015769 signal peptidase complex subunit 3 - NCBI gene 100526140
ENSSSCP00000020264	55	16909	5	2	5	2	0.68	ENSSSCG00000024316 cytochrome c oxidase subunit 5A mitochondrial - NCBI gene 100156967
ENSSSCP00000018310	55	31609	1	1	1	1	0.15	ENSSSCG00000039909 intercellular adhesion molecule 2 - NCBI gene 414387
ENSSSCP00000022539	55	83893	1	1	1	1	0.05	ENSSSCG00000021292 oxysterol binding protein like 9 - NCBI gene 100517719
ENSSSCP00000016148	55	73290	2	2	2	2	0.13	ENSSSCG00000015227 SRP receptor subunit alpha - NCBI gene 100513370
ENSSSCP00000018419	55	29602	3	2	3	2	0.35	ENSSSCG00000017385 proteasome activator subunit 3 - NCBI gene 397625
ENSSSCP00000027187	55	7396	2	2	2	2	2.08	ENSSSCG00000024550 ubiquinol-cytochrome c reductase complex 7.2 kDa protein - NCBI gene 100155687
ENSSSCP00000013806	55	119259	2	2	2	2	0.08	ENSSSCG00000012982 signal-induced proliferation-associated 1 - NCBI gene 100517325
ENSSSCP00000003131	55	10032	1	1	1	1	0.53	ENSSSCG00000002907 COX6B protein - NCBI gene 100038022
ENSSSCP00000010275	55	38301	3	1	3	1	0.12	ENSSSCG00000009625 PDZ and LIM domain 2 - NCBI gene 100737811
ENSSSCP00000013289	55	11262	1	1	1	1	0.47	ENSSSCG00000012494 translocase of inner mitochondrial membrane 8A - NCBI gene 100517443
ENSSSCP00000001093	55	31913	1	1	1	1	0.15	ENSSSCG00000001022 signal sequence receptor subunit 1 - NCBI gene 100152689
ENSSSCP00000037874	55	140244	2	1	2	1	0.03	ENSSSCG00000036135 collagen type I alpha 1 chain - NCBI gene 100738123
ENSSSCP00000025514	55	54724	1	1	1	1	0.08	ENSSSCG00000027609 GC vitamin D binding protein - NCBI gene 448964
ENSSSCP00000018471	55	12839	1	1	1	1	0.40	ENSSSCG00000017430 eukaryotic translation initiation factor 1 - NCBI gene 100736981
ENSSSCP00000000227	54	53825	2	1	2	1	0.09	ENSSSCG00000000215 SWI/SNF related matrix associated actin dependent regulator of chromatin subfamily d member 1 - NCBI gene 100155712
ENSSSCP00000040951	54	15778	2	2	2	2	0.73	ENSSSCG00000039460 ribosomal protein L28 - NCBI gene 110261057
ENSSSCP00000014645	54	83849	2	1	2	1	0.05	ENSSSCG00000013775 adhesion G protein-coupled receptor E5 - NCBI gene 396964
ENSSSCP00000008469	54	55900	1	1	1	1	0.08	ENSSSCG00000007931 glyoxylate reductase 1 homolog - NCBI gene 100525456
ENSSSCP00000016020	54	54737	6	3	6	3	0.28	ENSSSCG00000015097 DEAD-box helicase 6 - NCBI gene 100515499
ENSSSCP00000013531	54	56386	2	2	2	2	0.17	ENSSSCG00000012727 fragile X mental retardation 1 - NCBI gene 100155078
ENSSSCP00000027116	54	59156	2	2	2	2	0.16	ENSSSCG00000021005 ubiquilin 1 - NCBI gene 100622592
ENSSSCP00000035780	35	65709	2	2	2	2	0.15	ENSSSCG00000035264 ubiquilin 2 - NCBI gene 110257666
ENSSSCP00000000404	54	127173	2	2	2	2	0.07	ENSSSCG00000000382 SWI/SNF related matrix associated actin dependent regulator of chromatin subfamily c member 2 - NCBI gene 100157539
ENSSSCP00000006721	54	14302	2	2	2	2	0.83	ENSSSCG00000006304 mitochondrial pyruvate carrier 2 - NCBI gene 100154777
ENSSSCP00000019107	54	86057	1	1	1	1	0.05	ENSSSCG00000018032 transient receptor potential cation channel subfamily V member 2 - NCBI gene 100523638
ENSSSCP00000011214	54	54487	3	3	3	3	0.28	ENSSSCG00000010525 phosphatidylinositol 4-kinase type 2 alpha - NCBI gene 100156818
ENSSSCP00000031601	54	27858	2	2	2	2	0.37	ENSSSCG00000033690 derlin 1 - NCBI gene 100626802
ENSSSCP00000018831	54	23392	1	1	1	1	0.21	ENSSSCG00000017772 stromal cell derived factor 2 - NCBI gene 100625663
ENSSSCP00000011867	53	104688	2	2	2	2	0.09	ENSSSCG00000011128 inter-alpha-trypsin inhibitor heavy chain 2 - NCBI gene 396937
ENSSSCP00000044635	53	12006	1	1	1	1	0.43	ENSSSCG00000033740 insulin - NCBI gene 397415
ENSSSCP00000059556	53	61938	2	2	2	2	0.15	ENSSSCG00000040546 paxillin - NCBI gene 110256718
ENSSSCP00000015028	53	15969	2	2	2	2	0.72	ENSSSCG00000014133 ribosomal protein S23 - NCBI gene 396638
ENSSSCP00000011861	53	55153	2	1	2	1	0.08	ENSSSCG00000011121 CUGBP Elav-like family member 2 - NCBI gene 100737017
ENSSSCP00000036665	53	6834	1	1	1	1	0.83	ENSSSCG00000040023 of 1 Hsap:FAU ubiquitin like and ribosomal protein S30 fusion - HGNC:3597
ENSSSCP00000022254	53	10854	2	1	1	1	0.48	ENSSSCG00000023562 small nuclear ribonucleoprotein polypeptide E - NCBI gene 100038330
ENSSSCP00000022546	53	38763	3	3	3	3	0.41	ENSSSCG00000021410 serine/threonine kinase receptor associated protein - NCBI gene 100624126
ENSSSCP00000033163	53	25855	2	2	2	2	0.41	ENSSSCG00000034555 killer cell lectin-like receptor subfamily B member 1B allele B - NCBI gene 100520491
ENSSSCP00000025599	52	45882	2	2	2	2	0.21	ENSSSCG00000021176 leupaxin - NCBI gene 102165492
ENSSSCP00000034129	52	143460	4	3	4	3	0.10	ENSSSCG00000039324 FLII actin remodeling protein - NCBI gene 110256127
ENSSSCP00000023589	52	30450	1	1	1	1	0.16	ENSSSCG00000023191 lysophospholipase 2 - NCBI gene 100621493
ENSSSCP00000018854	52	28857	1	1	1	1	0.17	ENSSSCG00000017796 bleomycin hydrolase - NCBI gene 100521221
ENSSSCP00000000306	52	20855	1	1	1	1	0.23	ENSSSCG00000000290 coatomer protein complex subunit zeta 1 - NCBI gene 100156765
ENSSSCP00000034765	52	39903	2	1	2	1	0.12	ENSSSCG00000011720 muscleblind like splicing regulator 1 - NCBI gene 100525306
ENSSSCP00000016615	52	52045	1	1	1	1	0.09	ENSSSCG00000015671 Rho GTPase activating protein 15 - NCBI gene 100520808
ENSSSCP00000002224	52	137011	3	1	3	1	0.03	ENSSSCG00000002034 apoptotic chromatin condensation inducer 1 - NCBI gene 100156353
ENSSSCP00000018008	52	109247	6	5	6	5	0.23	ENSSSCG00000022478 serine/threonine kinase 10 - NCBI gene 100524465
ENSSSCP00000030063	52	11010	2	1	2	1	0.48	ENSSSCG00000006580 S100 calcium binding protein A2 - NCBI gene 100152729
ENSSSCP00000059154	52	31736	2	2	2	2	0.32	ENSSSCG00000037803 myristoylated alanine rich protein kinase C substrate - NCBI gene 100517207
ENSSSCP00000047210	52	45938	2	2	2	2	0.21	ENSSSCG00000017287 proteasome 26S subunit ATPase 5 - NCBI gene 397043
ENSSSCP00000005055	52	27843	2	1	2	1	0.17	ENSSSCG00000004691 eukaryotic translation initiation factor 3 subunit J - NCBI gene 100517070
ENSSSCP00000018136	52	62164	1	1	1	1	0.07	ENSSSCG00000017119 CLPTM1 like - NCBI gene 100520811
ENSSSCP00000003461	52	43033	1	1	1	1	0.11	ENSSSCG00000003189 protein arginine methyltransferase 1 - NCBI gene 100286877
ENSSSCP00000034118	52	359689	1	1	1	1	0.01	ENSSSCG00000016118 neurobeachin like 1 - NCBI gene 100514254
ENSSSCP00000000266	52	65006	1	1	1	1	0.07	ENSSSCG00000000251 keratin 1 - NCBI gene 100049664
ENSSSCP00000009052	51	38020	3	2	3	2	0.26	ENSSSCG00000008486 galactose mutarotase - NCBI gene 399536
ENSSSCP00000012227	51	59198	2	1	2	1	0.08	ENSSSCG00000011474 PX domain containing serine/threonine kinase like - NCBI gene 100515860
ENSSSCP00000019018	51	19387	1	1	1	1	0.25	ENSSSCG00000017952 spermidine/spermine N1-acetyltransferase family member 2 - NCBI gene 100170117
ENSSSCP00000004865	51	43238	2	2	2	2	0.23	ENSSSCG00000004510 acetyl-CoA acyltransferase 2 - NCBI gene 100312959
ENSSSCP00000021642	51	17292	3	1	3	1	0.29	ENSSSCG00000026257 stathmin 1 - NCBI gene 494463
ENSSSCP00000039134	51	120705	2	1	2	1	0.04	ENSSSCG00000028886 importin 7 - NCBI gene 100626508
ENSSSCP00000007596	51	68851	4	2	4	2	0.14	ENSSSCG00000007133 acyl-CoA synthetase short chain family member 1 - NCBI gene 100154828
ENSSSCP00000001866	51	51572	1	1	1	1	0.09	ENSSSCG00000025788 ectonucleotide pyrophosphatase/phosphodiesterase 4 - NCBI gene 100738210
ENSSSCP00000033825	51	11141	1	1	1	1	0.47	ENSSSCG00000032942 death associated protein - NCBI gene 100523520
ENSSSCP00000015251	51	49228	3	2	3	2	0.20	ENSSSCG00000014337 eukaryotic translation termination factor 1 - NCBI gene 100520896
ENSSSCP00000055162	51	76869	1	1	1	1	0.06	ENSSSCG00000031808 transmembrane 9 superfamily member 2 - NCBI gene 102161802
ENSSSCP00000016556	51	28609	3	2	3	2	0.36	ENSSSCG00000015616 hydroxysteroid 11-beta dehydrogenase 1 - NCBI gene 397480
ENSSSCP00000017350	51	41484	3	2	3	2	0.24	ENSSSCG00000016376 protein phosphatase 1 regulatory subunit 7 - NCBI gene 100511842
ENSSSCP00000012142	51	44214	2	2	2	2	0.22	ENSSSCG00000011389 GDP-mannose pyrophosphorylase B - NCBI gene 100513376
ENSSSCP00000002937	51	54363	3	2	3	2	0.18	ENSSSCG00000002722 DEAD-box helicase 19B - NCBI gene 100524746
ENSSSCP00000003143	51	11724	2	2	2	2	1.07	ENSSSCG00000002919 TYRO protein tyrosine kinase binding protein - NCBI gene 397405
ENSSSCP00000017815	51	77827	4	1	4	1	0.06	ENSSSCG00000016817 threonyl-tRNA synthetase - NCBI gene 100526191
ENSSSCP00000002703	51	16721	1	1	1	1	0.30	ENSSSCG00000002496 glutaredoxin 5 - NCBI gene 100154744
ENSSSCP00000024705	50	21809	2	1	2	1	0.22	ENSSSCG00000021944 Rac family small GTPase 2 - NCBI gene 100621675
ENSSSCP00000007012	50	11952	4	3	4	3	1.93	ENSSSCG00000006578 S100 calcium binding protein A4 - NCBI gene 100156358
ENSSSCP00000056572	50	21487	2	1	2	1	0.23	ENSSSCG00000020758 N-ribosyldihydronicotinamide:quinone reductase 2 - NCBI gene 100739771
ENSSSCP00000003917	50	52207	3	1	3	1	0.09	ENSSSCG00000003613 histone deacetylase 1 - NCBI gene 100622482
ENSSSCP00000009721	50	114391	1	1	1	1	0.04	ENSSSCG00000009112 SEC24 homolog D COPII coat complex component - NCBI gene 100739491
ENSSSCP00000005817	50	28711	4	3	4	3	0.58	ENSSSCG00000005424 protein NipSnap homolog 3A - NCBI gene 100154081
ENSSSCP00000001513	50	45532	2	1	2	1	0.10	ENSSSCG00000001418 neuraminidase 1 - NCBI gene 100124381
ENSSSCP00000004324	50	23033	1	1	1	1	0.21	ENSSSCG00000004002 ribosomal protein S5 - NCBI gene 100517165
ENSSSCP00000019168	50	23359	1	1	1	1	0.21	ENSSSCG00000027487 linker for activation of T cells family member 2 - NCBI gene 100627864
ENSSSCP00000034876	50	26419	1	1	1	1	0.18	ENSSSCG00000039243 CD81 molecule - NCBI gene 780427
ENSSSCP00000033590	50	61334	2	1	2	1	0.08	ENSSSCG00000011710 eukaryotic translation initiation factor 2A - NCBI gene 100622221
ENSSSCP00000039612	50	28477	3	3	3	3	0.59	ENSSSCG00000039763 carboxymethylenebutenolidase homolog - NCBI gene 100625451
ENSSSCP00000018863	50	84529	1	1	1	1	0.05	ENSSSCG00000017804 ABR activator of RhoGEF and GTPase - NCBI gene 100522463
ENSSSCP00000004354	50	28690	2	1	2	1	0.17	ENSSSCG00000004029 QKI KH domain containing RNA binding - NCBI gene 492277
ENSSSCP00000005855	50	205255	1	1	1	1	0.02	ENSSSCG00000005459 Ecm29 proteasome adaptor and scaffold - NCBI gene 100628178
ENSSSCP00000006940	50	49139	2	2	2	2	0.20	ENSSSCG00000006512 farnesyl diphosphate synthase - NCBI gene 100153932
ENSSSCP00000004933	50	61234	1	1	1	1	0.08	ENSSSCG00000004576 RAR related orphan receptor A - NCBI gene 100156637
ENSSSCP00000030483	50	23745	3	3	3	3	0.74	ENSSSCG00000030888 Fas associated via death domain - NCBI gene 595129
ENSSSCP00000003812	50	182537	2	1	1	1	0.02	ENSSSCG00000003512 eukaryotic translation initiation factor 4 gamma 3 - NCBI gene 100516495
ENSSSCP00000016098	50	87474	4	1	4	1	0.05	ENSSSCG00000015175 von Willebrand factor A domain containing 5A - NCBI gene 100515913
ENSSSCP00000000970	50	178972	1	1	1	1	0.03	ENSSSCG00000000907 plexin C1 - NCBI gene 100519487
ENSSSCP00000003097	50	25431	2	2	2	2	0.41	ENSSSCG00000002876 of 1 Hsap:ubiquitin like modifier activating enzyme 2 - HGNC:30661
ENSSSCP00000021552	49	55226	4	3	4	3	0.27	ENSSSCG00000030053 archain 1 - NCBI gene 100622860
ENSSSCP00000055997	49	29750	3	1	3	1	0.16	ENSSSCG00000036924 proteasome subunit alpha 4 - NCBI gene 397058
ENSSSCP00000009958	49	18280	1	1	1	1	0.27	ENSSSCG00000009330 arachidonate 5-lipoxygenase activating protein - NCBI gene 397392
ENSSSCP00000040466	49	52295	3	2	3	2	0.19	ENSSSCG00000028346 SAMM50 sorting and assembly machinery component - NCBI gene 100626494
ENSSSCP00000002547	49	47006	1	1	1	1	0.10	ENSSSCG00000002348 acyl-CoA thioesterase 6 - NCBI gene 100152868
ENSSSCP00000025317	49	17781	2	2	2	2	0.63	ENSSSCG00000023379 ubiquitin conjugating enzyme E2 L6 - NCBI gene 100514753
ENSSSCP00000015155	49	57630	2	1	2	1	0.08	ENSSSCG00000014247 aldehyde dehydrogenase 7 family member A1 - NCBI gene 106504110
ENSSSCP00000014315	49	34396	4	3	4	3	0.47	ENSSSCG00000013467 small glutamine rich tetratricopeptide repeat containing alpha - NCBI gene 100515997
ENSSSCP00000023928	49	55719	4	2	4	2	0.17	ENSSSCG00000030150 UDP-glucose 6-dehydrogenase - NCBI gene 100627727
ENSSSCP00000032411	49	11639	1	1	1	1	0.44	ENSSSCG00000032242 high mobility group AT-hook 1 - NCBI gene 100157848
ENSSSCP00000009020	49	159925	7	4	7	4	0.12	ENSSSCG00000008452 leucine rich pentatricopeptide repeat containing - NCBI gene 100512225
ENSSSCP00000000894	49	94106	5	4	5	4	0.21	ENSSSCG00000000840 WASH complex subunit 4 - NCBI gene 100520136
ENSSSCP00000018969	49	37095	4	2	4	2	0.27	ENSSSCG00000032472 solute carrier family 25 member 11 - NCBI gene 397390
ENSSSCP00000014507	49	40240	3	2	3	2	0.25	ENSSSCG00000013647 cell division cycle 37 - NCBI gene 100141402
ENSSSCP00000057826	49	10025	2	2	2	2	1.34	ENSSSCG00000038914 Sec61 translocon beta subunit - NCBI gene 100511362
ENSSSCP00000007842	49	35155	5	5	5	5	0.88	ENSSSCG00000007362 serine and arginine rich splicing factor 6 - NCBI gene 768102
ENSSSCP00000002510	35	31272	2	2	2	2	0.33	ENSSSCG00000032583 serine and arginine rich splicing factor 5 - NCBI gene 100154509
ENSSSCP00000002240	49	12674	3	3	3	3	1.77	ENSSSCG00000002050 defender against cell death 1 - NCBI gene 396984
ENSSSCP00000013599	49	88833	2	2	2	2	0.11	ENSSSCG00000012790 Rho GTPase activating protein 4 - NCBI gene 100523659
ENSSSCP00000024676	49	77935	3	2	3	2	0.12	ENSSSCG00000020799 cleavage and polyadenylation specific factor 3 - NCBI gene 100622181
ENSSSCP00000012603	49	39111	2	2	2	2	0.25	ENSSSCG00000024109 3-hydroxybutyrate dehydrogenase 1 - NCBI gene 100511473
ENSSSCP00000018286	49	40821	3	1	3	1	0.11	ENSSSCG00000017259 protein kinase cAMP-dependent type I regulatory subunit alpha - NCBI gene 397091
ENSSSCP00000010312	48	52173	4	2	4	2	0.19	ENSSSCG00000009657 protein phosphatase 2 regulatory subunit Balpha - NCBI gene 397090
ENSSSCP00000028278	48	42645	1	1	1	1	0.11	ENSSSCG00000012435 magnesium transporter 1 - NCBI gene 100517568
ENSSSCP00000002634	48	49325	4	2	4	2	0.20	ENSSSCG00000002433 proteasome 26S subunit ATPase 1 - NCBI gene 100155274
ENSSSCP00000027746	48	28352	1	1	1	1	0.17	ENSSSCG00000027294 CDV3 homolog - NCBI gene 100627162
ENSSSCP00000036602	48	17464	1	1	1	1	0.28	ENSSSCG00000035532 ATP synthase F1 subunit delta - NCBI gene 100523423
ENSSSCP00000014360	48	73916	2	2	2	2	0.13	ENSSSCG00000013511 HDGF like 2 - NCBI gene 100526035
ENSSSCP00000006893	45	27202	2	2	2	2	0.38	ENSSSCG00000006468 heparin binding growth factor - NCBI gene 100153512
ENSSSCP00000002572	48	49288	4	2	4	2	0.20	ENSSSCG00000002374 dihydrolipoamide S-succinyltransferase - NCBI gene 397690
ENSSSCP00000016026	48	13791	2	1	2	1	0.37	ENSSSCG00000036296 ribosomal protein S25 - NCBI gene 100516385
ENSSSCP00000027800	48	91953	1	1	1	1	0.05	ENSSSCG00000023619 solute carrier family 12 member 9 - NCBI gene 100620697
ENSSSCP00000006704	48	257020	1	1	1	1	0.02	ENSSSCG00000006289 coagulation factor V - NCBI gene 397217
ENSSSCP00000007833	48	87037	3	2	3	2	0.11	ENSSSCG00000007355 DNA topoisomerase I - NCBI gene 100518587
ENSSSCP00000001588	48	80953	4	3	4	3	0.18	ENSSSCG00000025618 transporter 1 ATP binding cassette subfamily B member - NCBI gene 733649
ENSSSCP00000043542	48	65126	1	1	1	1	0.07	ENSSSCG00000032621 torsin 1A interacting protein 1 - NCBI gene 102165030
ENSSSCP00000022747	47	73013	4	2	4	2	0.13	ENSSSCG00000030156 amyloid beta precursor protein binding family B member 1 interacting protein - NCBI gene 100514179
ENSSSCP00000010276	47	75899	2	2	2	2	0.12	ENSSSCG00000009626 sorbin and SH3 domain containing 3 - NCBI gene 100153623
ENSSSCP00000019273	47	24507	1	1	1	1	0.20	ENSSSCG00000025616 SUMO peptidase family member NEDD8 specific - NCBI gene 100625525
ENSSSCP00000038763	47	32153	3	3	3	3	0.51	ENSSSCG00000036401 uncharacterized protein FLJ45252 - NCBI gene 100512341
ENSSSCP00000004436	47	30446	1	1	1	1	0.16	ENSSSCG00000004103 protein-L-isoaspartate (D-aspartate) O-methyltransferase - NCBI gene 100502562
ENSSSCP00000005999	47	35806	2	1	2	1	0.13	ENSSSCG00000005600 protein phosphatase 6 catalytic subunit - NCBI gene 100153256
ENSSSCP00000020640	47	51901	2	2	2	2	0.19	ENSSSCG00000023272 integrin linked kinase - NCBI gene 100623256
ENSSSCP00000018798	47	49591	2	2	2	2	0.20	ENSSSCG00000017743 cytokine receptor like factor 3 - NCBI gene 100525951
ENSSSCP00000008563	47	19893	1	1	1	1	0.25	ENSSSCG00000008019 Jupiter microtubule associated homolog 2 - NCBI gene 474165
ENSSSCP00000006345	47	97894	2	1	2	1	0.05	ENSSSCG00000005935 argonaute RISC catalytic component 2 - NCBI gene 100155245
ENSSSCP00000015215	47	121158	4	3	4	3	0.12	ENSSSCG00000014304 SEC24 homolog A COPII coat complex component - NCBI gene 100511986
ENSSSCP00000005246	47	15301	1	1	1	1	0.33	ENSSSCG00000004875 cytochrome b5 type A (microsomal) - NCBI gene 414799
ENSSSCP00000000046.SP	47	42517	4	2	4	2	0.23	ENSSSCG00000000050 alpha-N-acetylgalactosaminidase - NCBI gene 100142667
ENSSSCP00000020782	47	110430	1	1	1	1	0.04	ENSSSCG00000021845 ataxin 2 like - NCBI gene 100515946
ENSSSCP00000012573	47	70950	1	1	1	1	0.06	ENSSSCG00000011802 kininogen 1 - NCBI gene 396568
ENSSSCP00000042591	47	44385	2	2	2	2	0.22	ENSSSCG00000035170 V-set and immunoglobulin domain containing 4 - NCBI gene 100156239
ENSSSCP00000014811	47	107293	4	2	4	2	0.09	ENSSSCG00000013931 GEM interacting protein - NCBI gene 100517882
ENSSSCP00000016338	47	82601	2	2	2	2	0.11	ENSSSCG00000015411 protein tyrosine phosphatase non-receptor type 12 - NCBI gene 100625763
ENSSSCP00000021876	47	16004	1	1	1	1	0.31	ENSSSCG00000026710 calcium regulated heat stable protein 1 - NCBI gene 100521547
ENSSSCP00000008480	47	33700	2	2	2	2	0.30	ENSSSCG00000007942 heme oxygenase 2 - NCBI gene 396622
ENSSSCP00000020951	47	85159	3	2	3	2	0.11	ENSSSCG00000028879 procollagen-lysine 2-oxoglutarate 5-dioxygenase 3 - NCBI gene 100624420
ENSSSCP00000009248	47	81296	2	2	2	2	0.12	ENSSSCG00000008675 leucine zipper and EF-hand containing transmembrane protein 1 - NCBI gene 100514302
ENSSSCP00000011379	47	47388	1	1	1	1	0.10	ENSSSCG00000010680 family with sequence similarity 45 member A - NCBI gene 100155371
ENSSSCP00000052105	46	14541	2	1	2	1	0.35	ENSSSCG00000034227 ribosomal protein L35 - NCBI gene 397598
ENSSSCP00000011349	46	87309	1	1	1	1	0.05	ENSSSCG00000010652 family with sequence similarity 160 member B1 - NCBI gene 100153060
ENSSSCP00000025138	46	8547	1	1	1	1	0.64	ENSSSCG00000024776 small nuclear ribonucleoprotein polypeptide G - NCBI gene 100525867
ENSSSCP00000010821	46	37376	2	2	2	2	0.27	ENSSSCG00000010146 galectin 8 - NCBI gene 100156193
ENSSSCP00000045672	46	29093	1	1	1	1	0.16	ENSSSCG00000025525 glutamine amidotransferase like class 1 domain containing 3A - NCBI gene 100623793
ENSSSCP00000010731	46	14021	2	1	2	1	0.36	ENSSSCG00000010058 small nuclear ribonucleoprotein D3 polypeptide - NCBI gene 100153480
ENSSSCP00000028330	46	39485	1	1	1	1	0.12	ENSSSCG00000003226 myeloid cell surface antigen CD33-like - NCBI gene 110261034
ENSSSCP00000016038	44	92773	2	2	2	2	0.10	ENSSSCG00000015115 Cbl proto-oncogene - NCBI gene 100518854
ENSSSCP00000015711	46	77362	1	1	1	1	0.06	ENSSSCG00000014792 stromal interaction molecule 1 - NCBI gene 100171399
ENSSSCP00000000422	46	99512	2	1	2	1	0.05	ENSSSCG00000000396 signal transducer and activator of transcription 2 - NCBI gene 396923
ENSSSCP00000018235	46	10921	1	1	1	1	0.48	ENSSSCG00000017212 small ubiquitin like modifier 2 - NCBI gene 397044
ENSSSCP00000001500	46	122569	5	3	5	3	0.12	ENSSSCG00000001410 BCL2 associated athanogene 6 - NCBI gene 100153950
ENSSSCP00000022985	46	13701	1	1	1	1	0.37	ENSSSCG00000023886 replication protein A3 - NCBI gene 100624116
ENSSSCP00000019126	46	45973	1	1	1	1	0.10	ENSSSCG00000018051 COP9 signalosome subunit 3 - NCBI gene 100512312
ENSSSCP00000006577	46	21719	1	1	1	1	0.22	ENSSSCG00000006166 NADH:ubiquinone oxidoreductase subunit B8 - NCBI gene 448979
ENSSSCP00000000629	45	35508	5	2	5	2	0.28	ENSSSCG00000000599 deoxyribose-phosphate aldolase - NCBI gene 100153841
ENSSSCP00000022676	45	17625	1	1	1	1	0.28	ENSSSCG00000028865 Sin3A associated protein 18 - NCBI gene 100623258
ENSSSCP00000012364	45	70932	2	1	2	1	0.06	ENSSSCG00000011600 solute carrier family 6 member 6 - NCBI gene 106504129
ENSSSCP00000042833	45	17184	1	1	1	1	0.29	ENSSSCG00000038362 CKLF like MARVEL transmembrane domain containing 6 - NCBI gene 100511532
ENSSSCP00000029637	45	30940	3	3	3	3	0.53	ENSSSCG00000012327 hydroxysteroid 17-beta dehydrogenase 10 - NCBI gene 100524293
ENSSSCP00000008338	45	56883	1	1	1	1	0.08	ENSSSCG00000007809 sphingolipid transporter 1 (putative) - NCBI gene 100517643
ENSSSCP00000000757	45	22635	1	1	1	1	0.21	ENSSSCG00000022230 CD9 molecule - NCBI gene 397067
ENSSSCP00000017490	45	44940	1	1	1	1	0.10	ENSSSCG00000016509 putative RNA-binding protein Luc7-like 2 - NCBI gene 102162486
ENSSSCP00000001145	45	42803	1	1	1	1	0.11	ENSSSCG00000001075 DEK proto-oncogene - NCBI gene 100156871
ENSSSCP00000027114	45	168354	2	2	2	2	0.05	ENSSSCG00000024614 intersectin 1 - NCBI gene 100737549
ENSSSCP00000019140	45	25023	1	1	1	1	0.19	ENSSSCG00000018081 ATP synthase F0 subunit 6 - NCBI gene 808506
ENSSSCP00000011821	45	22445	2	2	2	2	0.48	ENSSSCG00000011082 COMM domain containing 3 - NCBI gene 102167371
ENSSSCP00000022159	45	20888	1	1	1	1	0.23	ENSSSCG00000027778 glyoxalase I - NCBI gene 100156085
ENSSSCP00000023834	45	17544	1	1	1	1	0.28	ENSSSCG00000027573 ribosomal protein L29 - NCBI gene 396993
ENSSSCP00000031267	45	10529	2	2	2	2	1.25	ENSSSCG00000036246 of 1 Hsap:cytochrome b-245 beta chain - HGNC:2578
ENSSSCP00000022964	44	158379	2	2	2	2	0.06	ENSSSCG00000014817 ArfGAP with RhoGAP domain ankyrin repeat and PH domain 1 - NCBI gene 100511767
ENSSSCP00000026964	44	10751	1	1	1	1	0.49	ENSSSCG00000022757 translocase of inner mitochondrial membrane 13 - NCBI gene 100620885
ENSSSCP00000035893	44	51759	2	1	2	1	0.09	ENSSSCG00000037655 GA binding protein transcription factor subunit alpha - NCBI gene 100737779
ENSSSCP00000009127	44	40412	1	1	1	1	0.12	ENSSSCG00000008562 solute carrier family 35 member F6 - NCBI gene 100513653
ENSSSCP00000012223	44	38963	2	2	2	2	0.26	ENSSSCG00000011470 abhydrolase domain containing 6 - NCBI gene 100515411
ENSSSCP00000003626	44	57861	2	1	2	1	0.08	ENSSSCG00000003343 ATPase family AAA domain-containing protein 3 - NCBI gene 100525876
ENSSSCP00000021230	44	65182	2	1	2	1	0.07	ENSSSCG00000000778 copine 8 - NCBI gene 100519777
ENSSSCP00000001634	44	14588	1	1	1	1	0.35	ENSSSCG00000001505 prefoldin subunit 6 - NCBI gene 100152995
ENSSSCP00000033720	44	25873	2	2	2	2	0.41	ENSSSCG00000039873 L-xylulose reductase - NCBI gene 110255927
ENSSSCP00000009603	44	51348	1	1	1	1	0.09	ENSSSCG00000024314 fibrinogen gamma chain - NCBI gene 403164
ENSSSCP00000005280	44	58566	1	1	1	1	0.08	ENSSSCG00000004908 lectin mannose binding 1 - NCBI gene 100153007
ENSSSCP00000019302	44	33566	1	1	1	1	0.14	ENSSSCG00000009225 estradiol 17-beta-dehydrogenase 11 - NCBI gene 100520923
ENSSSCP00000016773	44	38021	4	3	4	3	0.42	ENSSSCG00000039480 ER lipid raft associated 2 - NCBI gene 100233180
ENSSSCP00000006446	44	52587	3	1	3	1	0.09	ENSSSCG00000006033 eukaryotic translation initiation factor 3 subunit E - NCBI gene 100156671
ENSSSCP00000049053	44	16207	2	2	2	2	0.71	ENSSSCG00000037266 of 1 Hsap:vav guanine nucleotide exchange factor 3 - HGNC:12659
ENSSSCP00000014929	44	40735	2	2	2	2	0.24	ENSSSCG00000014040 lectin mannose binding 2 - NCBI gene 397594
ENSSSCP00000012532	44	47954	2	1	2	1	0.10	ENSSSCG00000011762 actin like 6A - NCBI gene 100523570
ENSSSCP00000002882	44	87355	1	1	1	1	0.05	ENSSSCG00000002670 ubiquitin specific peptidase 10 - NCBI gene 100514462
ENSSSCP00000014373	44	103979	3	3	3	3	0.14	ENSSSCG00000027128 lon peptidase 1 mitochondrial - NCBI gene 100511917
ENSSSCP00000005562	43	36942	3	2	3	2	0.27	ENSSSCG00000005174 Ras related GTP binding A - NCBI gene 100153321
ENSSSCP00000019834	43	45670	1	1	1	1	0.10	ENSSSCG00000029339 spermatogenesis associated 2 like - NCBI gene 100415811
ENSSSCP00000047058	43	38652	1	1	1	1	0.12	ENSSSCG00000004679 sorbitol dehydrogenase - NCBI gene 100158181
ENSSSCP00000024875	43	81369	2	2	2	2	0.12	ENSSSCG00000029059 structure specific recognition protein 1 - NCBI gene 100624907
ENSSSCP00000017211	43	62724	1	1	1	1	0.07	ENSSSCG00000016248 ArfGAP with FG repeats 1 - NCBI gene 100514990
ENSSSCP00000014769	43	17637	2	2	2	2	0.64	ENSSSCG00000013889 ribosomal protein L18a - NCBI gene 100520891
ENSSSCP00000059161	43	41015	2	2	2	2	0.24	ENSSSCG00000036328 developmentally regulated GTP binding protein 2 - NCBI gene 110256132
ENSSSCP00000026552	43	117856	4	2	4	2	0.08	ENSSSCG00000026644 DEAD-box helicase 46 - NCBI gene 100626833
ENSSSCP00000017875	43	28444	2	2	2	2	0.36	ENSSSCG00000016867 coiled-coil domain containing 152 - NCBI gene 100523519
ENSSSCP00000011000	43	38136	2	2	2	2	0.26	ENSSSCG00000010315 adenosine kinase - NCBI gene 100154626
ENSSSCP00000035902	43	14576	3	1	3	1	0.35	ENSSSCG00000004575 descr. not available
ENSSSCP00000006603	43	45721	1	1	1	1	0.10	ENSSSCG00000006193 translocation associated membrane protein 1 - NCBI gene 100151996
ENSSSCP00000012169	43	43840	2	2	1	1	0.11	ENSSSCG00000011415 mitogen-activated protein kinase-activated protein kinase 3 - NCBI gene 100233192
ENSSSCP00000022959	43	16598	3	2	3	2	0.69	ENSSSCG00000030632 ubiquitin conjugating enzyme E2 V1 - NCBI gene 100512077
ENSSSCP00000006330	43	178790	3	2	3	2	0.05	ENSSSCG00000005924 maestro heat like repeat family member 1 - NCBI gene 100625101
ENSSSCP00000005311	43	43326	2	1	2	1	0.11	ENSSSCG00000004935 3-hydroxyacyl-CoA dehydratase 3 - NCBI gene 100154613
ENSSSCP00000050468	43	26670	1	1	1	1	0.18	ENSSSCG00000029662 zinc finger protein 22 - NCBI gene 100739398
ENSSSCP00000010279	42	102457	2	1	2	1	0.04	ENSSSCG00000009628 cell cycle and apoptosis regulator 2 - NCBI gene 100155718
ENSSSCP00000046167	42	10243	1	1	1	1	0.52	ENSSSCG00000035578 splicing factor 3b subunit 5 - NCBI gene 100520703
ENSSSCP00000009601	42	57107	2	1	2	1	0.08	ENSSSCG00000008997 fibrinogen beta chain - NCBI gene 100514354
ENSSSCP00000023066	42	54359	1	1	1	1	0.09	ENSSSCG00000023984 ribosomal L1 domain containing 1 - NCBI gene 102166714
ENSSSCP00000012948	42	81000	4	2	4	2	0.12	ENSSSCG00000012163 ribosomal protein S6 kinase A3 - NCBI gene 100522174
ENSSSCP00000013805	42	57436	3	3	3	3	0.26	ENSSSCG00000012981 RELA proto-oncogene NF-kB subunit - NCBI gene 100135665
ENSSSCP00000027650	42	93545	3	2	3	2	0.10	ENSSSCG00000030049 heterogeneous nuclear ribonucleoprotein U like 1 - NCBI gene 100622274
ENSSSCP00000027203	42	58193	2	2	2	2	0.17	ENSSSCG00000024125 karyopherin subunit alpha 3 - NCBI gene 396715
ENSSSCP00000001053	42	104058	2	2	2	2	0.09	ENSSSCG00000000985 exocyst complex component 2 - NCBI gene 100520314
ENSSSCP00000011321	42	51227	1	1	1	1	0.09	ENSSSCG00000010627 programmed cell death 4 - NCBI gene 100157112
ENSSSCP00000016669	42	24687	2	1	2	1	0.20	ENSSSCG00000015729 translin - NCBI gene 100519802
ENSSSCP00000008190	42	38048	6	5	5	4	0.79	ENSSSCG00000007669 G protein subunit beta 2 - NCBI gene 100516546
ENSSSCP00000027098	37	38151	6	5	5	4	0.79	ENSSSCG00000021890 G protein subunit beta 1 - NCBI gene 110261346
ENSSSCP00000000497	42	75239	2	2	2	2	0.13	ENSSSCG00000000466 exportin for tRNA - NCBI gene 100511016
ENSSSCP00000034174	42	53180	1	1	1	1	0.09	ENSSSCG00000031413 peptidase mitochondrial processing alpha subunit - NCBI gene 100627838
ENSSSCP00000007333	42	113396	1	1	1	1	0.04	ENSSSCG00000006878 dihydropyrimidine dehydrogenase - NCBI gene 397109
ENSSSCP00000006725	42	24374	1	1	1	1	0.20	ENSSSCG00000006308 cellular repressor of E1A stimulated genes 1 - NCBI gene 100152373
ENSSSCP00000027079	42	23927	1	1	1	1	0.20	ENSSSCG00000027629 CDP-diacylglycerol--inositol 3-phosphatidyltransferase - NCBI gene 100312963
ENSSSCP00000009860	42	29106	1	1	1	1	0.16	ENSSSCG00000009246 enolase-phosphatase 1 - NCBI gene 100511394
ENSSSCP00000041625	42	62009	2	1	2	1	0.07	ENSSSCG00000009924 ankyrin repeat domain 13A - NCBI gene 100522465
ENSSSCP00000024337	42	53726	2	2	2	2	0.18	ENSSSCG00000021427 dynactin subunit 4 - NCBI gene 100626043
ENSSSCP00000010987	42	122467	1	1	1	1	0.04	ENSSSCG00000010306 SEC24 homolog C COPII coat complex component - NCBI gene 100152996
ENSSSCP00000057975	42	33876	3	2	3	2	0.30	ENSSSCG00000036321 TNFRSF1A associated via death domain - NCBI gene 100620340
ENSSSCP00000008721	41	14454	2	2	2	2	0.82	ENSSSCG00000008170 ribosomal protein L31 - NCBI gene 100737826
ENSSSCP00000009670	41	102377	1	1	1	1	0.04	ENSSSCG00000009061 N(alpha)-acetyltransferase 15 NatA auxiliary subunit - NCBI gene 100513554
ENSSSCP00000011538	41	114418	1	1	1	1	0.04	ENSSSCG00000010823 isoleucyl-tRNA synthetase 2 mitochondrial - NCBI gene 100739845
ENSSSCP00000045413	41	41736	1	1	1	1	0.11	ENSSSCG00000040351 descr. not available
ENSSSCP00000002136	41	55953	1	1	1	1	0.08	ENSSSCG00000001955 signal recognition particle 54 - NCBI gene 100154361
ENSSSCP00000042758	41	14807	1	1	1	1	0.34	ENSSSCG00000040777 ribosomal protein L22 - NCBI gene 397047
ENSSSCP00000018989	41	117970	2	1	2	1	0.04	ENSSSCG00000017924 proline glutamate and leucine rich protein 1 - NCBI gene 102157970
ENSSSCP00000000486	41	113639	2	2	2	2	0.08	ENSSSCG00000000457 ubiquitin specific peptidase 15 - NCBI gene 100524085
ENSSSCP00000021121	41	50560	1	1	1	1	0.09	ENSSSCG00000030123 CDP-diacylglycerol synthase 2 - NCBI gene 100170145
ENSSSCP00000019139	41	7942	1	1	1	1	0.69	ENSSSCG00000018080 ATP synthase F0 subunit 8 - NCBI gene 808505
ENSSSCP00000005158	41	133454	2	1	2	1	0.03	ENSSSCG00000004789 thrombospondin 1 - NCBI gene 492313
ENSSSCP00000020543.SP	40	52752	4	3	3	3	0.29	ENSSSCG00000028461 signal regulatory protein alpha - NCBI gene 494566
ENSSSCP00000011447	41	49591	1	1	1	1	0.09	ENSSSCG00000010737 abraxas 2 BRISC complex subunit - NCBI gene 100158023
ENSSSCP00000036690	41	21526	1	1	1	1	0.23	ENSSSCG00000033154 ADP ribosylation factor like GTPase 6 interacting protein 5 - NCBI gene 595127
ENSSSCP00000049531	41	35761	2	2	2	2	0.28	ENSSSCG00000031918 cytochrome c1 heme protein mitochondrial - NCBI gene 100525869
ENSSSCP00000012073	41	41361	1	1	1	1	0.11	ENSSSCG00000011322 C-C motif chemokine receptor 1 - NCBI gene 414374
ENSSSCP00000015471	40	51898	1	1	1	1	0.09	ENSSSCG00000014538 mannosyl (alpha-1 3-)-glycoprotein beta-1 2-N-acetylglucosaminyltransferase - NCBI gene 780412
ENSSSCP00000017920	40	118809	1	1	1	1	0.04	ENSSSCG00000016911 Mtr4 exosome RNA helicase - NCBI gene 100518521
ENSSSCP00000017421	40	71960	1	1	1	1	0.06	ENSSSCG00000016441 ATP binding cassette subfamily F member 2 - NCBI gene 100522910
ENSSSCP00000040667	40	15535	2	2	2	2	0.75	ENSSSCG00000033757 FKBP prolyl isomerase 2 - NCBI gene 100522180
ENSSSCP00000008264	40	51860	3	3	3	3	0.29	ENSSSCG00000007738 argininosuccinate lyase - NCBI gene 100517757
ENSSSCP00000027867	40	26364	1	1	1	1	0.18	ENSSSCG00000027051 ER membrane protein complex subunit 7 - NCBI gene 100626410
ENSSSCP00000007709	40	57884	7	4	6	4	0.36	ENSSSCG00000007240 HCK proto-oncogene Src family tyrosine kinase - NCBI gene 100526085
ENSSSCP00000002837	31	71116	3	2	2	2	0.13	ENSSSCG00000002628 intestinal cell kinase - NCBI gene 100511822
ENSSSCP00000007956	40	49548	3	2	3	2	0.20	ENSSSCG00000007469 protein tyrosine phosphatase non-receptor type 1 - NCBI gene 396667
ENSSSCP00000019141	40	29823	1	1	1	1	0.16	ENSSSCG00000018082 cytochrome c oxidase subunit III - NCBI gene 808507
ENSSSCP00000007747	40	34047	2	2	2	2	0.30	ENSSSCG00000007275 RALY heterogeneous nuclear ribonucleoprotein - NCBI gene 100157085
ENSSSCP00000004344	40	18263	1	1	1	1	0.27	ENSSSCG00000004020 SFT2 domain containing 1 - NCBI gene 100513321
ENSSSCP00000008078	40	58497	1	1	1	1	0.08	ENSSSCG00000007565 tweety family member 3 - NCBI gene 100525332
ENSSSCP00000013895	40	32413	2	2	2	2	0.31	ENSSSCG00000013065 asparaginase like 1 - NCBI gene 100517023
ENSSSCP00000013647	40	44696	1	1	1	1	0.10	ENSSSCG00000012837 chitinase domain containing 1 - NCBI gene 100511064
ENSSSCP00000018395	40	89665	1	1	1	1	0.05	ENSSSCG00000017360 upstream binding transcription factor - NCBI gene 100621582
ENSSSCP00000012468	40	39570	1	1	1	1	0.12	ENSSSCG00000011698 glycogenin 1 - NCBI gene 100620160
ENSSSCP00000041015	40	18781	1	1	1	1	0.26	ENSSSCG00000040575 ISG15 ubiquitin like modifier - NCBI gene 100145895
ENSSSCP00000009613	40	41628	2	2	2	2	0.24	ENSSSCG00000009010 ADP ribosylation factor interacting protein 1 - NCBI gene 100518024
ENSSSCP00000004287	39	33945	3	1	3	1	0.14	ENSSSCG00000003966 phosphopantothenoylcysteine synthetase - NCBI gene 100523850
ENSSSCP00000023659	39	47554	5	3	5	3	0.32	ENSSSCG00000022725 flotillin 1 - NCBI gene 100151746
ENSSSCP00000014512	39	80713	1	1	1	1	0.06	ENSSSCG00000013650 ferredoxin-2 mitochondrial - NCBI gene 100526209
ENSSSCP00000025751	39	67937	3	1	3	1	0.07	ENSSSCG00000028005 VPS33A core subunit of CORVET and HOPS complexes - NCBI gene 100049702
ENSSSCP00000003390	39	24772	2	1	2	1	0.19	ENSSSCG00000003132 KDEL endoplasmic reticulum protein retention receptor 1 - NCBI gene 100520962
ENSSSCP00000009374	39	64390	3	2	3	2	0.15	ENSSSCG00000008796 RNA binding motif protein 47 - NCBI gene 100513606
ENSSSCP00000021430	39	58074	2	1	2	1	0.08	ENSSSCG00000026082 DnaJ heat shock protein family (Hsp40) member C3 - NCBI gene 100154166
ENSSSCP00000038044	39	12937	1	1	1	1	0.39	ENSSSCG00000035836 D-dopachrome tautomerase - NCBI gene 100155535
ENSSSCP00000047292	39	68980	3	1	2	1	0.07	ENSSSCG00000032028 eukaryotic translation initiation factor 4B - HGNC:3285
ENSSSCP00000004397	39	140229	1	1	1	1	0.03	ENSSSCG00000004070 SR-related CTD associated factor 8 - NCBI gene 100512874
ENSSSCP00000014625	39	42246	2	1	2	1	0.11	ENSSSCG00000013756 methylthioribose-1-phosphate isomerase 1 - NCBI gene 100525858
ENSSSCP00000049082	39	35706	1	1	1	1	0.13	ENSSSCG00000024149 ELOVL fatty acid elongase 5 - NCBI gene 100171403
ENSSSCP00000012843	39	28330	2	2	2	2	0.37	ENSSSCG00000012063 VPS26 endosomal protein sorting factor C - NCBI gene 100738307
ENSSSCP00000028847	39	52313	2	1	2	1	0.09	ENSSSCG00000012202 glycerol kinase - NCBI gene 100233182
ENSSSCP00000017114	39	48326	4	2	4	2	0.20	ENSSSCG00000016156 acyl-CoA dehydrogenase long chain - NCBI gene 396931
ENSSSCP00000012125	39	58805	1	1	1	1	0.08	ENSSSCG00000011372 inosine monophosphate dehydrogenase 2 - NCBI gene 100525485
ENSSSCP00000011209	39	114595	2	2	2	2	0.08	ENSSSCG00000010520 MMS19 homolog cytosolic iron-sulfur assembly component - NCBI gene 100157608
ENSSSCP00000020809	39	24912	2	1	2	1	0.19	ENSSSCG00000020964 vesicle-trafficking protein SEC22b - NCBI gene 100157002
ENSSSCP00000025709	39	80640	3	2	3	2	0.12	ENSSSCG00000030358 sterile alpha and TIR motif containing 1 - NCBI gene 100627920
ENSSSCP00000012751	39	31571	1	1	1	1	0.15	ENSSSCG00000011968 nitrilase family member 2 - NCBI gene 100625406
ENSSSCP00000005759	38	92891	1	1	1	1	0.05	ENSSSCG00000005366 nuclear cap binding protein subunit 1 - NCBI gene 106509205
ENSSSCP00000042797	38	30662	1	1	1	1	0.16	ENSSSCG00000034810 penta-EF-hand domain containing 1 - NCBI gene 100520792
ENSSSCP00000016267	38	64816	2	1	2	1	0.07	ENSSSCG00000015340 asparagine synthetase (glutamine-hydrolyzing) - NCBI gene 100312961
ENSSSCP00000000064	38	14393	2	2	2	2	0.82	ENSSSCG00000000058 small nuclear ribonucleoprotein 13 - NCBI gene 100155420
ENSSSCP00000054681	38	15539	1	1	1	1	0.32	ENSSSCG00000035376 vesicle associated membrane protein 3 - HGNC:12644
ENSSSCP00000000642	38	70015	1	1	1	1	0.07	ENSSSCG00000000611 WW domain binding protein 11 - NCBI gene 100739009
ENSSSCP00000010116	38	512180	1	1	1	1	0.01	ENSSSCG00000009473 MYC binding protein 2 - NCBI gene 100156216
ENSSSCP00000012736	38	15935	1	1	1	1	0.31	ENSSSCG00000011955 of 1 Hsap:PEST proteolytic signal containing nuclear protein - HGNC:30023
ENSSSCP00000013401	38	103513	1	1	1	1	0.04	ENSSSCG00000029478 cullin 4B - NCBI gene 100513454
ENSSSCP00000021757	38	44078	7	2	7	2	0.22	ENSSSCG00000023643 pyruvate dehydrogenase E1 alpha 1 subunit - NCBI gene 100294678
ENSSSCP00000024543	38	105945	3	2	3	2	0.09	ENSSSCG00000017874 ATPase sarcoplasmic/endoplasmic reticulum Ca2+ transporting 3 - NCBI gene 396820
ENSSSCP00000018121	38	89980	2	1	2	1	0.05	ENSSSCG00000017104 NOP2/Sun RNA methyltransferase 2 - NCBI gene 100518405
ENSSSCP00000005327	38	48905	1	1	1	1	0.10	ENSSSCG00000004952 SMAD family member 3 - NCBI gene 397260
ENSSSCP00000009231	38	18480	2	1	2	1	0.27	ENSSSCG00000008659 acid phosphatase 1 - NCBI gene 100737301
ENSSSCP00000003465	38	73425	2	2	2	2	0.13	ENSSSCG00000003193 TBC1 domain family member 17 - NCBI gene 100519431
ENSSSCP00000010810	38	23898	1	1	1	1	0.20	ENSSSCG00000038308 RAN binding protein 1 - NCBI gene 100151896
ENSSSCP00000004662	38	31136	2	2	2	2	0.33	ENSSSCG00000004317 ubiquitin conjugating enzyme E2 J1 - NCBI gene 768104
ENSSSCP00000017198	38	81641	1	1	1	1	0.06	ENSSSCG00000016234 cullin 3 - NCBI gene 100511787
ENSSSCP00000009775	38	88527	2	2	2	2	0.11	ENSSSCG00000009166 mannosidase beta - NCBI gene 100524326
ENSSSCP00000024112	38	57054	2	2	2	2	0.17	ENSSSCG00000023033 poly(ADP-ribose) polymerase family member 3 - NCBI gene 100620838
ENSSSCP00000025200	37	102987	2	2	2	2	0.09	ENSSSCG00000026063 dipeptidyl peptidase 9 - NCBI gene 100621098
ENSSSCP00000014065	37	31201	1	1	1	1	0.15	ENSSSCG00000013237 Spi-1 proto-oncogene - NCBI gene 414912
ENSSSCP00000058894	37	20612	4	2	4	2	0.53	ENSSSCG00000029183 SEC11 homolog A signal peptidase complex subunit - NCBI gene 100622744
ENSSSCP00000007243	37	37578	1	1	1	1	0.12	ENSSSCG00000006790 WD repeat domain 77 - NCBI gene 100156038
ENSSSCP00000014371	37	13387	1	1	1	1	0.38	ENSSSCG00000013524 mitochondrial contact site and cristae organizing system subunit 13 - NCBI gene 100037978
ENSSSCP00000026452	37	29380	2	2	2	2	0.35	ENSSSCG00000028210 5' 3'-nucleotidase cytosolic - NCBI gene 100526240
ENSSSCP00000012185	37	35456	2	1	2	1	0.13	ENSSSCG00000011433 WD repeat domain 82 - NCBI gene 100522703
ENSSSCP00000024482	37	86957	3	2	3	2	0.11	ENSSSCG00000011158 phosphofructokinase platelet - NCBI gene 100521394
ENSSSCP00000008441	37	129504	2	1	2	1	0.04	ENSSSCG00000007907 ubiquitin specific peptidase 7 - NCBI gene 100190899
ENSSSCP00000003080	37	14218	1	1	1	1	0.36	ENSSSCG00000002860 programmed cell death 5 - NCBI gene 100523791
ENSSSCP00000004295	37	67250	1	1	1	1	0.07	ENSSSCG00000003973 CTP synthase 1 - NCBI gene 100525292
ENSSSCP00000033857	37	47633	1	1	1	1	0.10	ENSSSCG00000035256 sialophorin - NCBI gene 100623653
ENSSSCP00000016340	37	56897	1	1	1	1	0.08	ENSSSCG00000015413 fibrinogen like 2 - NCBI gene 448808
ENSSSCP00000014656	37	38161	1	1	1	1	0.12	ENSSSCG00000013784 DnaJ heat shock protein family (Hsp40) member B1 - NCBI gene 396741
ENSSSCP00000025556	37	25760	2	1	2	1	0.19	ENSSSCG00000020984 latexin - NCBI gene 100620551
ENSSSCP00000051216	37	41468	3	2	3	2	0.24	ENSSSCG00000031288 CLN5 intracellular trafficking protein - NCBI gene 100152208
ENSSSCP00000024488	37	224012	1	1	1	1	0.02	ENSSSCG00000024373 thyroid hormone receptor interactor 12 - NCBI gene 100622166
ENSSSCP00000012138	37	82232	1	1	1	1	0.06	ENSSSCG00000011385 acylaminoacyl-peptide hydrolase - NCBI gene 396961
ENSSSCP00000038262	37	31941	1	1	1	1	0.15	ENSSSCG00000034012 caspase 3 - NCBI gene 397244
ENSSSCP00000018301	37	53390	3	1	3	1	0.09	ENSSSCG00000017273 proteasome 26S subunit non-ATPase 12 - NCBI gene 100524394
ENSSSCP00000014524	37	35874	2	2	2	2	0.28	ENSSSCG00000013661 eukaryotic translation initiation factor 3 subunit G - NCBI gene 100516956
ENSSSCP00000021580	37	23262	3	1	3	1	0.21	ENSSSCG00000028655 RAB18 member RAS oncogene family - NCBI gene 100620478
ENSSSCP00000049377	37	64652	2	1	2	1	0.07	ENSSSCG00000039516 leucine rich repeat containing 47 - NCBI gene 100624753
ENSSSCP00000004285	37	19481	1	1	1	1	0.25	ENSSSCG00000003964 peptidylprolyl isomerase H - NCBI gene 100523448
ENSSSCP00000021702	37	21101	1	1	1	1	0.23	ENSSSCG00000024052 glutathione peroxidase 4 - NCBI gene 399537
ENSSSCP00000012257	37	47066	3	3	3	3	0.33	ENSSSCG00000011501 succinate-CoA ligase GDP-forming beta subunit - NCBI gene 397026
ENSSSCP00000012325	37	8782	2	1	2	1	0.62	ENSSSCG00000011565 BRICK1 subunit of SCAR/WAVE actin nucleating complex - NCBI gene 100522899
ENSSSCP00000023473	37	26986	2	2	2	2	0.39	ENSSSCG00000022282 3-hydroxybutyrate dehydrogenase 2 - NCBI gene 100522692
ENSSSCP00000007637	37	63302	1	1	1	1	0.07	ENSSSCG00000027676 NOP56 ribonucleoprotein - NCBI gene 100512446
ENSSSCP00000011148	37	29918	1	1	1	1	0.16	ENSSSCG00000010460 ribonuclease P/MRP subunit p30 - NCBI gene 100156540
ENSSSCP00000003354	37	57411	1	1	1	1	0.08	ENSSSCG00000003098 serine/threonine-protein phosphatase 5 - NCBI gene 100513542
ENSSSCP00000049252	37	419785	4	3	4	3	0.03	ENSSSCG00000036431 vacuolar protein sorting 13 homolog C - NCBI gene 100625505
ENSSSCP00000009217	37	50118	1	1	1	1	0.09	ENSSSCG00000008647 cytidine/uridine monophosphate kinase 2 - NCBI gene 100623872
ENSSSCP00000005557	36	25067	2	2	2	2	0.42	ENSSSCG00000005169 ribosomal protein S6 - NCBI gene 100038023
ENSSSCP00000013220	36	79672	3	1	3	1	0.06	ENSSSCG00000012424 ATP binding cassette subfamily B member 7 - NCBI gene 100157043
ENSSSCP00000009855	36	41045	3	2	3	2	0.24	ENSSSCG00000009241 COP9 signalosome subunit 4 - NCBI gene 100125960
ENSSSCP00000001528	36	194026	1	1	1	1	0.02	ENSSSCG00000001427 complement C4A (Rodgers blood group) - NCBI gene 445467
ENSSSCP00000020316	36	61836	1	1	1	1	0.07	ENSSSCG00000028531 SH3 domain binding protein 1 - NCBI gene 100623659
ENSSSCP00000014481	36	61481	2	1	2	1	0.08	ENSSSCG00000013627 protein kinase C substrate 80K-H - NCBI gene 100516540
ENSSSCP00000033130	36	14418	2	1	2	1	0.35	ENSSSCG00000006079 reactive intermediate imine deaminase A homolog - NCBI gene 100158002
ENSSSCP00000011511	36	74838	3	1	3	1	0.06	ENSSSCG00000010798 golgi associated gamma adaptin ear containing ARF binding protein 2 - NCBI gene 100524333
ENSSSCP00000040910	36	25234	1	1	1	1	0.19	ENSSSCG00000034811 quinoid dihydropteridine reductase - NCBI gene 397619
ENSSSCP00000029280	36	25268	1	1	1	1	0.19	ENSSSCG00000001414 casein kinase 2 beta - NCBI gene 397211
ENSSSCP00000015699	36	54448	2	1	2	1	0.09	ENSSSCG00000014780 tripartite motif containing 21 - NCBI gene 100302538
ENSSSCP00000001524	36	138415	1	1	1	1	0.03	ENSSSCG00000001424 Ski2 like RNA helicase - NCBI gene 100124376
ENSSSCP00000003396	36	27518	1	1	1	1	0.17	ENSSSCG00000003138 hydroxysteroid 17-beta dehydrogenase 14 - NCBI gene 100523496
ENSSSCP00000013919	36	59411	1	1	1	1	0.08	ENSSSCG00000013087 triokinase and FMN cyclase - NCBI gene 100520121
ENSSSCP00000004833	36	9238	2	1	2	1	0.58	ENSSSCG00000004480 COX7A2 protein - NCBI gene 100038000
ENSSSCP00000005264	36	44485	3	1	3	1	0.10	ENSSSCG00000004893 vacuolar protein sorting 4 homolog B - NCBI gene 100625338
ENSSSCP00000007744	36	24964	2	1	2	1	0.19	ENSSSCG00000007272 charged multivesicular body protein 4B - NCBI gene 100516767
ENSSSCP00000004999	36	128136	2	2	2	2	0.07	ENSSSCG00000004639 ubiquitin specific peptidase 8 - NCBI gene 100157546
ENSSSCP00000013928	36	126827	4	2	4	2	0.07	ENSSSCG00000013094 damage specific DNA binding protein 1 - NCBI gene 100522239
ENSSSCP00000022085	36	44368	1	1	1	1	0.11	ENSSSCG00000021255 adenosine deaminase - NCBI gene 100625920
ENSSSCP00000000701	36	168392	2	1	2	1	0.03	ENSSSCG00000000660 alpha-2-macroglobulin - NCBI gene 403166
ENSSSCP00000001048	36	55684	1	1	1	1	0.08	ENSSSCG00000000980 ALG12 alpha-1 6-mannosyltransferase - NCBI gene 100520494
ENSSSCP00000024867	35	36339	1	1	1	1	0.13	ENSSSCG00000028663 descr. not available
ENSSSCP00000011981	35	53016	2	1	2	1	0.09	ENSSSCG00000011233 dynein cytoplasmic 1 light intermediate chain 1 - NCBI gene 100511779
ENSSSCP00000010539	35	90850	1	1	1	1	0.05	ENSSSCG00000009874 RAS protein activator like 1 - NCBI gene 100525129
ENSSSCP00000010107	35	26318	1	1	1	1	0.18	ENSSSCG00000009466 ubiquitin C-terminal hydrolase L3 - NCBI gene 768115
ENSSSCP00000015292	35	57837	1	1	1	1	0.08	ENSSSCG00000014375 histidyl-tRNA synthetase - NCBI gene 100518652
ENSSSCP00000001578	35	80627	3	2	3	2	0.12	ENSSSCG00000025593 transporter 2 ATP binding cassette subfamily B member - NCBI gene 733650
ENSSSCP00000010961.SP	35	58157	3	1	3	1	0.08	ENSSSCG00000010281 prosaposin - NCBI gene 100153167
ENSSSCP00000031710	35	51507	1	1	1	1	0.09	ENSSSCG00000040977 sorting nexin 8 - NCBI gene 100624815
ENSSSCP00000021365	35	87876	3	2	3	2	0.11	ENSSSCG00000025830 nucleoporin 93 - NCBI gene 100626040
ENSSSCP00000035302	35	31217	3	3	3	3	0.53	ENSSSCG00000038172 phosphatidylinositol-4 5-bisphosphate 4-phosphatase 1 - NCBI gene 100155939
ENSSSCP00000021604	35	231673	2	1	2	1	0.02	ENSSSCG00000030386 nucleoporin 205 - NCBI gene 100523151
ENSSSCP00000017183	35	52420	1	1	1	1	0.09	ENSSSCG00000016220 aspartyl aminopeptidase - NCBI gene 100153171
ENSSSCP00000025445	35	42012	1	1	1	1	0.11	ENSSSCG00000028920 DNA polymerase delta interacting protein 2 - NCBI gene 100624252
ENSSSCP00000040271	35	24854	1	1	1	1	0.19	ENSSSCG00000035123 COMM domain containing 5 - NCBI gene 100522132
ENSSSCP00000025920	35	16214	1	1	1	1	0.31	ENSSSCG00000037384 biogenesis of lysosomal organelles complex 1 subunit 6 - NCBI gene 100049678
ENSSSCP00000007152	35	268841	3	1	3	1	0.02	ENSSSCG00000024481 myomegalin - NCBI gene 100624559
ENSSSCP00000002966	35	141234	3	1	3	1	0.03	ENSSSCG00000002748 DEAH-box helicase 38 - NCBI gene 100518664
ENSSSCP00000000038	35	55910	1	1	1	1	0.08	ENSSSCG00000000036 protein kinase C and casein kinase substrate in neurons 2 - NCBI gene 100523786
ENSSSCP00000009035	35	103009	1	1	1	1	0.04	ENSSSCG00000008467 EMAP like 4 - NCBI gene 100515021
ENSSSCP00000039404	35	61820	1	1	1	1	0.07	ENSSSCG00000036383 galectin 3 binding protein - NCBI gene 110255948
ENSSSCP00000055754	35	50055	3	2	3	2	0.19	ENSSSCG00000036106 tubulin gamma 2 - HGNC:12419
ENSSSCP00000036407	34	28117	4	2	4	2	0.37	ENSSSCG00000037305 transmembrane protein 33 - NCBI gene 100514303
ENSSSCP00000010982	34	53922	3	1	3	1	0.09	ENSSSCG00000010301 protein phosphatase 3 catalytic subunit beta - NCBI gene 396603
ENSSSCP00000020071	34	13909	2	2	2	2	0.86	ENSSSCG00000017936 GABA type A receptor-associated protein - NCBI gene 100462752
ENSSSCP00000028253	34	73483	2	1	2	1	0.06	ENSSSCG00000012160 SH3 domain containing kinase binding protein 1 - NCBI gene 100522530
ENSSSCP00000010752	34	47816	1	1	1	1	0.10	ENSSSCG00000010079 protein phosphatase Mg2+/Mn2+ dependent 1F - NCBI gene 100152687
ENSSSCP00000018937	34	130082	2	1	2	1	0.04	ENSSSCG00000017877 ankyrin repeat and FYVE domain containing 1 - NCBI gene 100522641
ENSSSCP00000003539	34	50483	3	2	3	2	0.19	ENSSSCG00000003263 pre-mRNA processing factor 31 - NCBI gene 100520791
ENSSSCP00000017892	34	43192	1	1	1	1	0.11	ENSSSCG00000016884 pelota mRNA surveillance and ribosome rescue factor - NCBI gene 100511788
ENSSSCP00000048470	34	40696	2	1	2	1	0.12	ENSSSCG00000012148 synapse associated protein 1 - NCBI gene 100153861
ENSSSCP00000030827	34	22041	2	2	2	2	0.49	ENSSSCG00000005976 NADH:ubiquinone oxidoreductase subunit B9 - NCBI gene 100154130
ENSSSCP00000053028	34	10194	1	1	1	1	0.52	ENSSSCG00000033744 of 2 Hsap:bolA family member 2B - HGNC:32479
ENSSSCP00000030001	34	39026	2	2	2	2	0.25	ENSSSCG00000012382 immunoglobulin binding protein 1 - NCBI gene 100154214
ENSSSCP00000016353	34	63997	1	1	1	1	0.07	ENSSSCG00000015423 DnaJ heat shock protein family (Hsp40) member C2 - NCBI gene 100514533
ENSSSCP00000053780	34	60174	4	1	4	1	0.08	ENSSSCG00000040727 ASPSCR1 tether for SLC2A4 UBX domain containing - NCBI gene 110255923
ENSSSCP00000027283	34	26739	2	1	2	1	0.18	ENSSSCG00000025179 NECAP endocytosis associated 1 - NCBI gene 100627372
ENSSSCP00000041741	34	53729	2	1	2	1	0.09	ENSSSCG00000033467 of 1 Hsap:cilia and flagella associated protein 44 - HGNC:25631
ENSSSCP00000002681	34	47207	1	1	1	1	0.10	ENSSSCG00000002476 serpin family A member 1 - NCBI gene 397688
ENSSSCP00000008133	34	17559	1	1	1	1	0.28	ENSSSCG00000007623 BUD31 homolog - NCBI gene 100520297
ENSSSCP00000000101	34	15342	1	1	1	1	0.33	ENSSSCG00000000097 translocase of outer mitochondrial membrane 22 - NCBI gene 100520786
ENSSSCP00000001049	34	47768	1	1	1	1	0.10	ENSSSCG00000000981 cysteine rich with EGF like domains 2 - NCBI gene 100520025
ENSSSCP00000027670	34	18679	1	1	1	1	0.26	ENSSSCG00000026663 D-aminoacyl-tRNA deacylase 2 - NCBI gene 100522380
ENSSSCP00000003900	34	39783	4	2	4	2	0.25	ENSSSCG00000003596 small nuclear ribonucleoprotein U5 subunit 40 - NCBI gene 100624754
ENSSSCP00000001708	34	58771	1	1	1	1	0.08	ENSSSCG00000001573 Pim-1 proto-oncogene serine/threonine kinase - NCBI gene 100157844
ENSSSCP00000006985	34	117170	4	3	4	3	0.12	ENSSSCG00000006553 ubiquitin associated protein 2 like - NCBI gene 100517710
ENSSSCP00000011466	34	25767	1	1	1	1	0.19	ENSSSCG00000010756 O-6-methylguanine-DNA methyltransferase - NCBI gene 100155050
ENSSSCP00000043660	34	39224	2	2	2	2	0.25	ENSSSCG00000038776 arsA arsenite transporter ATP-binding homolog 1 (bacterial) - NCBI gene 100520362
ENSSSCP00000013108	34	82373	1	1	1	1	0.06	ENSSSCG00000012317 G1 to S phase transition 2 - HGNC:4622
ENSSSCP00000024045	33	85183	3	1	2	1	0.05	ENSSSCG00000009925 GIT ArfGAP 2 - NCBI gene 100154195
ENSSSCP00000001079	33	75004	2	2	2	2	0.13	ENSSSCG00000001009 receptor interacting serine/threonine kinase 1 - NCBI gene 100524751
ENSSSCP00000015771	33	46135	2	1	2	1	0.10	ENSSSCG00000014852 arrestin beta 1 - NCBI gene 100521141
ENSSSCP00000035370	33	24285	2	1	2	1	0.20	ENSSSCG00000037455 NADH:ubiquinone oxidoreductase core subunit S8 - NCBI gene 100521945
ENSSSCP00000035611	33	16015	1	1	1	1	0.31	ENSSSCG00000037999 protein phosphatase 1 regulatory inhibitor subunit 14B - NCBI gene 397205
ENSSSCP00000039776	33	10952	1	1	1	1	0.48	ENSSSCG00000034527 of 2 Hsap:ATP synthase membrane subunit g - HGNC:14247
ENSSSCP00000023717	33	100386	2	1	2	1	0.05	ENSSSCG00000029367 caspase recruitment domain family member 6 - NCBI gene 100627238
ENSSSCP00000055047	33	98259	1	1	1	1	0.05	ENSSSCG00000032452 wolframin ER transmembrane glycoprotein - HGNC:12762
ENSSSCP00000018236	33	16061	1	1	1	1	0.31	ENSSSCG00000017213 Jupiter microtubule associated homolog 1 - NCBI gene 450242
ENSSSCP00000007498	33	35504	2	2	2	2	0.28	ENSSSCG00000026893 arylamine N-acetyltransferase 1 - NCBI gene 100511905
ENSSSCP00000039109	33	14970	2	2	2	2	0.78	ENSSSCG00000038880 ribosomal protein L23 - NCBI gene 414398
ENSSSCP00000011090	33	135367	3	2	3	2	0.07	ENSSSCG00000010401 WASH complex subunit 2A - NCBI gene 100522401
ENSSSCP00000010925	33	87711	3	2	3	2	0.11	ENSSSCG00000010247 DExD-box helicase 21 - NCBI gene 100153111
ENSSSCP00000017131	33	59797	2	1	2	1	0.08	ENSSSCG00000016173 5-aminoimidazole-4-carboxamide ribonucleotide formyltransferase/IMP cyclohydrolase - NCBI gene 100170854
ENSSSCP00000018131	33	13549	2	2	2	2	0.89	ENSSSCG00000017114 NADH:ubiquinone oxidoreductase subunit S6 - NCBI gene 100520115
ENSSSCP00000054257	33	34782	1	1	1	1	0.14	ENSSSCG00000036614 phosphoglycolate phosphatase - NCBI gene 100739035
ENSSSCP00000015697	33	34952	1	1	1	1	0.13	ENSSSCG00000014778 putative olfactory receptor 52P1 - NCBI gene 100518442
ENSSSCP00000016134	33	39139	1	1	1	1	0.12	ENSSSCG00000015213 EI24 autophagy associated transmembrane protein - NCBI gene 100511341
ENSSSCP00000008610	33	13219	1	1	1	1	0.39	ENSSSCG00000008061 elongin B - NCBI gene 100519651
ENSSSCP00000048878	33	106009	3	1	3	1	0.04	ENSSSCG00000016572 transportin 3 - NCBI gene 100515455
ENSSSCP00000011679	33	177743	2	2	2	2	0.05	ENSSSCG00000010952 terminal uridylyl transferase 7 - NCBI gene 100516638
ENSSSCP00000003392	33	49619	2	1	2	1	0.09	ENSSSCG00000003134 glutamate rich WD repeat containing 1 - NCBI gene 100521273
ENSSSCP00000018938	32	19611	2	1	1	1	0.25	ENSSSCG00000017878 ubiquitin conjugating enzyme E2 G1 - NCBI gene 100522828
ENSSSCP00000012217	32	67908	1	1	1	1	0.07	ENSSSCG00000011465 phosphodiesterase 12 - NCBI gene 100157651
ENSSSCP00000009573	32	105355	3	1	3	1	0.04	ENSSSCG00000008971 USO1 vesicle transport factor - NCBI gene 100511575
ENSSSCP00000014910	32	71291	2	1	2	1	0.06	ENSSSCG00000014023 RUN and FYVE domain containing 1 - NCBI gene 100519354
ENSSSCP00000002713	32	45471	2	1	2	1	0.10	ENSSSCG00000002506 VRK serine/threonine kinase 1 - NCBI gene 100157930
ENSSSCP00000023758	32	19934	3	1	3	1	0.24	ENSSSCG00000028509 RNA binding motif protein 8A - NCBI gene 100156173
ENSSSCP00000027828	32	67021	5	3	5	3	0.22	ENSSSCG00000016226 phenylalanyl-tRNA synthetase subunit beta - NCBI gene 100524650
ENSSSCP00000005155	32	12551	1	1	1	1	0.41	ENSSSCG00000004785 signal recognition particle 14 - NCBI gene 100522176
ENSSSCP00000008651	32	106434	1	1	1	1	0.04	ENSSSCG00000008103 MER proto-oncogene tyrosine kinase - NCBI gene 100519652
ENSSSCP00000014532	32	18189	1	1	1	1	0.27	ENSSSCG00000039619 peptidylprolyl cis/trans isomerase NIMA-interacting 1 - NCBI gene 100512827
ENSSSCP00000000076	32	41579	2	1	2	1	0.11	ENSSSCG00000000071 ST13 Hsp70 interacting protein - NCBI gene 100624451
ENSSSCP00000051936	32	8926	1	1	1	1	0.61	ENSSSCG00000037142 cysteine-rich protein 1 - NCBI gene 110258364
ENSSSCP00000004738	32	12749	1	1	1	1	0.40	ENSSSCG00000004389 60S ribosomal protein L36a-like - NCBI gene 102163847
ENSSSCP00000018060	32	70404	3	2	3	2	0.14	ENSSSCG00000017047 clathrin interactor 1 - NCBI gene 100522525
ENSSSCP00000017752	32	46842	2	2	2	2	0.21	ENSSSCG00000016760 chromosome 18 C7orf25 homolog - NCBI gene 100517984
ENSSSCP00000013721	32	38142	1	1	1	1	0.12	ENSSSCG00000012904 aryl hydrocarbon receptor interacting protein - NCBI gene 100511065
ENSSSCP00000013553	32	24237	1	1	1	1	0.20	ENSSSCG00000012746 vacuolar ATPase assembly factor VMA21 - NCBI gene 100515811
ENSSSCP00000001793	32	70223	1	1	1	1	0.07	ENSSSCG00000001654 protein phosphatase 2 regulatory subunit B'delta - NCBI gene 100134967
ENSSSCP00000011432	32	41006	1	1	1	1	0.11	ENSSSCG00000010723 acyl-CoA dehydrogenase short/branched chain - NCBI gene 100154810
ENSSSCP00000044107	31	19590	1	1	1	1	0.25	ENSSSCG00000035666 chromosome 17 C20orf27 homolog - NCBI gene 100525089
ENSSSCP00000002971	31	46681	1	1	1	1	0.10	ENSSSCG00000002753 NIN1 (RPN12) binding protein 1 homolog - NCBI gene 100516270
ENSSSCP00000013918	31	27256	2	1	2	1	0.18	ENSSSCG00000013086 cytochrome b ascorbate-dependent protein 3 - NCBI gene 100519643
ENSSSCP00000049967	31	46317	1	1	1	1	0.10	ENSSSCG00000033424 presenilin associated rhomboid like - NCBI gene 100739380
ENSSSCP00000014322	31	63285	2	1	2	1	0.07	ENSSSCG00000013475 nicalin - NCBI gene 100518176
ENSSSCP00000037099	31	33460	1	1	1	1	0.14	ENSSSCG00000031802 dehydrogenase/reductase 7B - NCBI gene 110256144
ENSSSCP00000035714	31	28363	1	1	1	1	0.17	ENSSSCG00000039309 Yip1 domain family member 5 - NCBI gene 768112
ENSSSCP00000038892	31	51588	2	1	2	1	0.09	ENSSSCG00000037310 ATPase H+ transporting accessory protein 1 - NCBI gene 102159115
ENSSSCP00000012745	31	63298	1	1	1	1	0.07	ENSSSCG00000011963 translocase of outer mitochondrial membrane 70 - NCBI gene 100523641
ENSSSCP00000032484	31	24573	1	1	1	1	0.20	ENSSSCG00000036483 proteasome 26S subunit non-ATPase 9 - NCBI gene 100525255
ENSSSCP00000005044	31	13468	1	1	1	1	0.38	ENSSSCG00000004687 beta-2-microglobulin - NCBI gene 110255236
ENSSSCP00000012833	31	30986	2	2	2	2	0.33	ENSSSCG00000012053 carbonyl reductase 3 - NCBI gene 100512990
ENSSSCP00000004876	31	66235	1	1	1	1	0.07	ENSSSCG00000004522 malic enzyme 2 - NCBI gene 100524659
ENSSSCP00000036333	31	27082	1	1	1	1	0.18	ENSSSCG00000032831 BRI3 binding protein - NCBI gene 100155348
ENSSSCP00000013896	31	96387	1	1	1	1	0.05	ENSSSCG00000013066 inner centromere protein - NCBI gene 100516847
ENSSSCP00000009080	31	11299	2	1	2	1	0.46	ENSSSCG00000008514 descr. not available
ENSSSCP00000003344	31	33624	1	1	1	1	0.14	ENSSSCG00000003089 translocase of outer mitochondrial membrane 40 - NCBI gene 102165927
ENSSSCP00000003367	31	38745	1	1	1	1	0.12	ENSSSCG00000003111 SUMO1 activating enzyme subunit 1 - NCBI gene 100515263
ENSSSCP00000016816	31	100075	2	2	2	2	0.09	ENSSSCG00000015867 pre-mRNA processing factor 40 homolog A - NCBI gene 100157937
ENSSSCP00000025862	31	107542	4	1	4	1	0.04	ENSSSCG00000030677 phosphoribosylglycinamide formyltransferase phosphoribosylglycinamide synthetase phosphoribosylaminoimidazole synthetase - NCBI gene 100620652
ENSSSCP00000040536	31	25554	1	1	1	1	0.19	ENSSSCG00000035345 descr. not available
ENSSSCP00000006109	31	52211	1	1	1	1	0.09	ENSSSCG00000005702 far upstream element binding protein 3 - NCBI gene 100524188
ENSSSCP00000015074	31	96428	1	1	1	1	0.05	ENSSSCG00000027860 endoplasmic reticulum aminopeptidase 2 - NCBI gene 100525036
ENSSSCP00000017998	31	33017	1	1	1	1	0.14	ENSSSCG00000016988 endoplasmic reticulum-golgi intermediate compartment 1 - NCBI gene 100523931
ENSSSCP00000002581	31	120471	1	1	1	1	0.04	ENSSSCG00000002381 NIMA related kinase 9 - NCBI gene 100152772
ENSSSCP00000007326	31	172870	1	1	1	1	0.03	ENSSSCG00000006872 amylo-alpha-1 6-glucosidase 4-alpha-glucanotransferase - NCBI gene 100156940
ENSSSCP00000010258	31	125223	1	1	1	1	0.04	ENSSSCG00000009611 exportin 7 - NCBI gene 100153229
ENSSSCP00000011839	31	95052	3	2	3	2	0.10	ENSSSCG00000011102 neuropilin 1 - NCBI gene 100286859
ENSSSCP00000031465	31	54617	2	1	2	1	0.08	ENSSSCG00000031715 caspase recruitment domain family member 9 - NCBI gene 110258075
ENSSSCP00000020415	31	32683	1	1	1	1	0.15	ENSSSCG00000022758 peroxisomal trans-2-enoyl-CoA reductase - NCBI gene 100312978
ENSSSCP00000027266	30	25292	2	1	2	1	0.19	ENSSSCG00000028420 eukaryotic translation initiation factor 4E - NCBI gene 100038030
ENSSSCP00000052903	30	23316	1	1	1	1	0.21	ENSSSCG00000035995 inosine triphosphatase - NCBI gene 100157088
ENSSSCP00000006482	30	8597	1	1	1	1	0.64	ENSSSCG00000006070 COX6C protein - NCBI gene 100037989
ENSSSCP00000038724	30	80040	3	2	3	2	0.12	ENSSSCG00000032357 adaptor protein phosphotyrosine interacting with PH domain and leucine zipper 1 - NCBI gene 100188978
ENSSSCP00000012906	30	23035	1	1	1	1	0.21	ENSSSCG00000012123 RAB9A member RAS oncogene family - NCBI gene 100513057
ENSSSCP00000003783	30	56792	1	1	1	1	0.08	ENSSSCG00000003485 regulator of chromosome condensation 2 - NCBI gene 100525466
ENSSSCP00000006070	30	59668	1	1	1	1	0.08	ENSSSCG00000005666 dolichol kinase - NCBI gene 100152320
ENSSSCP00000041474	30	61465	1	1	1	1	0.08	ENSSSCG00000008496 eukaryotic translation initiation factor 2 alpha kinase 2 - NCBI gene 397588
ENSSSCP00000013830	30	77930	2	1	2	1	0.06	ENSSSCG00000013005 VPS51 subunit of GARP complex - NCBI gene 100518951
ENSSSCP00000011389	30	111729	3	1	3	1	0.04	ENSSSCG00000010690 SEC23 interacting protein - NCBI gene 100157013
ENSSSCP00000007253	30	25020	1	1	1	1	0.19	ENSSSCG00000006800 CD53 molecule - NCBI gene 100152398
ENSSSCP00000022913	30	65791	1	1	1	1	0.07	ENSSSCG00000030435 ubiquitin specific peptidase 39 - NCBI gene 100621970
ENSSSCP00000012554	30	81229	1	1	1	1	0.06	ENSSSCG00000011783 eukaryotic translation initiation factor 2B subunit epsilon - NCBI gene 100157758
ENSSSCP00000003528	30	35874	1	1	1	1	0.13	ENSSSCG00000003253 myeloid associated differentiation marker - NCBI gene 100519316
ENSSSCP00000001032	30	85250	1	1	1	1	0.05	ENSSSCG00000000964 lipase maturation factor 2 - NCBI gene 100518488
ENSSSCP00000006118	30	211155	1	1	1	1	0.02	ENSSSCG00000005711 nucleoporin 214 - NCBI gene 100155564
ENSSSCP00000051233	30	61841	1	1	1	1	0.07	ENSSSCG00000034976 UDP-glucuronosyltransferase 2A1 - NCBI gene 100624788
ENSSSCP00000006769	30	33287	1	1	1	1	0.14	ENSSSCG00000006350 Fc fragment of IgG low affinity IIb receptor (CD32) - NCBI gene 613131
ENSSSCP00000011319	30	141853	2	1	2	1	0.03	ENSSSCG00000010625 structural maintenance of chromosomes 3 - NCBI gene 100151864
ENSSSCP00000031295	30	29441	1	1	1	1	0.16	ENSSSCG00000037808 glutathione S-transferase Mu 1-like - NCBI gene 110260348
ENSSSCP00000023383	30	49498	2	2	2	2	0.20	ENSSSCG00000026752 bystin like - NCBI gene 100156292
ENSSSCP00000022175	29	8226	1	1	1	1	0.67	ENSSSCG00000023903 ATP synthase membrane subunit e - NCBI gene 396950
ENSSSCP00000032609	29	35577	1	1	1	1	0.13	ENSSSCG00000037637 gamma-glutamyl hydrolase - NCBI gene 100154232
ENSSSCP00000002538	29	52734	1	1	1	1	0.09	ENSSSCG00000002340 presenilin 1 - NCBI gene 780411
ENSSSCP00000010461	29	27017	1	1	1	1	0.18	ENSSSCG00000009799 diablo IAP-binding mitochondrial protein - NCBI gene 100155744
ENSSSCP00000035815	29	19770	1	1	1	1	0.25	ENSSSCG00000036257 eukaryotic translation elongation factor 1 epsilon 1 - NCBI gene 100155141
ENSSSCP00000059274	29	97540	1	1	1	1	0.05	ENSSSCG00000006701 chromodomain helicase DNA binding protein 1 like - NCBI gene 100154153
ENSSSCP00000014614	29	57562	3	2	3	2	0.17	ENSSSCG00000013745 phenylalanyl-tRNA synthetase subunit alpha - NCBI gene 100524304
ENSSSCP00000017434	29	78168	1	1	1	1	0.06	ENSSSCG00000016452 GTPase IMAP family member 8 - NCBI gene 100736760
ENSSSCP00000013063	29	68237	1	1	1	1	0.07	ENSSSCG00000012275 A-Raf proto-oncogene serine/threonine kinase - NCBI gene 397601
ENSSSCP00000039322	29	22631	1	1	1	1	0.21	ENSSSCG00000040890 abhydrolase domain containing 14B - NCBI gene 100621118
ENSSSCP00000006967	29	55547	1	1	1	1	0.08	ENSSSCG00000006538 flavin adenine dinucleotide synthetase 1 - NCBI gene 100153896
ENSSSCP00000002679	29	88033	1	1	1	1	0.05	ENSSSCG00000002474 protein phosphatase 4 regulatory subunit 4 - NCBI gene 100737576
ENSSSCP00000008004	29	46870	2	2	2	2	0.21	ENSSSCG00000007508 Z-DNA binding protein 1 - NCBI gene 100144524
ENSSSCP00000042164	29	59180	5	1	4	1	0.08	ENSSSCG00000011653 propionyl-CoA carboxylase subunit beta - NCBI gene 100158147
ENSSSCP00000018569	29	48734	1	1	1	1	0.10	ENSSSCG00000017521 secernin 2 - NCBI gene 100519333
ENSSSCP00000009652	29	122660	2	2	2	2	0.08	ENSSSCG00000009047 SWI/SNF related matrix associated actin dependent regulator of chromatin subfamily a member 5 - NCBI gene 100188903
ENSSSCP00000008203	29	147502	2	1	2	1	0.03	ENSSSCG00000007681 cut like homeobox 1 - NCBI gene 100521258
ENSSSCP00000039722	29	46490	3	1	3	1	0.10	ENSSSCG00000001918 neuroplastin - NCBI gene 100155307
ENSSSCP00000049650	29	78011	3	2	3	2	0.12	ENSSSCG00000036612 TNF alpha induced protein 2 - NCBI gene 110258335
ENSSSCP00000049152	29	49209	2	1	2	1	0.09	ENSSSCG00000040333 nucleoporin 62 - NCBI gene 100523497
ENSSSCP00000000541	29	75418	3	1	3	1	0.06	ENSSSCG00000000512 TBC1 domain family member 15 - NCBI gene 100157246
ENSSSCP00000018518	29	174996	2	1	2	1	0.03	ENSSSCG00000017473 DNA topoisomerase II alpha - NCBI gene 396917
ENSSSCP00000010849	29	33083	2	2	2	2	0.31	ENSSSCG00000010171 translin associated factor X - NCBI gene 100156036
ENSSSCP00000007069	29	41308	1	1	1	1	0.11	ENSSSCG00000006628 proteasome 26S subunit non-ATPase 4 - NCBI gene 733583
ENSSSCP00000021188	29	62155	2	1	2	1	0.07	ENSSSCG00000007337 catenin beta like 1 - NCBI gene 106506677
ENSSSCP00000018215	29	215768	2	1	2	1	0.02	ENSSSCG00000017192 envoplakin - NCBI gene 100519916
ENSSSCP00000003788	29	109857	1	1	1	1	0.04	ENSSSCG00000003489 ER membrane protein complex subunit 1 - NCBI gene 100512109
ENSSSCP00000012384	29	46300	1	1	1	1	0.10	ENSSSCG00000011621 Sec61 translocon alpha 1 subunit - NCBI gene 100155306
ENSSSCP00000006792	28	102107	2	1	2	1	0.04	ENSSSCG00000006372 Rho GTPase activating protein 30 - NCBI gene 100158101
ENSSSCP00000040838	28	23647	2	2	2	2	0.45	ENSSSCG00000034782 vacuolar protein sorting 25 homolog - NCBI gene 100622124
ENSSSCP00000015309	28	88527	1	1	1	1	0.05	ENSSSCG00000014387 of 1 Hsap:diaphanous related formin 1 - HGNC:2876
ENSSSCP00000012628	28	13347	1	1	1	1	0.38	ENSSSCG00000040273 ribosomal protein L35a - NCBI gene 100514796
ENSSSCP00000014255	28	69166	3	1	3	1	0.07	ENSSSCG00000013410 switching B cell complex subunit SWAP70 - NCBI gene 100521312
ENSSSCP00000033807	28	38494	2	2	2	2	0.26	ENSSSCG00000039338 SGT1 homolog MIS12 kinetochore complex assembly cochaperone - NCBI gene 100736854
ENSSSCP00000013776	28	100187	1	1	1	1	0.05	ENSSSCG00000012957 splicing factor 3b subunit 2 - NCBI gene 100522004
ENSSSCP00000005766	28	40609	2	1	2	1	0.12	ENSSSCG00000005373 acidic nuclear phosphoprotein 32 family member B - NCBI gene 100152263
ENSSSCP00000005860	28	155483	1	1	1	1	0.03	ENSSSCG00000005463 shortage in chiasmata 1 - NCBI gene 100620295
ENSSSCP00000016030	28	108886	3	1	3	1	0.04	ENSSSCG00000015107 VPS11 core subunit of CORVET and HOPS complexes - NCBI gene 100517049
ENSSSCP00000051430	28	39935	2	1	2	1	0.12	ENSSSCG00000036658 proteasome 26S subunit non-ATPase 8 - NCBI gene 100515483
ENSSSCP00000030163	28	67166	2	1	2	1	0.07	ENSSSCG00000031492 protein phosphatase 1 regulatory subunit 18 - NCBI gene 100151743
ENSSSCP00000008296	28	34487	2	2	2	2	0.29	ENSSSCG00000007768 syntaxin 4 - NCBI gene 100523599
ENSSSCP00000037040	28	67131	2	1	2	1	0.07	ENSSSCG00000000958 dual specificity tyrosine phosphorylation regulated kinase 2 - NCBI gene 100515779
ENSSSCP00000005270	28	115984	1	1	1	1	0.04	ENSSSCG00000004899 RAB11 binding and LisH domain coiled-coil and HEAT repeat containing - NCBI gene 100521354
ENSSSCP00000006255	28	46221	2	2	2	2	0.21	ENSSSCG00000005845 torsin family 4 member A - NCBI gene 100514387
ENSSSCP00000018571	28	25202	1	1	1	1	0.19	ENSSSCG00000032782 pyridoxamine 5'-phosphate oxidase - NCBI gene 100521112
ENSSSCP00000016586	28	113911	2	1	2	1	0.04	ENSSSCG00000015645 SLIT-ROBO Rho GTPase activating protein 2 - NCBI gene 100518625
ENSSSCP00000009082	28	11243	1	1	1	1	0.47	ENSSSCG00000008516 dpy-30 histone methyltransferase complex regulatory subunit - NCBI gene 100514043
ENSSSCP00000055017	28	15964	1	1	1	1	0.31	ENSSSCG00000035811 ribosomal protein L32 - NCBI gene 414419
ENSSSCP00000017414	28	20524	2	1	2	1	0.24	ENSSSCG00000016434 Ras homolog mTORC1 binding - NCBI gene 100516050
ENSSSCP00000013861	28	139632	1	1	1	1	0.03	ENSSSCG00000013034 phospholipase C beta 3 - NCBI gene 100525148
ENSSSCP00000009850	28	62238	2	1	2	1	0.07	ENSSSCG00000009237 heparanase - NCBI gene 100271932
ENSSSCP00000016670	28	34150	1	1	1	1	0.14	ENSSSCG00000015730 nucleolar protein interacting with the FHA domain of MKI67 - NCBI gene 100124386
ENSSSCP00000016478	28	278085	3	2	2	2	0.03	ENSSSCG00000015543 calcium voltage-gated channel subunit alpha1 E - NCBI gene 100511769
ENSSSCP00000034728	28	187279	3	1	3	1	0.02	ENSSSCG00000007146 sialic acid binding Ig like lectin 1 - NCBI gene 397623
ENSSSCP00000026543	28	51533	1	1	1	1	0.09	ENSSSCG00000026084 solute carrier family 49 member 3 - NCBI gene 100624956
ENSSSCP00000010570	28	10530	1	1	1	1	0.50	ENSSSCG00000009904 dynein light chain LC8-type 1 - NCBI gene 100157773
ENSSSCP00000013693	28	73044	1	1	1	1	0.06	ENSSSCG00000012880 carnitine palmitoyltransferase 1A - NCBI gene 399527
ENSSSCP00000027604	28	251181	2	2	2	2	0.04	ENSSSCG00000016237 dedicator of cytokinesis 10 - NCBI gene 100512141
ENSSSCP00000024115	28	77169	3	2	3	2	0.12	ENSSSCG00000024810 PML-RARA regulated adaptor molecule 1 - NCBI gene 100514337
ENSSSCP00000025099	28	33871	2	1	2	1	0.14	ENSSSCG00000028444 armadillo repeat containing 10 - NCBI gene 100513998
ENSSSCP00000018787	28	50018	1	1	1	1	0.09	ENSSSCG00000017732 zinc finger protein 207 - NCBI gene 100521516
ENSSSCP00000003585	27	327212	1	1	1	1	0.01	ENSSSCG00000003306 helicase with zinc finger 2 - NCBI gene 100519780
ENSSSCP00000020556	27	51203	2	1	2	1	0.09	ENSSSCG00000022559 ubiquitin specific peptidase 14 - NCBI gene 100625317
ENSSSCP00000002579	27	16186	1	1	1	1	0.31	ENSSSCG00000002379 acylphosphatase 1 - NCBI gene 100155997
ENSSSCP00000016366	27	47707	2	2	2	2	0.20	ENSSSCG00000015435 nicotinamide phosphoribosyltransferase - NCBI gene 595123
ENSSSCP00000003989	27	25372	1	1	1	1	0.19	ENSSSCG00000038826 NADH:ubiquinone oxidoreductase core subunit V2 - NCBI gene 100037991
ENSSSCP00000006051	27	72715	1	1	1	1	0.06	ENSSSCG00000005648 solute carrier family 27 member 4 - NCBI gene 100155567
ENSSSCP00000000382	27	17392	2	2	2	2	0.65	ENSSSCG00000000365 ORMDL sphingolipid biosynthesis regulator 2 - NCBI gene 100157122
ENSSSCP00000013713	27	51222	1	1	1	1	0.09	ENSSSCG00000012896 NADH:ubiquinone oxidoreductase core subunit V1 - NCBI gene 100522783
ENSSSCP00000035334	27	42899	2	1	2	1	0.11	ENSSSCG00000031698 tissue specific transplantation antigen P35B - NCBI gene 100620054
ENSSSCP00000015831	27	102278	1	1	1	1	0.04	ENSSSCG00000014909 synaptotagmin like 2 - NCBI gene 100627498
ENSSSCP00000046391	27	77317	3	1	3	1	0.06	ENSSSCG00000040163 quiescin sulfhydryl oxidase 2 - NCBI gene 110258062
ENSSSCP00000008907	27	73800	1	1	1	1	0.06	ENSSSCG00000008344 Rho GTPase activating protein 25 - NCBI gene 100514401
ENSSSCP00000012762	27	49868	1	1	1	1	0.09	ENSSSCG00000011978 coproporphyrinogen oxidase - NCBI gene 100511474
ENSSSCP00000000187	27	25792	1	1	1	1	0.19	ENSSSCG00000000180 FKBP prolyl isomerase 11 - NCBI gene 100524935
ENSSSCP00000003483	27	45390	2	1	2	1	0.10	ENSSSCG00000003211 nuclear receptor subfamily 1 group H member 2 - NCBI gene 100525290
ENSSSCP00000009741	27	74436	1	1	1	1	0.06	ENSSSCG00000009135 leucine rich repeat Ig-like and transmembrane domains 3 - NCBI gene 100516451
ENSSSCP00000018334	27	144844	1	1	1	1	0.03	ENSSSCG00000017300 mannose receptor C type 2 - NCBI gene 100516106
ENSSSCP00000014613	27	70099	1	1	1	1	0.07	ENSSSCG00000013744 tRNA methyltransferase 1 - NCBI gene 100627711
ENSSSCP00000007276	27	27201	1	1	1	1	0.18	ENSSSCG00000006821 glutathione S-transferase mu 3 - NCBI gene 100514231
ENSSSCP00000036918	27	67813	1	1	1	1	0.07	ENSSSCG00000034494 methionyl-tRNA synthetase 2 mitochondrial - NCBI gene 110257078
ENSSSCP00000016540	27	102797	1	1	1	1	0.04	ENSSSCG00000015602 integrator complex subunit 7 - NCBI gene 100622344
ENSSSCP00000002478	27	67590	2	1	2	1	0.07	ENSSSCG00000002283 fucosyltransferase 8 - NCBI gene 396933
ENSSSCP00000035065	27	14908	1	1	1	1	0.34	ENSSSCG00000034159 SNAP associated protein - NCBI gene 100154273
ENSSSCP00000007303	27	37786	1	1	1	1	0.12	ENSSSCG00000006848 solute carrier family 25 member 24 - NCBI gene 100518780
ENSSSCP00000009469	26	63734	1	1	1	1	0.07	ENSSSCG00000008877 electron transfer flavoprotein dehydrogenase - NCBI gene 100515785
ENSSSCP00000010674	26	88773	1	1	1	1	0.05	ENSSSCG00000010002 splicing factor 3a subunit 1 - NCBI gene 100154850
ENSSSCP00000049061	26	26525	1	1	1	1	0.18	ENSSSCG00000036129 ring finger protein 114 - NCBI gene 414917
ENSSSCP00000024652	26	43993	1	1	1	1	0.11	ENSSSCG00000024180 acyl-CoA binding domain containing 3 - NCBI gene 494461
ENSSSCP00000040898	26	34842	1	1	1	1	0.14	ENSSSCG00000031897 GTPase IMAP family member 7 - NCBI gene 106508189
ENSSSCP00000003266	26	39274	1	1	1	1	0.12	ENSSSCG00000003016 coiled-coil domain containing 97 - NCBI gene 100738128
ENSSSCP00000005210	26	102739	3	1	3	1	0.04	ENSSSCG00000004840 OTU deubiquitinase 7A - NCBI gene 100525093
ENSSSCP00000003968	26	23517	3	1	3	1	0.21	ENSSSCG00000003663 hippocalcin like 1 - NCBI gene 100144506
ENSSSCP00000007319	26	39636	1	1	1	1	0.12	ENSSSCG00000006865 RNA 3'-terminal phosphate cyclase - NCBI gene 100154102
ENSSSCP00000006617	26	57382	2	1	2	1	0.08	ENSSSCG00000006206 serine/threonine-protein kinase Sgk3 - NCBI gene 100521447
ENSSSCP00000013891	26	96593	2	1	2	1	0.05	ENSSSCG00000013061 EMAP like 3 - NCBI gene 100515768
ENSSSCP00000027795	26	37262	1	1	1	1	0.13	ENSSSCG00000039542 calponin 2 - NCBI gene 397565
ENSSSCP00000055999	26	66162	2	2	2	2	0.14	ENSSSCG00000008388 REL proto-oncogene NF-kB subunit - NCBI gene 100525104
ENSSSCP00000016834	26	168856	1	1	1	1	0.03	ENSSSCG00000015885 phospholipase A2 receptor 1 - NCBI gene 100622105
ENSSSCP00000004181	26	19287	1	1	1	1	0.25	ENSSSCG00000003867 thioredoxin domain containing 12 - NCBI gene 100517534
ENSSSCP00000012405	26	30026	2	1	2	1	0.16	ENSSSCG00000011639 SRP receptor subunit beta - NCBI gene 100523141
ENSSSCP00000020723	26	132786	2	1	2	1	0.03	ENSSSCG00000033175 SAM and SH3 domain containing 1 - NCBI gene 100157413
ENSSSCP00000006036	26	41941	1	1	1	1	0.11	ENSSSCG00000022655 prostaglandin E synthase 2 - NCBI gene 100155133
ENSSSCP00000004899	26	35298	3	3	3	3	0.46	ENSSSCG00000004544 SPG21 abhydrolase domain containing maspardin - NCBI gene 100514084
ENSSSCP00000032654	26	68669	1	1	1	1	0.07	ENSSSCG00000033787 proline dehydrogenase 1 mitochondrial - NCBI gene 110256626
ENSSSCP00000046412	26	106237	2	2	2	2	0.09	ENSSSCG00000005389 testis expressed 10 - NCBI gene 100157099
ENSSSCP00000007978	26	15375	1	1	1	1	0.32	ENSSSCG00000007487 prefoldin subunit 4 - NCBI gene 100144532
ENSSSCP00000045528	26	75506	1	1	1	1	0.06	ENSSSCG00000007436 matrix metallopeptidase 9 - NCBI gene 654325
ENSSSCP00000000522	26	16945	3	2	3	2	0.67	ENSSSCG00000000492 lysozyme - NCBI gene 100157211
ENSSSCP00000040193	26	9957	1	1	1	1	0.53	ENSSSCG00000037054 40S ribosomal protein S27-like - NCBI gene 110262272
ENSSSCP00000006064	26	47107	1	1	1	1	0.10	ENSSSCG00000005660 TBC1 domain family member 13 - NCBI gene 100520169
ENSSSCP00000054583	26	14037	1	1	1	1	0.36	ENSSSCG00000032970 14 kDa phosphohistidine phosphatase - NCBI gene 100513261
ENSSSCP00000025944	26	34549	1	1	1	1	0.14	ENSSSCG00000027689 spermidine synthase - NCBI gene 414385
ENSSSCP00000057364	26	36387	4	1	4	1	0.13	ENSSSCG00000031299 trans-2 3-enoyl-CoA reductase - NCBI gene 100515709
ENSSSCP00000016037	26	108527	2	2	2	2	0.09	ENSSSCG00000015113 ATP binding cassette subfamily G member 4 - NCBI gene 100518504
ENSSSCP00000011733	26	58134	3	2	3	2	0.17	ENSSSCG00000010999 SMU1 DNA replication regulator and spliceosomal factor - NCBI gene 100511830
ENSSSCP00000013271	26	123265	2	1	2	1	0.04	ENSSSCG00000012474 diaphanous related formin 2 - NCBI gene 100155257
ENSSSCP00000003862	26	206811	1	1	1	1	0.02	ENSSSCG00000003559 AT-rich interaction domain 1A - NCBI gene 100513359
ENSSSCP00000005171	26	169229	2	1	2	1	0.03	ENSSSCG00000004802 aquarius intron-binding spliceosomal factor - NCBI gene 100738040
ENSSSCP00000009352	26	113538	1	1	1	1	0.04	ENSSSCG00000028983 TBC1 domain family member 1 - NCBI gene 100524447
ENSSSCP00000015725	26	14329	1	1	1	1	0.35	ENSSSCG00000014806 anaphase promoting complex subunit 15 - NCBI gene 100520682
ENSSSCP00000024885	26	83861	1	1	1	1	0.05	ENSSSCG00000016958 phosphoinositide-3-kinase regulatory subunit 1 - NCBI gene 100623707
ENSSSCP00000005475	26	79115	1	1	1	1	0.06	ENSSSCG00000005095 protein kinase C eta - NCBI gene 100152637
ENSSSCP00000043373	25	22835	2	1	2	1	0.21	ENSSSCG00000032188 methyltransferase like 26 - NCBI gene 106508722
ENSSSCP00000002647	25	40707	1	1	1	1	0.12	ENSSSCG00000002446 ataxin 3 - NCBI gene 100144422
ENSSSCP00000017009	25	66352	1	1	1	1	0.07	ENSSSCG00000016056 glutaminase - NCBI gene 399525
ENSSSCP00000002186	25	119093	2	1	2	1	0.04	ENSSSCG00000002000 importin 4 - NCBI gene 100157703
ENSSSCP00000024516	25	38193	2	1	2	1	0.12	ENSSSCG00000024484 delta 4-desaturase sphingolipid 1 - NCBI gene 100135677
ENSSSCP00000013456	25	67041	2	2	2	2	0.14	ENSSSCG00000012657 apoptosis inducing factor mitochondria associated 1 - NCBI gene 100524062
ENSSSCP00000025062	25	63569	1	1	1	1	0.07	ENSSSCG00000024108 solute carrier family 43 member 2 - NCBI gene 100623009
ENSSSCP00000012803	25	38844	1	1	1	1	0.12	ENSSSCG00000012021 mitochondrial ribosomal protein L39 - NCBI gene 100521866
ENSSSCP00000024105	25	81007	2	1	2	1	0.06	ENSSSCG00000040296 enoyl-CoA hydratase and 3-hydroxyacyl CoA dehydrogenase - NCBI gene 448846
ENSSSCP00000014250	25	107630	2	1	2	1	0.04	ENSSSCG00000013405 eukaryotic translation initiation factor 4 gamma 2 - NCBI gene 100520826
ENSSSCP00000004019	25	109653	3	1	3	1	0.04	ENSSSCG00000003712 oxysterol binding protein like 1A - NCBI gene 100511459
ENSSSCP00000006334	25	26707	1	1	1	1	0.18	ENSSSCG00000005925 exosome component 4 - NCBI gene 100511875
ENSSSCP00000025985	25	103430	1	1	1	1	0.04	ENSSSCG00000027378 SH3 and PX domains 2B - NCBI gene 100524286
ENSSSCP00000035217	25	44466	1	1	1	1	0.10	ENSSSCG00000031262 thioredoxin interacting protein - NCBI gene 733688
ENSSSCP00000057629	25	10373	1	1	1	1	0.51	ENSSSCG00000031255 descr. not available
ENSSSCP00000003781	25	65642	1	1	1	1	0.07	ENSSSCG00000003483 peptidyl arginine deiminase 4 - NCBI gene 100524749
ENSSSCP00000005123	25	22460	2	1	2	1	0.22	ENSSSCG00000004751 calcineurin like EF-hand protein 1 - NCBI gene 100621371
ENSSSCP00000005924	25	28211	2	1	2	1	0.17	ENSSSCG00000005528 NADH:ubiquinone oxidoreductase subunit A8 - NCBI gene 100154443
ENSSSCP00000020931	25	114308	1	1	1	1	0.04	ENSSSCG00000020694 desmoglein 1 - NCBI gene 641355
ENSSSCP00000019751	25	42339	1	1	1	1	0.11	ENSSSCG00000029279 G protein subunit alpha 11 - NCBI gene 733588
ENSSSCP00000034453	25	29781	5	1	4	1	0.16	ENSSSCG00000037032 deoxyribonuclease 1 like 1 - NCBI gene 654408
ENSSSCP00000004472	25	31233	1	1	1	1	0.15	ENSSSCG00000004140 vesicle trafficking 1 - NCBI gene 100155445
ENSSSCP00000006612	25	210796	3	1	3	1	0.02	ENSSSCG00000006201 ADP ribosylation factor guanine nucleotide exchange factor 1 - NCBI gene 100156861
ENSSSCP00000024818	24	35341	1	1	1	1	0.13	ENSSSCG00000025303 family with sequence similarity 50 member A - NCBI gene 100623080
ENSSSCP00000020663	24	29631	2	1	2	1	0.16	ENSSSCG00000027907 basigin (Ok blood group) - NCBI gene 100141312
ENSSSCP00000026044	24	136213	1	1	1	1	0.03	ENSSSCG00000030420 golgi glycoprotein 1 - NCBI gene 100622584
ENSSSCP00000003803	24	130082	1	1	1	1	0.04	ENSSSCG00000003503 von Willebrand factor A domain containing 5B1 - NCBI gene 100515085
ENSSSCP00000029675	24	6403	1	1	1	1	0.90	ENSSSCG00000030849 ribosomal protein L39 - NCBI gene 100515520
ENSSSCP00000018213	24	71696	1	1	1	1	0.06	ENSSSCG00000017190 exocyst complex component 7 - NCBI gene 100623170
ENSSSCP00000041285	24	21685	3	1	2	1	0.22	ENSSSCG00000031117 dihydrofolate reductase - NCBI gene 100525912
ENSSSCP00000011435	24	37587	2	1	2	1	0.12	ENSSSCG00000010726 BUB3 mitotic checkpoint protein - NCBI gene 100156053
ENSSSCP00000036829	24	95216	1	1	1	1	0.05	ENSSSCG00000031488 Rho GTPase activating protein 17 - NCBI gene 100521615
ENSSSCP00000023719	24	75650	1	1	1	1	0.06	ENSSSCG00000028620 ATP binding cassette subfamily D member 3 - NCBI gene 100626343
ENSSSCP00000023094	24	52219	3	2	3	2	0.19	ENSSSCG00000029602 WD repeat domain 37 - NCBI gene 100625330
ENSSSCP00000026463	24	59312	2	1	2	1	0.08	ENSSSCG00000028004 Ras and Rab interactor 2 - NCBI gene 100625676
ENSSSCP00000045738	24	19233	1	1	1	1	0.26	ENSSSCG00000016724 mitochondrial ribosomal protein S24 - NCBI gene 100524778
ENSSSCP00000005632	23	231257	3	2	3	2	0.04	ENSSSCG00000005240 dedicator of cytokinesis 8 - NCBI gene 100153522
ENSSSCP00000018832	24	184841	1	1	1	1	0.02	ENSSSCG00000017773 SPT6 homolog histone chaperone and transcription elongation factor - NCBI gene 100517854
ENSSSCP00000031744	24	20761	2	1	2	1	0.23	ENSSSCG00000039612 malignant T-cell-amplified sequence 1 - NCBI gene 100738684
ENSSSCP00000045575	24	15822	1	1	1	1	0.31	ENSSSCG00000036494 ergosterol biosynthesis 28 homolog - NCBI gene 100312958
ENSSSCP00000002712	24	82881	1	1	1	1	0.06	ENSSSCG00000002505 poly(A) polymerase alpha - NCBI gene 100156323
ENSSSCP00000041695	24	24938	2	1	2	1	0.19	ENSSSCG00000031600 synaptogyrin 2 - NCBI gene 110255959
ENSSSCP00000026023	24	72630	1	1	1	1	0.06	ENSSSCG00000026142 tyrosine kinase non receptor 1 - NCBI gene 100621720
ENSSSCP00000006175	24	122393	1	1	1	1	0.04	ENSSSCG00000005761 protein phosphatase 1 regulatory subunit 26 - NCBI gene 100519641
ENSSSCP00000019919	24	42718	2	1	2	1	0.11	ENSSSCG00000028696 flap structure-specific endonuclease 1 - NCBI gene 100517749
ENSSSCP00000015200	24	9818	1	1	1	1	0.55	ENSSSCG00000014289 cytochrome b-c1 complex subunit 8 - NCBI gene 100524308
ENSSSCP00000010100	24	105330	4	1	4	1	0.04	ENSSSCG00000009460 DIS3 homolog exosome endoribonuclease and 3'-5' exoribonuclease - NCBI gene 100521470
ENSSSCP00000017295	24	23217	1	1	1	1	0.21	ENSSSCG00000016323 COP9 signalosome subunit 8 - NCBI gene 100515865
ENSSSCP00000048874	24	113045	2	1	2	1	0.04	ENSSSCG00000035148 zinc finger protein 268 - NCBI gene 100154415
ENSSSCP00000007985	24	49135	1	1	1	1	0.09	ENSSSCG00000007494 cleavage stimulation factor subunit 1 - NCBI gene 100126292
ENSSSCP00000018389	24	67926	1	1	1	1	0.07	ENSSSCG00000017355 granulin precursor - NCBI gene 733645
ENSSSCP00000005129	24	111497	3	2	3	2	0.08	ENSSSCG00000004757 VPS18 core subunit of CORVET and HOPS complexes - NCBI gene 100153351
ENSSSCP00000006187	24	37022	1	1	1	1	0.13	ENSSSCG00000005773 ribosome binding factor A - NCBI gene 100158215
ENSSSCP00000004618	24	43520	1	1	1	1	0.11	ENSSSCG00000004276 small ArfGAP 1 - NCBI gene 100513326
ENSSSCP00000006315	24	160564	3	1	3	1	0.03	ENSSSCG00000005906 cleavage and polyadenylation specific factor 1 - NCBI gene 100514403
ENSSSCP00000006535	24	35637	2	2	2	2	0.28	ENSSSCG00000006126 2 4-dienoyl-CoA reductase 1 - NCBI gene 503544
ENSSSCP00000008012	24	27248	1	1	1	1	0.18	ENSSSCG00000007514 VAMP associated protein B and C - NCBI gene 100144536
ENSSSCP00000052261	24	11456	1	1	1	1	0.45	ENSSSCG00000037463 mitochondrial ribosomal protein S36 - NCBI gene 100516116
ENSSSCP00000015126	24	18988	1	1	1	1	0.26	ENSSSCG00000037595 adaptor related protein complex 3 subunit sigma 1 - NCBI gene 100736866
ENSSSCP00000011142	24	55717	1	1	1	1	0.08	ENSSSCG00000010452 interferon-induced protein with tetratricopeptide repeats 1 - NCBI gene 100153038
ENSSSCP00000018544	23	12477	1	1	1	1	0.41	ENSSSCG00000017496 migration and invasion enhancer 1 - NCBI gene 100516461
ENSSSCP00000007635	23	42618	3	1	3	1	0.11	ENSSSCG00000007173 isocitrate dehydrogenase 3 (NAD(+)) beta - NCBI gene 733641
ENSSSCP00000044084	23	43274	1	1	1	1	0.11	ENSSSCG00000037221 farnesyltransferase CAAX box alpha - NCBI gene 100627556
ENSSSCP00000008970	23	216554	2	1	2	1	0.02	ENSSSCG00000008406 coiled-coil domain containing 88A - NCBI gene 100514454
ENSSSCP00000008628	23	122521	2	1	2	1	0.04	ENSSSCG00000008079 constitutive coactivator of PPAR-gamma-like protein 1 - NCBI gene 100514399
ENSSSCP00000002232	23	56947	2	2	2	2	0.17	ENSSSCG00000002041 solute carrier family 7 member 7 - NCBI gene 100037972
ENSSSCP00000013037	23	286193	4	1	4	1	0.02	ENSSSCG00000012251 ubiquitin specific peptidase 9 X-linked - NCBI gene 100628154
ENSSSCP00000013959	23	90401	2	1	2	1	0.05	ENSSSCG00000013125 oxysterol binding protein - NCBI gene 100515007
ENSSSCP00000011616	23	107036	1	1	1	1	0.04	ENSSSCG00000010897 zinc finger and BTB domain containing 41 - NCBI gene 100627731
ENSSSCP00000010627	23	271363	1	1	1	1	0.02	ENSSSCG00000009957 myosin XVIIIB - NCBI gene 100154025
ENSSSCP00000018836	23	41758	1	1	1	1	0.11	ENSSSCG00000017777 flotillin 2 - NCBI gene 100518752
ENSSSCP00000018994	23	11285	1	1	1	1	0.46	ENSSSCG00000017929 ribonuclease K - NCBI gene 100620510
ENSSSCP00000013651	23	53930	1	1	1	1	0.09	ENSSSCG00000012841 patatin like phospholipase domain containing 2 - NCBI gene 100049704
ENSSSCP00000010794	23	34717	2	1	2	1	0.14	ENSSSCG00000010121 ubiquitin recognition factor in ER associated degradation 1 - NCBI gene 100153062
ENSSSCP00000013753	23	27015	1	1	1	1	0.18	ENSSSCG00000012934 copper chaperone for superoxide dismutase - NCBI gene 414913
ENSSSCP00000002977	23	82379	2	1	2	1	0.06	ENSSSCG00000002759 component of oligomeric golgi complex 8 - NCBI gene 100517220
ENSSSCP00000028307	23	66144	1	1	1	1	0.07	ENSSSCG00000011795 insulin like growth factor 2 mRNA binding protein 2 - NCBI gene 100157731
ENSSSCP00000016654	23	73280	1	1	1	1	0.06	ENSSSCG00000015714 coiled-coil domain containing 93 - NCBI gene 100155996
ENSSSCP00000032629	23	37655	5	1	5	1	0.12	ENSSSCG00000008316 N-acetylglucosamine kinase - NCBI gene 100523729
ENSSSCP00000003958	23	12701	2	1	2	1	0.41	ENSSSCG00000003653 NADH:ubiquinone oxidoreductase subunit S5 - NCBI gene 100514655
ENSSSCP00000009723	23	99162	1	1	1	1	0.05	ENSSSCG00000009114 serine protease 12 - NCBI gene 100524882
ENSSSCP00000039665	23	88901	1	1	1	1	0.05	ENSSSCG00000031123 peptidylprolyl isomerase G - NCBI gene 100155786
ENSSSCP00000015264	23	46714	1	1	1	1	0.10	ENSSSCG00000014349 transmembrane protein 173 - NCBI gene 100217389
ENSSSCP00000019927	23	78496	3	2	3	2	0.12	ENSSSCG00000021418 lanosterol synthase - NCBI gene 100625138
ENSSSCP00000017767	22	111081	1	1	1	1	0.04	ENSSSCG00000016772 VPS41 subunit of HOPS complex - NCBI gene 100519233
ENSSSCP00000012470	22	106990	1	1	1	1	0.04	ENSSSCG00000011699 HPS3 biogenesis of lysosomal organelles complex 2 subunit 1 - NCBI gene 100049673
ENSSSCP00000005565	22	40070	2	1	2	1	0.12	ENSSSCG00000005177 SH3 domain containing GRB2 like 2 endophilin A1 - NCBI gene 100155580
ENSSSCP00000019399	22	64102	1	1	1	1	0.07	ENSSSCG00000024486 hook microtubule tethering protein 3 - NCBI gene 100626498
ENSSSCP00000026369	22	66947	1	1	1	1	0.07	ENSSSCG00000022353 Rap1 GTPase-GDP dissociation stimulator 1 - NCBI gene 100622342
ENSSSCP00000004682	22	89816	5	1	5	1	0.05	ENSSSCG00000004339 UFM1 specific ligase 1 - NCBI gene 100153617
ENSSSCP00000024494	22	29609	1	1	1	1	0.16	ENSSSCG00000029130 elastase neutrophil expressed - NCBI gene 100522182
ENSSSCP00000003770	22	89965	1	1	1	1	0.05	ENSSSCG00000003472 Rho guanine nucleotide exchange factor 19 - NCBI gene 100521628
ENSSSCP00000006406	22	43560	1	1	1	1	0.11	ENSSSCG00000005997 collagen type XIV alpha 1 chain - NCBI gene 100158059
ENSSSCP00000008604	22	15622	1	1	1	1	0.32	ENSSSCG00000008056 ATPase H+ transporting V0 subunit c - NCBI gene 100518959
ENSSSCP00000026539	22	94679	1	1	1	1	0.05	ENSSSCG00000024424 family with sequence similarity 91 member A1 - NCBI gene 100625756
ENSSSCP00000010613	22	112030	2	1	2	1	0.04	ENSSSCG00000009946 spliceosome associated factor 3 U4/U6 recycling protein - NCBI gene 100152586
ENSSSCP00000024793	22	49314	2	1	2	1	0.09	ENSSSCG00000025151 vacuolar protein sorting 4 homolog A - NCBI gene 100627841
ENSSSCP00000009743	22	21102	1	1	1	1	0.23	ENSSSCG00000009137 GAR1 ribonucleoprotein - NCBI gene 100516629
ENSSSCP00000045040	22	22507	1	1	1	1	0.21	ENSSSCG00000033602 ubiquitin conjugating enzyme E2 K - NCBI gene 780416
ENSSSCP00000006173	22	31894	1	1	1	1	0.15	ENSSSCG00000005759 mitochondrial ribosomal protein S2 - NCBI gene 100518410
ENSSSCP00000012664	22	47244	1	1	1	1	0.10	ENSSSCG00000011889 glycogen synthase kinase 3 beta - NCBI gene 100126852
ENSSSCP00000010699	22	40832	2	1	2	1	0.11	ENSSSCG00000010029 developmentally regulated GTP binding protein 1 - NCBI gene 100157976
ENSSSCP00000031150	22	12477	1	1	1	1	0.41	ENSSSCG00000033461 descr. not available
ENSSSCP00000000465	22	83589	2	2	2	2	0.11	ENSSSCG00000000437 Rho GTPase activating protein 9 - NCBI gene 100518732
ENSSSCP00000018180	22	65332	1	1	1	1	0.07	ENSSSCG00000021040 solute carrier family 26 member 11 - NCBI gene 100191010
ENSSSCP00000011165	22	235437	2	1	2	1	0.02	ENSSSCG00000010476 myoferlin - NCBI gene 100154898
ENSSSCP00000000743	22	219209	5	1	5	1	0.02	ENSSSCG00000000697 chromodomain helicase DNA binding protein 4 - NCBI gene 100515610
ENSSSCP00000006786	22	16744	1	1	1	1	0.30	ENSSSCG00000006366 prefoldin subunit 2 - NCBI gene 100152852
ENSSSCP00000020320	22	40039	1	1	1	1	0.12	ENSSSCG00000040479 nudE neurodevelopment protein 1 - NCBI gene 100621632
ENSSSCP00000026427	22	26701	1	1	1	1	0.18	ENSSSCG00000029652 transmembrane BAX inhibitor motif containing 6 - NCBI gene 396907
ENSSSCP00000018138	21	68798	1	1	1	1	0.07	ENSSSCG00000017121 solute carrier family 6 member 3 - NCBI gene 100521346
ENSSSCP00000004646	21	62870	1	1	1	1	0.07	ENSSSCG00000004303 arginyl-tRNA synthetase 2 mitochondrial - NCBI gene 100518457
ENSSSCP00000034417	21	165188	1	1	1	1	0.03	ENSSSCG00000032957 protein tyrosine phosphatase non-receptor type 23 - NCBI gene 100158195
ENSSSCP00000048888	21	39000	1	1	1	1	0.12	ENSSSCG00000028123 beta-galactosidase-1-like protein 2 - NCBI gene 110255463
ENSSSCP00000019585	21	32883	1	1	1	1	0.14	ENSSSCG00000023187 of 1 Hsap:vav guanine nucleotide exchange factor 3 - HGNC:12659
ENSSSCP00000016412	21	278496	1	1	1	1	0.02	ENSSSCG00000015480 proline rich coiled-coil 2C - NCBI gene 100157197
ENSSSCP00000021687	21	17189	1	1	1	1	0.29	ENSSSCG00000022507 RNA polymerase II subunit H - NCBI gene 100628241
ENSSSCP00000031801	21	79098	1	1	1	1	0.06	ENSSSCG00000009881 2'-5'-oligoadenylate synthetase 2 - NCBI gene 595128
ENSSSCP00000018255	21	54070	1	1	1	1	0.09	ENSSSCG00000017230 transmembrane protein 104 - NCBI gene 100513429
ENSSSCP00000011584	21	47873	1	1	1	1	0.10	ENSSSCG00000010866 saccharopine dehydrogenase (putative) - NCBI gene 100512485
ENSSSCP00000012289	21	50264	1	1	1	1	0.09	ENSSSCG00000011529 tRNA nucleotidyl transferase 1 - NCBI gene 100153838
ENSSSCP00000003543	21	53287	2	1	2	1	0.09	ENSSSCG00000003267 membrane bound O-acyltransferase domain containing 7 - NCBI gene 100521498
ENSSSCP00000018186	21	52699	1	1	1	1	0.09	ENSSSCG00000017163 ectonucleotide pyrophosphatase/phosphodiesterase 7 - NCBI gene 100514726
ENSSSCP00000033620	21	106634	6	1	6	1	0.04	ENSSSCG00000007109 5'-3' exoribonuclease 2 - NCBI gene 100517201
ENSSSCP00000016896	21	42864	1	1	1	1	0.11	ENSSSCG00000015943 golgi reassembly stacking protein 2 - NCBI gene 100154960
ENSSSCP00000018085	21	124092	2	1	2	1	0.04	ENSSSCG00000017069 La ribonucleoprotein domain family member 1 - NCBI gene 100525545
ENSSSCP00000004167	21	74490	1	1	1	1	0.06	ENSSSCG00000003851 carnitine palmitoyltransferase 2 - NCBI gene 100519491
ENSSSCP00000003669	21	63599	1	1	1	1	0.07	ENSSSCG00000003384 DnaJ heat shock protein family (Hsp40) member C11 - NCBI gene 100518845
ENSSSCP00000040600	21	209960	1	1	1	1	0.02	ENSSSCG00000040732 WD repeat domain 81 - NCBI gene 100524762
ENSSSCP00000021744	21	90163	2	1	2	1	0.05	ENSSSCG00000022492 adenosine monophosphate deaminase 3 - NCBI gene 100620914
ENSSSCP00000023961	21	52186	1	1	1	1	0.09	ENSSSCG00000026018 major facilitator superfamily domain containing 1 - NCBI gene 100621077
ENSSSCP00000034215	21	23425	1	1	1	1	0.21	ENSSSCG00000035058 phosphotyrosine interaction domain containing 1 - NCBI gene 100302508
ENSSSCP00000026926	21	56518	1	1	1	1	0.08	ENSSSCG00000027205 lysophosphatidylcholine acyltransferase 3 - NCBI gene 100627653
ENSSSCP00000011963	20	75523	2	1	2	1	0.06	ENSSSCG00000011214 N-glycanase 1 - NCBI gene 100522951
ENSSSCP00000017267	20	126209	2	1	2	1	0.04	ENSSSCG00000016298 inositol polyphosphate-5-phosphatase D - NCBI gene 100526019
ENSSSCP00000011143	20	56196	1	1	1	1	0.08	ENSSSCG00000010454 interferon-induced protein with tetratricopeptide repeats 5 - NCBI gene 100151816
ENSSSCP00000034776	20	104923	1	1	1	1	0.04	ENSSSCG00000006950 WD repeat domain 63 - NCBI gene 100157444
ENSSSCP00000006486	20	51097	1	1	1	1	0.09	ENSSSCG00000006074 serine/threonine kinase 3 - NCBI gene 100524741
ENSSSCP00000000791	20	51486	3	1	3	1	0.09	ENSSSCG00000000743 FKBP prolyl isomerase 4 - NCBI gene 100337672
ENSSSCP00000019950	20	91540	2	1	2	1	0.05	ENSSSCG00000025488 minichromosome maintenance complex component 3 - NCBI gene 100154824
ENSSSCP00000036570	20	90815	3	1	3	1	0.05	ENSSSCG00000034502 hexose-6-phosphate dehydrogenase/glucose 1-dehydrogenase - NCBI gene 110261091
ENSSSCP00000056308	20	39871	2	1	2	1	0.12	ENSSSCG00000027827 UDP-galactose-4-epimerase - NCBI gene 100621392
ENSSSCP00000009081	20	34111	1	1	1	1	0.14	ENSSSCG00000008515 mediator of cell motility 1 - NCBI gene 100513790
ENSSSCP00000055743	20	34270	1	1	1	1	0.14	ENSSSCG00000006261 transcription elongation factor A1 - NCBI gene 100157724
ENSSSCP00000051024	20	31596	1	1	1	1	0.15	ENSSSCG00000032740 transmembrane protein 106B - NCBI gene 100512621
ENSSSCP00000012449	20	305257	2	1	2	1	0.01	ENSSSCG00000011679 ATR serine/threonine kinase - NCBI gene 100516227
ENSSSCP00000040281	20	45258	2	1	2	1	0.10	ENSSSCG00000036154 choline kinase beta - NCBI gene 100505461
ENSSSCP00000019782	20	38591	1	1	1	1	0.12	ENSSSCG00000026617 eukaryotic translation initiation factor 2 subunit beta - NCBI gene 100621044
ENSSSCP00000031629	20	246490	2	1	2	1	0.02	ENSSSCG00000034854 SEC16 homolog A endoplasmic reticulum export factor - NCBI gene 102163628
ENSSSCP00000007492	20	87466	1	1	1	1	0.05	ENSSSCG00000007030 inhibitor of nuclear factor kappa B kinase subunit beta - NCBI gene 100101471
ENSSSCP00000011518	20	37767	1	1	1	1	0.12	ENSSSCG00000010802 ubiquitin C-terminal hydrolase L5 - NCBI gene 100144472
ENSSSCP00000007508	20	79279	1	1	1	1	0.06	ENSSSCG00000007046 tRNA methyltransferase 6 - NCBI gene 100155529
ENSSSCP00000017966	20	75340	1	1	1	1	0.06	ENSSSCG00000016957 CD180 molecule - NCBI gene 397644
ENSSSCP00000014814	20	128704	2	1	2	1	0.04	ENSSSCG00000013934 cartilage intermediate layer protein 2 - NCBI gene 100518061
ENSSSCP00000042411	20	18634	1	1	1	1	0.26	ENSSSCG00000039894 CD99 molecule (Xg blood group) - HGNC:7082
ENSSSCP00000056482	20	43753	2	1	2	1	0.11	ENSSSCG00000004943 mitogen-activated protein kinase kinase 1 - NCBI gene 100233191
ENSSSCP00000011684	19	84507	1	1	1	1	0.05	ENSSSCG00000010956 N(alpha)-acetyltransferase 35 NatC auxiliary subunit - NCBI gene 100517363
ENSSSCP00000019205	19	51429	2	1	2	1	0.09	ENSSSCG00000027348 WAS/WASL interacting protein family member 1 - NCBI gene 100154822
ENSSSCP00000020292	19	37074	1	1	1	1	0.13	ENSSSCG00000024912 WD repeat domain 5 - NCBI gene 100156729
ENSSSCP00000048226	19	12145	1	1	1	1	0.43	ENSSSCG00000021991 NADH:ubiquinone oxidoreductase subunit V3 - NCBI gene 100620809
ENSSSCP00000032638	19	34722	1	1	1	1	0.14	ENSSSCG00000024134 monoglyceride lipase - NCBI gene 100233193
ENSSSCP00000032454	19	90154	3	2	3	2	0.10	ENSSSCG00000031147 ArfGAP with coiled-coil ankyrin repeat and PH domains 2 - NCBI gene 100627914
ENSSSCP00000009730	19	50840	1	1	1	1	0.09	ENSSSCG00000009123 calcium/calmodulin dependent protein kinase II delta - NCBI gene 397674
ENSSSCP00000012899	19	129828	2	1	2	1	0.04	ENSSSCG00000012118 toll like receptor 8 - NCBI gene 397384
ENSSSCP00000001062	19	42198	2	1	2	1	0.11	ENSSSCG00000000994 GDP-mannose 4 6-dehydratase - NCBI gene 100520846
ENSSSCP00000022684	19	35644	2	1	2	1	0.13	ENSSSCG00000024206 calcineurin like phosphoesterase domain containing 1 - NCBI gene 100627178
ENSSSCP00000012274	19	13352	1	1	1	1	0.38	ENSSSCG00000011516 eukaryotic translation initiation factor 4E family member 3 - NCBI gene 100525891
ENSSSCP00000010143	19	128576	1	1	1	1	0.04	ENSSSCG00000009497 multidrug resistance-associated protein 4-like - NCBI gene 102167784
ENSSSCP00000021940	19	65831	1	1	1	1	0.07	ENSSSCG00000023188 ariadne RBR E3 ubiquitin protein ligase 1 - NCBI gene 100511268
ENSSSCP00000018257	19	39566	1	1	1	1	0.12	ENSSSCG00000017232 SLC9A3 regulator 1 - NCBI gene 100233201
ENSSSCP00000041536	18	116494	3	1	3	1	0.04	ENSSSCG00000039089 pleckstrin homology and RhoGEF domain containing G4B - NCBI gene 110257259
ENSSSCP00000017259	18	149286	2	1	2	1	0.03	ENSSSCG00000016291 GRB10 interacting GYF protein 2 - NCBI gene 100155829
ENSSSCP00000024685	18	41438	1	1	1	1	0.11	ENSSSCG00000025401 cyclin dependent kinase 10 - NCBI gene 100233178
ENSSSCP00000037838	18	18448	1	1	1	1	0.27	ENSSSCG00000033521 descr. not available
ENSSSCP00000029166	18	76038	3	1	3	1	0.06	ENSSSCG00000012077 MX dynamin like GTPase 1 - NCBI gene 397128
ENSSSCP00000001143	18	28881	2	1	2	1	0.17	ENSSSCG00000001073 thiopurine S-methyltransferase - NCBI gene 100157630
ENSSSCP00000003886	18	44866	3	1	3	1	0.10	ENSSSCG00000003582 sphingomyelin phosphodiesterase acid like 3B - NCBI gene 100514109
ENSSSCP00000014051	18	160424	1	1	1	1	0.03	ENSSSCG00000013223 nucleoporin 160 - NCBI gene 100513973
ENSSSCP00000020257	18	61525	1	1	1	1	0.08	ENSSSCG00000022932 SNW domain containing 1 - NCBI gene 100623576
ENSSSCP00000011852	18	24494	1	1	1	1	0.20	ENSSSCG00000011113 nudix hydrolase 5 - NCBI gene 100511529
ENSSSCP00000013141	18	65687	1	1	1	1	0.07	ENSSSCG00000012347 5'-aminolevulinate synthase 2 - NCBI gene 100518817
ENSSSCP00000019233	18	44748	1	1	1	1	0.10	ENSSSCG00000027127 mitogen-activated protein kinase kinase 2 - NCBI gene 100525505
ENSSSCP00000002041	18	36283	1	1	1	1	0.13	ENSSSCG00000001866 reticulocalbin 2 - NCBI gene 100153840
ENSSSCP00000058033	18	21172	2	1	2	1	0.23	ENSSSCG00000037734 ubiquitin conjugating enzyme E2 M - NCBI gene 100621774
ENSSSCP00000026696	18	32692	1	1	1	1	0.14	ENSSSCG00000023091 peroxisomal biogenesis factor 19 - NCBI gene 100154884
ENSSSCP00000027292	18	36359	1	1	1	1	0.13	ENSSSCG00000028202 Ran GTPase activating protein 1 - NCBI gene 100153811
ENSSSCP00000018444	18	64219	1	1	1	1	0.07	ENSSSCG00000017407 GH3 domain containing - NCBI gene 100523395
ENSSSCP00000026195	18	151758	2	1	2	1	0.03	ENSSSCG00000024402 pregnancy zone protein - NCBI gene 100153288
ENSSSCP00000039824	18	25452	2	1	2	1	0.19	ENSSSCG00000037602 small nuclear ribonucleoprotein polypeptide B2 - NCBI gene 768116
ENSSSCP00000040349	18	73199	1	1	1	1	0.06	ENSSSCG00000035875 OS9 endoplasmic reticulum lectin - NCBI gene 110260688
ENSSSCP00000022003	18	20478	1	1	1	1	0.24	ENSSSCG00000024260 ribosomal protein L11 - NCBI gene 414422
ENSSSCP00000049101	18	35179	1	1	1	1	0.13	ENSSSCG00000038533 NSF attachment protein gamma - NCBI gene 100626395
ENSSSCP00000024538	18	65483	1	1	1	1	0.07	ENSSSCG00000021750 mex-3 RNA binding family member D - NCBI gene 100512764
ENSSSCP00000036849	18	17605	1	1	1	1	0.28	ENSSSCG00000038364 mitochondrial ribosomal protein L23 - NCBI gene 110259217
ENSSSCP00000007110	17	14686	1	1	1	1	0.34	ENSSSCG00000006667 bolA family member 1 - NCBI gene 100152975
ENSSSCP00000015150	17	153273	1	1	1	1	0.03	ENSSSCG00000014242 zinc finger protein 608 - NCBI gene 100512589
ENSSSCP00000021064	17	23678	1	1	1	1	0.20	ENSSSCG00000029741 RAS like proto-oncogene A - NCBI gene 100622254
ENSSSCP00000015855	17	12832	1	1	1	1	0.40	ENSSSCG00000014934 cysteine and histidine rich domain containing 1 - NCBI gene 100134961
ENSSSCP00000053079	17	34183	1	1	1	1	0.14	ENSSSCG00000034707 olfactory receptor 6C75-like - NCBI gene 100513710
ENSSSCP00000059107	17	19610	1	1	1	1	0.25	ENSSSCG00000031593 nudix hydrolase 3 - NCBI gene 100737442
ENSSSCP00000004298	17	37144	1	1	1	1	0.13	ENSSSCG00000003976 nuclear transcription factor Y subunit gamma - NCBI gene 100525647
ENSSSCP00000025214	17	102741	2	1	2	1	0.04	ENSSSCG00000027293 transportin 1 - NCBI gene 100627484
ENSSSCP00000005359	17	89173	1	1	1	1	0.05	ENSSSCG00000004983 MIA SH3 domain ER export factor 2 - NCBI gene 100155295
ENSSSCP00000016502	17	106689	2	1	2	1	0.04	ENSSSCG00000015566 ER degradation enhancing alpha-mannosidase like protein 3 - NCBI gene 100625293
ENSSSCP00000015228	17	74929	1	1	1	1	0.06	ENSSSCG00000014316 transforming growth factor beta induced - NCBI gene 100519300
ENSSSCP00000021499	17	145083	1	1	1	1	0.03	ENSSSCG00000026596 synergin gamma - NCBI gene 100624012
ENSSSCP00000055460	17	20950	2	1	2	1	0.23	ENSSSCG00000031493 cytochrome b-245 alpha polypeptide - NCBI gene 397507
[truncated: 22 more rows]

## Sheet: #4_Macrophages Mock3
Accession	Score	Mass	Num. of matches	Num. of significant matches	Num. of sequences	Num. of significant sequences	emPAI	Description
ENSSSCP00000033222	3040	283053	65	59	60	55	1.55	ENSSSCG00000033299 filamin A - NCBI gene 733585
ENSSSCP00000031624	2544	53692	49	45	29	29	15.72	ENSSSCG00000011033 vimentin - NCBI gene 100522394
ENSSSCP00000010300	68	104026	4	2	3	2	0.09	ENSSSCG00000009648 neurofilament medium - NCBI gene 100625407
ENSSSCP00000028087	2454	42108	46	43	13	13	5.68	ENSSSCG00000028355 actin gamma 1 - NCBI gene 397653
ENSSSCP00000005172	607	42334	26	24	11	11	3.35	ENSSSCG00000004803 actin alpha cardiac muscle 1 - NCBI gene 100152267
ENSSSCP00000005711	2108	271827	48	43	47	43	1.03	ENSSSCG00000005317 talin 1 - NCBI gene 100157220
ENSSSCP00000001984	2004	189757	43	39	39	35	1.40	ENSSSCG00000001814 IQ motif containing GTPase activating protein 1 - NCBI gene 100157656
ENSSSCP00000024473	1900	47600	39	35	14	13	3.89	ENSSSCG00000022343 enolase 1 - NCBI gene 100738870
ENSSSCP00000052979	1856	610527	91	69	88	68	0.64	ENSSSCG00000039094 plectin - NCBI gene 110260403
ENSSSCP00000016063	1820	72123	30	30	23	23	3.99	ENSSSCG00000015140 heat shock protein family A (Hsp70) member 8 - NCBI gene 100511890
ENSSSCP00000055982	1510	72338	31	31	26	26	5.36	ENSSSCG00000005601 heat shock protein family A (Hsp70) member 5 - NCBI gene 407060
ENSSSCP00000002468	438	69267	9	9	8	8	0.67	ENSSSCG00000002274 heat shock protein family A (Hsp70) member 2 - NCBI gene 100621324
ENSSSCP00000058891	301	74320	10	8	10	8	0.62	ENSSSCG00000029160 of 2 Hsap:heat shock protein family A (Hsp70) member 1B - HGNC:5233
ENSSSCP00000000149	1797	227282	43	40	40	38	1.20	ENSSSCG00000000145 myosin heavy chain 9 - NCBI gene 396904
ENSSSCP00000023848	123	228913	5	3	4	3	0.06	ENSSSCG00000027407 myosin heavy chain 14 - NCBI gene 100524748
ENSSSCP00000023127	1742	191100	40	38	37	35	1.27	ENSSSCG00000022659 clathrin heavy chain - NCBI gene 100271929
ENSSSCP00000009706	1539	36240	33	30	18	17	10.56	ENSSSCG00000009097 annexin A5 - NCBI gene 100521982
ENSSSCP00000049224	369	36303	14	11	14	11	2.83	ENSSSCG00000008336 annexin A4 - NCBI gene 100312960
ENSSSCP00000010045	1441	70787	31	28	23	23	4.15	ENSSSCG00000009412 lymphocyte cytosolic protein 1 - NCBI gene 100156254
ENSSSCP00000031235	1356	81018	22	21	20	19	2.01	ENSSSCG00000037508 gelsolin - HGNC:4620
ENSSSCP00000026108	1349	68479	26	23	18	16	2.68	ENSSSCG00000021408 transketolase - NCBI gene 100127150
ENSSSCP00000002108	1331	58411	23	22	19	18	3.60	ENSSSCG00000001930 pyruvate kinase muscle - NCBI gene 100158154
ENSSSCP00000000432	1329	48631	31	26	18	17	6.48	ENSSSCG00000000405 ATP synthase F1 subunit beta - NCBI gene 100157156
ENSSSCP00000011774	1329	167056	32	30	28	27	1.18	ENSSSCG00000011038 mannose receptor C-type 1 - NCBI gene 445003
ENSSSCP00000021325	1260	84608	25	22	21	20	1.88	ENSSSCG00000026043 transglutaminase 3 - NCBI gene 100153042
ENSSSCP00000005064.SP	1254	54631	30	28	23	23	6.67	ENSSSCG00000004700 protein disulfide isomerase family A member 3 - NCBI gene 100156204
ENSSSCP00000001076	1187	51749	31	25	15	14	4.13	ENSSSCG00000001379 tubulin beta class I - NCBI gene 733686
ENSSSCP00000032857	858	50274	25	20	13	11	2.77	ENSSSCG00000033655 tubulin beta-2A chain - NCBI gene 100624785
ENSSSCP00000037850	817	50255	25	19	13	12	2.77	ENSSSCG00000037046 tubulin beta 4B class IVb - NCBI gene 100516352
ENSSSCP00000037224	1161	59765	27	24	21	18	3.13	ENSSSCG00000004499 ATP synthase F1 subunit alpha - NCBI gene 100157880
ENSSSCP00000036671	1142	37464	20	17	15	12	3.64	ENSSSCG00000036350 heterogeneous nuclear ribonucleoprotein A2/B1 - NCBI gene 100521762
ENSSSCP00000016940	481	39799	10	8	9	7	1.18	ENSSSCG00000015988 heterogeneous nuclear ribonucleoprotein A3 - NCBI gene 100516520
ENSSSCP00000000304	351	34289	11	11	9	9	2.19	ENSSSCG00000000288 heterogeneous nuclear ribonucleoprotein A1 - NCBI gene 768103
ENSSSCP00000035113	1137	39852	19	18	13	12	3.75	ENSSSCG00000032556 aldolase fructose-bisphosphate A - NCBI gene 110260081
ENSSSCP00000018818	146	39751	2	2	2	2	0.25	ENSSSCG00000017759 aldolase fructose-bisphosphate C - NCBI gene 100512013
ENSSSCP00000000201	1125	50804	21	20	14	14	3.06	ENSSSCG00000000190 tubulin alpha 1a - NCBI gene 100135051
ENSSSCP00000017178	804	49605	18	17	11	11	2.21	ENSSSCG00000016216 tubulin alpha 4a - NCBI gene 100151951
ENSSSCP00000044358	1105	68018	31	29	26	24	5.27	ENSSSCG00000012365 moesin - NCBI gene 494458
ENSSSCP00000004385	417	69499	15	14	14	13	1.46	ENSSSCG00000004058 ezrin - NCBI gene 100152815
ENSSSCP00000015937	337	72249	11	11	10	10	0.97	ENSSSCG00000015013 radixin - NCBI gene 494457
ENSSSCP00000021740.SP	1048	59068	26	25	19	18	3.52	ENSSSCG00000026724 phospholipase B domain containing 1 - NCBI gene 100155493
ENSSSCP00000003094	1032	63257	18	18	16	16	2.31	ENSSSCG00000002873 glucose-6-phosphate isomerase - NCBI gene 397602
ENSSSCP00000030183	1027	83805	29	27	19	18	2.23	ENSSSCG00000024310 coagulation factor XIII A chain - NCBI gene 100153504
ENSSSCP00000001081	994	42658	25	23	22	20	8.89	ENSSSCG00000001011 serpin family B member 1 - NCBI gene 100155145
ENSSSCP00000005259	77	43049	4	3	4	3	0.36	ENSSSCG00000004888 serpin B8 - NCBI gene 100156248
ENSSSCP00000039887	981	16709	23	20	6	6	6.98	ENSSSCG00000037929 histone cluster 1 H2B family member j - HGNC:4761
ENSSSCP00000053257	979	62359	16	14	10	8	1.04	ENSSSCG00000032241 glycoprotein nmb - NCBI gene 100049669
ENSSSCP00000036066	967	44552	23	20	10	9	2.31	ENSSSCG00000040793 cathepsin D - NCBI gene 494568
ENSSSCP00000005658	962	39005	15	13	13	12	2.92	ENSSSCG00000005267 annexin A1 - NCBI gene 396942
ENSSSCP00000004935	927	38840	23	20	20	18	7.74	ENSSSCG00000004578 annexin A2 - NCBI gene 406192
ENSSSCP00000003687	924	52781	22	21	16	15	3.19	ENSSSCG00000003402 phosphogluconate dehydrogenase - NCBI gene 397546
ENSSSCP00000002743	881	85121	22	19	21	18	1.57	ENSSSCG00000002535 heat shock protein 90 alpha family class A member 1 - NCBI gene 397028
ENSSSCP00000001854	714	83543	19	16	18	15	1.35	ENSSSCG00000001701 heat shock protein 90 alpha family class B member 1 - NCBI gene 396742
ENSSSCP00000008491	136	81192	4	3	4	3	0.18	ENSSSCG00000007952 TNF receptor associated protein 1 - NCBI gene 100515536
ENSSSCP00000037737	863	94651	23	22	18	18	1.57	ENSSSCG00000025675 eukaryotic translation elongation factor 2 - NCBI gene 100624328
ENSSSCP00000018378	61	110378	4	3	4	3	0.13	ENSSSCG00000017346 elongation factor Tu GTP binding domain containing 2 - NCBI gene 100522208
ENSSSCP00000007807	857	71112	15	15	11	11	0.99	ENSSSCG00000028227 ribophorin II - NCBI gene 100154432
ENSSSCP00000017727	848	18086	15	15	9	9	21.96	ENSSSCG00000016737 peptidylprolyl isomerase A - NCBI gene 397637
ENSSSCP00000013868	831	76138	19	17	17	16	1.71	ENSSSCG00000013041 fermitin family member 3 - NCBI gene 100525326
ENSSSCP00000019528	822	63881	22	20	18	17	2.51	ENSSSCG00000025108 glucose-6-phosphate dehydrogenase - NCBI gene 100622986
ENSSSCP00000012697	805	68743	25	21	18	16	2.22	ENSSSCG00000011916 ATPase H+ transporting V1 subunit A - NCBI gene 445531
ENSSSCP00000000740	791	36041	20	18	10	9	3.93	ENSSSCG00000000694 glyceraldehyde-3-phosphate dehydrogenase - NCBI gene 396823
ENSSSCP00000029386	789	150958	24	19	22	19	0.76	ENSSSCG00000026806 DExH-box helicase 9 - NCBI gene 100514066
ENSSSCP00000024395.SP	779	35974	13	13	5	5	1.09	ENSSSCG00000023666 cathepsin B - NCBI gene 100037961
ENSSSCP00000006950	745	60279	13	13	8	8	0.95	ENSSSCG00000006522 glucosylceramidase beta - NCBI gene 449572
ENSSSCP00000006472	733	27899	13	12	9	9	3.15	ENSSSCG00000006062 tyrosine 3-monooxygenase/tryptophan 5-monooxygenase activation protein zeta - NCBI gene 780440
ENSSSCP00000007864	344	28209	10	9	7	7	2.49	ENSSSCG00000007381 tyrosine 3-monooxygenase/tryptophan 5-monooxygenase activation protein beta - NCBI gene 100153160
ENSSSCP00000008214	320	28456	11	8	8	6	1.96	ENSSSCG00000007692 tyrosine 3-monooxygenase/tryptophan 5-monooxygenase activation protein gamma - NCBI gene 100523057
ENSSSCP00000038227	315	29326	13	10	10	8	2.88	ENSSSCG00000038989 tyrosine 3-monooxygenase/tryptophan 5-monooxygenase activation protein epsilon - NCBI gene 100620600
ENSSSCP00000009207	241	28032	9	8	5	5	1.57	ENSSSCG00000008638 tyrosine 3-monooxygenase/tryptophan 5-monooxygenase activation protein theta - NCBI gene 100048964
ENSSSCP00000010705	195	28365	9	7	6	5	1.54	ENSSSCG00000010035 tyrosine 3-monooxygenase/tryptophan 5-monooxygenase activation protein eta - NCBI gene 100155504
ENSSSCP00000009582	715	54437	16	15	11	11	1.90	ENSSSCG00000008980 scavenger receptor class B member 2 - NCBI gene 414407
ENSSSCP00000019023	705	44692	20	19	16	15	4.41	ENSSSCG00000017957 eukaryotic translation initiation factor 4A1 - NCBI gene 100101929
ENSSSCP00000031656	399	41492	12	11	10	9	1.91	ENSSSCG00000011803 eukaryotic translation initiation factor 4A2 - NCBI gene 100101928
ENSSSCP00000018178	223	47096	8	6	8	6	0.76	ENSSSCG00000017155 eukaryotic translation initiation factor 4A3 - NCBI gene 100101926
ENSSSCP00000004843	700	49254	13	11	8	8	1.25	ENSSSCG00000004489 eukaryotic translation elongation factor 1 alpha 1 - NCBI gene 574059
ENSSSCP00000020994	696	56919	14	14	10	10	1.56	ENSSSCG00000028694 ATPase H+ transporting V1 subunit B2 - NCBI gene 106504095
ENSSSCP00000003976	684	51720	15	12	11	9	1.36	ENSSSCG00000003672 cyclase associated actin cytoskeleton regulatory protein 1 - NCBI gene 100621359
ENSSSCP00000010879	674	45983	11	10	8	8	1.39	ENSSSCG00000010203 heterogeneous nuclear ribonucleoprotein F - NCBI gene 100155475
ENSSSCP00000036176	474	49503	7	7	7	7	0.88	ENSSSCG00000033161 heterogeneous nuclear ribonucleoprotein H2 - NCBI gene 100627585
ENSSSCP00000014909	419	47343	7	7	7	7	0.93	ENSSSCG00000014022 heterogeneous nuclear ribonucleoprotein H1 - NCBI gene 100519535
ENSSSCP00000030683	674	523174	29	24	28	24	0.23	ENSSSCG00000000423 LDL receptor related protein 1 - NCBI gene 100514839
ENSSSCP00000003207	669	107682	22	19	20	18	1.11	ENSSSCG00000002965 actinin alpha 4 - NCBI gene 100517284
ENSSSCP00000025103	650	102884	17	15	14	13	0.76	ENSSSCG00000036702 actinin alpha 1 - NCBI gene 100513412
ENSSSCP00000016385	663	73263	22	20	20	18	2.18	ENSSSCG00000015453 protein disulfide isomerase family A member 4 - NCBI gene 100522203
ENSSSCP00000019235	662	55229	14	13	10	9	1.06	ENSSSCG00000025109 phospholipase D family member 3 - NCBI gene 100625322
ENSSSCP00000017574	649	102520	24	22	22	20	1.50	ENSSSCG00000016590 staphylococcal nuclease and tudor domain containing 1 - NCBI gene 100521760
ENSSSCP00000012195	641	286833	19	17	19	17	0.30	ENSSSCG00000011443 stabilin 1 - NCBI gene 100525609
ENSSSCP00000010111	631	35560	13	13	11	11	3.46	ENSSSCG00000009468 potassium channel tetramerization domain containing 12 - HGNC:14678
ENSSSCP00000026257	623	99985	15	12	15	12	0.71	ENSSSCG00000027946 major vault protein - NCBI gene 100622738
ENSSSCP00000011206	620	30018	13	13	9	9	4.05	ENSSSCG00000010517 phosphoglycerate mutase 1 - NCBI gene 100154776
ENSSSCP00000032557	605	377677	23	16	21	16	0.21	ENSSSCG00000033010 AHNAK nucleoprotein - NCBI gene 106504153
ENSSSCP00000039377	515	398803	21	15	19	15	0.18	ENSSSCG00000033010 AHNAK nucleoprotein - NCBI gene 106504153
ENSSSCP00000058334	596	23855	10	10	7	7	3.36	ENSSSCG00000032003 glutathione S-transferase P-like - NCBI gene 100739163
ENSSSCP00000020000	596	11360	23	18	9	9	92.68	ENSSSCG00000033065 histone H4 - NCBI gene 100621389
ENSSSCP00000005241	595	53100	12	12	11	11	1.52	ENSSSCG00000004870 carnosine dipeptidase 2 - NCBI gene 100158127
ENSSSCP00000000527	589	57750	12	11	12	11	1.34	ENSSSCG00000000496 chaperonin containing TCP1 subunit 2 - NCBI gene 100157776
ENSSSCP00000009202.SP	587	46410	8	8	8	8	1.15	ENSSSCG00000008633 protein disulfide isomerase family A member 6 - NCBI gene 100499564
ENSSSCP00000011056	580	61668	15	11	13	10	1.21	ENSSSCG00000010368 glutamate dehydrogenase 1 - NCBI gene 100157162
ENSSSCP00000032144	572	59828	9	8	8	7	0.68	ENSSSCG00000013421 polypyrimidine tract binding protein 1 - NCBI gene 397461
ENSSSCP00000007226	566	33167	10	7	9	7	1.54	ENSSSCG00000006775 capping actin protein of muscle Z-line subunit alpha 1 - NCBI gene 100037957
ENSSSCP00000017618	384	33132	8	7	8	7	1.55	ENSSSCG00000028113 capping actin protein of muscle Z-line subunit alpha 2 - NCBI gene 100037958
ENSSSCP00000038653	566	75569	9	9	9	9	0.70	ENSSSCG00000035690 splicing factor proline and glutamine rich - NCBI gene 110261143
ENSSSCP00000027184	144	62691	12	8	9	6	0.64	ENSSSCG00000023245 non-POU domain containing octamer binding - HGNC:7871
ENSSSCP00000013238	562	44945	16	13	13	10	1.96	ENSSSCG00000012440 phosphoglycerate kinase 1 - NCBI gene 407608
ENSSSCP00000053451	557	57341	18	16	15	14	2.20	ENSSSCG00000009889 aldehyde dehydrogenase 2 family member - NCBI gene 733685
ENSSSCP00000012376	556	69228	16	12	15	12	1.17	ENSSSCG00000011612 ribophorin I - NCBI gene 397606
ENSSSCP00000008796	555	39203	13	13	9	9	2.47	ENSSSCG00000008239 capping actin protein gelsolin like - NCBI gene 100519653
ENSSSCP00000014590	552	109002	15	12	15	12	0.64	ENSSSCG00000013720 mannosidase alpha class 2B member 1 - NCBI gene 100518647
ENSSSCP00000013057	550	118780	12	11	12	11	0.51	ENSSSCG00000012270 ubiquitin like modifier activating enzyme 1 - NCBI gene 100525439
ENSSSCP00000005260	549	45317	11	11	9	9	1.67	ENSSSCG00000004889 serpin family B member 10 - NCBI gene 100154994
ENSSSCP00000000070	548	86136	14	13	12	12	0.96	ENSSSCG00000000064 aconitase 2 - NCBI gene 396999
ENSSSCP00000014202	547	36880	18	17	13	13	5.07	ENSSSCG00000013366 lactate dehydrogenase A - NCBI gene 407245
ENSSSCP00000000606	244	41903	10	10	10	10	1.88	ENSSSCG00000000576 lactate dehydrogenase B - NCBI gene 102161427
ENSSSCP00000026450	547	48751	11	9	11	9	1.27	ENSSSCG00000022760 heterogeneous nuclear ribonucleoprotein K - NCBI gene 100622191
ENSSSCP00000032808	540	26563	9	8	4	4	1.29	ENSSSCG00000036013 trypsinogen - NCBI gene 100302368
ENSSSCP00000011877	538	50808	16	15	14	14	2.40	ENSSSCG00000011137 GDP dissociation inhibitor 2 - NCBI gene 414427
ENSSSCP00000016029	538	111655	14	12	12	11	0.55	ENSSSCG00000015106 hypoxia up-regulated 1 - NCBI gene 100516870
ENSSSCP00000012152	537	41009	12	12	9	9	1.95	ENSSSCG00000011399 G protein subunit alpha i2 - NCBI gene 397523
ENSSSCP00000007279	250	41090	7	6	7	6	0.91	ENSSSCG00000006824 G protein subunit alpha i3 - NCBI gene 100144421
ENSSSCP00000040165	127	44343	6	5	6	5	0.65	ENSSSCG00000039336 G protein subunit alpha 13 - NCBI gene 100522824
ENSSSCP00000030243	81	108321	5	5	5	5	0.23	ENSSSCG00000007520 GNAS complex locus - NCBI gene 100049657
ENSSSCP00000018672	533	51414	12	12	7	7	1.00	ENSSSCG00000017617 serine carboxypeptidase 1 - NCBI gene 100526072
ENSSSCP00000006648	526	32580	7	7	4	4	0.97	ENSSSCG00000006237 syndecan binding protein - NCBI gene 100151838
ENSSSCP00000010649	525	105250	15	13	14	12	0.67	ENSSSCG00000009978 adaptor related protein complex 1 subunit beta 1 - NCBI gene 100157709
ENSSSCP00000018767	380	106523	11	9	10	8	0.40	ENSSSCG00000017712 adaptor related protein complex 2 subunit beta 1 - NCBI gene 100620457
ENSSSCP00000005402	525	97901	19	17	18	16	1.08	ENSSSCG00000005024 glycogen phosphorylase L - NCBI gene 100141306
ENSSSCP00000005692	524	91685	21	19	15	13	1.18	ENSSSCG00000005300 valosin containing protein - NCBI gene 397524
ENSSSCP00000014135	520	62394	14	13	13	13	1.53	ENSSSCG00000013302 catalase - NCBI gene 397568
ENSSSCP00000020816	517	42888	8	8	6	6	1.07	ENSSSCG00000024059 vesicle amine transport 1 - NCBI gene 100625359
ENSSSCP00000008931	516	55816	13	11	11	9	1.05	ENSSSCG00000008368 UDP-glucose pyrophosphorylase 2 - NCBI gene 397040
ENSSSCP00000003088	516	55711	9	9	9	9	1.05	ENSSSCG00000002868 peptidase D - NCBI gene 100511084
ENSSSCP00000006818	514	22534	14	11	8	7	4.77	ENSSSCG00000006395 transgelin 2 - NCBI gene 100515893
ENSSSCP00000025866	512	42653	9	9	7	7	1.07	ENSSSCG00000025486 malate dehydrogenase 2 - NCBI gene 397039
ENSSSCP00000000402	503	17090	12	12	7	7	8.90	ENSSSCG00000039795 myosin light chain 6 - NCBI gene 396807
ENSSSCP00000002653	501	49479	7	6	4	3	0.43	ENSSSCG00000002452 legumain - NCBI gene 100154477
ENSSSCP00000007453	498	44882	17	16	11	10	1.97	ENSSSCG00000006995 N-acylsphingosine amidohydrolase 1 - NCBI gene 100512932
ENSSSCP00000000730	496	30828	10	9	9	8	2.14	ENSSSCG00000000685 triosephosphate isomerase 1 - NCBI gene 100157582
ENSSSCP00000039090.SP	493	54998	16	15	14	14	2.11	ENSSSCG00000039148 prolyl 4-hydroxylase subunit beta - NCBI gene 110255932
ENSSSCP00000053326	490	430643	36	25	34	23	0.28	ENSSSCG00000040738 dynein cytoplasmic 1 heavy chain 1 - NCBI gene 100037291
ENSSSCP00000029651	489	52087	14	12	14	12	1.79	ENSSSCG00000012822 membrane palmitoylated protein 1 - NCBI gene 100517992
ENSSSCP00000027846	487	32754	10	10	4	4	1.25	ENSSSCG00000016998 nucleophosmin 1 - NCBI gene 100525313
ENSSSCP00000008922	485	22891	10	10	8	8	4.63	ENSSSCG00000008359 RAB1A member RAS oncogene family - NCBI gene 595116
ENSSSCP00000031479	471	22359	12	12	9	9	6.14	ENSSSCG00000012954 RAB1B member RAS oncogene family - NCBI gene 100144502
ENSSSCP00000045312	275	24110	6	6	5	5	1.49	ENSSSCG00000005514 RAB14 member RAS oncogene family - NCBI gene 595112
ENSSSCP00000009139	240	22755	7	7	5	5	1.62	ENSSSCG00000008573 RAB10 member RAS oncogene family - NCBI gene 100526104
ENSSSCP00000014721	195	26842	5	4	4	3	0.64	ENSSSCG00000013848 RAB8A member RAS oncogene family - NCBI gene 100511006
ENSSSCP00000021149	175	23824	6	5	5	4	1.09	ENSSSCG00000026571 RAB8B member RAS oncogene family - NCBI gene 100153972
ENSSSCP00000003246	90	23262	5	3	4	2	0.46	ENSSSCG00000002996 RAB4B member RAS oncogene family - NCBI gene 100523381
ENSSSCP00000036543	483	73583	14	13	14	13	1.20	ENSSSCG00000013538 KH-type splicing regulatory protein - NCBI gene 100516780
ENSSSCP00000004075	217	69921	9	8	9	8	0.67	ENSSSCG00000003771 far upstream element binding protein 1 - NCBI gene 100525995
ENSSSCP00000006923	478	74416	22	19	20	18	2.13	ENSSSCG00000006496 lamin A/C - NCBI gene 100126859
ENSSSCP00000031883	477	18792	5	5	5	5	2.20	ENSSSCG00000012974 cofilin 1 - NCBI gene 445532
ENSSSCP00000036359	476	45017	16	14	8	8	1.96	ENSSSCG00000008358 actin related protein 2 - NCBI gene 100174962
ENSSSCP00000012785	473	79713	12	11	12	11	0.85	ENSSSCG00000012000 1 4-alpha-glucan branching enzyme 1 - NCBI gene 100156209
ENSSSCP00000046549	471	21343	8	8	6	6	3.22	ENSSSCG00000014540 ferritin heavy chain 1 - NCBI gene 397030
ENSSSCP00000014615.SP	465	46787	14	13	12	11	1.84	ENSSSCG00000013746 calreticulin - NCBI gene 100381266
ENSSSCP00000013706	460	93771	15	15	13	13	0.86	ENSSSCG00000012890 T cell immune regulator 1 ATPase H+ transporting V0 subunit a3 - NCBI gene 100521769
ENSSSCP00000026549	457	51579	9	9	8	8	0.99	ENSSSCG00000038055 coronin 1A - NCBI gene 100621483
ENSSSCP00000003753	456	26625	14	12	11	10	5.16	ENSSSCG00000003458 EF-hand domain family member D2 - NCBI gene 100520743
ENSSSCP00000011596	456	89156	11	10	10	9	0.57	ENSSSCG00000010877 heterogeneous nuclear ribonucleoprotein U - HGNC:5048
ENSSSCP00000007918	454	54420	15	11	9	8	1.46	ENSSSCG00000007431 cathepsin A - NCBI gene 100156798
ENSSSCP00000014458	452	125570	18	13	17	12	0.53	ENSSSCG00000013604 myosin IF - NCBI gene 100517998
ENSSSCP00000017733	443	118493	16	13	15	12	0.63	ENSSSCG00000016743 oxoglutarate dehydrogenase - NCBI gene 100515636
ENSSSCP00000039777	442	34508	9	8	9	8	1.79	ENSSSCG00000036014 ribosomal protein lateral stalk subunit P0 - NCBI gene 100049695
ENSSSCP00000036096	440	88517	17	14	15	12	0.93	ENSSSCG00000038320 P450 (cytochrome) oxidoreductase - NCBI gene 100170114
ENSSSCP00000003417	439	20037	8	8	7	7	4.71	ENSSSCG00000003153 ferritin light chain - NCBI gene 397035
ENSSSCP00000000906	432	56022	16	15	15	14	2.29	ENSSSCG00000000849 heat shock protein 90 beta family member 1 - NCBI gene 397191
ENSSSCP00000025015	424	38028	14	11	11	11	2.60	ENSSSCG00000027826 GTPase IMAP family member 4 - NCBI gene 100518347
ENSSSCP00000015252	422	66758	9	9	9	9	0.83	ENSSSCG00000014338 heat shock protein family A (Hsp70) member 9 - NCBI gene 100521183
ENSSSCP00000048349	421	30601	10	10	8	8	3.23	ENSSSCG00000039745 heme oxygenase 1 - NCBI gene 445512
ENSSSCP00000032899	415	23810	13	11	11	10	6.58	ENSSSCG00000011615 RAB7A member RAS oncogene family - NCBI gene 100622795
ENSSSCP00000015774	414	26842	12	11	10	9	4.15	ENSSSCG00000014855 ribosomal protein S3 - NCBI gene 733671
ENSSSCP00000009000	414	16827	6	6	6	6	3.70	ENSSSCG00000008433 calmodulin 2 - NCBI gene 100522926
ENSSSCP00000034755	412	66830	12	11	12	11	1.08	ENSSSCG00000036501 WD repeat domain 1 - NCBI gene 100622706
ENSSSCP00000036991.SP	404	126513	15	12	15	12	0.53	ENSSSCG00000007754 integrin subunit alpha D - NCBI gene 100626336
ENSSSCP00000024517	401	67684	14	11	14	11	1.06	ENSSSCG00000025537 protein tyrosine phosphatase non-receptor type 6 - NCBI gene 100171389
ENSSSCP00000015218	400	39693	10	9	9	9	1.73	ENSSSCG00000014307 H2A histone family member Y - NCBI gene 100512769
ENSSSCP00000011005	398	32098	9	9	8	8	2.01	ENSSSCG00000010320 voltage dependent anion channel 2 - NCBI gene 397659
ENSSSCP00000014965	397	62526	11	10	11	10	1.04	ENSSSCG00000014073 hexosaminidase subunit beta - NCBI gene 396958
ENSSSCP00000018562	395	98418	12	12	10	10	0.57	ENSSSCG00000017514 karyopherin subunit beta 1 - NCBI gene 100518449
ENSSSCP00000018967	394	15205	10	9	6	6	6.36	ENSSSCG00000017907 profilin 1 - NCBI gene 100512494
ENSSSCP00000031364	393	36104	11	8	9	7	1.36	ENSSSCG00000034758 pyridoxal kinase - NCBI gene 396983
ENSSSCP00000010316	388	65301	8	7	8	7	0.61	ENSSSCG00000030130 dihydropyrimidinase like 2 - NCBI gene 100151886
ENSSSCP00000000399	386	117504	14	12	13	11	0.52	ENSSSCG00000000379 extended synaptotagmin 1 - NCBI gene 100519485
ENSSSCP00000014907	385	63469	12	10	11	9	0.88	ENSSSCG00000014020 calnexin - NCBI gene 100519184
ENSSSCP00000013652	384	11686	6	5	6	5	5.30	ENSSSCG00000012842 ribosomal protein lateral stalk subunit P2 - NCBI gene 100513643
ENSSSCP00000037248	382	21753	6	6	6	6	2.35	ENSSSCG00000039656 ras homolog family member G - NCBI gene 100144504
ENSSSCP00000034087	381	15052	8	7	3	3	1.37	ENSSSCG00000033854 galectin 1 - NCBI gene 414915
ENSSSCP00000016650	378	47797	11	10	8	7	1.31	ENSSSCG00000015710 actin related protein 3 - NCBI gene 396738
ENSSSCP00000022947	378	41567	5	5	5	5	0.71	ENSSSCG00000028485 Y-box binding protein 1 - NCBI gene 100620708
ENSSSCP00000000665	73	32675	3	3	3	3	0.50	ENSSSCG00000000633 Y-box binding protein 3 - NCBI gene 100518125
ENSSSCP00000011378	378	166356	18	15	17	14	0.46	ENSSSCG00000010679 eukaryotic translation initiation factor 3 subunit A - NCBI gene 100156570
ENSSSCP00000026357	375	22313	8	8	8	8	3.82	ENSSSCG00000021067 biliverdin reductase B - NCBI gene 100625219
ENSSSCP00000042722	374	38564	3	3	3	3	0.41	ENSSSCG00000031487 lymphocyte specific protein 1 - NCBI gene 110259215
ENSSSCP00000050484	369	31394	10	9	8	7	2.08	ENSSSCG00000036639 stomatin - NCBI gene 100627513
ENSSSCP00000006809	368	139892	14	11	14	11	0.42	ENSSSCG00000006386 coatomer protein complex subunit alpha - NCBI gene 100157296
ENSSSCP00000038627	367	32227	12	11	12	11	3.53	ENSSSCG00000039130 ribosomal protein L6 - NCBI gene 733592
ENSSSCP00000007111	336	13987	3	3	3	3	1.53	ENSSSCG00000037533 histone H2A type 2-B - NCBI gene 100154181
ENSSSCP00000007112	321	13980	5	5	4	4	3.69	ENSSSCG00000034598 histone H2A type 2-C - NCBI gene 106510170
ENSSSCP00000009788	128	13545	3	3	3	3	1.60	ENSSSCG00000009178 H2A histone family member Z - NCBI gene 100141311
ENSSSCP00000017033	363	61040	7	7	6	6	0.55	ENSSSCG00000016077 heat shock protein family D (Hsp60) member 1 - NCBI gene 492279
ENSSSCP00000051407	362	53273	12	11	12	11	1.51	ENSSSCG00000007278 adenosylhomocysteinase - NCBI gene 497050
ENSSSCP00000002026	359	51288	11	9	11	9	1.18	ENSSSCG00000001852 isocitrate dehydrogenase (NADP(+)) 2 mitochondrial - NCBI gene 397603
ENSSSCP00000022058	304	47146	10	8	10	8	1.12	ENSSSCG00000023264 isocitrate dehydrogenase (NADP(+)) 1 cytosolic - NCBI gene 102166364
ENSSSCP00000012187	357	39859	7	7	7	7	1.18	ENSSSCG00000011435 toll like receptor 9 - NCBI gene 397007
ENSSSCP00000000897	357	55464	11	10	9	8	1.06	ENSSSCG00000000843 thioredoxin reductase 1 - NCBI gene 396681
ENSSSCP00000002105	356	59567	10	10	8	8	1.11	ENSSSCG00000001927 hexosaminidase subunit alpha - NCBI gene 100142664
ENSSSCP00000038109	354	46049	8	7	8	7	0.96	ENSSSCG00000011755 neutral cholesterol ester hydrolase 1 - NCBI gene 100154209
ENSSSCP00000014937	351	96340	13	10	11	9	0.52	ENSSSCG00000014048 hexokinase 3 - NCBI gene 100522855
ENSSSCP00000018643	350	17279	10	9	7	7	6.48	ENSSSCG00000017591 NME/NM23 nucleoside diphosphate kinase 2 - NCBI gene 733683
ENSSSCP00000046889	160	17212	4	4	3	3	1.75	ENSSSCG00000038348 NME/NM23 nucleoside diphosphate kinase 1 - NCBI gene 100142626
ENSSSCP00000002938	348	106457	15	13	13	11	0.66	ENSSSCG00000002723 alanyl-tRNA synthetase - NCBI gene 100525399
ENSSSCP00000008146	347	41747	8	8	8	8	1.34	ENSSSCG00000007625 actin related protein 2/3 complex subunit 1B - NCBI gene 100174964
ENSSSCP00000006989	346	29397	10	8	10	8	2.32	ENSSSCG00000006556 tropomyosin 3 - NCBI gene 414388
ENSSSCP00000014722	187	28619	7	7	7	7	1.94	ENSSSCG00000013849 tropomyosin 4 - NCBI gene 397608
ENSSSCP00000025647	346	107122	16	11	15	10	0.52	ENSSSCG00000030653 glucosidase II alpha subunit - NCBI gene 396938
ENSSSCP00000004533	345	111430	11	9	11	9	0.44	ENSSSCG00000004199 erythrocyte membrane protein band 4.1 like 2 - NCBI gene 100524836
ENSSSCP00000036072	344	30822	12	10	11	9	2.63	ENSSSCG00000014296 voltage dependent anion channel 1 - NCBI gene 397010
ENSSSCP00000007487	186	30927	4	4	4	4	0.77	ENSSSCG00000007026 voltage dependent anion channel 3 - NCBI gene 397651
ENSSSCP00000008265	342	74085	12	9	10	8	0.62	ENSSSCG00000007739 glucuronidase beta - NCBI gene 100144519
ENSSSCP00000049203	342	56214	9	8	8	7	0.89	ENSSSCG00000038943 target of myb1 membrane trafficking protein - NCBI gene 100624208
ENSSSCP00000013894	340	48770	12	10	11	10	1.49	ENSSSCG00000013064 eukaryotic translation elongation factor 1 gamma - NCBI gene 397022
ENSSSCP00000015844	337	52817	5	5	5	5	0.52	ENSSSCG00000014924 cathepsin C - NCBI gene 100522387
ENSSSCP00000057921	336	23680	10	10	7	7	4.32	ENSSSCG00000032467 RAB5C member RAS oncogene family - NCBI gene 100523862
ENSSSCP00000034240	163	24017	7	7	5	5	2.00	ENSSSCG00000037653 RAB5A member RAS oncogene family - NCBI gene 100144499
ENSSSCP00000034434	129	23934	6	6	4	4	1.50	ENSSSCG00000037597 RAB5B member RAS oncogene family - NCBI gene 100625381
ENSSSCP00000033276	336	23437	10	9	6	5	2.72	ENSSSCG00000034058 Rho GDP dissociation inhibitor alpha - NCBI gene 100529116
ENSSSCP00000001487	336	59501	8	8	8	8	0.82	ENSSSCG00000001400 DExD-box helicase 39B - NCBI gene 448813
ENSSSCP00000014647	199	30838	7	7	7	7	1.72	ENSSSCG00000013776 DExD-box helicase 39A - NCBI gene 100515361
ENSSSCP00000049215	335	34639	6	6	4	4	0.89	ENSSSCG00000036673 palmitoyl-protein thioesterase 1 - NCBI gene 100517533
ENSSSCP00000025904	333	21964	5	4	5	4	1.22	ENSSSCG00000025192 ribosomal protein L9 - NCBI gene 100627537
ENSSSCP00000014234	332	108214	13	10	10	10	0.51	ENSSSCG00000013392 coatomer protein complex subunit beta 1 - NCBI gene 100337660
ENSSSCP00000044965	331	72892	10	8	10	8	0.63	ENSSSCG00000034151 arginyl aminopeptidase - NCBI gene 100524577
ENSSSCP00000006473	329	70854	12	10	12	10	0.88	ENSSSCG00000006063 poly(A) binding protein cytoplasmic 1 - NCBI gene 100153958
ENSSSCP00000022897	328	81008	15	13	14	13	1.05	ENSSSCG00000028197 phosphofructokinase liver type - NCBI gene 100621757
ENSSSCP00000011907	86	81791	3	3	3	3	0.18	ENSSSCG00000011158 phosphofructokinase platelet - NCBI gene 100521394
ENSSSCP00000000108	327	71163	15	12	13	11	1.12	ENSSSCG00000000104 DEAD-box helicase 17 - NCBI gene 100514347
ENSSSCP00000013038	238	73595	11	10	9	9	0.83	ENSSSCG00000012252 DEAD-box helicase 3 X-linked - NCBI gene 100515940
ENSSSCP00000032611	189	69351	8	7	6	6	0.57	ENSSSCG00000032092 DEAD-box helicase 5 - NCBI gene 102158045
ENSSSCP00000008933	326	36716	6	5	4	4	0.83	ENSSSCG00000025751 malate dehydrogenase 1 - NCBI gene 396894
ENSSSCP00000006369	325	37010	11	9	10	8	1.94	ENSSSCG00000005959 family with sequence similarity 49 member B - NCBI gene 100157574
ENSSSCP00000021647	324	274585	12	11	12	11	0.20	ENSSSCG00000029944 fatty acid synthase - NCBI gene 397561
ENSSSCP00000017147	323	34413	15	12	14	11	3.11	ENSSSCG00000016185 actin related protein 2/3 complex subunit 2 - NCBI gene 100153175
ENSSSCP00000008794	323	67621	6	6	6	6	0.49	ENSSSCG00000008237 retinol saturase - NCBI gene 100519138
ENSSSCP00000013646	322	104279	11	11	10	10	0.60	ENSSSCG00000012836 adaptor related protein complex 2 subunit alpha 2 - NCBI gene 100513262
ENSSSCP00000003471	248	108597	14	10	12	9	0.51	ENSSSCG00000003199 adaptor related protein complex 2 subunit alpha 1 - NCBI gene 100520250
ENSSSCP00000004530	321	35281	11	8	8	7	1.73	ENSSSCG00000004195 arginase 1 - NCBI gene 397115
ENSSSCP00000008941	320	58533	7	6	7	6	0.58	ENSSSCG00000008377 chaperonin containing TCP1 subunit 4 - NCBI gene 100521551
ENSSSCP00000015258	320	95188	13	9	12	9	0.53	ENSSSCG00000014343 matrin 3 - NCBI gene 100521716
ENSSSCP00000015156	319	66674	12	9	11	9	0.83	ENSSSCG00000014248 lamin B1 - NCBI gene 100513342
ENSSSCP00000021299	318	56425	7	7	6	6	0.61	ENSSSCG00000022404 solute carrier family 3 member 2 - NCBI gene 100144589
ENSSSCP00000011627	315	121969	10	9	10	9	0.39	ENSSSCG00000010908 protein tyrosine phosphatase receptor type C - NCBI gene 100522631
ENSSSCP00000012116	314	45439	5	5	5	5	0.63	ENSSSCG00000011363 protein kinase cAMP-dependent type II regulatory subunit alpha - NCBI gene 397493
ENSSSCP00000004124	314	61781	8	6	8	6	0.54	ENSSSCG00000003812 phosphoglucomutase 1 - NCBI gene 397566
ENSSSCP00000034253	313	50590	6	6	6	6	0.69	ENSSSCG00000000887 lamina-associated polypeptide 2 isoforms beta/gamma - NCBI gene 100622780
ENSSSCP00000004229	313	22462	10	9	7	7	3.78	ENSSSCG00000003914 peroxiredoxin 1 - NCBI gene 100512476
ENSSSCP00000012956	182	30764	5	5	4	4	0.78	ENSSSCG00000012171 peroxiredoxin 4 - NCBI gene 100152260
ENSSSCP00000046854	313	72082	10	9	9	8	0.64	ENSSSCG00000032397 lamin B receptor - NCBI gene 110255643
ENSSSCP00000012012	310	33022	5	5	5	5	0.96	ENSSSCG00000037236 ribosomal protein SA - NCBI gene 641351
ENSSSCP00000003790	308	41272	8	7	7	7	1.12	ENSSSCG00000003491 aldo-keto reductase family 7 member A2 - NCBI gene 100511331
ENSSSCP00000026414	307	33367	11	8	10	8	1.88	ENSSSCG00000024655 prohibitin 2 - NCBI gene 100627467
ENSSSCP00000004639	306	69761	9	9	9	9	0.78	ENSSSCG00000004294 synaptotagmin binding cytoplasmic RNA interacting protein - NCBI gene 100154370
ENSSSCP00000042979	202	71171	8	7	8	7	0.55	ENSSSCG00000023761 heterogeneous nuclear ribonucleoprotein R - NCBI gene 100620404
ENSSSCP00000017862	304	82495	10	9	10	9	0.63	ENSSSCG00000016857 DAB adaptor protein 2 - NCBI gene 100519746
ENSSSCP00000000729	304	96755	9	9	9	9	0.52	ENSSSCG00000000684 ubiquitin specific peptidase 5 - NCBI gene 100155342
ENSSSCP00000031752	303	17049	3	3	2	2	0.66	ENSSSCG00000038359 eukaryotic translation initiation factor 5A - NCBI gene 100517970
ENSSSCP00000019211	302	20749	5	5	4	4	1.33	ENSSSCG00000031088 ribosomal protein S7 - NCBI gene 100736789
ENSSSCP00000002737	302	9220	4	4	2	2	2.97	ENSSSCG00000002529 40S ribosomal protein S21 - NCBI gene 100518848
ENSSSCP00000042385	301	55059	10	9	7	6	0.76	ENSSSCG00000035218 adenosine deaminase 2 - NCBI gene 397079
ENSSSCP00000017353	297	142026	16	10	15	10	0.37	ENSSSCG00000016379 high density lipoprotein binding protein - NCBI gene 100233187
ENSSSCP00000025295	296	159861	10	8	10	8	0.25	ENSSSCG00000030255 eukaryotic translation initiation factor 4 gamma 1 - NCBI gene 449528
ENSSSCP00000009575	295	40178	8	8	7	7	1.17	ENSSSCG00000008973 N-acylethanolamine acid amidase - NCBI gene 100521735
ENSSSCP00000005434	294	27312	6	6	6	6	1.63	ENSSSCG00000005055 galectin 3 - NCBI gene 100038033
ENSSSCP00000017666	293	83948	8	8	7	7	0.45	ENSSSCG00000016677 glycyl-tRNA synthetase - NCBI gene 100512260
ENSSSCP00000004374	293	61128	11	11	11	11	1.23	ENSSSCG00000004048 t-complex 1 - NCBI gene 100153485
ENSSSCP00000035923	293	23827	12	11	10	9	6.58	ENSSSCG00000034137 peptidylprolyl isomerase B - NCBI gene 100737887
ENSSSCP00000017746	291	33773	5	5	4	4	0.69	ENSSSCG00000016756 biliverdin reductase A - NCBI gene 100515289
ENSSSCP00000001683	291	52828	8	8	8	8	0.96	ENSSSCG00000001549 FKBP prolyl isomerase 5 - NCBI gene 100155423
ENSSSCP00000004902	289	54337	5	4	4	3	0.28	ENSSSCG00000004547 pleckstrin homology domain containing O2 - NCBI gene 100154769
[truncated: 1,627 more rows]

## Sheet: #5_Macrophages Pig1 ASFV1
Accession	Score	Mass	Num. of matches	Num. of significant matches	Num. of sequences	Num. of significant sequences	emPAI	Description
[truncated: 1,223 more rows]

[truncated: 14 more sheets: #6_Macrophages Pig1 ASFV2, #7_Macrophages Pig1 ASFV3, #8_Macrophages Pig2 ASFV1, #9_Macrophages Pig2 ASFV2, #10_Macrophages Pig2 ASFV3, #11_Macrophages Pig3 ASFV1, #12_Macrophages Pig3 ASFV2, #13_Macrophages Pig3 ASFV3, #14_WSL Mock1, #15_WSL Mock2, #16_WSL Mock3, #17_WSL ASFV1, #18_WSL ASFV2, #19_WSL ASFV3]
